# Supplementary material for: Diversity and evolution of cytochrome P450s of Jacobaea vulgaris and Jacobaea aquatica
Source: BMC Plant Biol. 2020 Jul 20;20:342. doi: 10.1186/s12870-020-02532-y (PMC7372880; doi:10.1186/s12870-020-02532-y)
Supplement: Supplementary file 1 — Additional file 1. Functional annotation and structural analysis of Jv1 transcriptome. The file contains the information of gene functional annotation, InDels, structural variants and simple sequence repeats (SSRs). [file 12870_2020_2532_MOESM1_ESM.xls]

## Sheet: Trinotate annotation
#gene_id	transcript_id	sprot_Top_BLASTX_hit	RNAMMER	prot_id	prot_coords	sprot_Top_BLASTP_hit	Pfam	SignalP	TmHMM	eggnog	Kegg	gene_ontology_BLASTX	gene_ontology_BLASTP	gene_ontology_Pfam	transcript	peptide
Jv1_TRINITY_DN38501_c0_g1	Jv1_TRINITY_DN38501_c0_g1_i1	sp|Q41382|RH7_SPIOL^sp|Q41382|RH7_SPIOL^Q:2-736,H:291-535^71.02%ID^E:1e-125^.^.	.	Jv1_TRINITY_DN38501_c0_g1::Jv1_TRINITY_DN38501_c0_g1_i1::g.1::m.1	2-736[+]	RH7_SPIOL^RH7_SPIOL^Q:1-245,H:291-535^71.02%ID^E:1e-125^RecName: Full=DEAD-box ATP-dependent RNA helicase 7;^Eukaryota; Viridiplantae; Streptophyta; Embryophyta; Tracheophyta; Spermatophyta; Magnoliopsida; eudicotyledons; Gunneridae; Pentapetalae; Caryophyllales; Chenopodiaceae; Chenopodioideae; Anserineae; Spinacia	PF00271.31^Helicase_C^Helicase conserved C-terminal domain^61-162^E:2.3e-27	.	.	.	.	.	GO:0005634^cellular_component^nucleus`GO:0005524^molecular_function^ATP binding`GO:0003723^molecular_function^RNA binding`GO:0003724^molecular_function^RNA helicase activity	.	.	.
Jv1_TRINITY_DN38535_c0_g1	Jv1_TRINITY_DN38535_c0_g1_i1	sp|Q6NYG8|DPYD_DANRE^sp|Q6NYG8|DPYD_DANRE^Q:302-159,H:181-226^45.83%ID^E:9e-06^.^.	.	.	.	.	.	.	.	.	.	.	.	.	.	.
Jv1_TRINITY_DN38583_c0_g1	Jv1_TRINITY_DN38583_c0_g1_i1	.	.	Jv1_TRINITY_DN38583_c0_g1::Jv1_TRINITY_DN38583_c0_g1_i1::g.2::m.2	2-313[-]	.	.	.	.	.	.	.	.	.	.	.
Jv1_TRINITY_DN38587_c0_g1	Jv1_TRINITY_DN38587_c0_g1_i1	.	.	.	.	.	.	.	.	.	.	.	.	.	.	.
Jv1_TRINITY_DN38579_c0_g1	Jv1_TRINITY_DN38579_c0_g1_i1	.	.	Jv1_TRINITY_DN38579_c0_g1::Jv1_TRINITY_DN38579_c0_g1_i1::g.5::m.5	1-405[+]	.	.	.	ExpAA=40.26^PredHel=2^Topology=i9-31o108-130i	.	.	.	.	.	.	.
Jv1_TRINITY_DN38533_c0_g1	Jv1_TRINITY_DN38533_c0_g1_i1	sp|P19318|NARY_ECOLI^sp|P19318|NARY_ECOLI^Q:432-4,H:21-163^53.15%ID^E:2e-51^.^.	.	.	.	.	.	.	.	.	.	.	.	.	.	.
Jv1_TRINITY_DN38596_c0_g1	Jv1_TRINITY_DN38596_c0_g1_i1	.	.	Jv1_TRINITY_DN38596_c0_g1::Jv1_TRINITY_DN38596_c0_g1_i1::g.7::m.7	3-416[+]	.	PF14223.6^Retrotran_gag_2^gag-polypeptide of LTR copia-type^48-136^E:4.3e-13	.	.	.	.	.	.	.	.	.
Jv1_TRINITY_DN38550_c0_g1	Jv1_TRINITY_DN38550_c0_g1_i1	.	.	Jv1_TRINITY_DN38550_c0_g1::Jv1_TRINITY_DN38550_c0_g1_i1::g.8::m.8	3-329[+]	.	PF13917.6^zf-CCHC_3^Zinc knuckle^11-37^E:0.00016`PF00098.23^zf-CCHC^Zinc knuckle^15-30^E:3e-05`PF14392.6^zf-CCHC_4^Zinc knuckle^16-30^E:0.25	.	.	.	.	.	.	GO:0003676^molecular_function^nucleic acid binding`GO:0008270^molecular_function^zinc ion binding	.	.
Jv1_TRINITY_DN38532_c0_g1	Jv1_TRINITY_DN38532_c0_g1_i1	.	.	.	.	.	.	.	.	.	.	.	.	.	.	.
Jv1_TRINITY_DN38555_c0_g1	Jv1_TRINITY_DN38555_c0_g1_i1	sp|Q8VYV9|APF1_ARATH^sp|Q8VYV9|APF1_ARATH^Q:17-277,H:196-284^37.36%ID^E:2e-07^.^.	.	Jv1_TRINITY_DN38555_c0_g1::Jv1_TRINITY_DN38555_c0_g1_i1::g.9::m.9	2-361[+]	APF1_ARATH^APF1_ARATH^Q:6-92,H:196-284^37.36%ID^E:8e-08^RecName: Full=Aspartyl protease family protein 1 {ECO:0000305};^Eukaryota; Viridiplantae; Streptophyta; Embryophyta; Tracheophyta; Spermatophyta; Magnoliopsida; eudicotyledons; Gunneridae; Pentapetalae; rosids; malvids; Brassicales; Brassicaceae; Camelineae; Arabidopsis	PF00026.23^Asp^Eukaryotic aspartyl protease^1-94^E:6.5e-05`PF14543.6^TAXi_N^Xylanase inhibitor N-terminal^2-92^E:7.9e-17	.	.	ENOG410XNV7^aspartic	KEGG:ath:AT2G17760	.	GO:0031225^cellular_component^anchored component of membrane`GO:0005886^cellular_component^plasma membrane`GO:0004190^molecular_function^aspartic-type endopeptidase activity`GO:0030163^biological_process^protein catabolic process`GO:0006508^biological_process^proteolysis	.	.	.
Jv1_TRINITY_DN38549_c0_g1	Jv1_TRINITY_DN38549_c0_g1_i1	.	.	Jv1_TRINITY_DN38549_c0_g1::Jv1_TRINITY_DN38549_c0_g1_i1::g.10::m.10	3-665[+]	.	PF10358.9^NT-C2^N-terminal C2 in EEIG1 and EHBP1 proteins^14-107^E:7.7e-09	.	.	.	.	.	.	.	.	.
Jv1_TRINITY_DN38568_c0_g1	Jv1_TRINITY_DN38568_c0_g1_i1	sp|Q8L9C4|KCR1_ARATH^sp|Q8L9C4|KCR1_ARATH^Q:151-303,H:182-232^50.98%ID^E:4e-10^.^.`sp|Q8L9C4|KCR1_ARATH^sp|Q8L9C4|KCR1_ARATH^Q:111-155,H:169-183^66.67%ID^E:4e-10^.^.	.	.	.	.	.	.	.	.	.	.	.	.	.	.
Jv1_TRINITY_DN38528_c0_g1	Jv1_TRINITY_DN38528_c0_g1_i1	.	.	.	.	.	.	.	.	.	.	.	.	.	.	.
Jv1_TRINITY_DN38567_c0_g1	Jv1_TRINITY_DN38567_c0_g1_i1	sp|P59110|SENP1_MOUSE^sp|P59110|SENP1_MOUSE^Q:63-563,H:460-617^24.86%ID^E:5e-06^.^.	.	Jv1_TRINITY_DN38567_c0_g1::Jv1_TRINITY_DN38567_c0_g1_i1::g.11::m.11	3-650[+]	SENP1_MOUSE^SENP1_MOUSE^Q:21-187,H:460-617^24.86%ID^E:4e-06^RecName: Full=Sentrin-specific protease 1;^Eukaryota; Metazoa; Chordata; Craniata; Vertebrata; Euteleostomi; Mammalia; Eutheria; Euarchontoglires; Glires; Rodentia; Myomorpha; Muroidea; Muridae; Murinae; Mus; Mus	PF02902.19^Peptidase_C48^Ulp1 protease family, C-terminal catalytic domain^79-206^E:1.2e-17	.	.	COG5160^SUMO1 sentrin specific peptidase	KEGG:mmu:223870`KO:K08592	.	GO:0005737^cellular_component^cytoplasm`GO:0005925^cellular_component^focal adhesion`GO:0031965^cellular_component^nuclear membrane`GO:0005654^cellular_component^nucleoplasm`GO:0005634^cellular_component^nucleus`GO:0070140^molecular_function^SUMO-specific isopeptidase activity`GO:0006919^biological_process^activation of cysteine-type endopeptidase activity involved in apoptotic process`GO:0097190…	GO:0008234^molecular_function^cysteine-type peptidase activity`GO:0006508^biological_process^proteolysis	.	.
Jv1_TRINITY_DN38526_c0_g1	Jv1_TRINITY_DN38526_c0_g1_i1	sp|Q9C9R6|PUM7_ARATH^sp|Q9C9R6|PUM7_ARATH^Q:98-322,H:532-605^54.67%ID^E:1e-19^.^.	.	Jv1_TRINITY_DN38526_c0_g1::Jv1_TRINITY_DN38526_c0_g1_i1::g.12::m.12	2-322[+]	PUM7_ARATH^PUM7_ARATH^Q:33-107,H:532-605^54.67%ID^E:1e-19^RecName: Full=Putative pumilio homolog 7, chloroplastic;^Eukaryota; Viridiplantae; Streptophyta; Embryophyta; Tracheophyta; Spermatophyta; Magnoliopsida; eudicotyledons; Gunneridae; Pentapetalae; rosids; malvids; Brassicales; Brassicaceae; Camelineae; Arabidopsis	PF00806.19^PUF^Pumilio-family RNA binding repeat^55-87^E:0.0001	.	ExpAA=18.96^PredHel=1^Topology=o10-29i	COG5099^pumilio homolog	KEGG:ath:AT1G78160	.	GO:0009507^cellular_component^chloroplast`GO:0005737^cellular_component^cytoplasm`GO:0003729^molecular_function^mRNA binding`GO:0010608^biological_process^posttranscriptional regulation of gene expression`GO:0006417^biological_process^regulation of translation	GO:0003723^molecular_function^RNA binding	.	.
Jv1_TRINITY_DN38576_c0_g1	Jv1_TRINITY_DN38576_c0_g1_i1	sp|P42751|CCD11_ARATH^sp|P42751|CCD11_ARATH^Q:191-433,H:52-133^47.62%ID^E:1e-13^.^.	.	Jv1_TRINITY_DN38576_c0_g1::Jv1_TRINITY_DN38576_c0_g1_i1::g.13::m.13	2-409[+]	CCD11_ARATH^CCD11_ARATH^Q:64-123,H:52-114^52.38%ID^E:4e-13^RecName: Full=Cyclin-D1-1;^Eukaryota; Viridiplantae; Streptophyta; Embryophyta; Tracheophyta; Spermatophyta; Magnoliopsida; eudicotyledons; Gunneridae; Pentapetalae; rosids; malvids; Brassicales; Brassicaceae; Camelineae; Arabidopsis	PF00134.23^Cyclin_N^Cyclin, N-terminal domain^63-125^E:1.7e-11	.	.	ENOG410XRKC^(DC) complex that phosphorylates and inhibits members of the retinoblastoma (RB) protein family including RB1 and regulates the cell-cycle during G(1) S transition. Phosphorylation of RB1 allows dissociation of the transcription factor E2F from the RB E2F complex and the subsequent transcription of E2F target genes which are responsible for the progression through the G(1) phase. Hypo…	KEGG:ath:AT1G70210`KO:K18810	.	GO:0000307^cellular_component^cyclin-dependent protein kinase holoenzyme complex`GO:0005737^cellular_component^cytoplasm`GO:0005634^cellular_component^nucleus`GO:0016538^molecular_function^cyclin-dependent protein serine/threonine kinase regulator activity`GO:0019901^molecular_function^protein kinase binding`GO:0051301^biological_process^cell division`GO:0044772^biological_process^mitotic cell cy…	.	.	.
Jv1_TRINITY_DN38578_c0_g1	Jv1_TRINITY_DN38578_c0_g1_i1	sp|P0CG83|UBIQP_HORVU^sp|P0CG83|UBIQP_HORVU^Q:1-390,H:25-152^49.23%ID^E:2e-27^.^.`sp|P0CG83|UBIQP_HORVU^sp|P0CG83|UBIQP_HORVU^Q:1-192,H:101-164^46.88%ID^E:6e-10^.^.	.	Jv1_TRINITY_DN38578_c0_g1::Jv1_TRINITY_DN38578_c0_g1_i1::g.14::m.14	1-390[+]	UBIQP_HORVU^UBIQP_HORVU^Q:1-130,H:25-152^49.23%ID^E:2e-27^RecName: Full=Polyubiquitin;^Eukaryota; Viridiplantae; Streptophyta; Embryophyta; Tracheophyta; Spermatophyta; Magnoliopsida; Liliopsida; Poales; Poaceae; BOP clade; Pooideae; Triticodae; Triticeae; Hordeinae; Hordeum`UBIQP_HORVU^UBIQP_HORVU^Q:1-64,H:101-164^46.88%ID^E:5e-10^RecName: Full=Polyubiquitin;^Eukaryota; Viridiplantae; Streptophy…	PF00240.23^ubiquitin^Ubiquitin family^2-64^E:3.7e-14`PF11976.8^Rad60-SLD^Ubiquitin-2 like Rad60 SUMO-like^2-61^E:1.7e-05`PF14560.6^Ubiquitin_2^Ubiquitin-like domain^10-68^E:0.0047`PF00240.23^ubiquitin^Ubiquitin family^75-130^E:4.2e-11	.	.	.	.	.	GO:0005737^cellular_component^cytoplasm`GO:0005634^cellular_component^nucleus	GO:0005515^molecular_function^protein binding	.	.
Jv1_TRINITY_DN38522_c0_g1	Jv1_TRINITY_DN38522_c0_g1_i1	sp|O06473|YFMO_BACSU^sp|O06473|YFMO_BACSU^Q:293-3,H:19-115^46.39%ID^E:1e-22^.^.	.	.	.	.	.	.	.	.	.	.	.	.	.	.
Jv1_TRINITY_DN38545_c0_g1	Jv1_TRINITY_DN38545_c0_g1_i1	sp|P75290|Y497_MYCPN^sp|P75290|Y497_MYCPN^Q:417-4,H:89-225^41.3%ID^E:3e-30^.^.	.	Jv1_TRINITY_DN38545_c0_g1::Jv1_TRINITY_DN38545_c0_g1_i1::g.18::m.18	1-318[+]	.	.	.	.	.	.	.	.	.	.	.
Jv1_TRINITY_DN38581_c0_g1	Jv1_TRINITY_DN38581_c0_g1_i1	.	.	.	.	.	.	.	.	.	.	.	.	.	.	.
Jv1_TRINITY_DN38570_c0_g1	Jv1_TRINITY_DN38570_c0_g1_i1	.	.	.	.	.	.	.	.	.	.	.	.	.	.	.
Jv1_TRINITY_DN38556_c0_g1	Jv1_TRINITY_DN38556_c0_g1_i1	.	.	Jv1_TRINITY_DN38556_c0_g1::Jv1_TRINITY_DN38556_c0_g1_i1::g.20::m.20	3-338[-]	.	.	.	.	.	.	.	.	.	.	.
Jv1_TRINITY_DN38544_c0_g1	Jv1_TRINITY_DN38544_c0_g1_i1	sp|P9WPD5|CISY1_MYCTU^sp|P9WPD5|CISY1_MYCTU^Q:289-2,H:17-112^55.21%ID^E:4e-27^.^.	.	.	.	.	.	.	.	.	.	.	.	.	.	.
Jv1_TRINITY_DN38531_c0_g1	Jv1_TRINITY_DN38531_c0_g1_i1	.	.	.	.	.	.	.	.	.	.	.	.	.	.	.
Jv1_TRINITY_DN38507_c0_g1	Jv1_TRINITY_DN38507_c0_g1_i1	.	.	.	.	.	.	.	.	.	.	.	.	.	.	.
Jv1_TRINITY_DN38523_c0_g1	Jv1_TRINITY_DN38523_c0_g1_i1	.	.	Jv1_TRINITY_DN38523_c0_g1::Jv1_TRINITY_DN38523_c0_g1_i1::g.22::m.22	2-1333[+]	.	.	.	.	.	.	.	.	.	.	.
Jv1_TRINITY_DN38541_c0_g1	Jv1_TRINITY_DN38541_c0_g1_i1	sp|Q94HW2|POLR1_ARATH^sp|Q94HW2|POLR1_ARATH^Q:8-310,H:1059-1159^47.52%ID^E:8e-24^.^.	.	Jv1_TRINITY_DN38541_c0_g1::Jv1_TRINITY_DN38541_c0_g1_i1::g.23::m.23	2-343[+]	POLR1_ARATH^POLR1_ARATH^Q:3-103,H:1059-1159^47.52%ID^E:7e-24^RecName: Full=Retrovirus-related Pol polyprotein from transposon RE1;^Eukaryota; Viridiplantae; Streptophyta; Embryophyta; Tracheophyta; Spermatophyta; Magnoliopsida; eudicotyledons; Gunneridae; Pentapetalae; rosids; malvids; Brassicales; Brassicaceae; Camelineae; Arabidopsis	PF07727.14^RVT_2^Reverse transcriptase (RNA-dependent DNA polymerase)^2-113^E:3.2e-41	.	.	.	.	.	GO:0004190^molecular_function^aspartic-type endopeptidase activity`GO:0004519^molecular_function^endonuclease activity`GO:0046872^molecular_function^metal ion binding`GO:0003676^molecular_function^nucleic acid binding`GO:0003964^molecular_function^RNA-directed DNA polymerase activity`GO:0015074^biological_process^DNA integration`GO:0006310^biological_process^DNA recombination	.	.	.
Jv1_TRINITY_DN38561_c0_g1	Jv1_TRINITY_DN38561_c0_g1_i1	.	.	.	.	.	.	.	.	.	.	.	.	.	.	.
Jv1_TRINITY_DN38519_c0_g1	Jv1_TRINITY_DN38519_c0_g1_i1	.	.	Jv1_TRINITY_DN38519_c0_g1::Jv1_TRINITY_DN38519_c0_g1_i1::g.24::m.24	3-314[+]	POLX_TOBAC^POLX_TOBAC^Q:32-104,H:424-499^36.84%ID^E:1e-07^RecName: Full=Retrovirus-related Pol polyprotein from transposon TNT 1-94;^Eukaryota; Viridiplantae; Streptophyta; Embryophyta; Tracheophyta; Spermatophyta; Magnoliopsida; eudicotyledons; Gunneridae; Pentapetalae; asterids; lamiids; Solanales; Solanaceae; Nicotianoideae; Nicotianeae; Nicotiana	PF13976.6^gag_pre-integrs^GAG-pre-integrase domain^19-70^E:3.4e-09	.	.	.	.	.	GO:0004190^molecular_function^aspartic-type endopeptidase activity`GO:0004519^molecular_function^endonuclease activity`GO:0003676^molecular_function^nucleic acid binding`GO:0003964^molecular_function^RNA-directed DNA polymerase activity`GO:0008270^molecular_function^zinc ion binding`GO:0015074^biological_process^DNA integration	.	.	.
Jv1_TRINITY_DN38500_c0_g1	Jv1_TRINITY_DN38500_c0_g1_i1	.	.	.	.	.	.	.	.	.	.	.	.	.	.	.
Jv1_TRINITY_DN38525_c0_g1	Jv1_TRINITY_DN38525_c0_g1_i1	.	.	.	.	.	.	.	.	.	.	.	.	.	.	.
Jv1_TRINITY_DN38538_c0_g1	Jv1_TRINITY_DN38538_c0_g1_i1	sp|P10978|POLX_TOBAC^sp|P10978|POLX_TOBAC^Q:334-2,H:424-530^32.43%ID^E:1e-07^.^.	.	.	.	.	.	.	.	.	.	.	.	.	.	.
Jv1_TRINITY_DN38584_c0_g1	Jv1_TRINITY_DN38584_c0_g1_i1	sp|Q29Q81|SMR6_ARATH^sp|Q29Q81|SMR6_ARATH^Q:140-430,H:1-108^50.93%ID^E:3e-17^.^.	.	Jv1_TRINITY_DN38584_c0_g1::Jv1_TRINITY_DN38584_c0_g1_i1::g.26::m.26	140-454[+]	SMR6_ARATH^SMR6_ARATH^Q:1-97,H:1-108^50.93%ID^E:2e-24^RecName: Full=Cyclin-dependent protein kinase inhibitor SMR6 {ECO:0000303|PubMed:20706207, ECO:0000303|PubMed:24399300, ECO:0000303|PubMed:26546445};^Eukaryota; Viridiplantae; Streptophyta; Embryophyta; Tracheophyta; Spermatophyta; Magnoliopsida; eudicotyledons; Gunneridae; Pentapetalae; rosids; malvids; Brassicales; Brassicaceae; Camelineae; …	.	.	.	ENOG411155J^NA	KEGG:ath:AT5G40460	.	GO:0005634^cellular_component^nucleus`GO:0004860^molecular_function^protein kinase inhibitor activity`GO:0007049^biological_process^cell cycle`GO:0045786^biological_process^negative regulation of cell cycle`GO:0045839^biological_process^negative regulation of mitotic nuclear division`GO:0032875^biological_process^regulation of DNA endoreduplication	.	.	.
Jv1_TRINITY_DN38534_c0_g1	Jv1_TRINITY_DN38534_c0_g1_i1	.	.	.	.	.	.	.	.	.	.	.	.	.	.	.
Jv1_TRINITY_DN38509_c0_g1	Jv1_TRINITY_DN38509_c0_g1_i1	sp|P46835|DPO1_MYCLE^sp|P46835|DPO1_MYCLE^Q:8-343,H:79-190^60.71%ID^E:4e-38^.^.	.	Jv1_TRINITY_DN38509_c0_g1::Jv1_TRINITY_DN38509_c0_g1_i1::g.27::m.27	2-343[+]	DPO1_MYCLE^DPO1_MYCLE^Q:3-114,H:79-190^60.71%ID^E:3e-38^RecName: Full=DNA polymerase I;^Bacteria; Actinobacteria; Corynebacteriales; Mycobacteriaceae; Mycobacterium	PF02739.16^5_3_exonuc_N^5'-3' exonuclease, N-terminal resolvase-like domain^2-108^E:3.2e-30	.	.	COG0258^Structure-specific nuclease with 5'-flap endonuclease and 5'-3' exonuclease activities involved in DNA replication and repair. During DNA replication, cleaves the 5'-overhanging flap structure that is generated by displacement synthesis when DNA polymerase encounters the 5'-end of a downstream Okazaki fragment. It enters the flap from the 5'-end and then tracks to cleave the flap base, le…	KEGG:mle:ML1381`KO:K02335	.	GO:0008408^molecular_function^3'-5' exonuclease activity`GO:0003677^molecular_function^DNA binding`GO:0003887^molecular_function^DNA-directed DNA polymerase activity`GO:0006281^biological_process^DNA repair`GO:0006261^biological_process^DNA-dependent DNA replication	GO:0003677^molecular_function^DNA binding	.	.
Jv1_TRINITY_DN38590_c0_g1	Jv1_TRINITY_DN38590_c0_g1_i1	sp|P38766|RRM3_YEAST^sp|P38766|RRM3_YEAST^Q:28-309,H:618-710^38.61%ID^E:5e-09^.^.	.	Jv1_TRINITY_DN38590_c0_g1::Jv1_TRINITY_DN38590_c0_g1_i1::g.28::m.28	1-312[+]	RRM3_YEAST^RRM3_YEAST^Q:10-103,H:618-710^38.61%ID^E:4e-09^RecName: Full=ATP-dependent DNA helicase RRM3 {ECO:0000255|HAMAP-Rule:MF_03177};^Eukaryota; Fungi; Dikarya; Ascomycota; Saccharomycotina; Saccharomycetes; Saccharomycetales; Saccharomycetaceae; Saccharomyces	.	.	.	.	KEGG:sce:YHR031C`KO:K15255	.	GO:0043596^cellular_component^nuclear replication fork`GO:0005724^cellular_component^nuclear telomeric heterochromatin`GO:0005657^cellular_component^replication fork`GO:0043139^molecular_function^5'-3' DNA helicase activity`GO:0005524^molecular_function^ATP binding`GO:0003678^molecular_function^DNA helicase activity`GO:0051880^molecular_function^G-quadruplex DNA binding`GO:0032508^biological_proc…	.	.	.
Jv1_TRINITY_DN38513_c0_g1	Jv1_TRINITY_DN38513_c0_g1_i1	sp|Q8LB81|GDL79_ARATH^sp|Q8LB81|GDL79_ARATH^Q:269-57,H:290-360^84.51%ID^E:2e-39^.^.	.	Jv1_TRINITY_DN38513_c0_g1::Jv1_TRINITY_DN38513_c0_g1_i1::g.29::m.29	1-333[+]	.	.	.	ExpAA=21.24^PredHel=1^Topology=i21-43o	.	.	.	.	.	.	.
Jv1_TRINITY_DN38546_c0_g1	Jv1_TRINITY_DN38546_c0_g1_i1	.	.	.	.	.	.	.	.	.	.	.	.	.	.	.
Jv1_TRINITY_DN38511_c0_g1	Jv1_TRINITY_DN38511_c0_g1_i1	sp|P48534|APX1_PEA^sp|P48534|APX1_PEA^Q:385-546,H:41-94^66.67%ID^E:6e-17^.^.`sp|P48534|APX1_PEA^sp|P48534|APX1_PEA^Q:3-308,H:89-159^41.75%ID^E:2e-14^.^.	.	.	.	.	.	.	.	.	.	.	.	.	.	.
Jv1_TRINITY_DN38511_c0_g1	Jv1_TRINITY_DN38511_c0_g1_i2	sp|P48534|APX1_PEA^sp|P48534|APX1_PEA^Q:385-834,H:41-159^49.67%ID^E:7e-37^.^.`sp|P48534|APX1_PEA^sp|P48534|APX1_PEA^Q:3-308,H:89-159^41.75%ID^E:1e-13^.^.`sp|P48534|APX1_PEA^sp|P48534|APX1_PEA^Q:911-1048,H:41-86^67.39%ID^E:2e-11^.^.	.	.	.	.	.	.	.	.	.	.	.	.	.	.
Jv1_TRINITY_DN38557_c0_g1	Jv1_TRINITY_DN38557_c0_g1_i1	sp|Q0WVK7|PPR12_ARATH^sp|Q0WVK7|PPR12_ARATH^Q:13-519,H:34-200^46.51%ID^E:6e-46^.^.	.	Jv1_TRINITY_DN38557_c0_g1::Jv1_TRINITY_DN38557_c0_g1_i1::g.30::m.30	1-519[+]	PPR12_ARATH^PPR12_ARATH^Q:5-173,H:34-200^46.51%ID^E:6e-46^RecName: Full=Pentatricopeptide repeat-containing protein At1g05670, mitochondrial;^Eukaryota; Viridiplantae; Streptophyta; Embryophyta; Tracheophyta; Spermatophyta; Magnoliopsida; eudicotyledons; Gunneridae; Pentapetalae; rosids; malvids; Brassicales; Brassicaceae; Camelineae; Arabidopsis	.	.	.	ENOG410Z7Z7^Pentatricopeptide repeat-containing protein	KEGG:ath:AT1G05670	.	GO:0005783^cellular_component^endoplasmic reticulum`GO:0005794^cellular_component^Golgi apparatus`GO:0005739^cellular_component^mitochondrion	.	.	.
Jv1_TRINITY_DN38564_c0_g1	Jv1_TRINITY_DN38564_c0_g1_i1	.	.	.	.	.	.	.	.	.	.	.	.	.	.	.
Jv1_TRINITY_DN38515_c0_g1	Jv1_TRINITY_DN38515_c0_g1_i1	.	.	.	.	.	.	.	.	.	.	.	.	.	.	.
Jv1_TRINITY_DN38597_c0_g1	Jv1_TRINITY_DN38597_c0_g1_i1	.	.	.	.	.	.	.	.	.	.	.	.	.	.	.
Jv1_TRINITY_DN38572_c0_g1	Jv1_TRINITY_DN38572_c0_g1_i1	sp|F4J158|DTX24_ARATH^sp|F4J158|DTX24_ARATH^Q:3-308,H:228-330^53.4%ID^E:3e-27^.^.	.	.	.	.	.	.	.	.	.	.	.	.	.	.
Jv1_TRINITY_DN38506_c0_g1	Jv1_TRINITY_DN38506_c0_g1_i1	sp|P24207|PHEP_ECOLI^sp|P24207|PHEP_ECOLI^Q:247-2,H:11-92^59.76%ID^E:3e-17^.^.	.	.	.	.	.	.	.	.	.	.	.	.	.	.
Jv1_TRINITY_DN38563_c0_g1	Jv1_TRINITY_DN38563_c0_g1_i1	sp|Q6A816|ARLY_CUTAK^sp|Q6A816|ARLY_CUTAK^Q:394-194,H:402-468^98.51%ID^E:7e-35^.^.	.	.	.	.	.	.	.	.	.	.	.	.	.	.
Jv1_TRINITY_DN38524_c0_g1	Jv1_TRINITY_DN38524_c0_g1_i1	.	.	Jv1_TRINITY_DN38524_c0_g1::Jv1_TRINITY_DN38524_c0_g1_i1::g.32::m.32	3-362[+]	.	.	.	.	.	.	.	.	.	.	.
Jv1_TRINITY_DN38569_c0_g1	Jv1_TRINITY_DN38569_c0_g1_i1	sp|Q87D65|RLMB_XYLFT^sp|Q87D65|RLMB_XYLFT^Q:473-324,H:197-246^62%ID^E:3e-13^.^.	.	.	.	.	.	.	.	.	.	.	.	.	.	.
Jv1_TRINITY_DN38505_c0_g1	Jv1_TRINITY_DN38505_c0_g1_i1	.	.	Jv1_TRINITY_DN38505_c0_g1::Jv1_TRINITY_DN38505_c0_g1_i1::g.33::m.33	2-427[+]	.	PF01497.18^Peripla_BP_2^Periplasmic binding protein^3-142^E:2.7e-10	.	.	.	.	.	.	.	.	.
Jv1_TRINITY_DN38536_c0_g1	Jv1_TRINITY_DN38536_c0_g1_i1	sp|Q9SF86|PCRK1_ARATH^sp|Q9SF86|PCRK1_ARATH^Q:356-3,H:89-206^75.42%ID^E:1e-58^.^.	.	Jv1_TRINITY_DN38536_c0_g1::Jv1_TRINITY_DN38536_c0_g1_i1::g.35::m.35	3-356[-]	PCRK1_ARATH^PCRK1_ARATH^Q:1-118,H:89-206^75.42%ID^E:1e-58^RecName: Full=Serine/threonine-protein kinase PCRK1 {ECO:0000305};^Eukaryota; Viridiplantae; Streptophyta; Embryophyta; Tracheophyta; Spermatophyta; Magnoliopsida; eudicotyledons; Gunneridae; Pentapetalae; rosids; malvids; Brassicales; Brassicaceae; Camelineae; Arabidopsis	PF07714.17^Pkinase_Tyr^Protein tyrosine kinase^2-118^E:9e-20`PF00069.25^Pkinase^Protein kinase domain^2-118^E:2.9e-13	.	.	COG0515^Serine Threonine protein kinase	KEGG:ath:AT3G09830	.	GO:0005829^cellular_component^cytosol`GO:0005886^cellular_component^plasma membrane`GO:0005524^molecular_function^ATP binding`GO:0004672^molecular_function^protein kinase activity`GO:0042742^biological_process^defense response to bacterium`GO:0002221^biological_process^pattern recognition receptor signaling pathway`GO:0080142^biological_process^regulation of salicylic acid biosynthetic process`GO…	GO:0004672^molecular_function^protein kinase activity`GO:0006468^biological_process^protein phosphorylation`GO:0005524^molecular_function^ATP binding	.	.
Jv1_TRINITY_DN38521_c0_g1	Jv1_TRINITY_DN38521_c0_g1_i1	sp|Q99315|YG31B_YEAST^sp|Q99315|YG31B_YEAST^Q:77-454,H:586-711^41.27%ID^E:1e-20^.^.	.	.	.	.	.	.	.	.	.	.	.	.	.	.
Jv1_TRINITY_DN38539_c0_g1	Jv1_TRINITY_DN38539_c0_g1_i1	.	.	.	.	.	.	.	.	.	.	.	.	.	.	.
Jv1_TRINITY_DN38589_c0_g1	Jv1_TRINITY_DN38589_c0_g1_i1	.	.	Jv1_TRINITY_DN38589_c0_g1::Jv1_TRINITY_DN38589_c0_g1_i1::g.36::m.36	3-305[+]	COPIA_DROME^COPIA_DROME^Q:13-100,H:568-657^36.67%ID^E:3e-09^RecName: Full=Copia protein;^Eukaryota; Metazoa; Ecdysozoa; Arthropoda; Hexapoda; Insecta; Pterygota; Neoptera; Holometabola; Diptera; Brachycera; Muscomorpha; Ephydroidea; Drosophilidae; Drosophila; Sophophora	.	.	.	.	.	.	GO:0004190^molecular_function^aspartic-type endopeptidase activity`GO:0005524^molecular_function^ATP binding`GO:0003676^molecular_function^nucleic acid binding`GO:0008270^molecular_function^zinc ion binding`GO:0015074^biological_process^DNA integration	.	.	.
Jv1_TRINITY_DN38592_c0_g1	Jv1_TRINITY_DN38592_c0_g1_i1	.	.	.	.	.	.	.	.	.	.	.	.	.	.	.
Jv1_TRINITY_DN38582_c0_g1	Jv1_TRINITY_DN38582_c0_g1_i1	.	.	.	.	.	.	.	.	.	.	.	.	.	.	.
Jv1_TRINITY_DN38573_c0_g1	Jv1_TRINITY_DN38573_c0_g1_i1	sp|Q94HW2|POLR1_ARATH^sp|Q94HW2|POLR1_ARATH^Q:180-611,H:25-168^28.47%ID^E:1e-16^.^.	.	Jv1_TRINITY_DN38573_c0_g1::Jv1_TRINITY_DN38573_c0_g1_i1::g.38::m.38	117-719[+]	POLR1_ARATH^POLR1_ARATH^Q:9-165,H:17-168^28.03%ID^E:4e-17^RecName: Full=Retrovirus-related Pol polyprotein from transposon RE1;^Eukaryota; Viridiplantae; Streptophyta; Embryophyta; Tracheophyta; Spermatophyta; Magnoliopsida; eudicotyledons; Gunneridae; Pentapetalae; rosids; malvids; Brassicales; Brassicaceae; Camelineae; Arabidopsis	PF14244.6^Retrotran_gag_3^gag-polypeptide of LTR copia-type^18-55^E:1.2e-05`PF14223.6^Retrotran_gag_2^gag-polypeptide of LTR copia-type^74-199^E:1.9e-20`PF03732.17^Retrotrans_gag^Retrotransposon gag protein^104-173^E:1.1e-06	.	.	.	.	.	GO:0004190^molecular_function^aspartic-type endopeptidase activity`GO:0004519^molecular_function^endonuclease activity`GO:0046872^molecular_function^metal ion binding`GO:0003676^molecular_function^nucleic acid binding`GO:0003964^molecular_function^RNA-directed DNA polymerase activity`GO:0015074^biological_process^DNA integration`GO:0006310^biological_process^DNA recombination	.	.	.
Jv1_TRINITY_DN38517_c0_g1	Jv1_TRINITY_DN38517_c0_g1_i1	sp|P17801|KPRO_MAIZE^sp|P17801|KPRO_MAIZE^Q:2-421,H:545-679^63.12%ID^E:9e-52^.^.	.	.	.	.	.	.	.	.	.	.	.	.	.	.
Jv1_TRINITY_DN38598_c0_g1	Jv1_TRINITY_DN38598_c0_g1_i1	sp|Q8ELI2|ALF1_OCEIH^sp|Q8ELI2|ALF1_OCEIH^Q:357-4,H:4-120^70.34%ID^E:1e-49^.^.	.	Jv1_TRINITY_DN38598_c0_g1::Jv1_TRINITY_DN38598_c0_g1_i1::g.41::m.41	1-381[-]	ALF1_OCEIH^ALF1_OCEIH^Q:9-126,H:4-120^70.34%ID^E:2e-50^RecName: Full=Fructose-bisphosphate aldolase class 1 {ECO:0000255|HAMAP-Rule:MF_00729};^Bacteria; Firmicutes; Bacilli; Bacillales; Bacillaceae; Oceanobacillus	PF02861.20^Clp_N^Clp amino terminal domain, pathogenicity island component^21-43^E:0.34	.	.	COG3588^fructose-bisphosphate aldolase	KEGG:oih:OB3245`KO:K01623	.	GO:0004332^molecular_function^fructose-bisphosphate aldolase activity`GO:0006096^biological_process^glycolytic process	.	.	.
Jv1_TRINITY_DN38593_c0_g1	Jv1_TRINITY_DN38593_c0_g1_i1	sp|P9WGD7|SRP54_MYCTU^sp|P9WGD7|SRP54_MYCTU^Q:237-347,H:1-37^70.27%ID^E:2e-09^.^.	.	.	.	.	.	.	.	.	.	.	.	.	.	.
Jv1_TRINITY_DN38514_c0_g1	Jv1_TRINITY_DN38514_c0_g1_i1	.	.	Jv1_TRINITY_DN38514_c0_g1::Jv1_TRINITY_DN38514_c0_g1_i1::g.43::m.43	2-328[+]	.	.	.	.	.	.	.	.	.	.	.
Jv1_TRINITY_DN38585_c0_g1	Jv1_TRINITY_DN38585_c0_g1_i1	sp|Q84JL2|ODBA2_ARATH^sp|Q84JL2|ODBA2_ARATH^Q:2-328,H:351-459^56.88%ID^E:2e-38^.^.	.	Jv1_TRINITY_DN38585_c0_g1::Jv1_TRINITY_DN38585_c0_g1_i1::g.44::m.44	2-331[+]	ODBA2_ARATH^ODBA2_ARATH^Q:1-109,H:351-459^56.88%ID^E:2e-38^RecName: Full=2-oxoisovalerate dehydrogenase subunit alpha 2, mitochondrial;^Eukaryota; Viridiplantae; Streptophyta; Embryophyta; Tracheophyta; Spermatophyta; Magnoliopsida; eudicotyledons; Gunneridae; Pentapetalae; rosids; malvids; Brassicales; Brassicaceae; Camelineae; Arabidopsis	PF00676.20^E1_dh^Dehydrogenase E1 component^1-82^E:1.1e-23	.	.	COG1071^Dehydrogenase	KEGG:ath:AT5G09300`KO:K00166	.	GO:0005947^cellular_component^mitochondrial alpha-ketoglutarate dehydrogenase complex`GO:0005739^cellular_component^mitochondrion`GO:0003863^molecular_function^3-methyl-2-oxobutanoate dehydrogenase (2-methylpropanoyl-transferring) activity`GO:0003826^molecular_function^alpha-ketoacid dehydrogenase activity`GO:0046872^molecular_function^metal ion binding`GO:0009083^biological_process^branched-chai…	GO:0016624^molecular_function^oxidoreductase activity, acting on the aldehyde or oxo group of donors, disulfide as acceptor	.	.
Jv1_TRINITY_DN38554_c0_g1	Jv1_TRINITY_DN38554_c0_g1_i1	sp|Q9FHQ3|HS157_ARATH^sp|Q9FHQ3|HS157_ARATH^Q:58-423,H:6-137^54.48%ID^E:1e-37^.^.	.	Jv1_TRINITY_DN38554_c0_g1::Jv1_TRINITY_DN38554_c0_g1_i1::g.45::m.45	52-426[+]	HS157_ARATH^HS157_ARATH^Q:3-124,H:6-137^54.48%ID^E:1e-38^RecName: Full=15.7 kDa heat shock protein, peroxisomal;^Eukaryota; Viridiplantae; Streptophyta; Embryophyta; Tracheophyta; Spermatophyta; Magnoliopsida; eudicotyledons; Gunneridae; Pentapetalae; rosids; malvids; Brassicales; Brassicaceae; Camelineae; Arabidopsis	PF04969.16^CS^CS domain^17-100^E:0.0046`PF00011.21^HSP20^Hsp20/alpha crystallin family^18-121^E:9.8e-21`PF17886.1^ArsA_HSP20^HSP20-like domain found in ArsA^28-104^E:1.3e-06	.	.	COG0071^response to heat	KEGG:ath:AT5G37670`KO:K13993	.	GO:0005782^cellular_component^peroxisomal matrix`GO:0043621^molecular_function^protein self-association`GO:0051082^molecular_function^unfolded protein binding`GO:0071456^biological_process^cellular response to hypoxia`GO:0051259^biological_process^protein complex oligomerization`GO:0006457^biological_process^protein folding`GO:0009408^biological_process^response to heat`GO:0000302^biological_proc…	.	.	.
Jv1_TRINITY_DN38591_c0_g1	Jv1_TRINITY_DN38591_c0_g1_i1	sp|P93295|M310_ARATH^sp|P93295|M310_ARATH^Q:14-388,H:35-154^38.1%ID^E:6e-22^.^.	.	Jv1_TRINITY_DN38591_c0_g1::Jv1_TRINITY_DN38591_c0_g1_i1::g.46::m.46	2-676[+]	M310_ARATH^M310_ARATH^Q:5-129,H:35-154^38.1%ID^E:5e-22^RecName: Full=Uncharacterized mitochondrial protein AtMg00310;^Eukaryota; Viridiplantae; Streptophyta; Embryophyta; Tracheophyta; Spermatophyta; Magnoliopsida; eudicotyledons; Gunneridae; Pentapetalae; rosids; malvids; Brassicales; Brassicaceae; Camelineae; Arabidopsis	.	.	.	ENOG410Y65V^Retrotransposon protein	KEGG:ath:ArthMp029	.	GO:0005739^cellular_component^mitochondrion	.	.	.
Jv1_TRINITY_DN38599_c0_g1	Jv1_TRINITY_DN38599_c0_g1_i1	.	.	.	.	.	.	.	.	.	.	.	.	.	.	.
Jv1_TRINITY_DN38510_c0_g1	Jv1_TRINITY_DN38510_c0_g1_i1	sp|Q94HW2|POLR1_ARATH^sp|Q94HW2|POLR1_ARATH^Q:6-455,H:358-513^44.94%ID^E:2e-31^.^.	.	Jv1_TRINITY_DN38510_c0_g1::Jv1_TRINITY_DN38510_c0_g1_i1::g.48::m.48	3-458[+]	POLR1_ARATH^POLR1_ARATH^Q:2-151,H:358-513^44.94%ID^E:2e-31^RecName: Full=Retrovirus-related Pol polyprotein from transposon RE1;^Eukaryota; Viridiplantae; Streptophyta; Embryophyta; Tracheophyta; Spermatophyta; Magnoliopsida; eudicotyledons; Gunneridae; Pentapetalae; rosids; malvids; Brassicales; Brassicaceae; Camelineae; Arabidopsis	PF13976.6^gag_pre-integrs^GAG-pre-integrase domain^86-145^E:1.8e-08	.	.	.	.	.	GO:0004190^molecular_function^aspartic-type endopeptidase activity`GO:0004519^molecular_function^endonuclease activity`GO:0046872^molecular_function^metal ion binding`GO:0003676^molecular_function^nucleic acid binding`GO:0003964^molecular_function^RNA-directed DNA polymerase activity`GO:0015074^biological_process^DNA integration`GO:0006310^biological_process^DNA recombination	.	.	.
Jv1_TRINITY_DN38558_c0_g1	Jv1_TRINITY_DN38558_c0_g1_i1	.	.	Jv1_TRINITY_DN38558_c0_g1::Jv1_TRINITY_DN38558_c0_g1_i1::g.49::m.49	2-310[-]	.	.	.	.	.	.	.	.	.	.	.
Jv1_TRINITY_DN38586_c0_g1	Jv1_TRINITY_DN38586_c0_g1_i1	.	.	.	.	.	.	.	.	.	.	.	.	.	.	.
Jv1_TRINITY_DN38566_c0_g1	Jv1_TRINITY_DN38566_c0_g1_i1	sp|Q94HW2|POLR1_ARATH^sp|Q94HW2|POLR1_ARATH^Q:164-487,H:15-113^36.7%ID^E:2e-14^.^.	.	Jv1_TRINITY_DN38566_c0_g1::Jv1_TRINITY_DN38566_c0_g1_i1::g.51::m.51	53-493[+]	POLR1_ARATH^POLR1_ARATH^Q:38-145,H:15-113^36.7%ID^E:6e-15^RecName: Full=Retrovirus-related Pol polyprotein from transposon RE1;^Eukaryota; Viridiplantae; Streptophyta; Embryophyta; Tracheophyta; Spermatophyta; Magnoliopsida; eudicotyledons; Gunneridae; Pentapetalae; rosids; malvids; Brassicales; Brassicaceae; Camelineae; Arabidopsis	PF14244.6^Retrotran_gag_3^gag-polypeptide of LTR copia-type^56-89^E:6.5e-06	.	.	.	.	.	GO:0004190^molecular_function^aspartic-type endopeptidase activity`GO:0004519^molecular_function^endonuclease activity`GO:0046872^molecular_function^metal ion binding`GO:0003676^molecular_function^nucleic acid binding`GO:0003964^molecular_function^RNA-directed DNA polymerase activity`GO:0015074^biological_process^DNA integration`GO:0006310^biological_process^DNA recombination	.	.	.
Jv1_TRINITY_DN38548_c0_g1	Jv1_TRINITY_DN38548_c0_g1_i1	.	.	.	.	.	.	.	.	.	.	.	.	.	.	.
Jv1_TRINITY_DN38508_c0_g1	Jv1_TRINITY_DN38508_c0_g1_i1	.	.	.	.	.	.	.	.	.	.	.	.	.	.	.
Jv1_TRINITY_DN38537_c0_g1	Jv1_TRINITY_DN38537_c0_g1_i1	sp|O64732|U87A1_ARATH^sp|O64732|U87A1_ARATH^Q:79-906,H:1-280^46.43%ID^E:2e-71^.^.	.	Jv1_TRINITY_DN38537_c0_g1::Jv1_TRINITY_DN38537_c0_g1_i1::g.52::m.52	1-906[+]	U87A1_ARATH^U87A1_ARATH^Q:27-302,H:1-280^46.43%ID^E:2e-77^RecName: Full=UDP-glycosyltransferase 87A1;^Eukaryota; Viridiplantae; Streptophyta; Embryophyta; Tracheophyta; Spermatophyta; Magnoliopsida; eudicotyledons; Gunneridae; Pentapetalae; rosids; malvids; Brassicales; Brassicaceae; Camelineae; Arabidopsis	.	.	.	COG1819^Transferase	KEGG:ath:AT2G30150	.	GO:0043231^cellular_component^intracellular membrane-bounded organelle`GO:0016758^molecular_function^transferase activity, transferring hexosyl groups`GO:0008194^molecular_function^UDP-glycosyltransferase activity	.	.	.
Jv1_TRINITY_DN38527_c0_g1	Jv1_TRINITY_DN38527_c0_g1_i1	.	.	.	.	.	.	.	.	.	.	.	.	.	.	.
Jv1_TRINITY_DN38577_c0_g1	Jv1_TRINITY_DN38577_c0_g1_i1	sp|Q6A8L4|HIS8_CUTAK^sp|Q6A8L4|HIS8_CUTAK^Q:305-18,H:147-242^98.96%ID^E:4e-48^.^.	.	.	.	.	.	.	.	.	.	.	.	.	.	.
Jv1_TRINITY_DN38529_c0_g1	Jv1_TRINITY_DN38529_c0_g1_i1	sp|Q6A6M1|SYE_CUTAK^sp|Q6A6M1|SYE_CUTAK^Q:319-62,H:412-497^100%ID^E:5e-51^.^.	.	.	.	.	.	.	.	.	.	.	.	.	.	.
Jv1_TRINITY_DN38530_c0_g1	Jv1_TRINITY_DN38530_c0_g1_i1	sp|Q9ZT94|POLR2_ARATH^sp|Q9ZT94|POLR2_ARATH^Q:2-460,H:561-712^40.91%ID^E:4e-31^.^.	.	Jv1_TRINITY_DN38530_c0_g1::Jv1_TRINITY_DN38530_c0_g1_i1::g.55::m.55	2-460[+]	POLR2_ARATH^POLR2_ARATH^Q:1-153,H:561-712^40.91%ID^E:3e-31^RecName: Full=Retrovirus-related Pol polyprotein from transposon RE2;^Eukaryota; Viridiplantae; Streptophyta; Embryophyta; Tracheophyta; Spermatophyta; Magnoliopsida; eudicotyledons; Gunneridae; Pentapetalae; rosids; malvids; Brassicales; Brassicaceae; Camelineae; Arabidopsis	PF00665.26^rve^Integrase core domain^4-53^E:1.6e-13	.	.	.	.	.	GO:0004190^molecular_function^aspartic-type endopeptidase activity`GO:0004519^molecular_function^endonuclease activity`GO:0046872^molecular_function^metal ion binding`GO:0003676^molecular_function^nucleic acid binding`GO:0003964^molecular_function^RNA-directed DNA polymerase activity`GO:0015074^biological_process^DNA integration`GO:0006310^biological_process^DNA recombination	GO:0015074^biological_process^DNA integration	.	.
Jv1_TRINITY_DN38551_c0_g1	Jv1_TRINITY_DN38551_c0_g1_i1	.	.	.	.	.	.	.	.	.	.	.	.	.	.	.
Jv1_TRINITY_DN38595_c0_g1	Jv1_TRINITY_DN38595_c0_g1_i1	.	.	.	.	.	.	.	.	.	.	.	.	.	.	.
Jv1_TRINITY_DN38552_c0_g1	Jv1_TRINITY_DN38552_c0_g1_i1	sp|P46392|BCCA_MYCLE^sp|P46392|BCCA_MYCLE^Q:909-1,H:54-357^66.78%ID^E:2e-129^.^.	.	Jv1_TRINITY_DN38552_c0_g1::Jv1_TRINITY_DN38552_c0_g1_i1::g.57::m.57	1-909[-]	BCCA_MYCLE^BCCA_MYCLE^Q:1-303,H:54-357^66.78%ID^E:2e-129^RecName: Full=Acetyl-/propionyl-coenzyme A carboxylase alpha chain;^Bacteria; Actinobacteria; Corynebacteriales; Mycobacteriaceae; Mycobacterium	PF00289.22^Biotin_carb_N^Biotin carboxylase, N-terminal domain^1-64^E:6.9e-20`PF02786.17^CPSase_L_D2^Carbamoyl-phosphate synthase L chain, ATP binding domain^69-276^E:2.5e-69`PF02222.22^ATP-grasp^ATP-grasp domain^92-246^E:1.1e-07	.	.	COG4770^carboxylase	KEGG:mle:ML0726`KO:K11263	.	GO:0005524^molecular_function^ATP binding`GO:0004075^molecular_function^biotin carboxylase activity`GO:0046872^molecular_function^metal ion binding`GO:0006633^biological_process^fatty acid biosynthetic process	GO:0005524^molecular_function^ATP binding	.	.
Jv1_TRINITY_DN38565_c0_g1	Jv1_TRINITY_DN38565_c0_g1_i1	.	.	.	.	.	.	.	.	.	.	.	.	.	.	.
Jv1_TRINITY_DN38562_c0_g1	Jv1_TRINITY_DN38562_c0_g1_i1	sp|Q40872|AG_PANGI^sp|Q40872|AG_PANGI^Q:1-723,H:9-242^80.08%ID^E:6e-117^.^.	.	Jv1_TRINITY_DN38562_c0_g1::Jv1_TRINITY_DN38562_c0_g1_i1::g.61::m.61	1-726[+]	AG_PANGI^AG_PANGI^Q:1-241,H:9-242^80.08%ID^E:6e-134^RecName: Full=Floral homeotic protein AGAMOUS;^Eukaryota; Viridiplantae; Streptophyta; Embryophyta; Tracheophyta; Spermatophyta; Magnoliopsida; eudicotyledons; Gunneridae; Pentapetalae; asterids; campanulids; Apiales; Araliaceae; Panax	PF00319.18^SRF-TF^SRF-type transcription factor (DNA-binding and dimerisation domain)^18-65^E:1.7e-26`PF01486.17^K-box^K-box region^94-183^E:9.7e-25	.	.	.	.	.	GO:0005634^cellular_component^nucleus`GO:0003700^molecular_function^DNA-binding transcription factor activity`GO:0046983^molecular_function^protein dimerization activity`GO:0000977^molecular_function^RNA polymerase II regulatory region sequence-specific DNA binding`GO:0045944^biological_process^positive regulation of transcription by RNA polymerase II	GO:0003677^molecular_function^DNA binding`GO:0046983^molecular_function^protein dimerization activity`GO:0003700^molecular_function^DNA-binding transcription factor activity`GO:0006355^biological_process^regulation of transcription, DNA-templated`GO:0005634^cellular_component^nucleus	.	.
Jv1_TRINITY_DN38559_c0_g1	Jv1_TRINITY_DN38559_c0_g1_i1	sp|A9XMT5|CCLOP_ORYSJ^sp|A9XMT5|CCLOP_ORYSJ^Q:97-387,H:1-96^53.54%ID^E:9e-28^.^.	.	.	.	.	.	.	.	.	.	.	.	.	.	.
Jv1_TRINITY_DN38553_c0_g1	Jv1_TRINITY_DN38553_c0_g1_i1	.	.	.	.	.	.	.	.	.	.	.	.	.	.	.
Jv1_TRINITY_DN38571_c0_g1	Jv1_TRINITY_DN38571_c0_g1_i1	.	.	.	.	.	.	.	.	.	.	.	.	.	.	.
Jv1_TRINITY_DN38560_c0_g1	Jv1_TRINITY_DN38560_c0_g1_i1	.	.	.	.	.	.	.	.	.	.	.	.	.	.	.
Jv1_TRINITY_DN38540_c0_g1	Jv1_TRINITY_DN38540_c0_g1_i1	.	.	.	.	.	.	.	.	.	.	.	.	.	.	.
Jv1_TRINITY_DN38547_c0_g1	Jv1_TRINITY_DN38547_c0_g1_i1	sp|O82248|NFYB5_ARATH^sp|O82248|NFYB5_ARATH^Q:3-110,H:112-147^72.22%ID^E:7e-12^.^.	.	.	.	.	.	.	.	.	.	.	.	.	.	.
Jv1_TRINITY_DN38504_c0_g1	Jv1_TRINITY_DN38504_c0_g1_i1	.	.	Jv1_TRINITY_DN38504_c0_g1::Jv1_TRINITY_DN38504_c0_g1_i1::g.63::m.63	1-309[+]	.	PF05140.14^ResB^ResB-like family^2-102^E:3.3e-23	.	.	.	.	.	.	.	.	.
Jv1_TRINITY_DN38575_c0_g1	Jv1_TRINITY_DN38575_c0_g1_i1	sp|P9WPT8|CTPB_MYCTO^sp|P9WPT8|CTPB_MYCTO^Q:265-2,H:205-293^48.31%ID^E:1e-18^.^.	.	.	.	.	.	.	.	.	.	.	.	.	.	.
Jv1_TRINITY_DN38594_c0_g1	Jv1_TRINITY_DN38594_c0_g1_i1	sp|F4IXW2|BIG5_ARATH^sp|F4IXW2|BIG5_ARATH^Q:2-334,H:1586-1696^48.76%ID^E:2e-27^.^.	.	Jv1_TRINITY_DN38594_c0_g1::Jv1_TRINITY_DN38594_c0_g1_i1::g.65::m.65	2-337[+]	BIG5_ARATH^BIG5_ARATH^Q:1-111,H:1586-1696^48.76%ID^E:1e-27^RecName: Full=Brefeldin A-inhibited guanine nucleotide-exchange protein 5;^Eukaryota; Viridiplantae; Streptophyta; Embryophyta; Tracheophyta; Spermatophyta; Magnoliopsida; eudicotyledons; Gunneridae; Pentapetalae; rosids; malvids; Brassicales; Brassicaceae; Camelineae; Arabidopsis	.	.	.	COG5307^and Sec7 domain	KEGG:ath:AT3G43300`KO:K13462	.	GO:0005829^cellular_component^cytosol`GO:0005769^cellular_component^early endosome`GO:0031901^cellular_component^early endosome membrane`GO:0005802^cellular_component^trans-Golgi network`GO:0005086^molecular_function^ARF guanyl-nucleotide exchange factor activity`GO:0042742^biological_process^defense response to bacterium`GO:0006897^biological_process^endocytosis`GO:0006955^biological_process^imm…	.	.	.
Jv1_TRINITY_DN38502_c0_g1	Jv1_TRINITY_DN38502_c0_g1_i1	sp|B9FSC8|OPR11_ORYSJ^sp|B9FSC8|OPR11_ORYSJ^Q:164-286,H:175-213^73.17%ID^E:6e-21^.^.`sp|B9FSC8|OPR11_ORYSJ^sp|B9FSC8|OPR11_ORYSJ^Q:270-338,H:211-233^65.22%ID^E:6e-21^.^.`sp|B9FSC8|OPR11_ORYSJ^sp|B9FSC8|OPR11_ORYSJ^Q:73-126,H:153-170^66.67%ID^E:6e-21^.^.	.	.	.	.	.	.	.	.	.	.	.	.	.	.
Jv1_TRINITY_DN38543_c0_g1	Jv1_TRINITY_DN38543_c0_g1_i1	.	.	.	.	.	.	.	.	.	.	.	.	.	.	.
Jv1_TRINITY_DN47595_c0_g1	Jv1_TRINITY_DN47595_c0_g1_i1	.	.	.	.	.	.	.	.	.	.	.	.	.	.	.
Jv1_TRINITY_DN47597_c0_g1	Jv1_TRINITY_DN47597_c0_g1_i1	.	.	.	.	.	.	.	.	.	.	.	.	.	.	.
Jv1_TRINITY_DN47563_c0_g1	Jv1_TRINITY_DN47563_c0_g1_i1	.	.	Jv1_TRINITY_DN47563_c0_g1::Jv1_TRINITY_DN47563_c0_g1_i1::g.66::m.66	3-350[-]	.	.	.	.	.	.	.	.	.	.	.
Jv1_TRINITY_DN47532_c0_g1	Jv1_TRINITY_DN47532_c0_g1_i1	sp|Q8R6L9|MSCS_CALS4^sp|Q8R6L9|MSCS_CALS4^Q:1-321,H:122-227^36.45%ID^E:4e-14^.^.	.	.	.	.	.	.	.	.	.	.	.	.	.	.
Jv1_TRINITY_DN47588_c0_g1	Jv1_TRINITY_DN47588_c0_g1_i1	sp|P10978|POLX_TOBAC^sp|P10978|POLX_TOBAC^Q:2-457,H:502-653^40.13%ID^E:7e-33^.^.	.	Jv1_TRINITY_DN47588_c0_g1::Jv1_TRINITY_DN47588_c0_g1_i1::g.68::m.68	2-457[+]	POLX_TOBAC^POLX_TOBAC^Q:1-152,H:502-653^40.13%ID^E:7e-33^RecName: Full=Retrovirus-related Pol polyprotein from transposon TNT 1-94;^Eukaryota; Viridiplantae; Streptophyta; Embryophyta; Tracheophyta; Spermatophyta; Magnoliopsida; eudicotyledons; Gunneridae; Pentapetalae; asterids; lamiids; Solanales; Solanaceae; Nicotianoideae; Nicotianeae; Nicotiana	PF00665.26^rve^Integrase core domain^1-92^E:2.1e-20	.	.	.	.	.	GO:0004190^molecular_function^aspartic-type endopeptidase activity`GO:0004519^molecular_function^endonuclease activity`GO:0003676^molecular_function^nucleic acid binding`GO:0003964^molecular_function^RNA-directed DNA polymerase activity`GO:0008270^molecular_function^zinc ion binding`GO:0015074^biological_process^DNA integration	GO:0015074^biological_process^DNA integration	.	.
Jv1_TRINITY_DN47578_c0_g1	Jv1_TRINITY_DN47578_c0_g1_i1	sp|Q94HW2|POLR1_ARATH^sp|Q94HW2|POLR1_ARATH^Q:250-5,H:329-410^36.05%ID^E:1e-07^.^.	.	Jv1_TRINITY_DN47578_c0_g1::Jv1_TRINITY_DN47578_c0_g1_i1::g.69::m.69	2-340[-]	POLR1_ARATH^POLR1_ARATH^Q:31-112,H:329-410^36.05%ID^E:5e-08^RecName: Full=Retrovirus-related Pol polyprotein from transposon RE1;^Eukaryota; Viridiplantae; Streptophyta; Embryophyta; Tracheophyta; Spermatophyta; Magnoliopsida; eudicotyledons; Gunneridae; Pentapetalae; rosids; malvids; Brassicales; Brassicaceae; Camelineae; Arabidopsis	.	.	.	.	.	.	GO:0004190^molecular_function^aspartic-type endopeptidase activity`GO:0004519^molecular_function^endonuclease activity`GO:0046872^molecular_function^metal ion binding`GO:0003676^molecular_function^nucleic acid binding`GO:0003964^molecular_function^RNA-directed DNA polymerase activity`GO:0015074^biological_process^DNA integration`GO:0006310^biological_process^DNA recombination	.	.	.
Jv1_TRINITY_DN47524_c0_g1	Jv1_TRINITY_DN47524_c0_g1_i1	sp|Q689D6|RPD1_ARATH^sp|Q689D6|RPD1_ARATH^Q:30-422,H:234-367^45.52%ID^E:1e-32^.^.	.	Jv1_TRINITY_DN47524_c0_g1::Jv1_TRINITY_DN47524_c0_g1_i1::g.70::m.70	3-422[+]	RPD1_ARATH^RPD1_ARATH^Q:10-140,H:234-367^45.52%ID^E:1e-32^RecName: Full=Protein ROOT PRIMORDIUM DEFECTIVE 1;^Eukaryota; Viridiplantae; Streptophyta; Embryophyta; Tracheophyta; Spermatophyta; Magnoliopsida; eudicotyledons; Gunneridae; Pentapetalae; rosids; malvids; Brassicales; Brassicaceae; Camelineae; Arabidopsis	PF11955.8^PORR^Plant organelle RNA recognition domain^13-140^E:2.1e-53	.	.	ENOG410YAEM^Plant organelle RNA recognition domain	KEGG:ath:AT4G33495	.	GO:0010102^biological_process^lateral root morphogenesis`GO:0008285^biological_process^negative regulation of cell population proliferation	.	.	.
Jv1_TRINITY_DN47536_c0_g1	Jv1_TRINITY_DN47536_c0_g1_i1	sp|P20825|POL2_DROME^sp|P20825|POL2_DROME^Q:334-77,H:542-627^39.53%ID^E:4e-12^.^.	.	Jv1_TRINITY_DN47536_c0_g1::Jv1_TRINITY_DN47536_c0_g1_i1::g.71::m.71	2-343[-]	POL2_DROME^POL2_DROME^Q:4-89,H:542-627^39.53%ID^E:4e-12^RecName: Full=Retrovirus-related Pol polyprotein from transposon 297;^Eukaryota; Metazoa; Ecdysozoa; Arthropoda; Hexapoda; Insecta; Pterygota; Neoptera; Holometabola; Diptera; Brachycera; Muscomorpha; Ephydroidea; Drosophilidae; Drosophila; Sophophora	PF17917.1^RT_RNaseH^RNase H-like domain found in reverse transcriptase^6-61^E:2.4e-15	.	.	.	.	.	GO:0004190^molecular_function^aspartic-type endopeptidase activity`GO:0004519^molecular_function^endonuclease activity`GO:0003676^molecular_function^nucleic acid binding`GO:0003964^molecular_function^RNA-directed DNA polymerase activity`GO:0015074^biological_process^DNA integration	.	.	.
Jv1_TRINITY_DN47559_c0_g1	Jv1_TRINITY_DN47559_c0_g1_i1	.	.	.	.	.	.	.	.	.	.	.	.	.	.	.
Jv1_TRINITY_DN47529_c0_g1	Jv1_TRINITY_DN47529_c0_g1_i1	sp|Q6NMF0|CLE13_ARATH^sp|Q6NMF0|CLE13_ARATH^Q:122-289,H:54-107^58.93%ID^E:2e-11^.^.	.	.	.	.	.	.	.	.	.	.	.	.	.	.
Jv1_TRINITY_DN47567_c0_g1	Jv1_TRINITY_DN47567_c0_g1_i1	sp|Q40374|PR1_MEDTR^sp|Q40374|PR1_MEDTR^Q:120-365,H:39-120^63.41%ID^E:2e-29^.^.	.	Jv1_TRINITY_DN47567_c0_g1::Jv1_TRINITY_DN47567_c0_g1_i1::g.72::m.72	3-365[+]	PR1_MEDTR^PR1_MEDTR^Q:40-121,H:39-120^63.41%ID^E:2e-29^RecName: Full=Pathogenesis-related protein PR-1;^Eukaryota; Viridiplantae; Streptophyta; Embryophyta; Tracheophyta; Spermatophyta; Magnoliopsida; eudicotyledons; Gunneridae; Pentapetalae; rosids; fabids; Fabales; Fabaceae; Papilionoideae; 50 kb inversion clade; NPAAA clade; Hologalegina; IRL clade; Trifolieae; Medicago	PF00188.26^CAP^Cysteine-rich secretory protein family^45-117^E:8.5e-09	.	ExpAA=21.25^PredHel=1^Topology=i7-29o	.	KEGG:mtr:MTR_4g128750	.	GO:0005576^cellular_component^extracellular region`GO:0006952^biological_process^defense response`GO:0009607^biological_process^response to biotic stimulus	.	.	.
Jv1_TRINITY_DN47572_c0_g1	Jv1_TRINITY_DN47572_c0_g1_i1	.	.	.	.	.	.	.	.	.	.	.	.	.	.	.
Jv1_TRINITY_DN47554_c0_g1	Jv1_TRINITY_DN47554_c0_g1_i1	.	.	.	.	.	.	.	.	.	.	.	.	.	.	.
Jv1_TRINITY_DN47519_c0_g1	Jv1_TRINITY_DN47519_c0_g1_i1	.	.	.	.	.	.	.	.	.	.	.	.	.	.	.
Jv1_TRINITY_DN47541_c0_g1	Jv1_TRINITY_DN47541_c0_g1_i1	.	.	.	.	.	.	.	.	.	.	.	.	.	.	.
Jv1_TRINITY_DN47514_c0_g1	Jv1_TRINITY_DN47514_c0_g1_i1	.	.	.	.	.	.	.	.	.	.	.	.	.	.	.
Jv1_TRINITY_DN47528_c0_g1	Jv1_TRINITY_DN47528_c0_g1_i1	sp|Q47S78|RNC_THEFY^sp|Q47S78|RNC_THEFY^Q:204-1,H:18-85^70.59%ID^E:8e-25^.^.	.	.	.	.	.	.	.	.	.	.	.	.	.	.
Jv1_TRINITY_DN47512_c0_g1	Jv1_TRINITY_DN47512_c0_g1_i1	sp|Q9FH36|GAUTC_ARATH^sp|Q9FH36|GAUTC_ARATH^Q:321-133,H:467-529^71.43%ID^E:2e-25^.^.	.	.	.	.	.	.	.	.	.	.	.	.	.	.
Jv1_TRINITY_DN47537_c0_g1	Jv1_TRINITY_DN47537_c0_g1_i1	sp|P21639|COBI_SINSX^sp|P21639|COBI_SINSX^Q:458-72,H:111-237^35.88%ID^E:1e-16^.^.	.	.	.	.	.	.	.	.	.	.	.	.	.	.
Jv1_TRINITY_DN47530_c0_g1	Jv1_TRINITY_DN47530_c0_g1_i1	sp|P0AFS6|TQSA_SHIFL^sp|P0AFS6|TQSA_SHIFL^Q:18-470,H:185-334^33.11%ID^E:5e-21^.^.	.	Jv1_TRINITY_DN47530_c0_g1::Jv1_TRINITY_DN47530_c0_g1_i1::g.77::m.77	3-470[-]	.	.	.	.	.	.	.	.	.	.	.
Jv1_TRINITY_DN47598_c0_g1	Jv1_TRINITY_DN47598_c0_g1_i1	sp|Q0WUU6|PLT4_ARATH^sp|Q0WUU6|PLT4_ARATH^Q:338-75,H:185-273^57.3%ID^E:2e-24^.^.`sp|Q0WUU6|PLT4_ARATH^sp|Q0WUU6|PLT4_ARATH^Q:519-1,H:118-302^31.05%ID^E:4e-06^.^.	.	.	.	.	.	.	.	.	.	.	.	.	.	.
Jv1_TRINITY_DN47511_c0_g1	Jv1_TRINITY_DN47511_c0_g1_i1	sp|D4AK18|A4619_ARTBC^sp|D4AK18|A4619_ARTBC^Q:4-417,H:73-204^41.43%ID^E:3e-22^.^.	.	.	.	.	.	.	.	.	.	.	.	.	.	.
Jv1_TRINITY_DN47516_c0_g1	Jv1_TRINITY_DN47516_c0_g1_i1	.	.	.	.	.	.	.	.	.	.	.	.	.	.	.
Jv1_TRINITY_DN47526_c0_g1	Jv1_TRINITY_DN47526_c0_g1_i1	.	.	.	.	.	.	.	.	.	.	.	.	.	.	.
Jv1_TRINITY_DN47568_c0_g1	Jv1_TRINITY_DN47568_c0_g1_i1	sp|Q940M2|AGT21_ARATH^sp|Q940M2|AGT21_ARATH^Q:380-6,H:280-404^84.8%ID^E:3e-69^.^.	.	Jv1_TRINITY_DN47568_c0_g1::Jv1_TRINITY_DN47568_c0_g1_i1::g.84::m.84	3-380[-]	AGT21_ARATH^AGT21_ARATH^Q:1-125,H:280-404^84.8%ID^E:3e-69^RecName: Full=Alanine--glyoxylate aminotransferase 2 homolog 1, mitochondrial;^Eukaryota; Viridiplantae; Streptophyta; Embryophyta; Tracheophyta; Spermatophyta; Magnoliopsida; eudicotyledons; Gunneridae; Pentapetalae; rosids; malvids; Brassicales; Brassicaceae; Camelineae; Arabidopsis	PF00202.21^Aminotran_3^Aminotransferase class-III^8-125^E:2e-32	.	.	COG0160^transaminase activity	KEGG:ath:AT4G39660`KO:K00827	.	GO:0005739^cellular_component^mitochondrion`GO:0005886^cellular_component^plasma membrane`GO:0005774^cellular_component^vacuolar membrane`GO:0008453^molecular_function^alanine-glyoxylate transaminase activity`GO:0030170^molecular_function^pyridoxal phosphate binding`GO:0008270^molecular_function^zinc ion binding`GO:0009853^biological_process^photorespiration`GO:0046686^biological_process^response…	GO:0008483^molecular_function^transaminase activity`GO:0030170^molecular_function^pyridoxal phosphate binding	.	.
Jv1_TRINITY_DN47565_c0_g1	Jv1_TRINITY_DN47565_c0_g1_i1	sp|O81833|SD11_ARATH^sp|O81833|SD11_ARATH^Q:2-607,H:391-576^47.78%ID^E:2e-48^.^.	.	Jv1_TRINITY_DN47565_c0_g1::Jv1_TRINITY_DN47565_c0_g1_i1::g.85::m.85	2-607[+]	B120_ARATH^B120_ARATH^Q:8-202,H:398-605^45.12%ID^E:2e-51^RecName: Full=G-type lectin S-receptor-like serine/threonine-protein kinase B120;^Eukaryota; Viridiplantae; Streptophyta; Embryophyta; Tracheophyta; Spermatophyta; Magnoliopsida; eudicotyledons; Gunneridae; Pentapetalae; rosids; malvids; Brassicales; Brassicaceae; Camelineae; Arabidopsis	PF07714.17^Pkinase_Tyr^Protein tyrosine kinase^127-202^E:2.2e-14`PF00069.25^Pkinase^Protein kinase domain^127-202^E:2e-12	.	ExpAA=22.72^PredHel=1^Topology=i54-76o	COG0515^Serine Threonine protein kinase	KEGG:ath:AT4G21390	.	GO:0016021^cellular_component^integral component of membrane`GO:0005886^cellular_component^plasma membrane`GO:0005524^molecular_function^ATP binding`GO:0005516^molecular_function^calmodulin binding`GO:0030246^molecular_function^carbohydrate binding`GO:0004674^molecular_function^protein serine/threonine kinase activity`GO:0006468^biological_process^protein phosphorylation`GO:0048544^biological_pro…	GO:0004672^molecular_function^protein kinase activity`GO:0006468^biological_process^protein phosphorylation`GO:0005524^molecular_function^ATP binding	.	.
Jv1_TRINITY_DN47508_c0_g1	Jv1_TRINITY_DN47508_c0_g1_i1	.	.	.	.	.	.	.	.	.	.	.	.	.	.	.
Jv1_TRINITY_DN47577_c0_g1	Jv1_TRINITY_DN47577_c0_g1_i1	.	.	Jv1_TRINITY_DN47577_c0_g1::Jv1_TRINITY_DN47577_c0_g1_i1::g.86::m.86	2-472[+]	.	PF06697.12^DUF1191^Protein of unknown function (DUF1191)^1-150^E:3.7e-44	.	.	.	.	.	.	.	.	.
Jv1_TRINITY_DN47593_c0_g1	Jv1_TRINITY_DN47593_c0_g1_i1	sp|Q9LTV8|PP224_ARATH^sp|Q9LTV8|PP224_ARATH^Q:45-488,H:23-167^34.46%ID^E:3e-23^.^.`sp|Q9LTV8|PP224_ARATH^sp|Q9LTV8|PP224_ARATH^Q:9-491,H:214-372^20.5%ID^E:5e-08^.^.`sp|Q9LTV8|PP224_ARATH^sp|Q9LTV8|PP224_ARATH^Q:48-491,H:122-271^26%ID^E:6e-08^.^.	.	Jv1_TRINITY_DN47593_c0_g1::Jv1_TRINITY_DN47593_c0_g1_i1::g.87::m.87	3-491[+]	PP224_ARATH^PP224_ARATH^Q:15-162,H:23-167^34.46%ID^E:3e-23^RecName: Full=Pentatricopeptide repeat-containing protein At3g12770;^Eukaryota; Viridiplantae; Streptophyta; Embryophyta; Tracheophyta; Spermatophyta; Magnoliopsida; eudicotyledons; Gunneridae; Pentapetalae; rosids; malvids; Brassicales; Brassicaceae; Camelineae; Arabidopsis`PP224_ARATH^PP224_ARATH^Q:3-163,H:214-372^20.5%ID^E:5e-08^RecNam…	PF01535.20^PPR^PPR repeat^81-108^E:0.00023	.	.	ENOG410Z7Z7^Pentatricopeptide repeat-containing protein	KEGG:ath:AT3G12770	.	GO:0043231^cellular_component^intracellular membrane-bounded organelle`GO:0005739^cellular_component^mitochondrion`GO:0008270^molecular_function^zinc ion binding`GO:0080156^biological_process^mitochondrial mRNA modification`GO:0009451^biological_process^RNA modification	.	.	.
Jv1_TRINITY_DN47571_c0_g1	Jv1_TRINITY_DN47571_c0_g1_i1	.	.	.	.	.	.	.	.	.	.	.	.	.	.	.
Jv1_TRINITY_DN47553_c0_g1	Jv1_TRINITY_DN47553_c0_g1_i1	sp|Q9CAR9|PTR20_ARATH^sp|Q9CAR9|PTR20_ARATH^Q:6-209,H:486-553^35.29%ID^E:3e-10^.^.	.	.	.	.	.	.	.	.	.	.	.	.	.	.
Jv1_TRINITY_DN47555_c0_g1	Jv1_TRINITY_DN47555_c0_g1_i1	sp|Q8VY22|TBL38_ARATH^sp|Q8VY22|TBL38_ARATH^Q:5-412,H:244-378^55.15%ID^E:3e-46^.^.	.	Jv1_TRINITY_DN47555_c0_g1::Jv1_TRINITY_DN47555_c0_g1_i1::g.88::m.88	2-418[+]	TBL38_ARATH^TBL38_ARATH^Q:2-137,H:244-378^55.15%ID^E:1e-46^RecName: Full=Protein trichome birefringence-like 38;^Eukaryota; Viridiplantae; Streptophyta; Embryophyta; Tracheophyta; Spermatophyta; Magnoliopsida; eudicotyledons; Gunneridae; Pentapetalae; rosids; malvids; Brassicales; Brassicaceae; Camelineae; Arabidopsis	PF13839.6^PC-Esterase^GDSL/SGNH-like Acyl-Esterase family found in Pmr5 and Cas1p^2-135^E:1.7e-43	.	.	ENOG410YAJT^function domain containing protein, expressed	KEGG:ath:AT1G29050	.	GO:0005794^cellular_component^Golgi apparatus`GO:0016021^cellular_component^integral component of membrane`GO:0016413^molecular_function^O-acetyltransferase activity	.	.	.
Jv1_TRINITY_DN47574_c0_g1	Jv1_TRINITY_DN47574_c0_g1_i1	.	.	.	.	.	.	.	.	.	.	.	.	.	.	.
Jv1_TRINITY_DN47550_c0_g1	Jv1_TRINITY_DN47550_c0_g1_i1	.	.	.	.	.	.	.	.	.	.	.	.	.	.	.
Jv1_TRINITY_DN47518_c0_g1	Jv1_TRINITY_DN47518_c0_g1_i1	.	.	.	.	.	.	.	.	.	.	.	.	.	.	.
Jv1_TRINITY_DN47583_c0_g1	Jv1_TRINITY_DN47583_c0_g1_i1	sp|F4I2H7|TPX2_ARATH^sp|F4I2H7|TPX2_ARATH^Q:3-128,H:473-512^50%ID^E:1e-06^.^.`sp|F4I2H7|TPX2_ARATH^sp|F4I2H7|TPX2_ARATH^Q:134-202,H:515-537^47.83%ID^E:1e-06^.^.	.	.	.	.	.	.	.	.	.	.	.	.	.	.
Jv1_TRINITY_DN47591_c0_g1	Jv1_TRINITY_DN47591_c0_g1_i1	.	.	.	.	.	.	.	.	.	.	.	.	.	.	.
Jv1_TRINITY_DN47549_c0_g1	Jv1_TRINITY_DN47549_c0_g1_i1	sp|C0SP98|YKFD_BACSU^sp|C0SP98|YKFD_BACSU^Q:438-7,H:3-142^33.33%ID^E:1e-19^.^.	.	.	.	.	.	.	.	.	.	.	.	.	.	.
Jv1_TRINITY_DN47503_c0_g1	Jv1_TRINITY_DN47503_c0_g1_i1	.	.	.	.	.	.	.	.	.	.	.	.	.	.	.
Jv1_TRINITY_DN47552_c0_g1	Jv1_TRINITY_DN47552_c0_g1_i1	.	.	.	.	.	.	.	.	.	.	.	.	.	.	.
Jv1_TRINITY_DN47561_c0_g1	Jv1_TRINITY_DN47561_c0_g1_i1	sp|Q68RU4|YCF2_PANGI^sp|Q68RU4|YCF2_PANGI^Q:4-582,H:1167-1367^92.54%ID^E:7e-99^.^.	.	Jv1_TRINITY_DN47561_c0_g1::Jv1_TRINITY_DN47561_c0_g1_i1::g.91::m.91	1-582[+]	YCF2_GUIAB^YCF2_GUIAB^Q:1-194,H:1353-1546^97.42%ID^E:3e-120^RecName: Full=Protein Ycf2 {ECO:0000255|HAMAP-Rule:MF_01330};^Eukaryota; Viridiplantae; Streptophyta; Embryophyta; Tracheophyta; Spermatophyta; Magnoliopsida; eudicotyledons; Gunneridae; Pentapetalae; asterids; campanulids; Asterales; Asteraceae; Asteroideae; Heliantheae alliance; Millerieae; Guizotia	PF05695.12^DUF825^Plant protein of unknown function (DUF825)^3-115^E:4.9e-62	.	.	.	.	.	GO:0009570^cellular_component^chloroplast stroma`GO:0005524^molecular_function^ATP binding	GO:0005524^molecular_function^ATP binding`GO:0009507^cellular_component^chloroplast	.	.
Jv1_TRINITY_DN47585_c0_g1	Jv1_TRINITY_DN47585_c0_g1_i1	sp|Q67UC7|HAK17_ORYSJ^sp|Q67UC7|HAK17_ORYSJ^Q:516-1292,H:285-543^73.36%ID^E:4e-116^.^.	.	Jv1_TRINITY_DN47585_c0_g1::Jv1_TRINITY_DN47585_c0_g1_i1::g.92::m.92	573-1292[+]	HAK17_ORYSJ^HAK17_ORYSJ^Q:1-240,H:304-543^74.17%ID^E:8e-123^RecName: Full=Probable potassium transporter 17;^Eukaryota; Viridiplantae; Streptophyta; Embryophyta; Tracheophyta; Spermatophyta; Magnoliopsida; Liliopsida; Poales; Poaceae; BOP clade; Oryzoideae; Oryzeae; Oryzinae; Oryza; Oryza sativa	PF02705.16^K_trans^K+ potassium transporter^1-238^E:8.1e-79	.	ExpAA=120.85^PredHel=6^Topology=i2-21o41-63i93-112o122-144i151-173o178-200i	COG3158^Transport of potassium into the cell (By similarity)	KEGG:osa:4347211	.	GO:0016021^cellular_component^integral component of membrane`GO:0016020^cellular_component^membrane`GO:0015079^molecular_function^potassium ion transmembrane transporter activity`GO:0006813^biological_process^potassium ion transport	GO:0015079^molecular_function^potassium ion transmembrane transporter activity`GO:0071805^biological_process^potassium ion transmembrane transport`GO:0016020^cellular_component^membrane	.	.
Jv1_TRINITY_DN47506_c0_g1	Jv1_TRINITY_DN47506_c0_g1_i1	.	.	.	.	.	.	.	.	.	.	.	.	.	.	.
Jv1_TRINITY_DN47579_c0_g1	Jv1_TRINITY_DN47579_c0_g1_i1	sp|Q8VY93|GDL66_ARATH^sp|Q8VY93|GDL66_ARATH^Q:1-399,H:96-228^60.15%ID^E:1e-53^.^.	.	Jv1_TRINITY_DN47579_c0_g1::Jv1_TRINITY_DN47579_c0_g1_i1::g.93::m.93	1-399[+]	GDL66_ARATH^GDL66_ARATH^Q:1-133,H:96-228^60.15%ID^E:1e-53^RecName: Full=GDSL esterase/lipase At4g26790;^Eukaryota; Viridiplantae; Streptophyta; Embryophyta; Tracheophyta; Spermatophyta; Magnoliopsida; eudicotyledons; Gunneridae; Pentapetalae; rosids; malvids; Brassicales; Brassicaceae; Camelineae; Arabidopsis	PF00657.22^Lipase_GDSL^GDSL-like Lipase/Acylhydrolase^17-129^E:7.2e-08	.	.	COG3240^GDSL esterase lipase	KEGG:ath:AT4G26790	.	GO:0005576^cellular_component^extracellular region`GO:0016788^molecular_function^hydrolase activity, acting on ester bonds`GO:0016042^biological_process^lipid catabolic process	GO:0016788^molecular_function^hydrolase activity, acting on ester bonds	.	.
Jv1_TRINITY_DN47522_c0_g1	Jv1_TRINITY_DN47522_c0_g1_i1	.	.	.	.	.	.	.	.	.	.	.	.	.	.	.
Jv1_TRINITY_DN47517_c0_g1	Jv1_TRINITY_DN47517_c0_g1_i1	.	.	.	.	.	.	.	.	.	.	.	.	.	.	.
Jv1_TRINITY_DN47564_c0_g1	Jv1_TRINITY_DN47564_c0_g1_i1	.	.	.	.	.	.	.	.	.	.	.	.	.	.	.
Jv1_TRINITY_DN47584_c0_g1	Jv1_TRINITY_DN47584_c0_g1_i1	sp|Q8VZG1|DGK3_ARATH^sp|Q8VZG1|DGK3_ARATH^Q:3-482,H:329-488^72.5%ID^E:2e-85^.^.	.	Jv1_TRINITY_DN47584_c0_g1::Jv1_TRINITY_DN47584_c0_g1_i1::g.94::m.94	3-497[+]	DGK3_ARATH^DGK3_ARATH^Q:1-160,H:329-488^72.5%ID^E:2e-86^RecName: Full=Diacylglycerol kinase 3;^Eukaryota; Viridiplantae; Streptophyta; Embryophyta; Tracheophyta; Spermatophyta; Magnoliopsida; eudicotyledons; Gunneridae; Pentapetalae; rosids; malvids; Brassicales; Brassicaceae; Camelineae; Arabidopsis	PF00609.19^DAGK_acc^Diacylglycerol kinase accessory domain^30-132^E:1e-22	.	.	ENOG410XQVB^DiacylGlycerol Kinase	KEGG:ath:AT2G18730`KO:K00901	.	GO:0005886^cellular_component^plasma membrane`GO:0009506^cellular_component^plasmodesma`GO:0005524^molecular_function^ATP binding`GO:0004143^molecular_function^diacylglycerol kinase activity`GO:0003951^molecular_function^NAD+ kinase activity`GO:0006952^biological_process^defense response`GO:0007205^biological_process^protein kinase C-activating G protein-coupled receptor signaling pathway	GO:0004143^molecular_function^diacylglycerol kinase activity`GO:0007205^biological_process^protein kinase C-activating G protein-coupled receptor signaling pathway	.	.
Jv1_TRINITY_DN47515_c0_g1	Jv1_TRINITY_DN47515_c0_g1_i1	sp|Q46170|ARCD_CLOPE^sp|Q46170|ARCD_CLOPE^Q:348-4,H:263-377^45.22%ID^E:4e-12^.^.	.	.	.	.	.	.	.	.	.	.	.	.	.	.
Jv1_TRINITY_DN47535_c0_g1	Jv1_TRINITY_DN47535_c0_g1_i1	sp|Q9CA93|BAC2_ARATH^sp|Q9CA93|BAC2_ARATH^Q:54-461,H:31-131^45.99%ID^E:1e-26^.^.	.	Jv1_TRINITY_DN47535_c0_g1::Jv1_TRINITY_DN47535_c0_g1_i1::g.96::m.96	3-461[+]	BAC2_ARATH^BAC2_ARATH^Q:16-153,H:29-131^46.04%ID^E:6e-28^RecName: Full=Mitochondrial arginine transporter BAC2;^Eukaryota; Viridiplantae; Streptophyta; Embryophyta; Tracheophyta; Spermatophyta; Magnoliopsida; eudicotyledons; Gunneridae; Pentapetalae; rosids; malvids; Brassicales; Brassicaceae; Camelineae; Arabidopsis`BAC2_ARATH^BAC2_ARATH^Q:3-81,H:204-285^36.59%ID^E:5e-06^RecName: Full=Mitochondr…	PF00153.27^Mito_carr^Mitochondrial carrier protein^1-80^E:3e-13	.	.	ENOG410Z9ZS^carrier protein	KEGG:ath:AT1G79900`KO:K15109	.	GO:0016021^cellular_component^integral component of membrane`GO:0005743^cellular_component^mitochondrial inner membrane`GO:0005739^cellular_component^mitochondrion`GO:0015181^molecular_function^arginine transmembrane transporter activity`GO:0005290^molecular_function^L-histidine transmembrane transporter activity`GO:0015189^molecular_function^L-lysine transmembrane transporter activity`GO:0000064…	.	.	.
Jv1_TRINITY_DN47505_c0_g1	Jv1_TRINITY_DN47505_c0_g1_i1	sp|Q0JA29|FLS2_ORYSJ^sp|Q0JA29|FLS2_ORYSJ^Q:31-402,H:322-444^41.13%ID^E:2e-16^.^.`sp|Q0JA29|FLS2_ORYSJ^sp|Q0JA29|FLS2_ORYSJ^Q:37-402,H:276-396^36.07%ID^E:6e-12^.^.`sp|Q0JA29|FLS2_ORYSJ^sp|Q0JA29|FLS2_ORYSJ^Q:4-402,H:529-662^33.58%ID^E:4e-11^.^.`sp|Q0JA29|FLS2_ORYSJ^sp|Q0JA29|FLS2_ORYSJ^Q:25-402,H:170-300^33.33%ID^E:4e-11^.^.`sp|Q0JA29|FLS2_ORYSJ^sp|Q0JA29|FLS2_ORYSJ^Q:37-402,H:492-612^32.79%ID^E:…	.	Jv1_TRINITY_DN47505_c0_g1::Jv1_TRINITY_DN47505_c0_g1_i1::g.97::m.97	1-402[+]	FLS2_ORYSJ^FLS2_ORYSJ^Q:11-134,H:322-444^41.13%ID^E:2e-16^RecName: Full=LRR receptor-like serine/threonine-protein kinase FLS2 {ECO:0000305};^Eukaryota; Viridiplantae; Streptophyta; Embryophyta; Tracheophyta; Spermatophyta; Magnoliopsida; Liliopsida; Poales; Poaceae; BOP clade; Oryzoideae; Oryzeae; Oryzinae; Oryza; Oryza sativa`FLS2_ORYSJ^FLS2_ORYSJ^Q:2-134,H:529-662^33.58%ID^E:4e-11^RecName: Ful…	PF00560.33^LRR_1^Leucine Rich Repeat^12-24^E:270`PF13516.6^LRR_6^Leucine Rich repeat^50-65^E:3.4`PF13855.6^LRR_8^Leucine rich repeat^51-111^E:1.1e-07`PF00560.33^LRR_1^Leucine Rich Repeat^52-71^E:19`PF13516.6^LRR_6^Leucine Rich repeat^77-89^E:130`PF00560.33^LRR_1^Leucine Rich Repeat^78-99^E:1.3`PF13516.6^LRR_6^Leucine Rich repeat^98-114^E:270`PF00560.33^LRR_1^Leucine Rich Repeat^103-123^E:97	.	.	COG4886^leucine Rich Repeat	KEGG:osa:4337016`KO:K13420	.	GO:0005768^cellular_component^endosome`GO:0016021^cellular_component^integral component of membrane`GO:0005886^cellular_component^plasma membrane`GO:0005524^molecular_function^ATP binding`GO:0042802^molecular_function^identical protein binding`GO:0004674^molecular_function^protein serine/threonine kinase activity`GO:0052544^biological_process^defense response by callose deposition in cell wall`GO…	GO:0005515^molecular_function^protein binding	.	.
Jv1_TRINITY_DN47513_c0_g1	Jv1_TRINITY_DN47513_c0_g1_i1	sp|P37024|HRPB_ECOLI^sp|P37024|HRPB_ECOLI^Q:321-1,H:690-793^53.27%ID^E:9e-28^.^.	.	.	.	.	.	.	.	.	.	.	.	.	.	.
Jv1_TRINITY_DN47582_c0_g1	Jv1_TRINITY_DN47582_c0_g1_i1	.	.	.	.	.	.	.	.	.	.	.	.	.	.	.
Jv1_TRINITY_DN47525_c0_g1	Jv1_TRINITY_DN47525_c0_g1_i1	sp|Q8VZC0|UXS1_ARATH^sp|Q8VZC0|UXS1_ARATH^Q:108-188,H:408-434^85.19%ID^E:3e-15^.^.`sp|Q8VZC0|UXS1_ARATH^sp|Q8VZC0|UXS1_ARATH^Q:2-79,H:361-386^84.62%ID^E:3e-15^.^.	.	.	.	.	.	.	.	.	.	.	.	.	.	.
Jv1_TRINITY_DN47570_c0_g1	Jv1_TRINITY_DN47570_c0_g1_i1	sp|Q94HW2|POLR1_ARATH^sp|Q94HW2|POLR1_ARATH^Q:6-548,H:1283-1463^43.09%ID^E:2e-31^.^.	.	Jv1_TRINITY_DN47570_c0_g1::Jv1_TRINITY_DN47570_c0_g1_i1::g.99::m.99	3-566[+]	POLR2_ARATH^POLR2_ARATH^Q:2-182,H:1266-1446^43.65%ID^E:4e-41^RecName: Full=Retrovirus-related Pol polyprotein from transposon RE2;^Eukaryota; Viridiplantae; Streptophyta; Embryophyta; Tracheophyta; Spermatophyta; Magnoliopsida; eudicotyledons; Gunneridae; Pentapetalae; rosids; malvids; Brassicales; Brassicaceae; Camelineae; Arabidopsis	.	.	.	.	.	.	GO:0004190^molecular_function^aspartic-type endopeptidase activity`GO:0004519^molecular_function^endonuclease activity`GO:0046872^molecular_function^metal ion binding`GO:0003676^molecular_function^nucleic acid binding`GO:0003964^molecular_function^RNA-directed DNA polymerase activity`GO:0015074^biological_process^DNA integration`GO:0006310^biological_process^DNA recombination	.	.	.
Jv1_TRINITY_DN47500_c0_g1	Jv1_TRINITY_DN47500_c0_g1_i1	.	.	.	.	.	.	.	.	.	.	.	.	.	.	.
Jv1_TRINITY_DN47580_c0_g1	Jv1_TRINITY_DN47580_c0_g1_i1	.	.	.	.	.	.	.	.	.	.	.	.	.	.	.
Jv1_TRINITY_DN47504_c0_g1	Jv1_TRINITY_DN47504_c0_g1_i1	.	.	.	.	.	.	.	.	.	.	.	.	.	.	.
Jv1_TRINITY_DN47594_c0_g1	Jv1_TRINITY_DN47594_c0_g1_i1	.	.	.	.	.	.	.	.	.	.	.	.	.	.	.
Jv1_TRINITY_DN47546_c0_g1	Jv1_TRINITY_DN47546_c0_g1_i1	.	.	.	.	.	.	.	.	.	.	.	.	.	.	.
Jv1_TRINITY_DN47538_c0_g1	Jv1_TRINITY_DN47538_c0_g1_i1	sp|Q8VZK9|CSLE1_ARATH^sp|Q8VZK9|CSLE1_ARATH^Q:160-17,H:567-614^50%ID^E:5e-09^.^.	.	.	.	.	.	.	.	.	.	.	.	.	.	.
Jv1_TRINITY_DN47590_c0_g1	Jv1_TRINITY_DN47590_c0_g1_i1	sp|Q9FID9|Y5389_ARATH^sp|Q9FID9|Y5389_ARATH^Q:11-358,H:510-631^56.56%ID^E:7e-38^.^.	.	Jv1_TRINITY_DN47590_c0_g1::Jv1_TRINITY_DN47590_c0_g1_i1::g.100::m.100	2-358[+]	Y5389_ARATH^Y5389_ARATH^Q:4-119,H:510-631^56.56%ID^E:7e-38^RecName: Full=Probable receptor-like protein kinase At5g38990;^Eukaryota; Viridiplantae; Streptophyta; Embryophyta; Tracheophyta; Spermatophyta; Magnoliopsida; eudicotyledons; Gunneridae; Pentapetalae; rosids; malvids; Brassicales; Brassicaceae; Camelineae; Arabidopsis	PF00069.25^Pkinase^Protein kinase domain^23-105^E:4.2e-15`PF07714.17^Pkinase_Tyr^Protein tyrosine kinase^24-117^E:3.5e-17	.	.	COG0515^Serine Threonine protein kinase	KEGG:ath:AT5G38990	.	GO:0016021^cellular_component^integral component of membrane`GO:0005886^cellular_component^plasma membrane`GO:0009506^cellular_component^plasmodesma`GO:0009536^cellular_component^plastid`GO:0005524^molecular_function^ATP binding`GO:0004672^molecular_function^protein kinase activity`GO:0004674^molecular_function^protein serine/threonine kinase activity`GO:0046777^biological_process^protein autopho…	GO:0004672^molecular_function^protein kinase activity`GO:0005524^molecular_function^ATP binding`GO:0006468^biological_process^protein phosphorylation	.	.
Jv1_TRINITY_DN47596_c0_g1	Jv1_TRINITY_DN47596_c0_g1_i1	.	.	Jv1_TRINITY_DN47596_c0_g1::Jv1_TRINITY_DN47596_c0_g1_i1::g.101::m.101	1-348[-]	.	.	.	.	.	.	.	.	.	.	.
Jv1_TRINITY_DN47569_c0_g1	Jv1_TRINITY_DN47569_c0_g1_i1	sp|Q9ZT94|POLR2_ARATH^sp|Q9ZT94|POLR2_ARATH^Q:10-309,H:1171-1265^44%ID^E:9e-17^.^.	.	Jv1_TRINITY_DN47569_c0_g1::Jv1_TRINITY_DN47569_c0_g1_i1::g.102::m.102	1-315[+]	POLR2_ARATH^POLR2_ARATH^Q:4-103,H:1171-1265^44%ID^E:8e-17^RecName: Full=Retrovirus-related Pol polyprotein from transposon RE2;^Eukaryota; Viridiplantae; Streptophyta; Embryophyta; Tracheophyta; Spermatophyta; Magnoliopsida; eudicotyledons; Gunneridae; Pentapetalae; rosids; malvids; Brassicales; Brassicaceae; Camelineae; Arabidopsis	.	.	.	.	.	.	GO:0004190^molecular_function^aspartic-type endopeptidase activity`GO:0004519^molecular_function^endonuclease activity`GO:0046872^molecular_function^metal ion binding`GO:0003676^molecular_function^nucleic acid binding`GO:0003964^molecular_function^RNA-directed DNA polymerase activity`GO:0015074^biological_process^DNA integration`GO:0006310^biological_process^DNA recombination	.	.	.
Jv1_TRINITY_DN47507_c0_g1	Jv1_TRINITY_DN47507_c0_g1_i1	.	.	.	.	.	.	.	.	.	.	.	.	.	.	.
Jv1_TRINITY_DN47592_c0_g1	Jv1_TRINITY_DN47592_c0_g1_i1	sp|P14720|DFRA_PETHY^sp|P14720|DFRA_PETHY^Q:67-306,H:17-99^59.04%ID^E:1e-34^.^.`sp|P14720|DFRA_PETHY^sp|P14720|DFRA_PETHY^Q:426-680,H:100-181^37.65%ID^E:1e-34^.^.	.	Jv1_TRINITY_DN47592_c0_g1::Jv1_TRINITY_DN47592_c0_g1_i1::g.103::m.103	40-459[+]	DFRA_GERHY^DFRA_GERHY^Q:10-98,H:8-107^52%ID^E:6e-26^RecName: Full=Dihydroflavonol 4-reductase;^Eukaryota; Viridiplantae; Streptophyta; Embryophyta; Tracheophyta; Spermatophyta; Magnoliopsida; eudicotyledons; Gunneridae; Pentapetalae; asterids; campanulids; Asterales; Asteraceae; Mutisioideae; Mutisieae; Gerbera	PF01370.21^Epimerase^NAD dependent epimerase/dehydratase family^12-89^E:3.5e-11`PF16363.5^GDP_Man_Dehyd^GDP-mannose 4,6 dehydratase^13-90^E:6e-10`PF05368.13^NmrA^NmrA-like family^13-89^E:8e-09`PF01073.19^3Beta_HSD^3-beta hydroxysteroid dehydrogenase/isomerase family^13-91^E:6.2e-06`PF13460.6^NAD_binding_10^NAD(P)H-binding^15-87^E:1.1e-10	.	.	.	.	.	GO:0050662^molecular_function^coenzyme binding`GO:0045552^molecular_function^dihydrokaempferol 4-reductase activity`GO:0047890^molecular_function^flavanone 4-reductase activity`GO:0009718^biological_process^anthocyanin-containing compound biosynthetic process	GO:0003824^molecular_function^catalytic activity`GO:0050662^molecular_function^coenzyme binding`GO:0003854^molecular_function^3-beta-hydroxy-delta5-steroid dehydrogenase activity`GO:0016616^molecular_function^oxidoreductase activity, acting on the CH-OH group of donors, NAD or NADP as acceptor`GO:0006694^biological_process^steroid biosynthetic process`GO:0055114^biological_process^oxidation-reduc…	.	.
Jv1_TRINITY_DN47544_c0_g1	Jv1_TRINITY_DN47544_c0_g1_i1	.	.	.	.	.	.	.	.	.	.	.	.	.	.	.
Jv1_TRINITY_DN47576_c0_g1	Jv1_TRINITY_DN47576_c0_g1_i1	sp|P0A9H5|BTUR_ECOLI^sp|P0A9H5|BTUR_ECOLI^Q:5-319,H:89-191^41.9%ID^E:2e-20^.^.	.	.	.	.	.	.	.	.	.	.	.	.	.	.
Jv1_TRINITY_DN47521_c0_g1	Jv1_TRINITY_DN47521_c0_g1_i1	.	.	.	.	.	.	.	.	.	.	.	.	.	.	.
Jv1_TRINITY_DN47509_c0_g1	Jv1_TRINITY_DN47509_c0_g1_i1	.	.	.	.	.	.	.	.	.	.	.	.	.	.	.
Jv1_TRINITY_DN47556_c0_g1	Jv1_TRINITY_DN47556_c0_g1_i1	sp|V9M398|RUN1_VITRO^sp|V9M398|RUN1_VITRO^Q:116-589,H:26-179^46.25%ID^E:4e-33^.^.	.	Jv1_TRINITY_DN47556_c0_g1::Jv1_TRINITY_DN47556_c0_g1_i1::g.106::m.106	95-592[+]	RUN1_VITRO^RUN1_VITRO^Q:8-165,H:26-179^46.25%ID^E:9e-34^RecName: Full=Disease resistance protein RUN1 {ECO:0000305};^Eukaryota; Viridiplantae; Streptophyta; Embryophyta; Tracheophyta; Spermatophyta; Magnoliopsida; eudicotyledons; Gunneridae; Pentapetalae; rosids; Vitales; Vitaceae; Viteae; Vitis	PF01582.20^TIR^TIR domain^9-147^E:1.9e-36`PF13676.6^TIR_2^TIR domain^11-110^E:6.6e-15	.	.	.	.	.	GO:0005737^cellular_component^cytoplasm`GO:0005634^cellular_component^nucleus`GO:0043531^molecular_function^ADP binding`GO:0050135^molecular_function^NAD(P)+ nucleosidase activity`GO:0003953^molecular_function^NAD+ nucleosidase activity`GO:0061809^molecular_function^NAD+ nucleotidase, cyclic ADP-ribose generating`GO:0009817^biological_process^defense response to fungus, incompatible interaction`G…	GO:0005515^molecular_function^protein binding`GO:0007165^biological_process^signal transduction	.	.
Jv1_TRINITY_DN47575_c0_g1	Jv1_TRINITY_DN47575_c0_g1_i1	sp|Q9ZT94|POLR2_ARATH^sp|Q9ZT94|POLR2_ARATH^Q:155-505,H:257-375^37.9%ID^E:2e-15^.^.	.	Jv1_TRINITY_DN47575_c0_g1::Jv1_TRINITY_DN47575_c0_g1_i1::g.107::m.107	2-514[+]	POLR2_ARATH^POLR2_ARATH^Q:42-168,H:243-375^36.96%ID^E:2e-16^RecName: Full=Retrovirus-related Pol polyprotein from transposon RE2;^Eukaryota; Viridiplantae; Streptophyta; Embryophyta; Tracheophyta; Spermatophyta; Magnoliopsida; eudicotyledons; Gunneridae; Pentapetalae; rosids; malvids; Brassicales; Brassicaceae; Camelineae; Arabidopsis	.	.	.	.	.	.	GO:0004190^molecular_function^aspartic-type endopeptidase activity`GO:0004519^molecular_function^endonuclease activity`GO:0046872^molecular_function^metal ion binding`GO:0003676^molecular_function^nucleic acid binding`GO:0003964^molecular_function^RNA-directed DNA polymerase activity`GO:0015074^biological_process^DNA integration`GO:0006310^biological_process^DNA recombination	.	.	.
Jv1_TRINITY_DN47527_c0_g1	Jv1_TRINITY_DN47527_c0_g1_i1	.	.	.	.	.	.	.	.	.	.	.	.	.	.	.
Jv1_TRINITY_DN47531_c0_g1	Jv1_TRINITY_DN47531_c0_g1_i1	.	.	.	.	.	.	.	.	.	.	.	.	.	.	.
Jv1_TRINITY_DN47562_c0_g1	Jv1_TRINITY_DN47562_c0_g1_i1	.	.	.	.	.	.	.	.	.	.	.	.	.	.	.
Jv1_TRINITY_DN47510_c0_g1	Jv1_TRINITY_DN47510_c0_g1_i1	.	.	Jv1_TRINITY_DN47510_c0_g1::Jv1_TRINITY_DN47510_c0_g1_i1::g.110::m.110	3-326[+]	.	.	.	.	.	.	.	.	.	.	.
Jv1_TRINITY_DN47539_c0_g1	Jv1_TRINITY_DN47539_c0_g1_i1	.	.	.	.	.	.	.	.	.	.	.	.	.	.	.
Jv1_TRINITY_DN47533_c0_g1	Jv1_TRINITY_DN47533_c0_g1_i1	.	.	Jv1_TRINITY_DN47533_c0_g1::Jv1_TRINITY_DN47533_c0_g1_i1::g.111::m.111	3-341[+]	.	.	.	.	.	.	.	.	.	.	.
Jv1_TRINITY_DN47566_c0_g1	Jv1_TRINITY_DN47566_c0_g1_i1	.	.	.	.	.	.	.	.	.	.	.	.	.	.	.
Jv1_TRINITY_DN47520_c0_g1	Jv1_TRINITY_DN47520_c0_g1_i1	sp|Q9X024|NNR_THEMA^sp|Q9X024|NNR_THEMA^Q:101-325,H:100-178^45.57%ID^E:5e-09^.^.	.	.	.	.	.	.	.	.	.	.	.	.	.	.
Jv1_TRINITY_DN47545_c0_g1	Jv1_TRINITY_DN47545_c0_g1_i1	.	.	Jv1_TRINITY_DN47545_c0_g1::Jv1_TRINITY_DN47545_c0_g1_i1::g.115::m.115	1-498[-]	.	.	.	ExpAA=57.63^PredHel=3^Topology=o63-85i98-115o130-152i	.	.	.	.	.	.	.
Jv1_TRINITY_DN47551_c0_g1	Jv1_TRINITY_DN47551_c0_g1_i1	.	.	.	.	.	.	.	.	.	.	.	.	.	.	.
Jv1_TRINITY_DN47587_c0_g1	Jv1_TRINITY_DN47587_c0_g1_i1	sp|O06380|CBXPD_MYCTU^sp|O06380|CBXPD_MYCTU^Q:483-1,H:193-352^32.93%ID^E:5e-15^.^.	.	Jv1_TRINITY_DN47587_c0_g1::Jv1_TRINITY_DN47587_c0_g1_i1::g.116::m.116	1-555[-]	CBXPD_MYCTU^CBXPD_MYCTU^Q:15-185,H:183-352^32.18%ID^E:4e-17^RecName: Full=Carboxypeptidase Rv3627c {ECO:0000305};^Bacteria; Actinobacteria; Corynebacteriales; Mycobacteriaceae; Mycobacterium; Mycobacterium tuberculosis complex	PF02113.15^Peptidase_S13^D-Ala-D-Ala carboxypeptidase 3 (S13) family^68-185^E:7.8e-28	.	.	COG2027^D-alanyl-D-alanine carboxypeptidase	KEGG:mtu:Rv3627c`KEGG:mtv:RVBD_3627c`KO:K07259	.	GO:0005576^cellular_component^extracellular region`GO:0004185^molecular_function^serine-type carboxypeptidase activity`GO:0071555^biological_process^cell wall organization`GO:0000270^biological_process^peptidoglycan metabolic process`GO:0006508^biological_process^proteolysis	GO:0004185^molecular_function^serine-type carboxypeptidase activity`GO:0006508^biological_process^proteolysis	.	.
Jv1_TRINITY_DN47542_c0_g1	Jv1_TRINITY_DN47542_c0_g1_i1	.	.	.	.	.	.	.	.	.	.	.	.	.	.	.
Jv1_TRINITY_DN47560_c0_g1	Jv1_TRINITY_DN47560_c0_g1_i1	.	.	.	.	.	.	.	.	.	.	.	.	.	.	.
Jv1_TRINITY_DN47586_c0_g1	Jv1_TRINITY_DN47586_c0_g1_i1	sp|Q9KBR3|G1PDH_BACHD^sp|Q9KBR3|G1PDH_BACHD^Q:329-39,H:140-236^35.05%ID^E:2e-11^.^.	.	.	.	.	.	.	.	.	.	.	.	.	.	.
Jv1_TRINITY_DN47540_c0_g1	Jv1_TRINITY_DN47540_c0_g1_i1	.	.	Jv1_TRINITY_DN47540_c0_g1::Jv1_TRINITY_DN47540_c0_g1_i1::g.119::m.119	1-354[-]	.	PF03732.17^Retrotrans_gag^Retrotransposon gag protein^11-83^E:7.4e-14	.	.	.	.	.	.	.	.	.
Jv1_TRINITY_DN47502_c0_g1	Jv1_TRINITY_DN47502_c0_g1_i1	.	.	.	.	.	.	.	.	.	.	.	.	.	.	.
Jv1_TRINITY_DN47547_c0_g1	Jv1_TRINITY_DN47547_c0_g1_i1	sp|P9WIU9|NUSG_MYCTU^sp|P9WIU9|NUSG_MYCTU^Q:442-615,H:38-95^63.79%ID^E:4e-13^.^.	.	.	.	.	.	.	.	.	.	.	.	.	.	.
Jv1_TRINITY_DN47548_c0_g1	Jv1_TRINITY_DN47548_c0_g1_i1	.	.	Jv1_TRINITY_DN47548_c0_g1::Jv1_TRINITY_DN47548_c0_g1_i1::g.121::m.121	3-326[+]	.	.	.	.	.	.	.	.	.	.	.
Jv1_TRINITY_DN47573_c0_g1	Jv1_TRINITY_DN47573_c0_g1_i1	.	.	Jv1_TRINITY_DN47573_c0_g1::Jv1_TRINITY_DN47573_c0_g1_i1::g.122::m.122	1-495[+]	.	PF05970.14^PIF1^PIF1-like helicase^3-165^E:6.5e-34	.	.	.	.	.	.	GO:0003678^molecular_function^DNA helicase activity`GO:0000723^biological_process^telomere maintenance`GO:0006281^biological_process^DNA repair	.	.
Jv1_TRINITY_DN47558_c0_g1	Jv1_TRINITY_DN47558_c0_g1_i1	.	.	Jv1_TRINITY_DN47558_c0_g1::Jv1_TRINITY_DN47558_c0_g1_i1::g.123::m.123	1-618[+]	.	PF13966.6^zf-RVT^zinc-binding in reverse transcriptase^46-106^E:8.9e-16	.	.	.	.	.	.	.	.	.
Jv1_TRINITY_DN47581_c0_g1	Jv1_TRINITY_DN47581_c0_g1_i1	sp|O80961|MLO12_ARATH^sp|O80961|MLO12_ARATH^Q:18-920,H:6-307^64.36%ID^E:2e-130^.^.	.	Jv1_TRINITY_DN47581_c0_g1::Jv1_TRINITY_DN47581_c0_g1_i1::g.124::m.124	3-965[+]	MLO6_ARATH^MLO6_ARATH^Q:6-320,H:8-327^64.81%ID^E:2e-144^RecName: Full=MLO-like protein 6;^Eukaryota; Viridiplantae; Streptophyta; Embryophyta; Tracheophyta; Spermatophyta; Magnoliopsida; eudicotyledons; Gunneridae; Pentapetalae; rosids; malvids; Brassicales; Brassicaceae; Camelineae; Arabidopsis	PF03094.15^Mlo^Mlo family^6-320^E:3.3e-156	.	ExpAA=111.48^PredHel=5^Topology=o15-37i58-80o153-175i281-298o303-320i	ENOG410ZUVB^May be involved in modulation of pathogen defense and leaf cell death (By similarity)	KEGG:ath:AT1G61560`KO:K08472	.	GO:0016021^cellular_component^integral component of membrane`GO:0005886^cellular_component^plasma membrane`GO:0005516^molecular_function^calmodulin binding`GO:0009817^biological_process^defense response to fungus, incompatible interaction	GO:0006952^biological_process^defense response`GO:0016021^cellular_component^integral component of membrane	.	.
Jv1_TRINITY_DN47589_c0_g1	Jv1_TRINITY_DN47589_c0_g1_i1	.	.	.	.	.	.	.	.	.	.	.	.	.	.	.
Jv1_TRINITY_DN47599_c0_g1	Jv1_TRINITY_DN47599_c0_g1_i1	.	.	.	.	.	.	.	.	.	.	.	.	.	.	.
Jv1_TRINITY_DN47523_c0_g1	Jv1_TRINITY_DN47523_c0_g1_i1	.	.	.	.	.	.	.	.	.	.	.	.	.	.	.
Jv1_TRINITY_DN47543_c0_g1	Jv1_TRINITY_DN47543_c0_g1_i1	.	.	.	.	.	.	.	.	.	.	.	.	.	.	.
Jv1_TRINITY_DN18505_c0_g1	Jv1_TRINITY_DN18505_c0_g1_i1	sp|Q9KG32|Y283_BACHD^sp|Q9KG32|Y283_BACHD^Q:2-343,H:149-259^40.35%ID^E:1e-22^.^.	.	Jv1_TRINITY_DN18505_c0_g1::Jv1_TRINITY_DN18505_c0_g1_i1::g.125::m.125	2-364[+]	Y283_BACHD^Y283_BACHD^Q:1-120,H:149-265^40%ID^E:1e-24^RecName: Full=Uncharacterized isomerase BH0283;^Bacteria; Firmicutes; Bacilli; Bacillales; Bacillaceae; Bacillus	PF02567.16^PhzC-PhzF^Phenazine biosynthesis-like protein^1-116^E:8.6e-36	.	.	COG0384^phenazine biosynthesis protein, phzf family	KEGG:bha:BH0283	.	GO:0016853^molecular_function^isomerase activity`GO:0009058^biological_process^biosynthetic process	GO:0003824^molecular_function^catalytic activity`GO:0009058^biological_process^biosynthetic process	.	.
Jv1_TRINITY_DN18535_c0_g1	Jv1_TRINITY_DN18535_c0_g1_i1	sp|Q9FLP6|SUMO2_ARATH^sp|Q9FLP6|SUMO2_ARATH^Q:213-458,H:12-93^43.9%ID^E:2e-20^.^.	.	.	.	.	.	.	.	.	.	.	.	.	.	.
Jv1_TRINITY_DN18535_c0_g1	Jv1_TRINITY_DN18535_c0_g1_i2	.	.	.	.	.	.	.	.	.	.	.	.	.	.	.
Jv1_TRINITY_DN18535_c0_g1	Jv1_TRINITY_DN18535_c0_g1_i3	.	.	.	.	.	.	.	.	.	.	.	.	.	.	.
Jv1_TRINITY_DN18535_c0_g1	Jv1_TRINITY_DN18535_c0_g1_i4	sp|Q9FLP6|SUMO2_ARATH^sp|Q9FLP6|SUMO2_ARATH^Q:213-458,H:12-93^43.9%ID^E:2e-20^.^.	.	.	.	.	.	.	.	.	.	.	.	.	.	.
Jv1_TRINITY_DN18561_c0_g1	Jv1_TRINITY_DN18561_c0_g1_i1	.	.	Jv1_TRINITY_DN18561_c0_g1::Jv1_TRINITY_DN18561_c0_g1_i1::g.126::m.126	3-587[+]	.	PF14223.6^Retrotran_gag_2^gag-polypeptide of LTR copia-type^54-185^E:1.1e-09	.	.	.	.	.	.	.	.	.
Jv1_TRINITY_DN18561_c0_g1	Jv1_TRINITY_DN18561_c0_g1_i2	.	.	Jv1_TRINITY_DN18561_c0_g1::Jv1_TRINITY_DN18561_c0_g1_i2::g.127::m.127	3-548[+]	.	PF14223.6^Retrotran_gag_2^gag-polypeptide of LTR copia-type^54-175^E:6.4e-09	.	.	.	.	.	.	.	.	.
Jv1_TRINITY_DN18592_c0_g1	Jv1_TRINITY_DN18592_c0_g1_i1	.	.	Jv1_TRINITY_DN18592_c0_g1::Jv1_TRINITY_DN18592_c0_g1_i1::g.129::m.129	2-493[+]	.	.	.	.	.	.	.	.	.	.	.
Jv1_TRINITY_DN18534_c0_g1	Jv1_TRINITY_DN18534_c0_g1_i1	.	.	Jv1_TRINITY_DN18534_c0_g1::Jv1_TRINITY_DN18534_c0_g1_i1::g.130::m.130	137-535[+]	.	.	.	.	.	.	.	.	.	.	.
Jv1_TRINITY_DN18537_c0_g1	Jv1_TRINITY_DN18537_c0_g1_i1	sp|Q9FF46|AB28G_ARATH^sp|Q9FF46|AB28G_ARATH^Q:1-393,H:977-1108^52.27%ID^E:5e-37^.^.	.	.	.	.	.	.	.	.	.	.	.	.	.	.
Jv1_TRINITY_DN18591_c0_g1	Jv1_TRINITY_DN18591_c0_g1_i1	.	.	.	.	.	.	.	.	.	.	.	.	.	.	.
Jv1_TRINITY_DN18512_c0_g1	Jv1_TRINITY_DN18512_c0_g1_i1	sp|Q7XJJ7|FAAH_ARATH^sp|Q7XJJ7|FAAH_ARATH^Q:4-852,H:317-604^39.59%ID^E:8e-62^.^.	.	Jv1_TRINITY_DN18512_c0_g1::Jv1_TRINITY_DN18512_c0_g1_i1::g.132::m.132	1-864[+]	FAAH_ARATH^FAAH_ARATH^Q:2-284,H:317-604^39.59%ID^E:1e-62^RecName: Full=Fatty acid amide hydrolase;^Eukaryota; Viridiplantae; Streptophyta; Embryophyta; Tracheophyta; Spermatophyta; Magnoliopsida; eudicotyledons; Gunneridae; Pentapetalae; rosids; malvids; Brassicales; Brassicaceae; Camelineae; Arabidopsis	PF01425.21^Amidase^Amidase^1-259^E:3.2e-28	.	.	COG0154^Allows the formation of correctly charged Gln-tRNA(Gln) through the transamidation of misacylated Glu-tRNA(Gln) in organisms which lack glutaminyl-tRNA synthetase. The reaction takes place in the presence of glutamine and ATP through an activated gamma-phospho-Glu-tRNA(Gln) (By similarity)	KEGG:ath:AT5G64440	.	GO:0005783^cellular_component^endoplasmic reticulum`GO:0005789^cellular_component^endoplasmic reticulum membrane`GO:0005794^cellular_component^Golgi apparatus`GO:0016021^cellular_component^integral component of membrane`GO:0005886^cellular_component^plasma membrane`GO:0009536^cellular_component^plastid`GO:0005774^cellular_component^vacuolar membrane`GO:0005773^cellular_component^vacuole`GO:000404…	.	.	.
Jv1_TRINITY_DN18569_c0_g1	Jv1_TRINITY_DN18569_c0_g1_i1	sp|Q9SI72|PMEI9_ARATH^sp|Q9SI72|PMEI9_ARATH^Q:99-641,H:28-204^35.71%ID^E:1e-30^.^.	.	Jv1_TRINITY_DN18569_c0_g1::Jv1_TRINITY_DN18569_c0_g1_i1::g.133::m.133	3-644[+]	PMEI9_ARATH^PMEI9_ARATH^Q:11-213,H:6-204^35.29%ID^E:2e-34^RecName: Full=Pectinesterase inhibitor 9 {ECO:0000305};^Eukaryota; Viridiplantae; Streptophyta; Embryophyta; Tracheophyta; Spermatophyta; Magnoliopsida; eudicotyledons; Gunneridae; Pentapetalae; rosids; malvids; Brassicales; Brassicaceae; Camelineae; Arabidopsis	PF04043.15^PMEI^Plant invertase/pectin methylesterase inhibitor^39-196^E:8.9e-27	.	ExpAA=19.88^PredHel=1^Topology=i12-29o	ENOG41116V7^PMEI	KEGG:ath:AT1G62770	.	GO:0048046^cellular_component^apoplast`GO:0004857^molecular_function^enzyme inhibitor activity`GO:0046910^molecular_function^pectinesterase inhibitor activity`GO:0043086^biological_process^negative regulation of catalytic activity	GO:0004857^molecular_function^enzyme inhibitor activity	.	.
Jv1_TRINITY_DN18588_c0_g1	Jv1_TRINITY_DN18588_c0_g1_i1	.	.	.	.	.	.	.	.	.	.	.	.	.	.	.
Jv1_TRINITY_DN18588_c0_g2	Jv1_TRINITY_DN18588_c0_g2_i1	.	.	.	.	.	.	.	.	.	.	.	.	.	.	.
Jv1_TRINITY_DN18558_c0_g1	Jv1_TRINITY_DN18558_c0_g1_i1	.	.	Jv1_TRINITY_DN18558_c0_g1::Jv1_TRINITY_DN18558_c0_g1_i1::g.134::m.134	1-486[+]	PSRP5_PEA^PSRP5_PEA^Q:48-161,H:25-145^43.8%ID^E:4e-17^RecName: Full=50S ribosomal protein 5, chloroplastic;^Eukaryota; Viridiplantae; Streptophyta; Embryophyta; Tracheophyta; Spermatophyta; Magnoliopsida; eudicotyledons; Gunneridae; Pentapetalae; rosids; fabids; Fabales; Fabaceae; Papilionoideae; 50 kb inversion clade; NPAAA clade; Hologalegina; IRL clade; Fabeae; Pisum	.	.	.	.	.	.	GO:0009507^cellular_component^chloroplast`GO:0005840^cellular_component^ribosome	.	.	.
Jv1_TRINITY_DN18559_c0_g1	Jv1_TRINITY_DN18559_c0_g1_i1	sp|Q8GWE6|EER5_ARATH^sp|Q8GWE6|EER5_ARATH^Q:75-1310,H:2-413^78.4%ID^E:0^.^.	.	Jv1_TRINITY_DN18559_c0_g1::Jv1_TRINITY_DN18559_c0_g1_i1::g.135::m.135	69-1313[+]	EER5_ARATH^EER5_ARATH^Q:3-414,H:2-413^78.4%ID^E:0^RecName: Full=Enhanced ethylene response protein 5 {ECO:0000303|PubMed:18429939};^Eukaryota; Viridiplantae; Streptophyta; Embryophyta; Tracheophyta; Spermatophyta; Magnoliopsida; eudicotyledons; Gunneridae; Pentapetalae; rosids; malvids; Brassicales; Brassicaceae; Camelineae; Arabidopsis	PF01399.27^PCI^PCI domain^285-399^E:2e-10	.	.	COG5600^PCI domain containing 2	KEGG:ath:AT2G19560	.	GO:0005634^cellular_component^nucleus`GO:0070390^cellular_component^transcription export complex 2`GO:0003690^molecular_function^double-stranded DNA binding`GO:0003723^molecular_function^RNA binding`GO:0009873^biological_process^ethylene-activated signaling pathway`GO:0071033^biological_process^nuclear retention of pre-mRNA at the site of transcription`GO:0016973^biological_process^poly(A)+ mRNA …	.	.	.
Jv1_TRINITY_DN18527_c0_g1	Jv1_TRINITY_DN18527_c0_g1_i1	.	.	Jv1_TRINITY_DN18527_c0_g1::Jv1_TRINITY_DN18527_c0_g1_i1::g.136::m.136	99-2228[+]	.	.	.	.	.	.	.	.	.	.	.
Jv1_TRINITY_DN18547_c0_g1	Jv1_TRINITY_DN18547_c0_g1_i1	sp|F4I1X0|HIP41_ARATH^sp|F4I1X0|HIP41_ARATH^Q:83-535,H:69-219^57.62%ID^E:1e-54^.^.	.	Jv1_TRINITY_DN18547_c0_g1::Jv1_TRINITY_DN18547_c0_g1_i1::g.137::m.137	161-700[+]	HIP41_ARATH^HIP41_ARATH^Q:1-125,H:95-219^56%ID^E:2e-43^RecName: Full=Heavy metal-associated isoprenylated plant protein 41 {ECO:0000303|PubMed:21072340, ECO:0000303|PubMed:23368984};^Eukaryota; Viridiplantae; Streptophyta; Embryophyta; Tracheophyta; Spermatophyta; Magnoliopsida; eudicotyledons; Gunneridae; Pentapetalae; rosids; malvids; Brassicales; Brassicaceae; Camelineae; Arabidopsis	PF10354.9^DUF2431^Domain of unknown function (DUF2431)^4-102^E:2.2e-24	.	.	ENOG4111V12^Domain of unknown function (DUF2431)	KEGG:ath:AT1G55790	.	GO:0005737^cellular_component^cytoplasm`GO:0046872^molecular_function^metal ion binding`GO:0070042^molecular_function^rRNA (uridine-N3-)-methyltransferase activity`GO:0070475^biological_process^rRNA base methylation	.	.	.
Jv1_TRINITY_DN18547_c0_g1	Jv1_TRINITY_DN18547_c0_g1_i2	sp|F4I1X0|HIP41_ARATH^sp|F4I1X0|HIP41_ARATH^Q:184-456,H:129-219^57.14%ID^E:6e-27^.^.	.	Jv1_TRINITY_DN18547_c0_g1::Jv1_TRINITY_DN18547_c0_g1_i2::g.138::m.138	232-621[+]	HIP41_ARATH^HIP41_ARATH^Q:1-75,H:145-219^56%ID^E:6e-22^RecName: Full=Heavy metal-associated isoprenylated plant protein 41 {ECO:0000303|PubMed:21072340, ECO:0000303|PubMed:23368984};^Eukaryota; Viridiplantae; Streptophyta; Embryophyta; Tracheophyta; Spermatophyta; Magnoliopsida; eudicotyledons; Gunneridae; Pentapetalae; rosids; malvids; Brassicales; Brassicaceae; Camelineae; Arabidopsis	PF10354.9^DUF2431^Domain of unknown function (DUF2431)^2-52^E:7.9e-10	.	.	ENOG4111V12^Domain of unknown function (DUF2431)	KEGG:ath:AT1G55790	.	GO:0005737^cellular_component^cytoplasm`GO:0046872^molecular_function^metal ion binding`GO:0070042^molecular_function^rRNA (uridine-N3-)-methyltransferase activity`GO:0070475^biological_process^rRNA base methylation	.	.	.
Jv1_TRINITY_DN18547_c0_g1	Jv1_TRINITY_DN18547_c0_g1_i3	sp|F4I1X0|HIP41_ARATH^sp|F4I1X0|HIP41_ARATH^Q:50-649,H:20-219^63%ID^E:5e-84^.^.	.	Jv1_TRINITY_DN18547_c0_g1::Jv1_TRINITY_DN18547_c0_g1_i3::g.139::m.139	2-814[+]	HIP41_ARATH^HIP41_ARATH^Q:17-216,H:20-219^63%ID^E:3e-85^RecName: Full=Heavy metal-associated isoprenylated plant protein 41 {ECO:0000303|PubMed:21072340, ECO:0000303|PubMed:23368984};^Eukaryota; Viridiplantae; Streptophyta; Embryophyta; Tracheophyta; Spermatophyta; Magnoliopsida; eudicotyledons; Gunneridae; Pentapetalae; rosids; malvids; Brassicales; Brassicaceae; Camelineae; Arabidopsis	PF10354.9^DUF2431^Domain of unknown function (DUF2431)^28-193^E:4.2e-49	.	.	ENOG4111V12^Domain of unknown function (DUF2431)	KEGG:ath:AT1G55790	.	GO:0005737^cellular_component^cytoplasm`GO:0046872^molecular_function^metal ion binding`GO:0070042^molecular_function^rRNA (uridine-N3-)-methyltransferase activity`GO:0070475^biological_process^rRNA base methylation	.	.	.
Jv1_TRINITY_DN18571_c0_g1	Jv1_TRINITY_DN18571_c0_g1_i1	.	.	Jv1_TRINITY_DN18571_c0_g1::Jv1_TRINITY_DN18571_c0_g1_i1::g.140::m.140	3-368[+]	.	.	.	.	.	.	.	.	.	.	.
Jv1_TRINITY_DN18571_c0_g1	Jv1_TRINITY_DN18571_c0_g1_i2	.	.	Jv1_TRINITY_DN18571_c0_g1::Jv1_TRINITY_DN18571_c0_g1_i2::g.141::m.141	3-380[+]	.	.	.	.	.	.	.	.	.	.	.
Jv1_TRINITY_DN18583_c0_g1	Jv1_TRINITY_DN18583_c0_g1_i1	.	.	.	.	.	.	.	.	.	.	.	.	.	.	.
Jv1_TRINITY_DN18502_c0_g1	Jv1_TRINITY_DN18502_c0_g1_i1	sp|Q9ZUI0|Y2241_ARATH^sp|Q9ZUI0|Y2241_ARATH^Q:2-1147,H:459-844^47.46%ID^E:3e-94^.^.	.	Jv1_TRINITY_DN18502_c0_g1::Jv1_TRINITY_DN18502_c0_g1_i1::g.142::m.142	2-1186[+]	Y2241_ARATH^Y2241_ARATH^Q:1-382,H:459-844^47.46%ID^E:2e-106^RecName: Full=Putative leucine-rich repeat receptor-like serine/threonine-protein kinase At2g24130;^Eukaryota; Viridiplantae; Streptophyta; Embryophyta; Tracheophyta; Spermatophyta; Magnoliopsida; eudicotyledons; Gunneridae; Pentapetalae; rosids; malvids; Brassicales; Brassicaceae; Camelineae; Arabidopsis`Y2241_ARATH^Y2241_ARATH^Q:1-98,H…	PF00560.33^LRR_1^Leucine Rich Repeat^12-24^E:1500`PF13516.6^LRR_6^Leucine Rich repeat^12-23^E:220`PF00560.33^LRR_1^Leucine Rich Repeat^35-53^E:19`PF13516.6^LRR_6^Leucine Rich repeat^38-46^E:790`PF13516.6^LRR_6^Leucine Rich repeat^57-71^E:0.33`PF00560.33^LRR_1^Leucine Rich Repeat^59-80^E:0.43`PF13516.6^LRR_6^Leucine Rich repeat^82-93^E:19`PF00560.33^LRR_1^Leucine Rich Repeat^83-98^E:5.1`PF13516.6^…	.	ExpAA=35.72^PredHel=1^Topology=o140-162i	COG0515^Serine Threonine protein kinase`COG4886^leucine Rich Repeat	KEGG:ath:AT2G24130	.	GO:0016021^cellular_component^integral component of membrane`GO:0005886^cellular_component^plasma membrane`GO:0005524^molecular_function^ATP binding`GO:0004674^molecular_function^protein serine/threonine kinase activity	GO:0005515^molecular_function^protein binding`GO:0004672^molecular_function^protein kinase activity`GO:0005524^molecular_function^ATP binding`GO:0006468^biological_process^protein phosphorylation	.	.
Jv1_TRINITY_DN18502_c0_g1	Jv1_TRINITY_DN18502_c0_g1_i2	sp|Q9ZUI0|Y2241_ARATH^sp|Q9ZUI0|Y2241_ARATH^Q:2-1375,H:459-921^46.5%ID^E:6e-119^.^.	.	Jv1_TRINITY_DN18502_c0_g1::Jv1_TRINITY_DN18502_c0_g1_i2::g.143::m.143	2-1378[+]	Y2241_ARATH^Y2241_ARATH^Q:1-458,H:459-921^46.5%ID^E:6e-131^RecName: Full=Putative leucine-rich repeat receptor-like serine/threonine-protein kinase At2g24130;^Eukaryota; Viridiplantae; Streptophyta; Embryophyta; Tracheophyta; Spermatophyta; Magnoliopsida; eudicotyledons; Gunneridae; Pentapetalae; rosids; malvids; Brassicales; Brassicaceae; Camelineae; Arabidopsis`Y2241_ARATH^Y2241_ARATH^Q:1-98,H:…	PF00560.33^LRR_1^Leucine Rich Repeat^12-24^E:1800`PF13516.6^LRR_6^Leucine Rich repeat^12-23^E:260`PF00560.33^LRR_1^Leucine Rich Repeat^35-53^E:23`PF13516.6^LRR_6^Leucine Rich repeat^38-46^E:940`PF13516.6^LRR_6^Leucine Rich repeat^57-71^E:0.39`PF00560.33^LRR_1^Leucine Rich Repeat^59-80^E:0.52`PF13516.6^LRR_6^Leucine Rich repeat^82-93^E:23`PF00560.33^LRR_1^Leucine Rich Repeat^83-98^E:6.2`PF13516.6^…	.	ExpAA=30.50^PredHel=1^Topology=i138-160o	COG0515^Serine Threonine protein kinase`COG4886^leucine Rich Repeat	KEGG:ath:AT2G24130	.	GO:0016021^cellular_component^integral component of membrane`GO:0005886^cellular_component^plasma membrane`GO:0005524^molecular_function^ATP binding`GO:0004674^molecular_function^protein serine/threonine kinase activity	GO:0005515^molecular_function^protein binding`GO:0004672^molecular_function^protein kinase activity`GO:0005524^molecular_function^ATP binding`GO:0006468^biological_process^protein phosphorylation	.	.
Jv1_TRINITY_DN18562_c0_g1	Jv1_TRINITY_DN18562_c0_g1_i1	sp|Q9C9Q8|PMTT_ARATH^sp|Q9C9Q8|PMTT_ARATH^Q:44-262,H:274-346^65.75%ID^E:7e-24^.^.	.	.	.	.	.	.	.	.	.	.	.	.	.	.
Jv1_TRINITY_DN18562_c0_g1	Jv1_TRINITY_DN18562_c0_g1_i2	sp|Q9C9Q8|PMTT_ARATH^sp|Q9C9Q8|PMTT_ARATH^Q:44-262,H:274-346^65.75%ID^E:3e-23^.^.	.	.	.	.	.	.	.	.	.	.	.	.	.	.
Jv1_TRINITY_DN18577_c0_g1	Jv1_TRINITY_DN18577_c0_g1_i1	.	.	Jv1_TRINITY_DN18577_c0_g1::Jv1_TRINITY_DN18577_c0_g1_i1::g.144::m.144	2-400[+]	.	.	.	.	.	.	.	.	.	.	.
Jv1_TRINITY_DN18577_c0_g1	Jv1_TRINITY_DN18577_c0_g1_i2	.	.	Jv1_TRINITY_DN18577_c0_g1::Jv1_TRINITY_DN18577_c0_g1_i2::g.145::m.145	2-400[+]	.	.	.	.	.	.	.	.	.	.	.
Jv1_TRINITY_DN18514_c0_g1	Jv1_TRINITY_DN18514_c0_g1_i1	.	.	Jv1_TRINITY_DN18514_c0_g1::Jv1_TRINITY_DN18514_c0_g1_i1::g.146::m.146	153-620[+]	.	.	.	.	.	.	.	.	.	.	.
Jv1_TRINITY_DN18514_c0_g1	Jv1_TRINITY_DN18514_c0_g1_i2	.	.	Jv1_TRINITY_DN18514_c0_g1::Jv1_TRINITY_DN18514_c0_g1_i2::g.147::m.147	132-617[+]	.	.	.	.	.	.	.	.	.	.	.
Jv1_TRINITY_DN18514_c0_g1	Jv1_TRINITY_DN18514_c0_g1_i3	.	.	Jv1_TRINITY_DN18514_c0_g1::Jv1_TRINITY_DN18514_c0_g1_i3::g.148::m.148	153-512[+]	.	.	.	.	.	.	.	.	.	.	.
Jv1_TRINITY_DN18560_c0_g1	Jv1_TRINITY_DN18560_c0_g1_i1	sp|Q94AI1|QWRF2_ARATH^sp|Q94AI1|QWRF2_ARATH^Q:334-1953,H:108-645^50%ID^E:2e-115^.^.	.	Jv1_TRINITY_DN18560_c0_g1::Jv1_TRINITY_DN18560_c0_g1_i1::g.149::m.149	73-1962[+]	QWRF2_ARATH^QWRF2_ARATH^Q:1-627,H:1-645^49.85%ID^E:9e-158^RecName: Full=QWRF motif-containing protein 2;^Eukaryota; Viridiplantae; Streptophyta; Embryophyta; Tracheophyta; Spermatophyta; Magnoliopsida; eudicotyledons; Gunneridae; Pentapetalae; rosids; malvids; Brassicales; Brassicaceae; Camelineae; Arabidopsis	PF04484.12^QWRF^QWRF family^288-601^E:3.8e-100	.	.	ENOG4111T26^expressed protein	KEGG:ath:AT1G49890	.	GO:0005813^cellular_component^centrosome`GO:0005737^cellular_component^cytoplasm`GO:0005880^cellular_component^nuclear microtubule`GO:0008017^molecular_function^microtubule binding`GO:0007098^biological_process^centrosome cycle`GO:0051225^biological_process^spindle assembly	.	.	.
Jv1_TRINITY_DN18560_c0_g1	Jv1_TRINITY_DN18560_c0_g1_i2	sp|Q94AI1|QWRF2_ARATH^sp|Q94AI1|QWRF2_ARATH^Q:334-1617,H:108-532^48.32%ID^E:1e-71^.^.	.	Jv1_TRINITY_DN18560_c0_g1::Jv1_TRINITY_DN18560_c0_g1_i2::g.151::m.151	73-1650[+]	QWRF2_ARATH^QWRF2_ARATH^Q:1-515,H:1-532^49.19%ID^E:3e-111^RecName: Full=QWRF motif-containing protein 2;^Eukaryota; Viridiplantae; Streptophyta; Embryophyta; Tracheophyta; Spermatophyta; Magnoliopsida; eudicotyledons; Gunneridae; Pentapetalae; rosids; malvids; Brassicales; Brassicaceae; Camelineae; Arabidopsis	PF04484.12^QWRF^QWRF family^288-514^E:7.4e-62	.	.	ENOG4111T26^expressed protein	KEGG:ath:AT1G49890	.	GO:0005813^cellular_component^centrosome`GO:0005737^cellular_component^cytoplasm`GO:0005880^cellular_component^nuclear microtubule`GO:0008017^molecular_function^microtubule binding`GO:0007098^biological_process^centrosome cycle`GO:0051225^biological_process^spindle assembly	.	.	.
Jv1_TRINITY_DN18506_c0_g1	Jv1_TRINITY_DN18506_c0_g1_i1	sp|Q9FZ70|FDL1_ARATH^sp|Q9FZ70|FDL1_ARATH^Q:1-1086,H:58-416^55.52%ID^E:7e-125^.^.	.	Jv1_TRINITY_DN18506_c0_g1::Jv1_TRINITY_DN18506_c0_g1_i1::g.153::m.153	1-1101[+]	FDL1_ARATH^FDL1_ARATH^Q:1-362,H:58-416^55.52%ID^E:3e-135^RecName: Full=F-box/FBD/LRR-repeat protein At1g13570;^Eukaryota; Viridiplantae; Streptophyta; Embryophyta; Tracheophyta; Spermatophyta; Magnoliopsida; eudicotyledons; Gunneridae; Pentapetalae; rosids; malvids; Brassicales; Brassicaceae; Camelineae; Arabidopsis	PF07723.13^LRR_2^Leucine Rich Repeat^101-124^E:0.018`PF08387.10^FBD^FBD^294-328^E:1.5e-07	.	.	ENOG411183N^F-box FBD LRR-repeat protein	KEGG:ath:AT1G13570	.	.	.	.	.
Jv1_TRINITY_DN18551_c0_g1	Jv1_TRINITY_DN18551_c0_g1_i1	.	.	.	.	.	.	.	.	.	.	.	.	.	.	.
Jv1_TRINITY_DN18548_c0_g1	Jv1_TRINITY_DN18548_c0_g1_i1	sp|O80624|MAKR4_ARATH^sp|O80624|MAKR4_ARATH^Q:27-686,H:1-237^39.43%ID^E:5e-31^.^.	.	Jv1_TRINITY_DN18548_c0_g1::Jv1_TRINITY_DN18548_c0_g1_i1::g.154::m.154	3-686[+]	MAKR4_ARATH^MAKR4_ARATH^Q:9-228,H:1-237^39.43%ID^E:4e-31^RecName: Full=Probable membrane-associated kinase regulator 4;^Eukaryota; Viridiplantae; Streptophyta; Embryophyta; Tracheophyta; Spermatophyta; Magnoliopsida; eudicotyledons; Gunneridae; Pentapetalae; rosids; malvids; Brassicales; Brassicaceae; Camelineae; Arabidopsis	.	.	.	ENOG410YINI^membrane-associated kinase regulator	KEGG:ath:AT2G39370	.	GO:0005886^cellular_component^plasma membrane`GO:0009506^cellular_component^plasmodesma`GO:0019210^molecular_function^kinase inhibitor activity	.	.	.
Jv1_TRINITY_DN18598_c0_g1	Jv1_TRINITY_DN18598_c0_g1_i1	sp|O23016|KCAB_ARATH^sp|O23016|KCAB_ARATH^Q:630-719,H:182-211^66.67%ID^E:9e-11^.^.`sp|O23016|KCAB_ARATH^sp|O23016|KCAB_ARATH^Q:694-786,H:203-236^67.65%ID^E:9e-11^.^.	.	.	.	.	.	.	.	.	.	.	.	.	.	.
Jv1_TRINITY_DN18598_c0_g1	Jv1_TRINITY_DN18598_c0_g1_i2	sp|O23016|KCAB_ARATH^sp|O23016|KCAB_ARATH^Q:426-515,H:182-211^66.67%ID^E:6e-11^.^.`sp|O23016|KCAB_ARATH^sp|O23016|KCAB_ARATH^Q:490-582,H:203-236^67.65%ID^E:6e-11^.^.	.	Jv1_TRINITY_DN18598_c0_g1::Jv1_TRINITY_DN18598_c0_g1_i2::g.155::m.155	252-554[+]	KCAB_ARATH^KCAB_ARATH^Q:59-90,H:182-213^62.5%ID^E:8e-06^RecName: Full=Probable voltage-gated potassium channel subunit beta;^Eukaryota; Viridiplantae; Streptophyta; Embryophyta; Tracheophyta; Spermatophyta; Magnoliopsida; eudicotyledons; Gunneridae; Pentapetalae; rosids; malvids; Brassicales; Brassicaceae; Camelineae; Arabidopsis	.	.	.	COG0667^Aldo keto reductase	KEGG:ath:AT1G04690	.	GO:0005576^cellular_component^extracellular region`GO:0005886^cellular_component^plasma membrane`GO:0009506^cellular_component^plasmodesma`GO:0005244^molecular_function^voltage-gated ion channel activity`GO:0006813^biological_process^potassium ion transport`GO:0034765^biological_process^regulation of ion transmembrane transport	.	.	.
Jv1_TRINITY_DN18598_c0_g1	Jv1_TRINITY_DN18598_c0_g1_i3	sp|O23016|KCAB_ARATH^sp|O23016|KCAB_ARATH^Q:529-618,H:182-211^66.67%ID^E:8e-11^.^.`sp|O23016|KCAB_ARATH^sp|O23016|KCAB_ARATH^Q:593-685,H:203-236^67.65%ID^E:8e-11^.^.	.	.	.	.	.	.	.	.	.	.	.	.	.	.
Jv1_TRINITY_DN18519_c0_g1	Jv1_TRINITY_DN18519_c0_g1_i1	sp|P19892|RAA5E_ARATH^sp|P19892|RAA5E_ARATH^Q:101-331,H:23-100^57.69%ID^E:2e-17^.^.	.	Jv1_TRINITY_DN18519_c0_g1::Jv1_TRINITY_DN18519_c0_g1_i1::g.156::m.156	3-386[+]	.	.	.	.	.	.	.	.	.	.	.
Jv1_TRINITY_DN18596_c0_g1	Jv1_TRINITY_DN18596_c0_g1_i1	.	.	.	.	.	.	.	.	.	.	.	.	.	.	.
Jv1_TRINITY_DN18596_c1_g1	Jv1_TRINITY_DN18596_c1_g1_i1	.	.	.	.	.	.	.	.	.	.	.	.	.	.	.
Jv1_TRINITY_DN18544_c0_g1	Jv1_TRINITY_DN18544_c0_g1_i1	sp|P47226|TES_MOUSE^sp|P47226|TES_MOUSE^Q:1427-1516,H:1-30^83.33%ID^E:1e-06^.^.	.	Jv1_TRINITY_DN18544_c0_g1::Jv1_TRINITY_DN18544_c0_g1_i1::g.157::m.157	601-1515[-]	.	.	.	.	.	.	.	.	.	.	.
Jv1_TRINITY_DN18544_c0_g1	Jv1_TRINITY_DN18544_c0_g1_i2	sp|P47226|TES_MOUSE^sp|P47226|TES_MOUSE^Q:817-906,H:1-30^83.33%ID^E:3e-07^.^.	.	Jv1_TRINITY_DN18544_c0_g1::Jv1_TRINITY_DN18544_c0_g1_i2::g.160::m.160	1-906[+]	.	.	.	.	.	.	.	.	.	.	.
Jv1_TRINITY_DN18529_c0_g1	Jv1_TRINITY_DN18529_c0_g1_i1	.	.	Jv1_TRINITY_DN18529_c0_g1::Jv1_TRINITY_DN18529_c0_g1_i1::g.165::m.165	427-1215[+]	.	.	.	ExpAA=22.68^PredHel=1^Topology=o10-32i	.	.	.	.	.	.	.
Jv1_TRINITY_DN18529_c0_g1	Jv1_TRINITY_DN18529_c0_g1_i2	.	.	Jv1_TRINITY_DN18529_c0_g1::Jv1_TRINITY_DN18529_c0_g1_i2::g.166::m.166	427-741[+]	.	.	.	ExpAA=39.82^PredHel=1^Topology=o10-32i	.	.	.	.	.	.	.
Jv1_TRINITY_DN18539_c0_g1	Jv1_TRINITY_DN18539_c0_g1_i1	.	.	.	.	.	.	.	.	.	.	.	.	.	.	.
Jv1_TRINITY_DN18539_c0_g1	Jv1_TRINITY_DN18539_c0_g1_i2	sp|O94432|YHKF_SCHPO^sp|O94432|YHKF_SCHPO^Q:276-776,H:162-325^37.5%ID^E:8e-32^.^.`sp|O94432|YHKF_SCHPO^sp|O94432|YHKF_SCHPO^Q:396-1178,H:109-324^23.6%ID^E:2e-19^.^.`sp|O94432|YHKF_SCHPO^sp|O94432|YHKF_SCHPO^Q:951-1214,H:164-251^31.82%ID^E:2e-07^.^.	.	Jv1_TRINITY_DN18539_c0_g1::Jv1_TRINITY_DN18539_c0_g1_i2::g.167::m.167	270-1337[+]	YHKF_SCHPO^YHKF_SCHPO^Q:3-169,H:162-325^37.5%ID^E:2e-32^RecName: Full=Uncharacterized RNA-binding protein C660.15;^Eukaryota; Fungi; Dikarya; Ascomycota; Taphrinomycotina; Schizosaccharomycetes; Schizosaccharomycetales; Schizosaccharomycetaceae; Schizosaccharomyces`YHKF_SCHPO^YHKF_SCHPO^Q:43-303,H:109-324^23.6%ID^E:7e-20^RecName: Full=Uncharacterized RNA-binding protein C660.15;^Eukaryota; Fungi;…	PF00076.22^RRM_1^RNA recognition motif. (a.k.a. RRM, RBD, or RNP domain)^6-66^E:3.9e-14`PF00076.22^RRM_1^RNA recognition motif. (a.k.a. RRM, RBD, or RNP domain)^94-152^E:1e-11`PF00076.22^RRM_1^RNA recognition motif. (a.k.a. RRM, RBD, or RNP domain)^230-283^E:7.4e-12	.	.	.	KEGG:spo:SPBC660.15`KO:K14411	.	GO:0005737^cellular_component^cytoplasm`GO:0005849^cellular_component^mRNA cleavage factor complex`GO:0005634^cellular_component^nucleus`GO:1990904^cellular_component^ribonucleoprotein complex`GO:0003730^molecular_function^mRNA 3'-UTR binding`GO:0003723^molecular_function^RNA binding`GO:0006379^biological_process^mRNA cleavage`GO:0006378^biological_process^mRNA polyadenylation`GO:0051252^biologic…	GO:0003676^molecular_function^nucleic acid binding	.	.
Jv1_TRINITY_DN18539_c0_g1	Jv1_TRINITY_DN18539_c0_g1_i3	sp|O94432|YHKF_SCHPO^sp|O94432|YHKF_SCHPO^Q:171-656,H:167-325^37.42%ID^E:9e-31^.^.`sp|O94432|YHKF_SCHPO^sp|O94432|YHKF_SCHPO^Q:276-1058,H:109-324^23.6%ID^E:1e-19^.^.`sp|O94432|YHKF_SCHPO^sp|O94432|YHKF_SCHPO^Q:831-1094,H:164-251^31.82%ID^E:1e-07^.^.	.	Jv1_TRINITY_DN18539_c0_g1::Jv1_TRINITY_DN18539_c0_g1_i3::g.170::m.170	219-1217[+]	YHKF_SCHPO^YHKF_SCHPO^Q:3-146,H:185-325^37.93%ID^E:9e-26^RecName: Full=Uncharacterized RNA-binding protein C660.15;^Eukaryota; Fungi; Dikarya; Ascomycota; Taphrinomycotina; Schizosaccharomycetes; Schizosaccharomycetales; Schizosaccharomycetaceae; Schizosaccharomyces`YHKF_SCHPO^YHKF_SCHPO^Q:20-280,H:109-324^24.34%ID^E:3e-20^RecName: Full=Uncharacterized RNA-binding protein C660.15;^Eukaryota; Fung…	PF00076.22^RRM_1^RNA recognition motif. (a.k.a. RRM, RBD, or RNP domain)^2-43^E:5.8e-09`PF00076.22^RRM_1^RNA recognition motif. (a.k.a. RRM, RBD, or RNP domain)^71-129^E:9.3e-12`PF00076.22^RRM_1^RNA recognition motif. (a.k.a. RRM, RBD, or RNP domain)^207-260^E:6.7e-12	.	.	.	KEGG:spo:SPBC660.15`KO:K14411	.	GO:0005737^cellular_component^cytoplasm`GO:0005849^cellular_component^mRNA cleavage factor complex`GO:0005634^cellular_component^nucleus`GO:1990904^cellular_component^ribonucleoprotein complex`GO:0003730^molecular_function^mRNA 3'-UTR binding`GO:0003723^molecular_function^RNA binding`GO:0006379^biological_process^mRNA cleavage`GO:0006378^biological_process^mRNA polyadenylation`GO:0051252^biologic…	GO:0003676^molecular_function^nucleic acid binding	.	.
Jv1_TRINITY_DN18539_c0_g1	Jv1_TRINITY_DN18539_c0_g1_i4	sp|O94432|YHKF_SCHPO^sp|O94432|YHKF_SCHPO^Q:414-914,H:162-325^37.5%ID^E:1e-31^.^.`sp|O94432|YHKF_SCHPO^sp|O94432|YHKF_SCHPO^Q:534-1316,H:109-324^23.6%ID^E:3e-19^.^.`sp|O94432|YHKF_SCHPO^sp|O94432|YHKF_SCHPO^Q:1089-1352,H:164-251^31.82%ID^E:2e-07^.^.	.	Jv1_TRINITY_DN18539_c0_g1::Jv1_TRINITY_DN18539_c0_g1_i4::g.173::m.173	408-1475[+]	YHKF_SCHPO^YHKF_SCHPO^Q:3-169,H:162-325^37.5%ID^E:2e-32^RecName: Full=Uncharacterized RNA-binding protein C660.15;^Eukaryota; Fungi; Dikarya; Ascomycota; Taphrinomycotina; Schizosaccharomycetes; Schizosaccharomycetales; Schizosaccharomycetaceae; Schizosaccharomyces`YHKF_SCHPO^YHKF_SCHPO^Q:43-303,H:109-324^23.6%ID^E:7e-20^RecName: Full=Uncharacterized RNA-binding protein C660.15;^Eukaryota; Fungi;…	PF00076.22^RRM_1^RNA recognition motif. (a.k.a. RRM, RBD, or RNP domain)^6-66^E:3.9e-14`PF00076.22^RRM_1^RNA recognition motif. (a.k.a. RRM, RBD, or RNP domain)^94-152^E:1e-11`PF00076.22^RRM_1^RNA recognition motif. (a.k.a. RRM, RBD, or RNP domain)^230-283^E:7.4e-12	.	.	.	KEGG:spo:SPBC660.15`KO:K14411	.	GO:0005737^cellular_component^cytoplasm`GO:0005849^cellular_component^mRNA cleavage factor complex`GO:0005634^cellular_component^nucleus`GO:1990904^cellular_component^ribonucleoprotein complex`GO:0003730^molecular_function^mRNA 3'-UTR binding`GO:0003723^molecular_function^RNA binding`GO:0006379^biological_process^mRNA cleavage`GO:0006378^biological_process^mRNA polyadenylation`GO:0051252^biologic…	GO:0003676^molecular_function^nucleic acid binding	.	.
Jv1_TRINITY_DN18575_c0_g1	Jv1_TRINITY_DN18575_c0_g1_i1	.	.	.	.	.	.	.	.	.	.	.	.	.	.	.
Jv1_TRINITY_DN18575_c1_g1	Jv1_TRINITY_DN18575_c1_g1_i1	.	.	.	.	.	.	.	.	.	.	.	.	.	.	.
Jv1_TRINITY_DN18568_c0_g1	Jv1_TRINITY_DN18568_c0_g1_i1	sp|Q9LY46|TBL29_ARATH^sp|Q9LY46|TBL29_ARATH^Q:15-1085,H:131-487^72.55%ID^E:0^.^.	.	Jv1_TRINITY_DN18568_c0_g1::Jv1_TRINITY_DN18568_c0_g1_i1::g.176::m.176	3-1088[+]	TBL29_ARATH^TBL29_ARATH^Q:5-361,H:131-487^72.55%ID^E:0^RecName: Full=Protein ESKIMO 1;^Eukaryota; Viridiplantae; Streptophyta; Embryophyta; Tracheophyta; Spermatophyta; Magnoliopsida; eudicotyledons; Gunneridae; Pentapetalae; rosids; malvids; Brassicales; Brassicaceae; Camelineae; Arabidopsis	PF14416.6^PMR5N^PMR5 N terminal Domain^13-66^E:1.1e-22`PF13839.6^PC-Esterase^GDSL/SGNH-like Acyl-Esterase family found in Pmr5 and Cas1p^67-355^E:2e-96	.	.	ENOG410YA1R^expressed protein	KEGG:ath:AT3G55990	.	GO:0005794^cellular_component^Golgi apparatus`GO:0000139^cellular_component^Golgi membrane`GO:0016021^cellular_component^integral component of membrane`GO:0016413^molecular_function^O-acetyltransferase activity`GO:1990538^molecular_function^xylan O-acetyltransferase activity`GO:0045893^biological_process^positive regulation of transcription, DNA-templated`GO:0009409^biological_process^response to…	.	.	.
Jv1_TRINITY_DN18568_c0_g1	Jv1_TRINITY_DN18568_c0_g1_i2	sp|Q9LY46|TBL29_ARATH^sp|Q9LY46|TBL29_ARATH^Q:15-863,H:131-413^72.08%ID^E:4e-150^.^.	.	Jv1_TRINITY_DN18568_c0_g1::Jv1_TRINITY_DN18568_c0_g1_i2::g.177::m.177	3-908[+]	TBL29_ARATH^TBL29_ARATH^Q:5-287,H:131-413^72.08%ID^E:6e-160^RecName: Full=Protein ESKIMO 1;^Eukaryota; Viridiplantae; Streptophyta; Embryophyta; Tracheophyta; Spermatophyta; Magnoliopsida; eudicotyledons; Gunneridae; Pentapetalae; rosids; malvids; Brassicales; Brassicaceae; Camelineae; Arabidopsis	PF14416.6^PMR5N^PMR5 N terminal Domain^13-66^E:8.1e-23`PF13839.6^PC-Esterase^GDSL/SGNH-like Acyl-Esterase family found in Pmr5 and Cas1p^67-288^E:1.1e-65	.	.	ENOG410YA1R^expressed protein	KEGG:ath:AT3G55990	.	GO:0005794^cellular_component^Golgi apparatus`GO:0000139^cellular_component^Golgi membrane`GO:0016021^cellular_component^integral component of membrane`GO:0016413^molecular_function^O-acetyltransferase activity`GO:1990538^molecular_function^xylan O-acetyltransferase activity`GO:0045893^biological_process^positive regulation of transcription, DNA-templated`GO:0009409^biological_process^response to…	.	.	.
Jv1_TRINITY_DN18510_c0_g1	Jv1_TRINITY_DN18510_c0_g1_i1	sp|Q9FHW2|SWC6_ARATH^sp|Q9FHW2|SWC6_ARATH^Q:177-671,H:8-171^67.27%ID^E:2e-70^.^.	.	Jv1_TRINITY_DN18510_c0_g1::Jv1_TRINITY_DN18510_c0_g1_i1::g.178::m.178	162-674[+]	SWC6_ARATH^SWC6_ARATH^Q:6-170,H:8-171^70.48%ID^E:9e-79^RecName: Full=SWR1 complex subunit 6;^Eukaryota; Viridiplantae; Streptophyta; Embryophyta; Tracheophyta; Spermatophyta; Magnoliopsida; eudicotyledons; Gunneridae; Pentapetalae; rosids; malvids; Brassicales; Brassicaceae; Camelineae; Arabidopsis	PF04438.16^zf-HIT^HIT zinc finger^129-157^E:2.1e-09	.	.	ENOG4111HZU^zinc finger, HIT-type containing 1	KEGG:ath:AT5G37055`KO:K11663	.	GO:0016607^cellular_component^nuclear speck`GO:0005634^cellular_component^nucleus`GO:0000812^cellular_component^Swr1 complex`GO:0042826^molecular_function^histone deacetylase binding`GO:0042802^molecular_function^identical protein binding`GO:0046872^molecular_function^metal ion binding`GO:0031491^molecular_function^nucleosome binding`GO:0030154^biological_process^cell differentiation`GO:0042742^b…	.	.	.
Jv1_TRINITY_DN18501_c0_g1	Jv1_TRINITY_DN18501_c0_g1_i1	.	.	.	.	.	.	.	.	.	.	.	.	.	.	.
Jv1_TRINITY_DN18523_c0_g1	Jv1_TRINITY_DN18523_c0_g1_i1	sp|Q8L8Z8|GRXS2_ARATH^sp|Q8L8Z8|GRXS2_ARATH^Q:14-319,H:1-102^58.82%ID^E:1e-31^.^.	.	Jv1_TRINITY_DN18523_c0_g1::Jv1_TRINITY_DN18523_c0_g1_i1::g.179::m.179	2-322[+]	GRXS2_ARATH^GRXS2_ARATH^Q:5-106,H:1-102^58.82%ID^E:7e-40^RecName: Full=Monothiol glutaredoxin-S2;^Eukaryota; Viridiplantae; Streptophyta; Embryophyta; Tracheophyta; Spermatophyta; Magnoliopsida; eudicotyledons; Gunneridae; Pentapetalae; rosids; malvids; Brassicales; Brassicaceae; Camelineae; Arabidopsis	PF00462.24^Glutaredoxin^Glutaredoxin^17-76^E:5.4e-11	.	.	COG0695^Glutaredoxin	KEGG:ath:AT5G18600`KO:K03676	.	GO:0005623^cellular_component^cell`GO:0005737^cellular_component^cytoplasm`GO:0051537^molecular_function^2 iron, 2 sulfur cluster binding`GO:0009055^molecular_function^electron transfer activity`GO:0046872^molecular_function^metal ion binding`GO:0015035^molecular_function^protein disulfide oxidoreductase activity`GO:0045454^biological_process^cell redox homeostasis`GO:0000122^biological_process^n…	GO:0009055^molecular_function^electron transfer activity`GO:0015035^molecular_function^protein disulfide oxidoreductase activity`GO:0045454^biological_process^cell redox homeostasis	.	.
Jv1_TRINITY_DN18593_c0_g1	Jv1_TRINITY_DN18593_c0_g1_i1	sp|Q8H0Y8|WRK41_ARATH^sp|Q8H0Y8|WRK41_ARATH^Q:508-711,H:133-200^67.65%ID^E:3e-24^.^.	.	Jv1_TRINITY_DN18593_c0_g1::Jv1_TRINITY_DN18593_c0_g1_i1::g.180::m.180	184-897[+]	WRK41_ARATH^WRK41_ARATH^Q:75-176,H:105-200^55.88%ID^E:5e-31^RecName: Full=Probable WRKY transcription factor 41;^Eukaryota; Viridiplantae; Streptophyta; Embryophyta; Tracheophyta; Spermatophyta; Magnoliopsida; eudicotyledons; Gunneridae; Pentapetalae; rosids; malvids; Brassicales; Brassicaceae; Camelineae; Arabidopsis	PF03106.15^WRKY^WRKY DNA -binding domain^117-177^E:1.9e-27	.	.	ENOG410YZU1^Transcription factor	KEGG:ath:AT4G11070	.	GO:0005634^cellular_component^nucleus`GO:0003700^molecular_function^DNA-binding transcription factor activity`GO:0043565^molecular_function^sequence-specific DNA binding`GO:0044212^molecular_function^transcription regulatory region DNA binding	GO:0003700^molecular_function^DNA-binding transcription factor activity`GO:0043565^molecular_function^sequence-specific DNA binding`GO:0006355^biological_process^regulation of transcription, DNA-templated	.	.
Jv1_TRINITY_DN18573_c0_g1	Jv1_TRINITY_DN18573_c0_g1_i1	sp|O65268|TASP1_ARATH^sp|O65268|TASP1_ARATH^Q:347-1222,H:105-403^57.33%ID^E:2e-101^.^.`sp|O65268|TASP1_ARATH^sp|O65268|TASP1_ARATH^Q:21-392,H:2-126^61.9%ID^E:1e-36^.^.	.	Jv1_TRINITY_DN18573_c0_g1::Jv1_TRINITY_DN18573_c0_g1_i1::g.181::m.181	401-1234[+]	TASP1_ARATH^TASP1_ARATH^Q:3-274,H:125-403^55.91%ID^E:8e-101^RecName: Full=Putative threonine aspartase;^Eukaryota; Viridiplantae; Streptophyta; Embryophyta; Tracheophyta; Spermatophyta; Magnoliopsida; eudicotyledons; Gunneridae; Pentapetalae; rosids; malvids; Brassicales; Brassicaceae; Camelineae; Arabidopsis	PF01112.18^Asparaginase_2^Asparaginase^11-217^E:1.7e-23	.	.	COG1446^asparaginase	KEGG:ath:AT4G00590`KO:K08657	.	GO:0005737^cellular_component^cytoplasm`GO:0004298^molecular_function^threonine-type endopeptidase activity`GO:0051604^biological_process^protein maturation	GO:0016787^molecular_function^hydrolase activity	.	.
Jv1_TRINITY_DN18573_c0_g1	Jv1_TRINITY_DN18573_c0_g1_i1	sp|O65268|TASP1_ARATH^sp|O65268|TASP1_ARATH^Q:347-1222,H:105-403^57.33%ID^E:2e-101^.^.`sp|O65268|TASP1_ARATH^sp|O65268|TASP1_ARATH^Q:21-392,H:2-126^61.9%ID^E:1e-36^.^.	.	Jv1_TRINITY_DN18573_c0_g1::Jv1_TRINITY_DN18573_c0_g1_i1::g.182::m.182	3-506[+]	TASP1_ARATH^TASP1_ARATH^Q:7-130,H:2-126^61.9%ID^E:2e-45^RecName: Full=Putative threonine aspartase;^Eukaryota; Viridiplantae; Streptophyta; Embryophyta; Tracheophyta; Spermatophyta; Magnoliopsida; eudicotyledons; Gunneridae; Pentapetalae; rosids; malvids; Brassicales; Brassicaceae; Camelineae; Arabidopsis	PF01112.18^Asparaginase_2^Asparaginase^21-111^E:1.6e-20	.	.	COG1446^asparaginase	KEGG:ath:AT4G00590`KO:K08657	.	GO:0005737^cellular_component^cytoplasm`GO:0004298^molecular_function^threonine-type endopeptidase activity`GO:0051604^biological_process^protein maturation	GO:0016787^molecular_function^hydrolase activity	.	.
Jv1_TRINITY_DN18573_c0_g1	Jv1_TRINITY_DN18573_c0_g1_i2	sp|O65268|TASP1_ARATH^sp|O65268|TASP1_ARATH^Q:205-375,H:347-403^43.86%ID^E:9e-10^.^.	.	.	.	.	.	.	.	.	.	.	.	.	.	.
Jv1_TRINITY_DN18585_c0_g1	Jv1_TRINITY_DN18585_c0_g1_i1	sp|P87242|YC0H_SCHPO^sp|P87242|YC0H_SCHPO^Q:199-468,H:10-98^53.33%ID^E:2e-28^.^.	.	Jv1_TRINITY_DN18585_c0_g1::Jv1_TRINITY_DN18585_c0_g1_i1::g.183::m.183	1-471[+]	YC0H_SCHPO^YC0H_SCHPO^Q:65-156,H:8-98^53.26%ID^E:5e-29^RecName: Full=HD domain-containing protein C4G3.17;^Eukaryota; Fungi; Dikarya; Ascomycota; Taphrinomycotina; Schizosaccharomycetes; Schizosaccharomycetales; Schizosaccharomycetaceae; Schizosaccharomyces	PF12917.7^HD_2^HD containing hydrolase-like enzyme^69-138^E:4.4e-06`PF13023.6^HD_3^HD domain^73-156^E:1.2e-26	.	.	.	KEGG:spo:SPCC4G3.17`KO:K07023	.	GO:0005737^cellular_component^cytoplasm`GO:0005829^cellular_component^cytosol`GO:0005634^cellular_component^nucleus`GO:0002953^molecular_function^5'-deoxynucleotidase activity`GO:0050484^molecular_function^GMP 5'-nucleotidase activity`GO:0006220^biological_process^pyrimidine nucleotide metabolic process	.	.	.
Jv1_TRINITY_DN18585_c0_g1	Jv1_TRINITY_DN18585_c0_g1_i2	sp|P87242|YC0H_SCHPO^sp|P87242|YC0H_SCHPO^Q:211-480,H:10-98^53.33%ID^E:2e-28^.^.	.	Jv1_TRINITY_DN18585_c0_g1::Jv1_TRINITY_DN18585_c0_g1_i2::g.184::m.184	1-483[+]	YC0H_SCHPO^YC0H_SCHPO^Q:69-160,H:8-98^53.26%ID^E:8e-29^RecName: Full=HD domain-containing protein C4G3.17;^Eukaryota; Fungi; Dikarya; Ascomycota; Taphrinomycotina; Schizosaccharomycetes; Schizosaccharomycetales; Schizosaccharomycetaceae; Schizosaccharomyces	PF12917.7^HD_2^HD containing hydrolase-like enzyme^73-142^E:4.7e-06`PF13023.6^HD_3^HD domain^77-160^E:1.3e-26	.	.	.	KEGG:spo:SPCC4G3.17`KO:K07023	.	GO:0005737^cellular_component^cytoplasm`GO:0005829^cellular_component^cytosol`GO:0005634^cellular_component^nucleus`GO:0002953^molecular_function^5'-deoxynucleotidase activity`GO:0050484^molecular_function^GMP 5'-nucleotidase activity`GO:0006220^biological_process^pyrimidine nucleotide metabolic process	.	.	.
Jv1_TRINITY_DN18563_c0_g1	Jv1_TRINITY_DN18563_c0_g1_i1	sp|P76093|YNBD_ECOLI^sp|P76093|YNBD_ECOLI^Q:86-460,H:298-418^31.2%ID^E:4e-12^.^.	.	Jv1_TRINITY_DN18563_c0_g1::Jv1_TRINITY_DN18563_c0_g1_i1::g.185::m.185	2-511[+]	YNBD_ECOLI^YNBD_ECOLI^Q:25-153,H:294-418^31.01%ID^E:2e-13^RecName: Full=Uncharacterized protein YnbD;^Bacteria; Proteobacteria; Gammaproteobacteria; Enterobacterales; Enterobacteriaceae; Escherichia	PF00782.20^DSPc^Dual specificity phosphatase, catalytic domain^55-164^E:3.8e-08	.	.	COG0671^PHOsphatase`COG2453^dual specificity phosphatase	KEGG:ecj:JW1408`KEGG:eco:b1411	.	GO:0016021^cellular_component^integral component of membrane`GO:0005886^cellular_component^plasma membrane`GO:0004725^molecular_function^protein tyrosine phosphatase activity`GO:0008138^molecular_function^protein tyrosine/serine/threonine phosphatase activity	GO:0008138^molecular_function^protein tyrosine/serine/threonine phosphatase activity`GO:0016311^biological_process^dephosphorylation	.	.
Jv1_TRINITY_DN18563_c0_g1	Jv1_TRINITY_DN18563_c0_g1_i2	sp|P76093|YNBD_ECOLI^sp|P76093|YNBD_ECOLI^Q:188-595,H:287-418^30.15%ID^E:4e-13^.^.	.	Jv1_TRINITY_DN18563_c0_g1::Jv1_TRINITY_DN18563_c0_g1_i2::g.186::m.186	2-646[+]	YNBD_ECOLI^YNBD_ECOLI^Q:63-198,H:287-418^30.15%ID^E:2e-13^RecName: Full=Uncharacterized protein YnbD;^Bacteria; Proteobacteria; Gammaproteobacteria; Enterobacterales; Enterobacteriaceae; Escherichia	PF00782.20^DSPc^Dual specificity phosphatase, catalytic domain^100-209^E:7.2e-08	.	ExpAA=44.14^PredHel=2^Topology=i7-29o39-61i	COG0671^PHOsphatase`COG2453^dual specificity phosphatase	KEGG:ecj:JW1408`KEGG:eco:b1411	.	GO:0016021^cellular_component^integral component of membrane`GO:0005886^cellular_component^plasma membrane`GO:0004725^molecular_function^protein tyrosine phosphatase activity`GO:0008138^molecular_function^protein tyrosine/serine/threonine phosphatase activity	GO:0008138^molecular_function^protein tyrosine/serine/threonine phosphatase activity`GO:0016311^biological_process^dephosphorylation	.	.
Jv1_TRINITY_DN18524_c0_g1	Jv1_TRINITY_DN18524_c0_g1_i1	sp|Q8GUM4|Y3739_ARATH^sp|Q8GUM4|Y3739_ARATH^Q:151-639,H:367-528^39.39%ID^E:2e-29^.^.	.	Jv1_TRINITY_DN18524_c0_g1::Jv1_TRINITY_DN18524_c0_g1_i1::g.187::m.187	130-708[+]	Y3739_ARATH^Y3739_ARATH^Q:8-170,H:367-528^39.39%ID^E:2e-30^RecName: Full=Uncharacterized membrane protein At3g27390;^Eukaryota; Viridiplantae; Streptophyta; Embryophyta; Tracheophyta; Spermatophyta; Magnoliopsida; eudicotyledons; Gunneridae; Pentapetalae; rosids; malvids; Brassicales; Brassicaceae; Camelineae; Arabidopsis	.	.	.	ENOG410Y9F4^NA	KEGG:ath:AT3G27390	.	GO:0016021^cellular_component^integral component of membrane`GO:0005886^cellular_component^plasma membrane	.	.	.
Jv1_TRINITY_DN18524_c0_g1	Jv1_TRINITY_DN18524_c0_g1_i2	sp|Q8GUM4|Y3739_ARATH^sp|Q8GUM4|Y3739_ARATH^Q:233-1804,H:21-528^39.73%ID^E:1e-118^.^.	.	Jv1_TRINITY_DN18524_c0_g1::Jv1_TRINITY_DN18524_c0_g1_i2::g.188::m.188	182-1873[+]	Y3739_ARATH^Y3739_ARATH^Q:18-541,H:21-528^40.11%ID^E:5e-132^RecName: Full=Uncharacterized membrane protein At3g27390;^Eukaryota; Viridiplantae; Streptophyta; Embryophyta; Tracheophyta; Spermatophyta; Magnoliopsida; eudicotyledons; Gunneridae; Pentapetalae; rosids; malvids; Brassicales; Brassicaceae; Camelineae; Arabidopsis	.	.	ExpAA=122.98^PredHel=5^Topology=o10-32i37-59o85-107i181-203o245-267i	ENOG410Y9F4^NA	KEGG:ath:AT3G27390	.	GO:0016021^cellular_component^integral component of membrane`GO:0005886^cellular_component^plasma membrane	.	.	.
Jv1_TRINITY_DN18524_c0_g1	Jv1_TRINITY_DN18524_c0_g1_i3	sp|Q8GUM4|Y3739_ARATH^sp|Q8GUM4|Y3739_ARATH^Q:48-1148,H:178-528^40.11%ID^E:2e-83^.^.	.	Jv1_TRINITY_DN18524_c0_g1::Jv1_TRINITY_DN18524_c0_g1_i3::g.189::m.189	48-1217[+]	Y3739_ARATH^Y3739_ARATH^Q:1-367,H:178-528^40.65%ID^E:1e-85^RecName: Full=Uncharacterized membrane protein At3g27390;^Eukaryota; Viridiplantae; Streptophyta; Embryophyta; Tracheophyta; Spermatophyta; Magnoliopsida; eudicotyledons; Gunneridae; Pentapetalae; rosids; malvids; Brassicales; Brassicaceae; Camelineae; Arabidopsis	.	.	ExpAA=51.52^PredHel=2^Topology=i7-29o71-93i	ENOG410Y9F4^NA	KEGG:ath:AT3G27390	.	GO:0016021^cellular_component^integral component of membrane`GO:0005886^cellular_component^plasma membrane	.	.	.
Jv1_TRINITY_DN18507_c0_g1	Jv1_TRINITY_DN18507_c0_g1_i1	sp|Q9M2Y3|RLP44_ARATH^sp|Q9M2Y3|RLP44_ARATH^Q:156-920,H:20-274^64.98%ID^E:4e-75^.^.	.	Jv1_TRINITY_DN18507_c0_g1::Jv1_TRINITY_DN18507_c0_g1_i1::g.191::m.191	47-529[-]	.	.	.	.	.	.	.	.	.	.	.
Jv1_TRINITY_DN18507_c0_g1	Jv1_TRINITY_DN18507_c0_g1_i1	sp|Q9M2Y3|RLP44_ARATH^sp|Q9M2Y3|RLP44_ARATH^Q:156-920,H:20-274^64.98%ID^E:4e-75^.^.	.	Jv1_TRINITY_DN18507_c0_g1::Jv1_TRINITY_DN18507_c0_g1_i1::g.190::m.190	93-923[+]	RLP44_ARATH^RLP44_ARATH^Q:16-276,H:14-274^64.26%ID^E:1e-115^RecName: Full=Receptor-like protein 44 {ECO:0000303|PubMed:18434605};^Eukaryota; Viridiplantae; Streptophyta; Embryophyta; Tracheophyta; Spermatophyta; Magnoliopsida; eudicotyledons; Gunneridae; Pentapetalae; rosids; malvids; Brassicales; Brassicaceae; Camelineae; Arabidopsis	PF00560.33^LRR_1^Leucine Rich Repeat^21-33^E:12000`PF08263.12^LRRNT_2^Leucine rich repeat N-terminal domain^29-74^E:0.13`PF00560.33^LRR_1^Leucine Rich Repeat^89-89^E:11000`PF13516.6^LRR_6^Leucine Rich repeat^98-114^E:0.24`PF00560.33^LRR_1^Leucine Rich Repeat^101-120^E:0.0084`PF00560.33^LRR_1^Leucine Rich Repeat^125-144^E:0.6`PF13516.6^LRR_6^Leucine Rich repeat^125-138^E:14`PF13516.6^LRR_6^Leucine…	.	ExpAA=29.39^PredHel=1^Topology=o228-250i	COG4886^leucine Rich Repeat	KEGG:ath:AT3G49750	.	GO:0016021^cellular_component^integral component of membrane`GO:0005886^cellular_component^plasma membrane	GO:0005515^molecular_function^protein binding	.	.
Jv1_TRINITY_DN18557_c0_g1	Jv1_TRINITY_DN18557_c0_g1_i1	.	.	.	.	.	.	.	.	.	.	.	.	.	.	.
Jv1_TRINITY_DN18557_c0_g1	Jv1_TRINITY_DN18557_c0_g1_i2	.	.	.	.	.	.	.	.	.	.	.	.	.	.	.
Jv1_TRINITY_DN18557_c0_g1	Jv1_TRINITY_DN18557_c0_g1_i3	.	.	.	.	.	.	.	.	.	.	.	.	.	.	.
Jv1_TRINITY_DN18586_c0_g1	Jv1_TRINITY_DN18586_c0_g1_i1	sp|P0DL10|TD1_MAIZE^sp|P0DL10|TD1_MAIZE^Q:10-591,H:338-534^34.67%ID^E:1e-18^.^.`sp|P0DL10|TD1_MAIZE^sp|P0DL10|TD1_MAIZE^Q:4-585,H:191-390^27.86%ID^E:3e-12^.^.`sp|P0DL10|TD1_MAIZE^sp|P0DL10|TD1_MAIZE^Q:4-591,H:384-606^27.31%ID^E:1e-11^.^.`sp|P0DL10|TD1_MAIZE^sp|P0DL10|TD1_MAIZE^Q:10-591,H:118-295^26.87%ID^E:2e-10^.^.	.	Jv1_TRINITY_DN18586_c0_g1::Jv1_TRINITY_DN18586_c0_g1_i1::g.192::m.192	1-741[+]	Y2579_ARATH^Y2579_ARATH^Q:16-214,H:99-301^35.75%ID^E:1e-19^RecName: Full=Probably inactive leucine-rich repeat receptor-like protein kinase At2g25790;^Eukaryota; Viridiplantae; Streptophyta; Embryophyta; Tracheophyta; Spermatophyta; Magnoliopsida; eudicotyledons; Gunneridae; Pentapetalae; rosids; malvids; Brassicales; Brassicaceae; Camelineae; Arabidopsis`Y2579_ARATH^Y2579_ARATH^Q:6-195,H:401-591…	PF00560.33^LRR_1^Leucine Rich Repeat^4-13^E:18000`PF13516.6^LRR_6^Leucine Rich repeat^15-28^E:29`PF00560.33^LRR_1^Leucine Rich Repeat^16-35^E:3.1`PF00560.33^LRR_1^Leucine Rich Repeat^39-55^E:6.4`PF13516.6^LRR_6^Leucine Rich repeat^39-51^E:0.53`PF13516.6^LRR_6^Leucine Rich repeat^58-71^E:2200`PF00560.33^LRR_1^Leucine Rich Repeat^84-103^E:270`PF13516.6^LRR_6^Leucine Rich repeat^84-96^E:3400`PF13516…	.	.	COG4886^leucine Rich Repeat	KEGG:ath:AT2G25790	.	GO:0005783^cellular_component^endoplasmic reticulum`GO:0016021^cellular_component^integral component of membrane`GO:0005886^cellular_component^plasma membrane`GO:0005524^molecular_function^ATP binding`GO:0004672^molecular_function^protein kinase activity	GO:0005515^molecular_function^protein binding	.	.
Jv1_TRINITY_DN18549_c0_g1	Jv1_TRINITY_DN18549_c0_g1_i1	sp|Q27IK7|KN12C_ARATH^sp|Q27IK7|KN12C_ARATH^Q:2005-2925,H:1760-2062^49.84%ID^E:1e-150^.^.`sp|Q27IK7|KN12C_ARATH^sp|Q27IK7|KN12C_ARATH^Q:497-1990,H:1225-1761^38.38%ID^E:1e-150^.^.	.	Jv1_TRINITY_DN18549_c0_g1::Jv1_TRINITY_DN18549_c0_g1_i1::g.194::m.194	2-1996[+]	KN12C_ARATH^KN12C_ARATH^Q:166-663,H:1225-1761^38.75%ID^E:1e-93^RecName: Full=Kinesin-like protein KIN-12C {ECO:0000305};^Eukaryota; Viridiplantae; Streptophyta; Embryophyta; Tracheophyta; Spermatophyta; Magnoliopsida; eudicotyledons; Gunneridae; Pentapetalae; rosids; malvids; Brassicales; Brassicaceae; Camelineae; Arabidopsis	.	.	.	COG5059^Kinesin family member	KEGG:ath:AT3G17360`KO:K10400	.	GO:0005871^cellular_component^kinesin complex`GO:0005874^cellular_component^microtubule`GO:0009524^cellular_component^phragmoplast`GO:0005524^molecular_function^ATP binding`GO:0016887^molecular_function^ATPase activity`GO:0008017^molecular_function^microtubule binding`GO:0003777^molecular_function^microtubule motor activity`GO:0000911^biological_process^cytokinesis by cell plate formation`GO:0007…	.	.	.
Jv1_TRINITY_DN18549_c0_g1	Jv1_TRINITY_DN18549_c0_g1_i1	sp|Q27IK7|KN12C_ARATH^sp|Q27IK7|KN12C_ARATH^Q:2005-2925,H:1760-2062^49.84%ID^E:1e-150^.^.`sp|Q27IK7|KN12C_ARATH^sp|Q27IK7|KN12C_ARATH^Q:497-1990,H:1225-1761^38.38%ID^E:1e-150^.^.	.	Jv1_TRINITY_DN18549_c0_g1::Jv1_TRINITY_DN18549_c0_g1_i1::g.195::m.195	2098-2928[+]	KN12C_ARATH^KN12C_ARATH^Q:1-276,H:1791-2062^48.19%ID^E:3e-70^RecName: Full=Kinesin-like protein KIN-12C {ECO:0000305};^Eukaryota; Viridiplantae; Streptophyta; Embryophyta; Tracheophyta; Spermatophyta; Magnoliopsida; eudicotyledons; Gunneridae; Pentapetalae; rosids; malvids; Brassicales; Brassicaceae; Camelineae; Arabidopsis	.	.	.	COG5059^Kinesin family member	KEGG:ath:AT3G17360`KO:K10400	.	GO:0005871^cellular_component^kinesin complex`GO:0005874^cellular_component^microtubule`GO:0009524^cellular_component^phragmoplast`GO:0005524^molecular_function^ATP binding`GO:0016887^molecular_function^ATPase activity`GO:0008017^molecular_function^microtubule binding`GO:0003777^molecular_function^microtubule motor activity`GO:0000911^biological_process^cytokinesis by cell plate formation`GO:0007…	.	.	.
Jv1_TRINITY_DN18549_c0_g1	Jv1_TRINITY_DN18549_c0_g1_i2	sp|Q27IK7|KN12C_ARATH^sp|Q27IK7|KN12C_ARATH^Q:497-2890,H:1225-2059^42.52%ID^E:1e-168^.^.	.	Jv1_TRINITY_DN18549_c0_g1::Jv1_TRINITY_DN18549_c0_g1_i2::g.197::m.197	2-2908[+]	KN12C_ARATH^KN12C_ARATH^Q:166-963,H:1225-2059^42.52%ID^E:0^RecName: Full=Kinesin-like protein KIN-12C {ECO:0000305};^Eukaryota; Viridiplantae; Streptophyta; Embryophyta; Tracheophyta; Spermatophyta; Magnoliopsida; eudicotyledons; Gunneridae; Pentapetalae; rosids; malvids; Brassicales; Brassicaceae; Camelineae; Arabidopsis	.	.	.	COG5059^Kinesin family member	KEGG:ath:AT3G17360`KO:K10400	.	GO:0005871^cellular_component^kinesin complex`GO:0005874^cellular_component^microtubule`GO:0009524^cellular_component^phragmoplast`GO:0005524^molecular_function^ATP binding`GO:0016887^molecular_function^ATPase activity`GO:0008017^molecular_function^microtubule binding`GO:0003777^molecular_function^microtubule motor activity`GO:0000911^biological_process^cytokinesis by cell plate formation`GO:0007…	.	.	.
Jv1_TRINITY_DN18513_c0_g1	Jv1_TRINITY_DN18513_c0_g1_i1	.	.	.	.	.	.	.	.	.	.	.	.	.	.	.
Jv1_TRINITY_DN18513_c0_g1	Jv1_TRINITY_DN18513_c0_g1_i2	.	.	Jv1_TRINITY_DN18513_c0_g1::Jv1_TRINITY_DN18513_c0_g1_i2::g.199::m.199	38-418[+]	.	.	.	.	.	.	.	.	.	.	.
Jv1_TRINITY_DN18579_c0_g1	Jv1_TRINITY_DN18579_c0_g1_i1	sp|A0A1C9CX66|CYC2_CAMAC^sp|A0A1C9CX66|CYC2_CAMAC^Q:1-432,H:247-390^65.97%ID^E:1e-56^.^.	.	Jv1_TRINITY_DN18579_c0_g1::Jv1_TRINITY_DN18579_c0_g1_i1::g.200::m.200	1-435[+]	CYC2_CAMAC^CYC2_CAMAC^Q:1-144,H:247-390^65.97%ID^E:4e-58^RecName: Full=Iridoid synthase CYC2 {ECO:0000305};^Eukaryota; Viridiplantae; Streptophyta; Embryophyta; Tracheophyta; Spermatophyta; Magnoliopsida; eudicotyledons; Gunneridae; Pentapetalae; asterids; Cornales; Nyssaceae; Camptotheca	.	.	.	.	.	.	GO:0016627^molecular_function^oxidoreductase activity, acting on the CH-CH group of donors`GO:0043693^biological_process^monoterpene biosynthetic process	.	.	.
Jv1_TRINITY_DN18528_c0_g1	Jv1_TRINITY_DN18528_c0_g1_i1	.	.	.	.	.	.	.	.	.	.	.	.	.	.	.
Jv1_TRINITY_DN18546_c0_g1	Jv1_TRINITY_DN18546_c0_g1_i1	.	.	.	.	.	.	.	.	.	.	.	.	.	.	.
Jv1_TRINITY_DN18546_c0_g1	Jv1_TRINITY_DN18546_c0_g1_i2	.	.	.	.	.	.	.	.	.	.	.	.	.	.	.
Jv1_TRINITY_DN18546_c0_g1	Jv1_TRINITY_DN18546_c0_g1_i3	.	.	.	.	.	.	.	.	.	.	.	.	.	.	.
Jv1_TRINITY_DN18546_c0_g1	Jv1_TRINITY_DN18546_c0_g1_i4	.	.	.	.	.	.	.	.	.	.	.	.	.	.	.
Jv1_TRINITY_DN18546_c0_g1	Jv1_TRINITY_DN18546_c0_g1_i5	.	.	.	.	.	.	.	.	.	.	.	.	.	.	.
Jv1_TRINITY_DN18566_c0_g1	Jv1_TRINITY_DN18566_c0_g1_i1	sp|Q6TGC6|CBK1_PNECA^sp|Q6TGC6|CBK1_PNECA^Q:1-543,H:321-502^49.73%ID^E:6e-55^.^.	.	Jv1_TRINITY_DN18566_c0_g1::Jv1_TRINITY_DN18566_c0_g1_i1::g.204::m.204	1-651[+]	CBK1_PNECA^CBK1_PNECA^Q:1-180,H:321-501^50%ID^E:2e-56^RecName: Full=Serine/threonine-protein kinase CBK1;^Eukaryota; Fungi; Dikarya; Ascomycota; Taphrinomycotina; Pneumocystidomycetes; Pneumocystidaceae; Pneumocystis	PF00069.25^Pkinase^Protein kinase domain^8-111^E:2e-21`PF07714.17^Pkinase_Tyr^Protein tyrosine kinase^14-79^E:3.3e-06`PF00433.24^Pkinase_C^Protein kinase C terminal domain^130-174^E:5.8e-07	.	.	.	.	.	GO:0005524^molecular_function^ATP binding`GO:0004674^molecular_function^protein serine/threonine kinase activity	GO:0004672^molecular_function^protein kinase activity`GO:0005524^molecular_function^ATP binding`GO:0006468^biological_process^protein phosphorylation`GO:0004674^molecular_function^protein serine/threonine kinase activity	.	.
Jv1_TRINITY_DN18555_c0_g1	Jv1_TRINITY_DN18555_c0_g1_i1	sp|Q9XEA1|CSCL5_ARATH^sp|Q9XEA1|CSCL5_ARATH^Q:1-534,H:484-661^79.21%ID^E:1e-83^.^.	.	Jv1_TRINITY_DN18555_c0_g1::Jv1_TRINITY_DN18555_c0_g1_i1::g.205::m.205	1-534[+]	CSCL5_ARATH^CSCL5_ARATH^Q:1-178,H:484-661^79.21%ID^E:4e-96^RecName: Full=Protein OSCA1 {ECO:0000303|PubMed:25162526};^Eukaryota; Viridiplantae; Streptophyta; Embryophyta; Tracheophyta; Spermatophyta; Magnoliopsida; eudicotyledons; Gunneridae; Pentapetalae; rosids; malvids; Brassicales; Brassicaceae; Camelineae; Arabidopsis	PF02714.15^RSN1_7TM^Calcium-dependent channel, 7TM region, putative phosphate^1-164^E:9.7e-49	.	ExpAA=55.54^PredHel=2^Topology=o101-123i144-166o	COG5594^transmembrane protein 63C	KEGG:ath:AT4G04340`KO:K21989	.	GO:0005829^cellular_component^cytosol`GO:0016021^cellular_component^integral component of membrane`GO:0005886^cellular_component^plasma membrane`GO:0005227^molecular_function^calcium activated cation channel activity`GO:0005261^molecular_function^cation channel activity`GO:0071474^biological_process^cellular hyperosmotic response`GO:0051262^biological_process^protein tetramerization`GO:0090279^bi…	GO:0016020^cellular_component^membrane	.	.
Jv1_TRINITY_DN18555_c0_g2	Jv1_TRINITY_DN18555_c0_g2_i1	.	.	.	.	.	.	.	.	.	.	.	.	.	.	.
Jv1_TRINITY_DN18552_c0_g1	Jv1_TRINITY_DN18552_c0_g1_i1	sp|Q6ZW49|PAXI1_HUMAN^sp|Q6ZW49|PAXI1_HUMAN^Q:277-795,H:889-1068^30.22%ID^E:6e-20^.^.	.	Jv1_TRINITY_DN18552_c0_g1::Jv1_TRINITY_DN18552_c0_g1_i1::g.206::m.206	1-810[+]	PAXI1_HUMAN^PAXI1_HUMAN^Q:93-265,H:889-1068^30.22%ID^E:5e-20^RecName: Full=PAX-interacting protein 1;^Eukaryota; Metazoa; Chordata; Craniata; Vertebrata; Euteleostomi; Mammalia; Eutheria; Euarchontoglires; Primates; Haplorrhini; Catarrhini; Hominidae; Homo	PF16770.5^RTT107_BRCT_5^Regulator of Ty1 transposition protein 107 BRCT domain^60-151^E:4.1e-08`PF00533.26^BRCT^BRCA1 C Terminus (BRCT) domain^79-138^E:8.4e-08	.	.	ENOG410XSGS^pax interacting (with transcription-activation domain) protein 1	KEGG:hsa:22976`KO:K14972	.	GO:0005694^cellular_component^chromosome`GO:0035097^cellular_component^histone methyltransferase complex`GO:0044666^cellular_component^MLL3/4 complex`GO:0016363^cellular_component^nuclear matrix`GO:0005654^cellular_component^nucleoplasm`GO:0005634^cellular_component^nucleus`GO:0060612^biological_process^adipose tissue development`GO:0060717^biological_process^chorion development`GO:0030330^biolog…	.	.	.
Jv1_TRINITY_DN18552_c0_g2	Jv1_TRINITY_DN18552_c0_g2_i1	.	.	Jv1_TRINITY_DN18552_c0_g2::Jv1_TRINITY_DN18552_c0_g2_i1::g.207::m.207	2-463[+]	.	.	.	.	.	.	.	.	.	.	.
Jv1_TRINITY_DN18589_c0_g1	Jv1_TRINITY_DN18589_c0_g1_i1	.	.	.	.	.	.	.	.	.	.	.	.	.	.	.
Jv1_TRINITY_DN18532_c0_g1	Jv1_TRINITY_DN18532_c0_g1_i1	.	.	.	.	.	.	.	.	.	.	.	.	.	.	.
Jv1_TRINITY_DN18567_c0_g1	Jv1_TRINITY_DN18567_c0_g1_i1	sp|Q9SEA0|CCS_CITSI^sp|Q9SEA0|CCS_CITSI^Q:2-1249,H:87-503^80.58%ID^E:0^.^.	.	Jv1_TRINITY_DN18567_c0_g1::Jv1_TRINITY_DN18567_c0_g1_i1::g.210::m.210	2-1252[+]	CCS_CITSI^CCS_CITSI^Q:1-416,H:87-503^80.58%ID^E:0^RecName: Full=Capsanthin/capsorubin synthase, chromoplastic;^Eukaryota; Viridiplantae; Streptophyta; Embryophyta; Tracheophyta; Spermatophyta; Magnoliopsida; eudicotyledons; Gunneridae; Pentapetalae; rosids; malvids; Sapindales; Rutaceae; Aurantioideae; Citrus	PF05834.12^Lycopene_cycl^Lycopene cyclase protein^1-392^E:4.9e-137`PF01494.19^FAD_binding_3^FAD binding domain^2-29^E:6.7e-05`PF04820.14^Trp_halogenase^Tryptophan halogenase^82-144^E:0.00012	.	.	.	.	.	GO:0009509^cellular_component^chromoplast`GO:0052727^molecular_function^capsanthin synthase activity`GO:0052728^molecular_function^capsorubin synthase activity`GO:0016705^molecular_function^oxidoreductase activity, acting on paired donors, with incorporation or reduction of molecular oxygen`GO:0016117^biological_process^carotenoid biosynthetic process	GO:0071949^molecular_function^FAD binding	.	.
Jv1_TRINITY_DN18594_c0_g1	Jv1_TRINITY_DN18594_c0_g1_i1	.	.	.	.	.	.	.	.	.	.	.	.	.	.	.
Jv1_TRINITY_DN18594_c0_g1	Jv1_TRINITY_DN18594_c0_g1_i2	.	.	.	.	.	.	.	.	.	.	.	.	.	.	.
Jv1_TRINITY_DN18594_c0_g1	Jv1_TRINITY_DN18594_c0_g1_i3	.	.	.	.	.	.	.	.	.	.	.	.	.	.	.
Jv1_TRINITY_DN18541_c0_g1	Jv1_TRINITY_DN18541_c0_g1_i1	sp|Q9LEB3|RBP47_NICPL^sp|Q9LEB3|RBP47_NICPL^Q:3-374,H:252-369^54.03%ID^E:2e-31^.^.	.	Jv1_TRINITY_DN18541_c0_g1::Jv1_TRINITY_DN18541_c0_g1_i1::g.213::m.213	3-500[+]	RBP47_NICPL^RBP47_NICPL^Q:1-165,H:252-428^56.76%ID^E:5e-56^RecName: Full=Polyadenylate-binding protein RBP47;^Eukaryota; Viridiplantae; Streptophyta; Embryophyta; Tracheophyta; Spermatophyta; Magnoliopsida; eudicotyledons; Gunneridae; Pentapetalae; asterids; lamiids; Solanales; Solanaceae; Nicotianoideae; Nicotianeae; Nicotiana`RBP47_NICPL^RBP47_NICPL^Q:33-117,H:160-251^34.78%ID^E:2e-06^RecName: …	PF13893.6^RRM_5^RNA recognition motif. (a.k.a. RRM, RBD, or RNP domain)^42-132^E:0.0055`PF00076.22^RRM_1^RNA recognition motif. (a.k.a. RRM, RBD, or RNP domain)^52-116^E:1.3e-18`PF08777.11^RRM_3^RNA binding motif^52-108^E:5.8e-05	.	.	.	.	.	GO:0010494^cellular_component^cytoplasmic stress granule`GO:0005634^cellular_component^nucleus`GO:0008143^molecular_function^poly(A) binding`GO:0034605^biological_process^cellular response to heat`GO:0006397^biological_process^mRNA processing	GO:0003676^molecular_function^nucleic acid binding`GO:0003723^molecular_function^RNA binding	.	.
Jv1_TRINITY_DN18541_c0_g1	Jv1_TRINITY_DN18541_c0_g1_i2	sp|Q9LEB3|RBP47_NICPL^sp|Q9LEB3|RBP47_NICPL^Q:1001-1816,H:109-369^69.12%ID^E:2e-118^.^.`sp|Q9LEB3|RBP47_NICPL^sp|Q9LEB3|RBP47_NICPL^Q:328-453,H:75-116^73.81%ID^E:5e-12^.^.	.	Jv1_TRINITY_DN18541_c0_g1::Jv1_TRINITY_DN18541_c0_g1_i2::g.214::m.214	1124-1942[+]	RBP47_NICPL^RBP47_NICPL^Q:1-272,H:150-428^65.07%ID^E:6e-124^RecName: Full=Polyadenylate-binding protein RBP47;^Eukaryota; Viridiplantae; Streptophyta; Embryophyta; Tracheophyta; Spermatophyta; Magnoliopsida; eudicotyledons; Gunneridae; Pentapetalae; asterids; lamiids; Solanales; Solanaceae; Nicotianoideae; Nicotianeae; Nicotiana	PF00076.22^RRM_1^RNA recognition motif. (a.k.a. RRM, RBD, or RNP domain)^31-101^E:6.1e-16`PF13893.6^RRM_5^RNA recognition motif. (a.k.a. RRM, RBD, or RNP domain)^151-235^E:0.027`PF00076.22^RRM_1^RNA recognition motif. (a.k.a. RRM, RBD, or RNP domain)^159-223^E:3.6e-18	.	.	.	.	.	GO:0010494^cellular_component^cytoplasmic stress granule`GO:0005634^cellular_component^nucleus`GO:0008143^molecular_function^poly(A) binding`GO:0034605^biological_process^cellular response to heat`GO:0006397^biological_process^mRNA processing	GO:0003676^molecular_function^nucleic acid binding	.	.
Jv1_TRINITY_DN18541_c0_g1	Jv1_TRINITY_DN18541_c0_g1_i2	sp|Q9LEB3|RBP47_NICPL^sp|Q9LEB3|RBP47_NICPL^Q:1001-1816,H:109-369^69.12%ID^E:2e-118^.^.`sp|Q9LEB3|RBP47_NICPL^sp|Q9LEB3|RBP47_NICPL^Q:328-453,H:75-116^73.81%ID^E:5e-12^.^.	.	Jv1_TRINITY_DN18541_c0_g1::Jv1_TRINITY_DN18541_c0_g1_i2::g.215::m.215	1-495[+]	RBP47_NICPL^RBP47_NICPL^Q:52-151,H:24-116^63%ID^E:7e-18^RecName: Full=Polyadenylate-binding protein RBP47;^Eukaryota; Viridiplantae; Streptophyta; Embryophyta; Tracheophyta; Spermatophyta; Magnoliopsida; eudicotyledons; Gunneridae; Pentapetalae; asterids; lamiids; Solanales; Solanaceae; Nicotianoideae; Nicotianeae; Nicotiana	.	.	.	.	.	.	GO:0010494^cellular_component^cytoplasmic stress granule`GO:0005634^cellular_component^nucleus`GO:0008143^molecular_function^poly(A) binding`GO:0034605^biological_process^cellular response to heat`GO:0006397^biological_process^mRNA processing	.	.	.
Jv1_TRINITY_DN18541_c0_g1	Jv1_TRINITY_DN18541_c0_g1_i3	sp|Q9LEB3|RBP47_NICPL^sp|Q9LEB3|RBP47_NICPL^Q:319-1245,H:72-369^70.87%ID^E:2e-146^.^.	.	Jv1_TRINITY_DN18541_c0_g1::Jv1_TRINITY_DN18541_c0_g1_i3::g.216::m.216	1-1371[+]	RBP47_NICPL^RBP47_NICPL^Q:52-456,H:24-428^65.88%ID^E:5e-177^RecName: Full=Polyadenylate-binding protein RBP47;^Eukaryota; Viridiplantae; Streptophyta; Embryophyta; Tracheophyta; Spermatophyta; Magnoliopsida; eudicotyledons; Gunneridae; Pentapetalae; asterids; lamiids; Solanales; Solanaceae; Nicotianoideae; Nicotianeae; Nicotiana	PF00076.22^RRM_1^RNA recognition motif. (a.k.a. RRM, RBD, or RNP domain)^121-187^E:1.6e-12`PF00076.22^RRM_1^RNA recognition motif. (a.k.a. RRM, RBD, or RNP domain)^215-285^E:1.4e-15`PF00076.22^RRM_1^RNA recognition motif. (a.k.a. RRM, RBD, or RNP domain)^343-407^E:8.1e-18	.	.	.	.	.	GO:0010494^cellular_component^cytoplasmic stress granule`GO:0005634^cellular_component^nucleus`GO:0008143^molecular_function^poly(A) binding`GO:0034605^biological_process^cellular response to heat`GO:0006397^biological_process^mRNA processing	GO:0003676^molecular_function^nucleic acid binding	.	.
Jv1_TRINITY_DN18587_c0_g1	Jv1_TRINITY_DN18587_c0_g1_i1	sp|Q84VT2|FAD12_PUNGR^sp|Q84VT2|FAD12_PUNGR^Q:36-1181,H:1-387^63.75%ID^E:0^.^.	.	Jv1_TRINITY_DN18587_c0_g1::Jv1_TRINITY_DN18587_c0_g1_i1::g.217::m.217	36-1184[+]	FAD12_PUNGR^FAD12_PUNGR^Q:1-382,H:1-387^63.75%ID^E:0^RecName: Full=Delta(12)-acyl-lipid-desaturase {ECO:0000303|PubMed:12354116};^Eukaryota; Viridiplantae; Streptophyta; Embryophyta; Tracheophyta; Spermatophyta; Magnoliopsida; eudicotyledons; Gunneridae; Pentapetalae; rosids; malvids; Myrtales; Lythraceae; Punica	PF11960.8^DUF3474^Domain of unknown function (DUF3474)^14-57^E:6.6e-07`PF00487.24^FA_desaturase^Fatty acid desaturase^82-342^E:2.6e-31	.	ExpAA=100.23^PredHel=3^Topology=i50-72o175-197i247-269o	.	.	.	GO:0016021^cellular_component^integral component of membrane`GO:0016717^molecular_function^oxidoreductase activity, acting on paired donors, with oxidation of a pair of donors resulting in the reduction of molecular oxygen to two molecules of water`GO:0006636^biological_process^unsaturated fatty acid biosynthetic process	GO:0016717^molecular_function^oxidoreductase activity, acting on paired donors, with oxidation of a pair of donors resulting in the reduction of molecular oxygen to two molecules of water`GO:0055114^biological_process^oxidation-reduction process`GO:0006629^biological_process^lipid metabolic process	.	.
Jv1_TRINITY_DN18572_c0_g1	Jv1_TRINITY_DN18572_c0_g1_i1	.	.	.	.	.	.	.	.	.	.	.	.	.	.	.
Jv1_TRINITY_DN18572_c0_g1	Jv1_TRINITY_DN18572_c0_g1_i2	.	.	.	.	.	.	.	.	.	.	.	.	.	.	.
Jv1_TRINITY_DN18572_c0_g1	Jv1_TRINITY_DN18572_c0_g1_i3	.	.	.	.	.	.	.	.	.	.	.	.	.	.	.
Jv1_TRINITY_DN18572_c0_g1	Jv1_TRINITY_DN18572_c0_g1_i4	.	.	.	.	.	.	.	.	.	.	.	.	.	.	.
Jv1_TRINITY_DN18572_c0_g1	Jv1_TRINITY_DN18572_c0_g1_i5	.	.	.	.	.	.	.	.	.	.	.	.	.	.	.
Jv1_TRINITY_DN18509_c0_g1	Jv1_TRINITY_DN18509_c0_g1_i1	.	.	.	.	.	.	.	.	.	.	.	.	.	.	.
Jv1_TRINITY_DN18509_c0_g1	Jv1_TRINITY_DN18509_c0_g1_i2	sp|Q6Z3U3|Y7797_ORYSJ^sp|Q6Z3U3|Y7797_ORYSJ^Q:3-353,H:349-464^48.72%ID^E:2e-29^.^.	.	Jv1_TRINITY_DN18509_c0_g1::Jv1_TRINITY_DN18509_c0_g1_i2::g.218::m.218	3-386[+]	Y7797_ORYSJ^Y7797_ORYSJ^Q:1-117,H:349-464^48.72%ID^E:9e-31^RecName: Full=B3 domain-containing protein Os07g0679700;^Eukaryota; Viridiplantae; Streptophyta; Embryophyta; Tracheophyta; Spermatophyta; Magnoliopsida; Liliopsida; Poales; Poaceae; BOP clade; Oryzoideae; Oryzeae; Oryzinae; Oryza; Oryza sativa	PF02362.21^B3^B3 DNA binding domain^15-116^E:4e-15	.	.	ENOG410Z235^B3 domain-containing protein	KEGG:osa:4344293	.	GO:0005634^cellular_component^nucleus`GO:0003677^molecular_function^DNA binding`GO:0008270^molecular_function^zinc ion binding	GO:0003677^molecular_function^DNA binding	.	.
Jv1_TRINITY_DN18564_c0_g1	Jv1_TRINITY_DN18564_c0_g1_i1	.	.	Jv1_TRINITY_DN18564_c0_g1::Jv1_TRINITY_DN18564_c0_g1_i1::g.219::m.219	2-388[+]	.	PF12043.8^DUF3527^Domain of unknown function (DUF3527)^11-63^E:3.5e-20	.	.	.	.	.	.	.	.	.
Jv1_TRINITY_DN18520_c0_g1	Jv1_TRINITY_DN18520_c0_g1_i1	.	.	.	.	.	.	.	.	.	.	.	.	.	.	.
Jv1_TRINITY_DN18543_c0_g1	Jv1_TRINITY_DN18543_c0_g1_i1	.	.	Jv1_TRINITY_DN18543_c0_g1::Jv1_TRINITY_DN18543_c0_g1_i1::g.220::m.220	1-528[+]	.	.	.	.	.	.	.	.	.	.	.
Jv1_TRINITY_DN18543_c0_g1	Jv1_TRINITY_DN18543_c0_g1_i2	.	.	Jv1_TRINITY_DN18543_c0_g1::Jv1_TRINITY_DN18543_c0_g1_i2::g.221::m.221	1-528[+]	.	.	.	.	.	.	.	.	.	.	.
Jv1_TRINITY_DN18543_c0_g1	Jv1_TRINITY_DN18543_c0_g1_i3	.	.	Jv1_TRINITY_DN18543_c0_g1::Jv1_TRINITY_DN18543_c0_g1_i3::g.222::m.222	1-507[+]	.	.	.	.	.	.	.	.	.	.	.
Jv1_TRINITY_DN18518_c0_g1	Jv1_TRINITY_DN18518_c0_g1_i1	sp|Q0WV90|TPR1_ARATH^sp|Q0WV90|TPR1_ARATH^Q:401-550,H:128-177^62%ID^E:4e-20^.^.`sp|Q0WV90|TPR1_ARATH^sp|Q0WV90|TPR1_ARATH^Q:642-986,H:179-295^36.67%ID^E:4e-20^.^.	.	.	.	.	.	.	.	.	.	.	.	.	.	.
Jv1_TRINITY_DN18518_c0_g1	Jv1_TRINITY_DN18518_c0_g1_i2	sp|Q94AI7|TPL_ARATH^sp|Q94AI7|TPL_ARATH^Q:401-880,H:128-295^46.2%ID^E:5e-30^.^.	.	.	.	.	.	.	.	.	.	.	.	.	.	.
Jv1_TRINITY_DN18518_c0_g1	Jv1_TRINITY_DN18518_c0_g1_i3	sp|Q10NY2|TPR3_ORYSJ^sp|Q10NY2|TPR3_ORYSJ^Q:401-550,H:128-177^66%ID^E:1e-12^.^.	.	.	.	.	.	.	.	.	.	.	.	.	.	.
Jv1_TRINITY_DN18518_c0_g1	Jv1_TRINITY_DN18518_c0_g1_i4	.	.	.	.	.	.	.	.	.	.	.	.	.	.	.
Jv1_TRINITY_DN18518_c0_g1	Jv1_TRINITY_DN18518_c0_g1_i5	sp|Q94AI7|TPL_ARATH^sp|Q94AI7|TPL_ARATH^Q:401-898,H:128-295^46.78%ID^E:2e-30^.^.	.	.	.	.	.	.	.	.	.	.	.	.	.	.
Jv1_TRINITY_DN18503_c0_g1	Jv1_TRINITY_DN18503_c0_g1_i1	sp|O22925|VSR2_ARATH^sp|O22925|VSR2_ARATH^Q:3-1427,H:118-620^63.89%ID^E:0^.^.	.	Jv1_TRINITY_DN18503_c0_g1::Jv1_TRINITY_DN18503_c0_g1_i1::g.223::m.223	3-1448[+]	VSR2_ARATH^VSR2_ARATH^Q:1-475,H:118-620^63.89%ID^E:0^RecName: Full=Vacuolar-sorting receptor 2;^Eukaryota; Viridiplantae; Streptophyta; Embryophyta; Tracheophyta; Spermatophyta; Magnoliopsida; eudicotyledons; Gunneridae; Pentapetalae; rosids; malvids; Brassicales; Brassicaceae; Camelineae; Arabidopsis	PF12662.7^cEGF^Complement Clr-like EGF-like^354-373^E:2.7e-06`PF07645.15^EGF_CA^Calcium-binding EGF domain^370-400^E:0.00074	.	ExpAA=21.07^PredHel=1^Topology=o425-444i	ENOG411041H^PA domain	KEGG:ath:AT2G30290	.	GO:0030665^cellular_component^clathrin-coated vesicle membrane`GO:0005768^cellular_component^endosome`GO:0000139^cellular_component^Golgi membrane`GO:0017119^cellular_component^Golgi transport complex`GO:0016021^cellular_component^integral component of membrane`GO:0031902^cellular_component^late endosome membrane`GO:0016020^cellular_component^membrane`GO:0005802^cellular_component^trans-Golgi net…	GO:0005509^molecular_function^calcium ion binding	.	.
Jv1_TRINITY_DN18503_c0_g1	Jv1_TRINITY_DN18503_c0_g1_i2	sp|O22925|VSR2_ARATH^sp|O22925|VSR2_ARATH^Q:3-1244,H:118-560^65.46%ID^E:0^.^.`sp|O22925|VSR2_ARATH^sp|O22925|VSR2_ARATH^Q:1321-1503,H:560-620^52.46%ID^E:7e-06^.^.	.	Jv1_TRINITY_DN18503_c0_g1::Jv1_TRINITY_DN18503_c0_g1_i2::g.226::m.226	3-1283[+]	VSR1_ARATH^VSR1_ARATH^Q:3-412,H:116-554^66.51%ID^E:0^RecName: Full=Vacuolar-sorting receptor 1;^Eukaryota; Viridiplantae; Streptophyta; Embryophyta; Tracheophyta; Spermatophyta; Magnoliopsida; eudicotyledons; Gunneridae; Pentapetalae; rosids; malvids; Brassicales; Brassicaceae; Camelineae; Arabidopsis	PF12662.7^cEGF^Complement Clr-like EGF-like^354-373^E:2.3e-06`PF07645.15^EGF_CA^Calcium-binding EGF domain^370-400^E:0.00064	.	.	ENOG41105IF^calcium ion binding	KEGG:ath:AT3G52850	.	GO:0030665^cellular_component^clathrin-coated vesicle membrane`GO:0005829^cellular_component^cytosol`GO:0005783^cellular_component^endoplasmic reticulum`GO:0005768^cellular_component^endosome`GO:0005794^cellular_component^Golgi apparatus`GO:0000139^cellular_component^Golgi membrane`GO:0017119^cellular_component^Golgi transport complex`GO:0016021^cellular_component^integral component of membrane`G…	GO:0005509^molecular_function^calcium ion binding	.	.
Jv1_TRINITY_DN18503_c0_g1	Jv1_TRINITY_DN18503_c0_g1_i3	sp|O22925|VSR2_ARATH^sp|O22925|VSR2_ARATH^Q:3-1511,H:118-620^67.66%ID^E:0^.^.	.	Jv1_TRINITY_DN18503_c0_g1::Jv1_TRINITY_DN18503_c0_g1_i3::g.229::m.229	3-1532[+]	VSR2_ARATH^VSR2_ARATH^Q:1-503,H:118-620^67.66%ID^E:0^RecName: Full=Vacuolar-sorting receptor 2;^Eukaryota; Viridiplantae; Streptophyta; Embryophyta; Tracheophyta; Spermatophyta; Magnoliopsida; eudicotyledons; Gunneridae; Pentapetalae; rosids; malvids; Brassicales; Brassicaceae; Camelineae; Arabidopsis	PF12662.7^cEGF^Complement Clr-like EGF-like^382-401^E:2.9e-06`PF07645.15^EGF_CA^Calcium-binding EGF domain^398-428^E:0.0008	.	ExpAA=21.07^PredHel=1^Topology=o453-472i	ENOG411041H^PA domain	KEGG:ath:AT2G30290	.	GO:0030665^cellular_component^clathrin-coated vesicle membrane`GO:0005768^cellular_component^endosome`GO:0000139^cellular_component^Golgi membrane`GO:0017119^cellular_component^Golgi transport complex`GO:0016021^cellular_component^integral component of membrane`GO:0031902^cellular_component^late endosome membrane`GO:0016020^cellular_component^membrane`GO:0005802^cellular_component^trans-Golgi net…	GO:0005509^molecular_function^calcium ion binding	.	.
Jv1_TRINITY_DN18503_c0_g1	Jv1_TRINITY_DN18503_c0_g1_i4	sp|O22925|VSR2_ARATH^sp|O22925|VSR2_ARATH^Q:3-1328,H:118-560^69.75%ID^E:0^.^.`sp|O22925|VSR2_ARATH^sp|O22925|VSR2_ARATH^Q:1405-1587,H:560-620^52.46%ID^E:7e-06^.^.	.	Jv1_TRINITY_DN18503_c0_g1::Jv1_TRINITY_DN18503_c0_g1_i4::g.232::m.232	3-1367[+]	VSR2_ARATH^VSR2_ARATH^Q:1-442,H:118-560^69.75%ID^E:0^RecName: Full=Vacuolar-sorting receptor 2;^Eukaryota; Viridiplantae; Streptophyta; Embryophyta; Tracheophyta; Spermatophyta; Magnoliopsida; eudicotyledons; Gunneridae; Pentapetalae; rosids; malvids; Brassicales; Brassicaceae; Camelineae; Arabidopsis	PF12662.7^cEGF^Complement Clr-like EGF-like^382-401^E:2.5e-06`PF07645.15^EGF_CA^Calcium-binding EGF domain^398-428^E:0.00069	.	.	ENOG411041H^PA domain	KEGG:ath:AT2G30290	.	GO:0030665^cellular_component^clathrin-coated vesicle membrane`GO:0005768^cellular_component^endosome`GO:0000139^cellular_component^Golgi membrane`GO:0017119^cellular_component^Golgi transport complex`GO:0016021^cellular_component^integral component of membrane`GO:0031902^cellular_component^late endosome membrane`GO:0016020^cellular_component^membrane`GO:0005802^cellular_component^trans-Golgi net…	GO:0005509^molecular_function^calcium ion binding	.	.
Jv1_TRINITY_DN18538_c0_g1	Jv1_TRINITY_DN18538_c0_g1_i1	.	.	.	.	.	.	.	.	.	.	.	.	.	.	.
Jv1_TRINITY_DN18570_c0_g1	Jv1_TRINITY_DN18570_c0_g1_i1	sp|Q0WVV0|PPR31_ARATH^sp|Q0WVV0|PPR31_ARATH^Q:88-1992,H:27-660^55.5%ID^E:0^.^.	.	Jv1_TRINITY_DN18570_c0_g1::Jv1_TRINITY_DN18570_c0_g1_i1::g.235::m.235	40-1998[+]	PPR31_ARATH^PPR31_ARATH^Q:17-651,H:27-660^55.5%ID^E:0^RecName: Full=Pentatricopeptide repeat-containing protein At1g10910, chloroplastic;^Eukaryota; Viridiplantae; Streptophyta; Embryophyta; Tracheophyta; Spermatophyta; Magnoliopsida; eudicotyledons; Gunneridae; Pentapetalae; rosids; malvids; Brassicales; Brassicaceae; Camelineae; Arabidopsis	PF13812.6^PPR_3^Pentatricopeptide repeat domain^145-203^E:4.8e-07`PF13041.6^PPR_2^PPR repeat family^160-205^E:4e-12`PF01535.20^PPR^PPR repeat^160-189^E:8.5e-05`PF17177.4^PPR_long^Pentacotripeptide-repeat region of PRORP^212-318^E:7.8e-08`PF13812.6^PPR_3^Pentatricopeptide repeat domain^216-274^E:3.2e-08`PF01535.20^PPR^PPR repeat^230-259^E:0.00028`PF13812.6^PPR_3^Pentatricopeptide repeat domain^253…	.	.	ENOG410Z7Z7^Pentatricopeptide repeat-containing protein	KEGG:ath:AT1G10910	.	GO:0009507^cellular_component^chloroplast`GO:0009658^biological_process^chloroplast organization`GO:1900865^biological_process^chloroplast RNA modification	.	.	.
Jv1_TRINITY_DN18533_c0_g1	Jv1_TRINITY_DN18533_c0_g1_i1	.	.	Jv1_TRINITY_DN18533_c0_g1::Jv1_TRINITY_DN18533_c0_g1_i1::g.236::m.236	3-455[+]	.	.	.	ExpAA=40.73^PredHel=2^Topology=i87-109o119-141i	.	.	.	.	.	.	.
Jv1_TRINITY_DN18533_c0_g1	Jv1_TRINITY_DN18533_c0_g1_i2	.	.	Jv1_TRINITY_DN18533_c0_g1::Jv1_TRINITY_DN18533_c0_g1_i2::g.237::m.237	3-566[+]	.	.	.	ExpAA=54.24^PredHel=2^Topology=i85-107o122-144i	.	.	.	.	.	.	.
Jv1_TRINITY_DN18533_c0_g1	Jv1_TRINITY_DN18533_c0_g1_i3	.	.	.	.	.	.	.	.	.	.	.	.	.	.	.
Jv1_TRINITY_DN18533_c0_g1	Jv1_TRINITY_DN18533_c0_g1_i4	.	.	.	.	.	.	.	.	.	.	.	.	.	.	.
Jv1_TRINITY_DN18595_c0_g1	Jv1_TRINITY_DN18595_c0_g1_i1	.	.	.	.	.	.	.	.	.	.	.	.	.	.	.
Jv1_TRINITY_DN18504_c0_g1	Jv1_TRINITY_DN18504_c0_g1_i1	sp|Q94HW2|POLR1_ARATH^sp|Q94HW2|POLR1_ARATH^Q:9-356,H:1238-1353^42.24%ID^E:5e-22^.^.	.	Jv1_TRINITY_DN18504_c0_g1::Jv1_TRINITY_DN18504_c0_g1_i1::g.238::m.238	3-359[+]	POLR1_ARATH^POLR1_ARATH^Q:3-118,H:1238-1353^42.24%ID^E:5e-22^RecName: Full=Retrovirus-related Pol polyprotein from transposon RE1;^Eukaryota; Viridiplantae; Streptophyta; Embryophyta; Tracheophyta; Spermatophyta; Magnoliopsida; eudicotyledons; Gunneridae; Pentapetalae; rosids; malvids; Brassicales; Brassicaceae; Camelineae; Arabidopsis	.	.	.	.	.	.	GO:0004190^molecular_function^aspartic-type endopeptidase activity`GO:0004519^molecular_function^endonuclease activity`GO:0046872^molecular_function^metal ion binding`GO:0003676^molecular_function^nucleic acid binding`GO:0003964^molecular_function^RNA-directed DNA polymerase activity`GO:0015074^biological_process^DNA integration`GO:0006310^biological_process^DNA recombination	.	.	.
Jv1_TRINITY_DN18565_c0_g1	Jv1_TRINITY_DN18565_c0_g1_i1	.	.	.	.	.	.	.	.	.	.	.	.	.	.	.
Jv1_TRINITY_DN18565_c0_g1	Jv1_TRINITY_DN18565_c0_g1_i2	.	.	.	.	.	.	.	.	.	.	.	.	.	.	.
Jv1_TRINITY_DN18599_c0_g1	Jv1_TRINITY_DN18599_c0_g1_i1	sp|Q6A6K6|RPOB_CUTAK^sp|Q6A6K6|RPOB_CUTAK^Q:590-3,H:341-536^100%ID^E:2e-132^.^.	.	.	.	.	.	.	.	.	.	.	.	.	.	.
Jv1_TRINITY_DN18580_c0_g1	Jv1_TRINITY_DN18580_c0_g1_i1	sp|Q9M5P5|RSH3L_ARATH^sp|Q9M5P5|RSH3L_ARATH^Q:1-273,H:607-697^62.64%ID^E:5e-34^.^.	.	Jv1_TRINITY_DN18580_c0_g1::Jv1_TRINITY_DN18580_c0_g1_i1::g.242::m.242	1-345[+]	RSH2L_ARATH^RSH2L_ARATH^Q:1-91,H:610-700^63.74%ID^E:5e-36^RecName: Full=Probable GTP diphosphokinase RSH2, chloroplastic;^Eukaryota; Viridiplantae; Streptophyta; Embryophyta; Tracheophyta; Spermatophyta; Magnoliopsida; eudicotyledons; Gunneridae; Pentapetalae; rosids; malvids; Brassicales; Brassicaceae; Camelineae; Arabidopsis	.	.	.	COG0317^In eubacteria ppGpp (guanosine 3'-diphosphate 5-' diphosphate) is a mediator of the stringent response that coordinates a variety of cellular activities in response to changes in nutritional abundance (By similarity)	.	.	GO:0009507^cellular_component^chloroplast`GO:0005524^molecular_function^ATP binding`GO:0005525^molecular_function^GTP binding`GO:0008728^molecular_function^GTP diphosphokinase activity`GO:0016301^molecular_function^kinase activity`GO:0015969^biological_process^guanosine tetraphosphate metabolic process	.	.	.
Jv1_TRINITY_DN18580_c0_g1	Jv1_TRINITY_DN18580_c0_g1_i2	sp|Q9SYH1|RSH3C_ARATH^sp|Q9SYH1|RSH3C_ARATH^Q:50-241,H:648-713^62.12%ID^E:4e-20^.^.	.	.	.	.	.	.	.	.	.	.	.	.	.	.
Jv1_TRINITY_DN18580_c0_g1	Jv1_TRINITY_DN18580_c0_g1_i3	sp|Q9M5P5|RSH3L_ARATH^sp|Q9M5P5|RSH3L_ARATH^Q:1-306,H:607-710^59.62%ID^E:2e-36^.^.	.	Jv1_TRINITY_DN18580_c0_g1::Jv1_TRINITY_DN18580_c0_g1_i3::g.244::m.244	1-321[+]	RSH3L_ARATH^RSH3L_ARATH^Q:1-102,H:607-710^59.62%ID^E:5e-38^RecName: Full=Probable GTP diphosphokinase RSH3, chloroplastic;^Eukaryota; Viridiplantae; Streptophyta; Embryophyta; Tracheophyta; Spermatophyta; Magnoliopsida; eudicotyledons; Gunneridae; Pentapetalae; rosids; malvids; Brassicales; Brassicaceae; Camelineae; Arabidopsis	.	.	.	COG0317^In eubacteria ppGpp (guanosine 3'-diphosphate 5-' diphosphate) is a mediator of the stringent response that coordinates a variety of cellular activities in response to changes in nutritional abundance (By similarity)	.	.	GO:0009507^cellular_component^chloroplast`GO:0005524^molecular_function^ATP binding`GO:0005525^molecular_function^GTP binding`GO:0008728^molecular_function^GTP diphosphokinase activity`GO:0016301^molecular_function^kinase activity`GO:0015969^biological_process^guanosine tetraphosphate metabolic process	.	.	.
Jv1_TRINITY_DN18517_c0_g1	Jv1_TRINITY_DN18517_c0_g1_i1	.	.	.	.	.	.	.	.	.	.	.	.	.	.	.
Jv1_TRINITY_DN18517_c0_g1	Jv1_TRINITY_DN18517_c0_g1_i2	.	.	.	.	.	.	.	.	.	.	.	.	.	.	.
Jv1_TRINITY_DN18517_c0_g1	Jv1_TRINITY_DN18517_c0_g1_i3	.	.	.	.	.	.	.	.	.	.	.	.	.	.	.
Jv1_TRINITY_DN18554_c0_g1	Jv1_TRINITY_DN18554_c0_g1_i1	sp|Q9SB38|PMEI4_ARATH^sp|Q9SB38|PMEI4_ARATH^Q:95-331,H:32-110^47.5%ID^E:2e-14^.^.	.	.	.	.	.	.	.	.	.	.	.	.	.	.
Jv1_TRINITY_DN18522_c0_g1	Jv1_TRINITY_DN18522_c0_g1_i1	sp|O04373|ILL4_ARATH^sp|O04373|ILL4_ARATH^Q:3-479,H:2-156^65.41%ID^E:3e-70^.^.	.	Jv1_TRINITY_DN18522_c0_g1::Jv1_TRINITY_DN18522_c0_g1_i1::g.246::m.246	3-479[+]	ILL4_ARATH^ILL4_ARATH^Q:1-159,H:2-156^65.41%ID^E:3e-70^RecName: Full=IAA-amino acid hydrolase ILR1-like 4 {ECO:0000303|PubMed:10072397};^Eukaryota; Viridiplantae; Streptophyta; Embryophyta; Tracheophyta; Spermatophyta; Magnoliopsida; eudicotyledons; Gunneridae; Pentapetalae; rosids; malvids; Brassicales; Brassicaceae; Camelineae; Arabidopsis	PF01546.28^Peptidase_M20^Peptidase family M20/M25/M40^108-157^E:3e-08	.	.	COG1473^amidohydrolase	KEGG:ath:AT1G51760`KO:K21604	.	GO:0005783^cellular_component^endoplasmic reticulum`GO:0005788^cellular_component^endoplasmic reticulum lumen`GO:0005634^cellular_component^nucleus`GO:0005886^cellular_component^plasma membrane`GO:0016787^molecular_function^hydrolase activity`GO:0010179^molecular_function^IAA-Ala conjugate hydrolase activity`GO:0046872^molecular_function^metal ion binding`GO:0009850^biological_process^auxin metab…	GO:0016787^molecular_function^hydrolase activity	.	.
Jv1_TRINITY_DN18590_c0_g1	Jv1_TRINITY_DN18590_c0_g1_i1	.	.	.	.	.	.	.	.	.	.	.	.	.	.	.
Jv1_TRINITY_DN18500_c0_g1	Jv1_TRINITY_DN18500_c0_g1_i1	.	.	.	.	.	.	.	.	.	.	.	.	.	.	.
Jv1_TRINITY_DN18500_c0_g1	Jv1_TRINITY_DN18500_c0_g1_i2	.	.	.	.	.	.	.	.	.	.	.	.	.	.	.
Jv1_TRINITY_DN18521_c0_g1	Jv1_TRINITY_DN18521_c0_g1_i1	sp|Q39434|RB2BV_BETVU^sp|Q39434|RB2BV_BETVU^Q:134-766,H:1-214^85.98%ID^E:2e-130^.^.	.	Jv1_TRINITY_DN18521_c0_g1::Jv1_TRINITY_DN18521_c0_g1_i1::g.247::m.247	134-769[+]	RB2BV_BETVU^RB2BV_BETVU^Q:1-211,H:1-214^85.98%ID^E:7e-133^RecName: Full=Ras-related protein Rab2BV;^Eukaryota; Viridiplantae; Streptophyta; Embryophyta; Tracheophyta; Spermatophyta; Magnoliopsida; eudicotyledons; Gunneridae; Pentapetalae; Caryophyllales; Chenopodiaceae; Betoideae; Beta	PF00025.21^Arf^ADP-ribosylation factor family^13-166^E:1.7e-13`PF00071.22^Ras^Ras family^14-174^E:4.1e-59`PF08477.13^Roc^Ras of Complex, Roc, domain of DAPkinase^14-128^E:7.4e-34`PF01926.23^MMR_HSR1^50S ribosome-binding GTPase^14-119^E:4.2e-06	.	.	.	KEGG:bvg:104900042`KO:K07904	.	GO:0005886^cellular_component^plasma membrane`GO:0005525^molecular_function^GTP binding`GO:0003924^molecular_function^GTPase activity	GO:0005525^molecular_function^GTP binding`GO:0003924^molecular_function^GTPase activity	.	.
Jv1_TRINITY_DN18597_c0_g1	Jv1_TRINITY_DN18597_c0_g1_i1	.	.	Jv1_TRINITY_DN18597_c0_g1::Jv1_TRINITY_DN18597_c0_g1_i1::g.248::m.248	377-997[+]	.	PF05699.14^Dimer_Tnp_hAT^hAT family C-terminal dimerisation region^104-165^E:5.4e-16	.	.	.	.	.	.	GO:0046983^molecular_function^protein dimerization activity	.	.
Jv1_TRINITY_DN18530_c0_g1	Jv1_TRINITY_DN18530_c0_g1_i1	sp|Q9LN69|PPR50_ARATH^sp|Q9LN69|PPR50_ARATH^Q:1-927,H:545-857^51.12%ID^E:1e-99^.^.`sp|Q9LN69|PPR50_ARATH^sp|Q9LN69|PPR50_ARATH^Q:1-972,H:265-588^25.93%ID^E:1e-37^.^.`sp|Q9LN69|PPR50_ARATH^sp|Q9LN69|PPR50_ARATH^Q:4-924,H:336-642^27.01%ID^E:6e-34^.^.`sp|Q9LN69|PPR50_ARATH^sp|Q9LN69|PPR50_ARATH^Q:43-990,H:208-527^25.86%ID^E:2e-25^.^.`sp|Q9LN69|PPR50_ARATH^sp|Q9LN69|PPR50_ARATH^Q:1-957,H:405-797^24.3…	.	Jv1_TRINITY_DN18530_c0_g1::Jv1_TRINITY_DN18530_c0_g1_i1::g.249::m.249	1-1002[+]	PPR50_ARATH^PPR50_ARATH^Q:1-309,H:545-857^51.12%ID^E:6e-101^RecName: Full=Putative pentatricopeptide repeat-containing protein At1g19290;^Eukaryota; Viridiplantae; Streptophyta; Embryophyta; Tracheophyta; Spermatophyta; Magnoliopsida; eudicotyledons; Gunneridae; Pentapetalae; rosids; malvids; Brassicales; Brassicaceae; Camelineae; Arabidopsis`PPR50_ARATH^PPR50_ARATH^Q:1-324,H:265-588^25.93%ID^E:3…	PF01535.20^PPR^PPR repeat^1-27^E:0.00043`PF13812.6^PPR_3^Pentatricopeptide repeat domain^18-75^E:2.6e-10`PF13041.6^PPR_2^PPR repeat family^32-76^E:1.3e-10`PF01535.20^PPR^PPR repeat^34-62^E:1.2e-05`PF13812.6^PPR_3^Pentatricopeptide repeat domain^54-111^E:6.2e-09`PF12854.7^PPR_1^PPR repeat^63-87^E:6.2e-09`PF13041.6^PPR_2^PPR repeat family^65-103^E:2.1e-09`PF01535.20^PPR^PPR repeat^68-98^E:5.7e-07`P…	.	.	ENOG410Z7Z7^Pentatricopeptide repeat-containing protein	KEGG:ath:AT1G19290`KO:K17964	.	.	.	.	.
Jv1_TRINITY_DN18576_c0_g1	Jv1_TRINITY_DN18576_c0_g1_i1	.	.	.	.	.	.	.	.	.	.	.	.	.	.	.
Jv1_TRINITY_DN18540_c0_g1	Jv1_TRINITY_DN18540_c0_g1_i1	sp|P33530|PHYA1_TOBAC^sp|P33530|PHYA1_TOBAC^Q:258-1238,H:21-347^87.16%ID^E:0^.^.	.	Jv1_TRINITY_DN18540_c0_g1::Jv1_TRINITY_DN18540_c0_g1_i1::g.251::m.251	198-1238[+]	PHYA_LATSA^PHYA_LATSA^Q:1-347,H:1-347^85.59%ID^E:0^RecName: Full=Phytochrome type A;^Eukaryota; Viridiplantae; Streptophyta; Embryophyta; Tracheophyta; Spermatophyta; Magnoliopsida; eudicotyledons; Gunneridae; Pentapetalae; rosids; fabids; Fabales; Fabaceae; Papilionoideae; 50 kb inversion clade; NPAAA clade; Hologalegina; IRL clade; Fabeae; Lathyrus	PF08446.11^PAS_2^PAS fold^69-185^E:1.6e-38`PF01590.26^GAF^GAF domain^219-344^E:2.1e-21	.	.	.	.	.	GO:0000155^molecular_function^phosphorelay sensor kinase activity`GO:0009881^molecular_function^photoreceptor activity`GO:0042803^molecular_function^protein homodimerization activity`GO:0009584^biological_process^detection of visible light`GO:0018298^biological_process^protein-chromophore linkage`GO:0017006^biological_process^protein-tetrapyrrole linkage`GO:0009585^biological_process^red, far-red…	GO:0006355^biological_process^regulation of transcription, DNA-templated`GO:0005515^molecular_function^protein binding	.	.
Jv1_TRINITY_DN18540_c0_g1	Jv1_TRINITY_DN18540_c0_g1_i2	sp|P33530|PHYA1_TOBAC^sp|P33530|PHYA1_TOBAC^Q:434-1414,H:21-347^87.16%ID^E:0^.^.	.	Jv1_TRINITY_DN18540_c0_g1::Jv1_TRINITY_DN18540_c0_g1_i2::g.252::m.252	374-1414[+]	PHYA_LATSA^PHYA_LATSA^Q:1-347,H:1-347^85.59%ID^E:0^RecName: Full=Phytochrome type A;^Eukaryota; Viridiplantae; Streptophyta; Embryophyta; Tracheophyta; Spermatophyta; Magnoliopsida; eudicotyledons; Gunneridae; Pentapetalae; rosids; fabids; Fabales; Fabaceae; Papilionoideae; 50 kb inversion clade; NPAAA clade; Hologalegina; IRL clade; Fabeae; Lathyrus	PF08446.11^PAS_2^PAS fold^69-185^E:1.6e-38`PF01590.26^GAF^GAF domain^219-344^E:2.1e-21	.	.	.	.	.	GO:0000155^molecular_function^phosphorelay sensor kinase activity`GO:0009881^molecular_function^photoreceptor activity`GO:0042803^molecular_function^protein homodimerization activity`GO:0009584^biological_process^detection of visible light`GO:0018298^biological_process^protein-chromophore linkage`GO:0017006^biological_process^protein-tetrapyrrole linkage`GO:0009585^biological_process^red, far-red…	GO:0006355^biological_process^regulation of transcription, DNA-templated`GO:0005515^molecular_function^protein binding	.	.
Jv1_TRINITY_DN18581_c0_g1	Jv1_TRINITY_DN18581_c0_g1_i1	sp|Q3EDF8|PPR28_ARATH^sp|Q3EDF8|PPR28_ARATH^Q:130-1911,H:1-598^67.55%ID^E:0^.^.	.	Jv1_TRINITY_DN18581_c0_g1::Jv1_TRINITY_DN18581_c0_g1_i1::g.253::m.253	130-1914[+]	PPR28_ARATH^PPR28_ARATH^Q:1-594,H:1-598^67.87%ID^E:0^RecName: Full=Pentatricopeptide repeat-containing protein At1g09900;^Eukaryota; Viridiplantae; Streptophyta; Embryophyta; Tracheophyta; Spermatophyta; Magnoliopsida; eudicotyledons; Gunneridae; Pentapetalae; rosids; malvids; Brassicales; Brassicaceae; Camelineae; Arabidopsis	PF13812.6^PPR_3^Pentatricopeptide repeat domain^121-178^E:8.6e-10`PF13041.6^PPR_2^PPR repeat family^131-180^E:1.6e-11`PF01535.20^PPR^PPR repeat^136-163^E:0.0042`PF13812.6^PPR_3^Pentatricopeptide repeat domain^162-206^E:1.6e-06`PF12854.7^PPR_1^PPR repeat^163-195^E:7.8e-15`PF13041.6^PPR_2^PPR repeat family^166-194^E:9.4e-09`PF01535.20^PPR^PPR repeat^169-194^E:5e-09`PF13812.6^PPR_3^Pentatricopeptide…	.	.	ENOG410Z7Z7^Pentatricopeptide repeat-containing protein	KEGG:ath:AT1G09900	.	.	.	.	.
Jv1_TRINITY_DN18515_c0_g1	Jv1_TRINITY_DN18515_c0_g1_i1	.	.	Jv1_TRINITY_DN18515_c0_g1::Jv1_TRINITY_DN18515_c0_g1_i1::g.254::m.254	2-466[+]	.	.	.	.	.	.	.	.	.	.	.
Jv1_TRINITY_DN18525_c0_g1	Jv1_TRINITY_DN18525_c0_g1_i1	sp|Q9LK35|THE1_ARATH^sp|Q9LK35|THE1_ARATH^Q:19-576,H:500-661^43.01%ID^E:1e-36^.^.	.	Jv1_TRINITY_DN18525_c0_g1::Jv1_TRINITY_DN18525_c0_g1_i1::g.255::m.255	1-615[+]	THE1_ARATH^THE1_ARATH^Q:7-192,H:500-661^43.01%ID^E:1e-36^RecName: Full=Receptor-like protein kinase THESEUS 1;^Eukaryota; Viridiplantae; Streptophyta; Embryophyta; Tracheophyta; Spermatophyta; Magnoliopsida; eudicotyledons; Gunneridae; Pentapetalae; rosids; malvids; Brassicales; Brassicaceae; Camelineae; Arabidopsis	PF07714.17^Pkinase_Tyr^Protein tyrosine kinase^20-193^E:6.1e-34`PF00069.25^Pkinase^Protein kinase domain^52-196^E:6.3e-29	.	.	COG0515^Serine Threonine protein kinase	KEGG:ath:AT5G54380	.	GO:0016021^cellular_component^integral component of membrane`GO:0005886^cellular_component^plasma membrane`GO:0009506^cellular_component^plasmodesma`GO:0005524^molecular_function^ATP binding`GO:0004672^molecular_function^protein kinase activity`GO:0004674^molecular_function^protein serine/threonine kinase activity`GO:0009817^biological_process^defense response to fungus, incompatible interaction`…	GO:0004672^molecular_function^protein kinase activity`GO:0006468^biological_process^protein phosphorylation`GO:0005524^molecular_function^ATP binding	.	.
Jv1_TRINITY_DN18525_c0_g2	Jv1_TRINITY_DN18525_c0_g2_i1	sp|O22187|Y2232_ARATH^sp|O22187|Y2232_ARATH^Q:9-647,H:559-755^45.07%ID^E:1e-45^.^.	.	Jv1_TRINITY_DN18525_c0_g2::Jv1_TRINITY_DN18525_c0_g2_i1::g.256::m.256	3-650[+]	Y2232_ARATH^Y2232_ARATH^Q:3-215,H:559-755^45.07%ID^E:1e-45^RecName: Full=Probable receptor-like protein kinase At2g23200;^Eukaryota; Viridiplantae; Streptophyta; Embryophyta; Tracheophyta; Spermatophyta; Magnoliopsida; eudicotyledons; Gunneridae; Pentapetalae; rosids; malvids; Brassicales; Brassicaceae; Camelineae; Arabidopsis	PF00069.25^Pkinase^Protein kinase domain^2-215^E:7.1e-29`PF07714.17^Pkinase_Tyr^Protein tyrosine kinase^3-145^E:5.6e-29	.	.	COG0515^Serine Threonine protein kinase	KEGG:ath:AT2G23200	.	GO:0016021^cellular_component^integral component of membrane`GO:0005886^cellular_component^plasma membrane`GO:0009506^cellular_component^plasmodesma`GO:0005773^cellular_component^vacuole`GO:0005524^molecular_function^ATP binding`GO:0004672^molecular_function^protein kinase activity`GO:0004674^molecular_function^protein serine/threonine kinase activity`GO:0046777^biological_process^protein autopho…	GO:0004672^molecular_function^protein kinase activity`GO:0005524^molecular_function^ATP binding`GO:0006468^biological_process^protein phosphorylation	.	.
Jv1_TRINITY_DN18526_c0_g1	Jv1_TRINITY_DN18526_c0_g1_i1	sp|P0CG51|UBB_RAT^sp|P0CG51|UBB_RAT^Q:176-859,H:75-299^54.39%ID^E:3e-68^.^.`sp|P0CG51|UBB_RAT^sp|P0CG51|UBB_RAT^Q:182-859,H:1-223^54.42%ID^E:2e-67^.^.`sp|P0CG51|UBB_RAT^sp|P0CG51|UBB_RAT^Q:176-637,H:151-301^50%ID^E:8e-34^.^.	.	Jv1_TRINITY_DN18526_c0_g1::Jv1_TRINITY_DN18526_c0_g1_i1::g.257::m.257	65-865[+]	UBB_CAVPO^UBB_CAVPO^Q:38-265,H:75-299^54.39%ID^E:2e-69^RecName: Full=Polyubiquitin-B;^Eukaryota; Metazoa; Chordata; Craniata; Vertebrata; Euteleostomi; Mammalia; Eutheria; Euarchontoglires; Glires; Rodentia; Hystricomorpha; Caviidae; Cavia`UBB_CAVPO^UBB_CAVPO^Q:40-265,H:1-223^54.42%ID^E:1e-68^RecName: Full=Polyubiquitin-B;^Eukaryota; Metazoa; Chordata; Craniata; Vertebrata; Euteleostomi; Mammalia…	PF11976.8^Rad60-SLD^Ubiquitin-2 like Rad60 SUMO-like^40-110^E:5.4e-07`PF00240.23^ubiquitin^Ubiquitin family^42-113^E:6.4e-12`PF11976.8^Rad60-SLD^Ubiquitin-2 like Rad60 SUMO-like^119-188^E:3.1e-08`PF00240.23^ubiquitin^Ubiquitin family^120-190^E:6.5e-20`PF14560.6^Ubiquitin_2^Ubiquitin-like domain^131-182^E:0.0053`PF11976.8^Rad60-SLD^Ubiquitin-2 like Rad60 SUMO-like^195-263^E:3.9e-13`PF00240.23^ubiq…	.	.	COG1552^Ribosomal protein`COG5272^ubiquitin	.	.	GO:0005737^cellular_component^cytoplasm`GO:0005634^cellular_component^nucleus	GO:0005515^molecular_function^protein binding	.	.
Jv1_TRINITY_DN18526_c0_g1	Jv1_TRINITY_DN18526_c0_g1_i2	sp|P0CG60|UBB_PONPY^sp|P0CG60|UBB_PONPY^Q:35-706,H:1-221^54.46%ID^E:1e-69^.^.`sp|P0CG60|UBB_PONPY^sp|P0CG60|UBB_PONPY^Q:35-487,H:77-224^50.33%ID^E:3e-34^.^.	.	Jv1_TRINITY_DN18526_c0_g1::Jv1_TRINITY_DN18526_c0_g1_i2::g.259::m.259	2-718[+]	UBB_PONPY^UBB_PONPY^Q:12-235,H:1-221^54.46%ID^E:5e-71^RecName: Full=Polyubiquitin-B;^Eukaryota; Metazoa; Chordata; Craniata; Vertebrata; Euteleostomi; Mammalia; Eutheria; Euarchontoglires; Primates; Haplorrhini; Catarrhini; Hominidae; Pongo`UBB_PONPY^UBB_PONPY^Q:12-162,H:77-224^50.33%ID^E:2e-35^RecName: Full=Polyubiquitin-B;^Eukaryota; Metazoa; Chordata; Craniata; Vertebrata; Euteleostomi; Mammal…	PF11976.8^Rad60-SLD^Ubiquitin-2 like Rad60 SUMO-like^12-82^E:4.3e-07`PF00240.23^ubiquitin^Ubiquitin family^14-85^E:5.1e-12`PF11976.8^Rad60-SLD^Ubiquitin-2 like Rad60 SUMO-like^91-160^E:2.5e-08`PF00240.23^ubiquitin^Ubiquitin family^92-162^E:5.2e-20`PF14560.6^Ubiquitin_2^Ubiquitin-like domain^103-154^E:0.0043`PF11976.8^Rad60-SLD^Ubiquitin-2 like Rad60 SUMO-like^167-235^E:3.1e-13`PF00240.23^ubiquiti…	.	.	.	.	.	GO:0005737^cellular_component^cytoplasm`GO:0005634^cellular_component^nucleus	GO:0005515^molecular_function^protein binding	.	.
Jv1_TRINITY_DN18511_c0_g1	Jv1_TRINITY_DN18511_c0_g1_i1	sp|P13940|LEA29_GOSHI^sp|P13940|LEA29_GOSHI^Q:3-686,H:102-301^33.76%ID^E:2e-12^.^.	.	Jv1_TRINITY_DN18511_c0_g1::Jv1_TRINITY_DN18511_c0_g1_i1::g.261::m.261	3-752[+]	LEA29_GOSHI^LEA29_GOSHI^Q:1-228,H:102-301^32.24%ID^E:2e-14^RecName: Full=Late embryogenesis abundant protein D-29;^Eukaryota; Viridiplantae; Streptophyta; Embryophyta; Tracheophyta; Spermatophyta; Magnoliopsida; eudicotyledons; Gunneridae; Pentapetalae; rosids; malvids; Malvales; Malvaceae; Malvoideae; Gossypium	PF01442.18^Apolipoprotein^Apolipoprotein A1/A4/E domain^5-86^E:0.088`PF01442.18^Apolipoprotein^Apolipoprotein A1/A4/E domain^83-236^E:0.14	.	.	.	.	.	.	GO:0008289^molecular_function^lipid binding`GO:0006869^biological_process^lipid transport`GO:0042157^biological_process^lipoprotein metabolic process`GO:0005576^cellular_component^extracellular region	.	.
Jv1_TRINITY_DN18511_c0_g1	Jv1_TRINITY_DN18511_c0_g1_i2	sp|P13940|LEA29_GOSHI^sp|P13940|LEA29_GOSHI^Q:3-665,H:102-301^33.91%ID^E:2e-13^.^.	.	Jv1_TRINITY_DN18511_c0_g1::Jv1_TRINITY_DN18511_c0_g1_i2::g.263::m.263	3-731[+]	LEA29_GOSHI^LEA29_GOSHI^Q:1-221,H:102-301^27.49%ID^E:3e-11^RecName: Full=Late embryogenesis abundant protein D-29;^Eukaryota; Viridiplantae; Streptophyta; Embryophyta; Tracheophyta; Spermatophyta; Magnoliopsida; eudicotyledons; Gunneridae; Pentapetalae; rosids; malvids; Malvales; Malvaceae; Malvoideae; Gossypium	PF01442.18^Apolipoprotein^Apolipoprotein A1/A4/E domain^3-108^E:0.14	.	.	.	.	.	.	GO:0008289^molecular_function^lipid binding`GO:0006869^biological_process^lipid transport`GO:0042157^biological_process^lipoprotein metabolic process`GO:0005576^cellular_component^extracellular region	.	.
Jv1_TRINITY_DN18574_c0_g1	Jv1_TRINITY_DN18574_c0_g1_i1	sp|P10978|POLX_TOBAC^sp|P10978|POLX_TOBAC^Q:5-592,H:392-587^33.17%ID^E:3e-32^.^.	.	Jv1_TRINITY_DN18574_c0_g1::Jv1_TRINITY_DN18574_c0_g1_i1::g.265::m.265	2-592[+]	POLX_TOBAC^POLX_TOBAC^Q:2-197,H:392-587^33.17%ID^E:3e-32^RecName: Full=Retrovirus-related Pol polyprotein from transposon TNT 1-94;^Eukaryota; Viridiplantae; Streptophyta; Embryophyta; Tracheophyta; Spermatophyta; Magnoliopsida; eudicotyledons; Gunneridae; Pentapetalae; asterids; lamiids; Solanales; Solanaceae; Nicotianoideae; Nicotianeae; Nicotiana	PF13976.6^gag_pre-integrs^GAG-pre-integrase domain^22-75^E:6.3e-09`PF00665.26^rve^Integrase core domain^90-197^E:8.9e-22	.	.	.	.	.	GO:0004190^molecular_function^aspartic-type endopeptidase activity`GO:0004519^molecular_function^endonuclease activity`GO:0003676^molecular_function^nucleic acid binding`GO:0003964^molecular_function^RNA-directed DNA polymerase activity`GO:0008270^molecular_function^zinc ion binding`GO:0015074^biological_process^DNA integration	GO:0015074^biological_process^DNA integration	.	.
Jv1_TRINITY_DN18574_c0_g1	Jv1_TRINITY_DN18574_c0_g1_i2	sp|P10978|POLX_TOBAC^sp|P10978|POLX_TOBAC^Q:1-894,H:295-587^31.61%ID^E:1e-37^.^.	.	Jv1_TRINITY_DN18574_c0_g1::Jv1_TRINITY_DN18574_c0_g1_i2::g.266::m.266	1-894[+]	POLX_TOBAC^POLX_TOBAC^Q:1-298,H:295-587^31.61%ID^E:1e-37^RecName: Full=Retrovirus-related Pol polyprotein from transposon TNT 1-94;^Eukaryota; Viridiplantae; Streptophyta; Embryophyta; Tracheophyta; Spermatophyta; Magnoliopsida; eudicotyledons; Gunneridae; Pentapetalae; asterids; lamiids; Solanales; Solanaceae; Nicotianoideae; Nicotianeae; Nicotiana	PF13976.6^gag_pre-integrs^GAG-pre-integrase domain^122-176^E:1.7e-09`PF00665.26^rve^Integrase core domain^191-298^E:1.1e-21	.	.	.	.	.	GO:0004190^molecular_function^aspartic-type endopeptidase activity`GO:0004519^molecular_function^endonuclease activity`GO:0003676^molecular_function^nucleic acid binding`GO:0003964^molecular_function^RNA-directed DNA polymerase activity`GO:0008270^molecular_function^zinc ion binding`GO:0015074^biological_process^DNA integration	GO:0015074^biological_process^DNA integration	.	.
Jv1_TRINITY_DN18516_c0_g1	Jv1_TRINITY_DN18516_c0_g1_i1	.	.	.	.	.	.	.	.	.	.	.	.	.	.	.
Jv1_TRINITY_DN18516_c0_g1	Jv1_TRINITY_DN18516_c0_g1_i2	.	.	.	.	.	.	.	.	.	.	.	.	.	.	.
Jv1_TRINITY_DN18508_c0_g1	Jv1_TRINITY_DN18508_c0_g1_i1	.	.	Jv1_TRINITY_DN18508_c0_g1::Jv1_TRINITY_DN18508_c0_g1_i1::g.267::m.267	1-486[+]	.	.	.	.	.	.	.	.	.	.	.
Jv1_TRINITY_DN18578_c0_g1	Jv1_TRINITY_DN18578_c0_g1_i1	sp|Q9C9Q8|PMTT_ARATH^sp|Q9C9Q8|PMTT_ARATH^Q:148-675,H:1-175^55.37%ID^E:6e-47^.^.	.	Jv1_TRINITY_DN18578_c0_g1::Jv1_TRINITY_DN18578_c0_g1_i1::g.269::m.269	148-675[+]	PMTT_ARATH^PMTT_ARATH^Q:1-176,H:1-175^55.37%ID^E:1e-47^RecName: Full=Probable pectin methyltransferase QUA2;^Eukaryota; Viridiplantae; Streptophyta; Embryophyta; Tracheophyta; Spermatophyta; Magnoliopsida; eudicotyledons; Gunneridae; Pentapetalae; rosids; malvids; Brassicales; Brassicaceae; Camelineae; Arabidopsis	.	.	ExpAA=22.98^PredHel=1^Topology=o90-112i	ENOG410Y9W6^pectin methyltransferase	KEGG:ath:AT1G78240	.	GO:0005737^cellular_component^cytoplasm`GO:0005768^cellular_component^endosome`GO:0005794^cellular_component^Golgi apparatus`GO:0000139^cellular_component^Golgi membrane`GO:0000138^cellular_component^Golgi trans cisterna`GO:0016021^cellular_component^integral component of membrane`GO:0005802^cellular_component^trans-Golgi network`GO:0008168^molecular_function^methyltransferase activity`GO:0007155…	.	.	.
Jv1_TRINITY_DN18582_c0_g1	Jv1_TRINITY_DN18582_c0_g1_i1	.	.	Jv1_TRINITY_DN18582_c0_g1::Jv1_TRINITY_DN18582_c0_g1_i1::g.271::m.271	138-470[-]	.	.	.	.	.	.	.	.	.	.	.
Jv1_TRINITY_DN18582_c0_g1	Jv1_TRINITY_DN18582_c0_g1_i2	.	.	Jv1_TRINITY_DN18582_c0_g1::Jv1_TRINITY_DN18582_c0_g1_i2::g.273::m.273	138-512[-]	.	.	.	.	.	.	.	.	.	.	.
Jv1_TRINITY_DN18531_c0_g1	Jv1_TRINITY_DN18531_c0_g1_i1	sp|Q9S9U1|LRK71_ARATH^sp|Q9S9U1|LRK71_ARATH^Q:138-2087,H:17-662^56.49%ID^E:0^.^.	.	Jv1_TRINITY_DN18531_c0_g1::Jv1_TRINITY_DN18531_c0_g1_i1::g.274::m.274	75-2132[+]	LRK71_ARATH^LRK71_ARATH^Q:22-672,H:17-663^57.93%ID^E:0^RecName: Full=L-type lectin-domain containing receptor kinase VII.1;^Eukaryota; Viridiplantae; Streptophyta; Embryophyta; Tracheophyta; Spermatophyta; Magnoliopsida; eudicotyledons; Gunneridae; Pentapetalae; rosids; malvids; Brassicales; Brassicaceae; Camelineae; Arabidopsis	PF00139.19^Lectin_legB^Legume lectin domain^26-265^E:1.2e-60`PF00069.25^Pkinase^Protein kinase domain^354-621^E:2.7e-48`PF07714.17^Pkinase_Tyr^Protein tyrosine kinase^356-623^E:8.9e-46	.	ExpAA=71.08^PredHel=3^Topology=i7-29o100-122i294-316o	COG0515^Serine Threonine protein kinase	KEGG:ath:AT4G04960	.	GO:0016021^cellular_component^integral component of membrane`GO:0005886^cellular_component^plasma membrane`GO:0005524^molecular_function^ATP binding`GO:0030246^molecular_function^carbohydrate binding`GO:0004674^molecular_function^protein serine/threonine kinase activity	GO:0030246^molecular_function^carbohydrate binding`GO:0004672^molecular_function^protein kinase activity`GO:0005524^molecular_function^ATP binding`GO:0006468^biological_process^protein phosphorylation	.	.
Jv1_TRINITY_DN18531_c0_g1	Jv1_TRINITY_DN18531_c0_g1_i2	sp|Q9S9U1|LRK71_ARATH^sp|Q9S9U1|LRK71_ARATH^Q:138-2102,H:17-667^56.21%ID^E:0^.^.	.	Jv1_TRINITY_DN18531_c0_g1::Jv1_TRINITY_DN18531_c0_g1_i2::g.275::m.275	75-2159[+]	LRK71_ARATH^LRK71_ARATH^Q:22-676,H:17-667^57.73%ID^E:0^RecName: Full=L-type lectin-domain containing receptor kinase VII.1;^Eukaryota; Viridiplantae; Streptophyta; Embryophyta; Tracheophyta; Spermatophyta; Magnoliopsida; eudicotyledons; Gunneridae; Pentapetalae; rosids; malvids; Brassicales; Brassicaceae; Camelineae; Arabidopsis	PF00139.19^Lectin_legB^Legume lectin domain^26-265^E:1.2e-60`PF00069.25^Pkinase^Protein kinase domain^354-621^E:2.8e-48`PF07714.17^Pkinase_Tyr^Protein tyrosine kinase^356-623^E:9.2e-46	.	ExpAA=71.04^PredHel=3^Topology=i7-29o100-122i294-316o	COG0515^Serine Threonine protein kinase	KEGG:ath:AT4G04960	.	GO:0016021^cellular_component^integral component of membrane`GO:0005886^cellular_component^plasma membrane`GO:0005524^molecular_function^ATP binding`GO:0030246^molecular_function^carbohydrate binding`GO:0004674^molecular_function^protein serine/threonine kinase activity	GO:0030246^molecular_function^carbohydrate binding`GO:0004672^molecular_function^protein kinase activity`GO:0005524^molecular_function^ATP binding`GO:0006468^biological_process^protein phosphorylation	.	.
Jv1_TRINITY_DN18556_c0_g1	Jv1_TRINITY_DN18556_c0_g1_i1	.	.	Jv1_TRINITY_DN18556_c0_g1::Jv1_TRINITY_DN18556_c0_g1_i1::g.277::m.277	1-558[+]	.	.	.	.	.	.	.	.	.	.	.
Jv1_TRINITY_DN18556_c0_g1	Jv1_TRINITY_DN18556_c0_g1_i2	.	.	Jv1_TRINITY_DN18556_c0_g1::Jv1_TRINITY_DN18556_c0_g1_i2::g.279::m.279	1-537[+]	.	.	.	.	.	.	.	.	.	.	.
Jv1_TRINITY_DN18545_c0_g1	Jv1_TRINITY_DN18545_c0_g1_i1	sp|Q9SEE4|PIRL_SOLLC^sp|Q9SEE4|PIRL_SOLLC^Q:2-319,H:186-291^68.87%ID^E:2e-48^.^.	.	Jv1_TRINITY_DN18545_c0_g1::Jv1_TRINITY_DN18545_c0_g1_i1::g.280::m.280	2-322[+]	PIRL_SOLLC^PIRL_SOLLC^Q:1-106,H:186-291^68.87%ID^E:4e-49^RecName: Full=Pirin-like protein;^Eukaryota; Viridiplantae; Streptophyta; Embryophyta; Tracheophyta; Spermatophyta; Magnoliopsida; eudicotyledons; Gunneridae; Pentapetalae; asterids; lamiids; Solanales; Solanaceae; Solanoideae; Solaneae; Solanum; Lycopersicon	PF05726.13^Pirin_C^Pirin C-terminal cupin domain^2-95^E:1.3e-29	.	.	COG1741^pirin domain protein	KEGG:sly:543607`KO:K06911	.	GO:0005634^cellular_component^nucleus	.	.	.
Jv1_TRINITY_DN18545_c0_g1	Jv1_TRINITY_DN18545_c0_g1_i2	sp|Q9SEE4|PIRL_SOLLC^sp|Q9SEE4|PIRL_SOLLC^Q:44-280,H:213-291^70.89%ID^E:1e-33^.^.	.	.	.	.	.	.	.	.	.	.	.	.	.	.
Jv1_TRINITY_DN45473_c0_g1	Jv1_TRINITY_DN45473_c0_g1_i1	.	.	.	.	.	.	.	.	.	.	.	.	.	.	.
Jv1_TRINITY_DN45429_c0_g1	Jv1_TRINITY_DN45429_c0_g1_i1	sp|Q9SZR3|SMXL4_ARATH^sp|Q9SZR3|SMXL4_ARATH^Q:8-334,H:667-781^36.52%ID^E:7e-17^.^.	.	Jv1_TRINITY_DN45429_c0_g1::Jv1_TRINITY_DN45429_c0_g1_i1::g.281::m.281	2-415[+]	SMXL4_ARATH^SMXL4_ARATH^Q:3-111,H:667-781^36.52%ID^E:7e-17^RecName: Full=Protein SMAX1-LIKE 4 {ECO:0000303|PubMed:23893171};^Eukaryota; Viridiplantae; Streptophyta; Embryophyta; Tracheophyta; Spermatophyta; Magnoliopsida; eudicotyledons; Gunneridae; Pentapetalae; rosids; malvids; Brassicales; Brassicaceae; Camelineae; Arabidopsis	.	.	.	COG0542^ATP-dependent CLP protease ATP-binding subunit	KEGG:ath:AT4G29920	.	GO:0005634^cellular_component^nucleus`GO:0016787^molecular_function^hydrolase activity`GO:0033500^biological_process^carbohydrate homeostasis`GO:0042631^biological_process^cellular response to water deprivation`GO:0010233^biological_process^phloem transport`GO:0019538^biological_process^protein metabolic process`GO:0009651^biological_process^response to salt stress	.	.	.
Jv1_TRINITY_DN45484_c0_g1	Jv1_TRINITY_DN45484_c0_g1_i1	sp|P42458|FKBP_CORGL^sp|P42458|FKBP_CORGL^Q:258-16,H:25-106^37.8%ID^E:2e-10^.^.	.	Jv1_TRINITY_DN45484_c0_g1::Jv1_TRINITY_DN45484_c0_g1_i1::g.282::m.282	1-381[-]	FKBP_CORGL^FKBP_CORGL^Q:42-122,H:25-106^37.8%ID^E:2e-10^RecName: Full=Probable FK506-binding protein;^Bacteria; Actinobacteria; Corynebacteriales; Corynebacteriaceae; Corynebacterium	PF00254.28^FKBP_C^FKBP-type peptidyl-prolyl cis-trans isomerase^47-119^E:5.5e-10	.	.	COG0545^Peptidyl-prolyl cis-trans isomerase	KEGG:cgb:cg0950`KEGG:cgl:NCgl0796`KO:K01802`KO:K03772	.	GO:0003755^molecular_function^peptidyl-prolyl cis-trans isomerase activity	.	.	.
Jv1_TRINITY_DN45418_c0_g1	Jv1_TRINITY_DN45418_c0_g1_i1	.	.	.	.	.	.	.	.	.	.	.	.	.	.	.
Jv1_TRINITY_DN45470_c0_g1	Jv1_TRINITY_DN45470_c0_g1_i1	.	.	.	.	.	.	.	.	.	.	.	.	.	.	.
Jv1_TRINITY_DN45438_c0_g1	Jv1_TRINITY_DN45438_c0_g1_i1	.	.	Jv1_TRINITY_DN45438_c0_g1::Jv1_TRINITY_DN45438_c0_g1_i1::g.284::m.284	3-308[-]	.	.	.	.	.	.	.	.	.	.	.
Jv1_TRINITY_DN45433_c0_g1	Jv1_TRINITY_DN45433_c0_g1_i1	.	.	.	.	.	.	.	.	.	.	.	.	.	.	.
Jv1_TRINITY_DN45405_c0_g1	Jv1_TRINITY_DN45405_c0_g1_i1	.	.	Jv1_TRINITY_DN45405_c0_g1::Jv1_TRINITY_DN45405_c0_g1_i1::g.285::m.285	2-325[-]	.	.	.	ExpAA=21.18^PredHel=1^Topology=o37-59i	.	.	.	.	.	.	.
Jv1_TRINITY_DN45483_c0_g1	Jv1_TRINITY_DN45483_c0_g1_i1	sp|Q9RR44|GBUC_LISM4^sp|Q9RR44|GBUC_LISM4^Q:360-31,H:47-157^37.5%ID^E:2e-15^.^.	.	.	.	.	.	.	.	.	.	.	.	.	.	.
Jv1_TRINITY_DN45486_c0_g1	Jv1_TRINITY_DN45486_c0_g1_i1	.	.	.	.	.	.	.	.	.	.	.	.	.	.	.
Jv1_TRINITY_DN45419_c0_g1	Jv1_TRINITY_DN45419_c0_g1_i1	sp|Q9ZT94|POLR2_ARATH^sp|Q9ZT94|POLR2_ARATH^Q:14-280,H:26-117^41.3%ID^E:5e-14^.^.	.	Jv1_TRINITY_DN45419_c0_g1::Jv1_TRINITY_DN45419_c0_g1_i1::g.287::m.287	2-328[+]	POLR1_ARATH^POLR1_ARATH^Q:5-108,H:26-132^38.32%ID^E:9e-17^RecName: Full=Retrovirus-related Pol polyprotein from transposon RE1;^Eukaryota; Viridiplantae; Streptophyta; Embryophyta; Tracheophyta; Spermatophyta; Magnoliopsida; eudicotyledons; Gunneridae; Pentapetalae; rosids; malvids; Brassicales; Brassicaceae; Camelineae; Arabidopsis	PF14223.6^Retrotran_gag_2^gag-polypeptide of LTR copia-type^53-108^E:1.7e-06	.	.	.	.	.	GO:0004190^molecular_function^aspartic-type endopeptidase activity`GO:0004519^molecular_function^endonuclease activity`GO:0046872^molecular_function^metal ion binding`GO:0003676^molecular_function^nucleic acid binding`GO:0003964^molecular_function^RNA-directed DNA polymerase activity`GO:0015074^biological_process^DNA integration`GO:0006310^biological_process^DNA recombination	.	.	.
Jv1_TRINITY_DN45410_c0_g1	Jv1_TRINITY_DN45410_c0_g1_i1	sp|Q6A9C3|LDH_CUTAK^sp|Q6A9C3|LDH_CUTAK^Q:386-3,H:67-194^100%ID^E:2e-89^.^.	.	.	.	.	.	.	.	.	.	.	.	.	.	.
Jv1_TRINITY_DN45402_c0_g1	Jv1_TRINITY_DN45402_c0_g1_i1	.	.	.	.	.	.	.	.	.	.	.	.	.	.	.
Jv1_TRINITY_DN45466_c0_g1	Jv1_TRINITY_DN45466_c0_g1_i1	sp|P53433|PTPA_STRCO^sp|P53433|PTPA_STRCO^Q:403-5,H:5-142^43.17%ID^E:7e-26^.^.	.	Jv1_TRINITY_DN45466_c0_g1::Jv1_TRINITY_DN45466_c0_g1_i1::g.290::m.290	2-409[+]	.	.	.	.	.	.	.	.	.	.	.
Jv1_TRINITY_DN45400_c0_g1	Jv1_TRINITY_DN45400_c0_g1_i1	sp|Q6A8K7|RUVB_CUTAK^sp|Q6A8K7|RUVB_CUTAK^Q:3-323,H:114-220^98.13%ID^E:3e-65^.^.	.	.	.	.	.	.	.	.	.	.	.	.	.	.
Jv1_TRINITY_DN45435_c0_g1	Jv1_TRINITY_DN45435_c0_g1_i1	.	.	.	.	.	.	.	.	.	.	.	.	.	.	.
Jv1_TRINITY_DN45487_c0_g1	Jv1_TRINITY_DN45487_c0_g1_i1	.	.	.	.	.	.	.	.	.	.	.	.	.	.	.
Jv1_TRINITY_DN45404_c0_g1	Jv1_TRINITY_DN45404_c0_g1_i1	.	.	.	.	.	.	.	.	.	.	.	.	.	.	.
Jv1_TRINITY_DN45430_c0_g1	Jv1_TRINITY_DN45430_c0_g1_i1	sp|P9WQK7|UVRA_MYCTU^sp|P9WQK7|UVRA_MYCTU^Q:315-1,H:153-257^61.9%ID^E:6e-35^.^.	.	.	.	.	.	.	.	.	.	.	.	.	.	.
Jv1_TRINITY_DN45447_c0_g1	Jv1_TRINITY_DN45447_c0_g1_i1	.	.	.	.	.	.	.	.	.	.	.	.	.	.	.
Jv1_TRINITY_DN45439_c0_g1	Jv1_TRINITY_DN45439_c0_g1_i1	sp|P54723|YFIG_BACSU^sp|P54723|YFIG_BACSU^Q:86-328,H:24-101^55.56%ID^E:4e-08^.^.	.	.	.	.	.	.	.	.	.	.	.	.	.	.
Jv1_TRINITY_DN45412_c0_g1	Jv1_TRINITY_DN45412_c0_g1_i1	.	.	.	.	.	.	.	.	.	.	.	.	.	.	.
Jv1_TRINITY_DN45450_c0_g1	Jv1_TRINITY_DN45450_c0_g1_i1	sp|Q6A9C5|THIM_CUTAK^sp|Q6A9C5|THIM_CUTAK^Q:2-421,H:122-261^99.29%ID^E:4e-91^.^.	.	.	.	.	.	.	.	.	.	.	.	.	.	.
Jv1_TRINITY_DN45472_c0_g1	Jv1_TRINITY_DN45472_c0_g1_i1	.	.	Jv1_TRINITY_DN45472_c0_g1::Jv1_TRINITY_DN45472_c0_g1_i1::g.298::m.298	1-309[+]	.	.	.	.	.	.	.	.	.	.	.
Jv1_TRINITY_DN45449_c0_g1	Jv1_TRINITY_DN45449_c0_g1_i1	.	.	Jv1_TRINITY_DN45449_c0_g1::Jv1_TRINITY_DN45449_c0_g1_i1::g.299::m.299	2-370[+]	.	.	.	.	.	.	.	.	.	.	.
Jv1_TRINITY_DN45468_c0_g1	Jv1_TRINITY_DN45468_c0_g1_i1	.	.	.	.	.	.	.	.	.	.	.	.	.	.	.
Jv1_TRINITY_DN45494_c0_g1	Jv1_TRINITY_DN45494_c0_g1_i1	.	.	.	.	.	.	.	.	.	.	.	.	.	.	.
Jv1_TRINITY_DN45454_c0_g1	Jv1_TRINITY_DN45454_c0_g1_i1	sp|C0LGP4|Y3475_ARATH^sp|C0LGP4|Y3475_ARATH^Q:9-236,H:877-952^56.58%ID^E:3e-22^.^.	.	Jv1_TRINITY_DN45454_c0_g1::Jv1_TRINITY_DN45454_c0_g1_i1::g.301::m.301	3-356[+]	Y3475_ARATH^Y3475_ARATH^Q:3-78,H:877-952^56.58%ID^E:2e-22^RecName: Full=Probable LRR receptor-like serine/threonine-protein kinase At3g47570;^Eukaryota; Viridiplantae; Streptophyta; Embryophyta; Tracheophyta; Spermatophyta; Magnoliopsida; eudicotyledons; Gunneridae; Pentapetalae; rosids; malvids; Brassicales; Brassicaceae; Camelineae; Arabidopsis	PF00069.25^Pkinase^Protein kinase domain^8-58^E:7.7e-08`PF07714.17^Pkinase_Tyr^Protein tyrosine kinase^10-52^E:9.7e-06	.	.	COG0515^Serine Threonine protein kinase`COG4886^leucine Rich Repeat	KEGG:ath:AT3G47570	.	GO:0016021^cellular_component^integral component of membrane`GO:0005886^cellular_component^plasma membrane`GO:0005524^molecular_function^ATP binding`GO:0004674^molecular_function^protein serine/threonine kinase activity	GO:0004672^molecular_function^protein kinase activity`GO:0005524^molecular_function^ATP binding`GO:0006468^biological_process^protein phosphorylation	.	.
Jv1_TRINITY_DN45485_c0_g1	Jv1_TRINITY_DN45485_c0_g1_i1	sp|Q82F74|APEB_STRAW^sp|Q82F74|APEB_STRAW^Q:159-1,H:11-63^50.94%ID^E:2e-11^.^.	.	.	.	.	.	.	.	.	.	.	.	.	.	.
Jv1_TRINITY_DN45417_c0_g1	Jv1_TRINITY_DN45417_c0_g1_i1	.	.	.	.	.	.	.	.	.	.	.	.	.	.	.
Jv1_TRINITY_DN45476_c0_g1	Jv1_TRINITY_DN45476_c0_g1_i1	.	.	Jv1_TRINITY_DN45476_c0_g1::Jv1_TRINITY_DN45476_c0_g1_i1::g.302::m.302	3-314[+]	.	.	.	.	.	.	.	.	.	.	.
Jv1_TRINITY_DN45480_c0_g1	Jv1_TRINITY_DN45480_c0_g1_i1	.	.	.	.	.	.	.	.	.	.	.	.	.	.	.
Jv1_TRINITY_DN45465_c0_g1	Jv1_TRINITY_DN45465_c0_g1_i1	.	.	.	.	.	.	.	.	.	.	.	.	.	.	.
Jv1_TRINITY_DN45444_c0_g1	Jv1_TRINITY_DN45444_c0_g1_i1	.	.	.	.	.	.	.	.	.	.	.	.	.	.	.
Jv1_TRINITY_DN45437_c0_g1	Jv1_TRINITY_DN45437_c0_g1_i1	.	.	.	.	.	.	.	.	.	.	.	.	.	.	.
Jv1_TRINITY_DN45403_c0_g1	Jv1_TRINITY_DN45403_c0_g1_i1	.	.	.	.	.	.	.	.	.	.	.	.	.	.	.
Jv1_TRINITY_DN45459_c0_g1	Jv1_TRINITY_DN45459_c0_g1_i1	.	.	.	.	.	.	.	.	.	.	.	.	.	.	.
Jv1_TRINITY_DN45407_c0_g1	Jv1_TRINITY_DN45407_c0_g1_i1	sp|P0CZ01|HYSA_CUTAK^sp|P0CZ01|HYSA_CUTAK^Q:5-265,H:711-797^51.72%ID^E:1e-23^.^.	.	.	.	.	.	.	.	.	.	.	.	.	.	.
Jv1_TRINITY_DN45423_c0_g1	Jv1_TRINITY_DN45423_c0_g1_i1	.	.	.	.	.	.	.	.	.	.	.	.	.	.	.
Jv1_TRINITY_DN45408_c0_g1	Jv1_TRINITY_DN45408_c0_g1_i1	.	.	.	.	.	.	.	.	.	.	.	.	.	.	.
Jv1_TRINITY_DN45443_c0_g1	Jv1_TRINITY_DN45443_c0_g1_i1	.	.	.	.	.	.	.	.	.	.	.	.	.	.	.
Jv1_TRINITY_DN45422_c0_g1	Jv1_TRINITY_DN45422_c0_g1_i1	.	.	.	.	.	.	.	.	.	.	.	.	.	.	.
Jv1_TRINITY_DN45446_c0_g1	Jv1_TRINITY_DN45446_c0_g1_i1	.	.	.	.	.	.	.	.	.	.	.	.	.	.	.
Jv1_TRINITY_DN45490_c0_g1	Jv1_TRINITY_DN45490_c0_g1_i1	.	.	.	.	.	.	.	.	.	.	.	.	.	.	.
Jv1_TRINITY_DN45457_c0_g1	Jv1_TRINITY_DN45457_c0_g1_i1	.	.	.	.	.	.	.	.	.	.	.	.	.	.	.
Jv1_TRINITY_DN45481_c0_g1	Jv1_TRINITY_DN45481_c0_g1_i1	sp|B9HTK2|CSPLI_POPTR^sp|B9HTK2|CSPLI_POPTR^Q:171-1,H:1-53^47.37%ID^E:3e-08^.^.	.	.	.	.	.	.	.	.	.	.	.	.	.	.
Jv1_TRINITY_DN45451_c0_g1	Jv1_TRINITY_DN45451_c0_g1_i1	sp|P80876|GS18_BACSU^sp|P80876|GS18_BACSU^Q:10-303,H:50-146^46.94%ID^E:2e-21^.^.	.	.	.	.	.	.	.	.	.	.	.	.	.	.
Jv1_TRINITY_DN45474_c0_g1	Jv1_TRINITY_DN45474_c0_g1_i1	.	.	.	.	.	.	.	.	.	.	.	.	.	.	.
Jv1_TRINITY_DN45496_c0_g1	Jv1_TRINITY_DN45496_c0_g1_i1	sp|Q84HD6|AMYS_NEIME^sp|Q84HD6|AMYS_NEIME^Q:9-329,H:132-238^41.12%ID^E:3e-21^.^.	.	.	.	.	.	.	.	.	.	.	.	.	.	.
Jv1_TRINITY_DN45495_c0_g1	Jv1_TRINITY_DN45495_c0_g1_i1	.	.	.	.	.	.	.	.	.	.	.	.	.	.	.
Jv1_TRINITY_DN45469_c0_g1	Jv1_TRINITY_DN45469_c0_g1_i1	.	.	.	.	.	.	.	.	.	.	.	.	.	.	.
Jv1_TRINITY_DN45471_c0_g1	Jv1_TRINITY_DN45471_c0_g1_i1	.	.	.	.	.	.	.	.	.	.	.	.	.	.	.
Jv1_TRINITY_DN45434_c0_g1	Jv1_TRINITY_DN45434_c0_g1_i1	.	.	.	.	.	.	.	.	.	.	.	.	.	.	.
Jv1_TRINITY_DN45477_c0_g1	Jv1_TRINITY_DN45477_c0_g1_i1	.	.	Jv1_TRINITY_DN45477_c0_g1::Jv1_TRINITY_DN45477_c0_g1_i1::g.314::m.314	3-317[+]	.	.	.	.	.	.	.	.	.	.	.
Jv1_TRINITY_DN45491_c0_g1	Jv1_TRINITY_DN45491_c0_g1_i1	.	.	.	.	.	.	.	.	.	.	.	.	.	.	.
Jv1_TRINITY_DN45489_c0_g1	Jv1_TRINITY_DN45489_c0_g1_i1	sp|Q8S8F9|NIC1_ARATH^sp|Q8S8F9|NIC1_ARATH^Q:1-159,H:192-244^79.25%ID^E:4e-21^.^.	.	.	.	.	.	.	.	.	.	.	.	.	.	.
Jv1_TRINITY_DN45445_c0_g1	Jv1_TRINITY_DN45445_c0_g1_i1	.	.	.	.	.	.	.	.	.	.	.	.	.	.	.
Jv1_TRINITY_DN45426_c0_g1	Jv1_TRINITY_DN45426_c0_g1_i1	.	.	.	.	.	.	.	.	.	.	.	.	.	.	.
Jv1_TRINITY_DN45441_c0_g1	Jv1_TRINITY_DN45441_c0_g1_i1	.	.	.	.	.	.	.	.	.	.	.	.	.	.	.
Jv1_TRINITY_DN45436_c0_g1	Jv1_TRINITY_DN45436_c0_g1_i1	.	.	.	.	.	.	.	.	.	.	.	.	.	.	.
Jv1_TRINITY_DN45421_c0_g1	Jv1_TRINITY_DN45421_c0_g1_i1	.	.	.	.	.	.	.	.	.	.	.	.	.	.	.
Jv1_TRINITY_DN45428_c0_g1	Jv1_TRINITY_DN45428_c0_g1_i1	sp|P06450|ATPA_SPIOL^sp|P06450|ATPA_SPIOL^Q:347-3,H:158-272^98.26%ID^E:2e-74^.^.	.	Jv1_TRINITY_DN45428_c0_g1::Jv1_TRINITY_DN45428_c0_g1_i1::g.316::m.316	3-347[-]	ATPA_SPIOL^ATPA_SPIOL^Q:1-115,H:158-272^98.26%ID^E:2e-74^RecName: Full=ATP synthase subunit alpha, chloroplastic {ECO:0000255|HAMAP-Rule:MF_01346};^Eukaryota; Viridiplantae; Streptophyta; Embryophyta; Tracheophyta; Spermatophyta; Magnoliopsida; eudicotyledons; Gunneridae; Pentapetalae; Caryophyllales; Chenopodiaceae; Chenopodioideae; Anserineae; Spinacia	PF00006.25^ATP-synt_ab^ATP synthase alpha/beta family, nucleotide-binding domain^1-115^E:7.4e-36	.	.	.	KEGG:soe:2715575`KO:K02111	.	GO:0009535^cellular_component^chloroplast thylakoid membrane`GO:0045261^cellular_component^proton-transporting ATP synthase complex, catalytic core F(1)`GO:0005524^molecular_function^ATP binding`GO:0046933^molecular_function^proton-transporting ATP synthase activity, rotational mechanism`GO:0015986^biological_process^ATP synthesis coupled proton transport	GO:0005524^molecular_function^ATP binding	.	.
Jv1_TRINITY_DN45448_c0_g1	Jv1_TRINITY_DN45448_c0_g1_i1	.	.	.	.	.	.	.	.	.	.	.	.	.	.	.
Jv1_TRINITY_DN45452_c0_g1	Jv1_TRINITY_DN45452_c0_g1_i1	.	.	.	.	.	.	.	.	.	.	.	.	.	.	.
Jv1_TRINITY_DN45440_c0_g1	Jv1_TRINITY_DN45440_c0_g1_i1	sp|O81833|SD11_ARATH^sp|O81833|SD11_ARATH^Q:81-308,H:743-815^51.32%ID^E:8e-16^.^.	.	Jv1_TRINITY_DN45440_c0_g1::Jv1_TRINITY_DN45440_c0_g1_i1::g.317::m.317	3-311[+]	Y4960_ARATH^Y4960_ARATH^Q:2-102,H:276-379^43.27%ID^E:1e-16^RecName: Full=Putative receptor-like protein kinase At4g00960;^Eukaryota; Viridiplantae; Streptophyta; Embryophyta; Tracheophyta; Spermatophyta; Magnoliopsida; eudicotyledons; Gunneridae; Pentapetalae; rosids; malvids; Brassicales; Brassicaceae; Camelineae; Arabidopsis	PF11883.8^DUF3403^Domain of unknown function (DUF3403)^58-102^E:9.6e-11	.	.	COG0515^Serine Threonine protein kinase	KEGG:ath:AT4G00960	.	GO:0005886^cellular_component^plasma membrane`GO:0005524^molecular_function^ATP binding`GO:0004674^molecular_function^protein serine/threonine kinase activity`GO:0006468^biological_process^protein phosphorylation	GO:0004674^molecular_function^protein serine/threonine kinase activity	.	.
Jv1_TRINITY_DN45453_c0_g1	Jv1_TRINITY_DN45453_c0_g1_i1	.	.	.	.	.	.	.	.	.	.	.	.	.	.	.
Jv1_TRINITY_DN45493_c0_g1	Jv1_TRINITY_DN45493_c0_g1_i1	.	.	.	.	.	.	.	.	.	.	.	.	.	.	.
Jv1_TRINITY_DN45409_c0_g1	Jv1_TRINITY_DN45409_c0_g1_i1	.	.	.	.	.	.	.	.	.	.	.	.	.	.	.
Jv1_TRINITY_DN45499_c0_g1	Jv1_TRINITY_DN45499_c0_g1_i1	.	.	.	.	.	.	.	.	.	.	.	.	.	.	.
Jv1_TRINITY_DN45461_c0_g1	Jv1_TRINITY_DN45461_c0_g1_i1	.	.	.	.	.	.	.	.	.	.	.	.	.	.	.
Jv1_TRINITY_DN45497_c0_g1	Jv1_TRINITY_DN45497_c0_g1_i1	sp|Q9LNC5|CLO_ARATH^sp|Q9LNC5|CLO_ARATH^Q:171-242,H:731-754^91.67%ID^E:4e-12^.^.`sp|Q9LNC5|CLO_ARATH^sp|Q9LNC5|CLO_ARATH^Q:332-388,H:754-772^68.42%ID^E:4e-12^.^.	.	.	.	.	.	.	.	.	.	.	.	.	.	.
Jv1_TRINITY_DN45431_c0_g1	Jv1_TRINITY_DN45431_c0_g1_i1	.	.	.	.	.	.	.	.	.	.	.	.	.	.	.
Jv1_TRINITY_DN45478_c0_g1	Jv1_TRINITY_DN45478_c0_g1_i1	.	.	.	.	.	.	.	.	.	.	.	.	.	.	.
Jv1_TRINITY_DN45475_c0_g1	Jv1_TRINITY_DN45475_c0_g1_i1	.	.	.	.	.	.	.	.	.	.	.	.	.	.	.
Jv1_TRINITY_DN45420_c0_g1	Jv1_TRINITY_DN45420_c0_g1_i1	.	.	Jv1_TRINITY_DN45420_c0_g1::Jv1_TRINITY_DN45420_c0_g1_i1::g.318::m.318	1-426[+]	.	PF13966.6^zf-RVT^zinc-binding in reverse transcriptase^1-42^E:7.8e-09	.	.	.	.	.	.	.	.	.
Jv1_TRINITY_DN45427_c0_g1	Jv1_TRINITY_DN45427_c0_g1_i1	.	.	.	.	.	.	.	.	.	.	.	.	.	.	.
Jv1_TRINITY_DN45462_c0_g1	Jv1_TRINITY_DN45462_c0_g1_i1	.	.	.	.	.	.	.	.	.	.	.	.	.	.	.
Jv1_TRINITY_DN45482_c0_g1	Jv1_TRINITY_DN45482_c0_g1_i1	sp|K4D3V7|U76E1_SOLLC^sp|K4D3V7|U76E1_SOLLC^Q:336-127,H:226-320^31.58%ID^E:2e-06^.^.	.	.	.	.	.	.	.	.	.	.	.	.	.	.
Jv1_TRINITY_DN45425_c0_g1	Jv1_TRINITY_DN45425_c0_g1_i1	sp|Q7ZVE3|TIGRB_DANRE^sp|Q7ZVE3|TIGRB_DANRE^Q:12-365,H:6-125^35.25%ID^E:4e-13^.^.	.	.	.	.	.	.	.	.	.	.	.	.	.	.
Jv1_TRINITY_DN45442_c0_g1	Jv1_TRINITY_DN45442_c0_g1_i1	.	.	.	.	.	.	.	.	.	.	.	.	.	.	.
Jv1_TRINITY_DN45416_c0_g1	Jv1_TRINITY_DN45416_c0_g1_i1	.	.	.	.	.	.	.	.	.	.	.	.	.	.	.
Jv1_TRINITY_DN45455_c0_g1	Jv1_TRINITY_DN45455_c0_g1_i1	.	.	.	.	.	.	.	.	.	.	.	.	.	.	.
Jv1_TRINITY_DN45432_c0_g1	Jv1_TRINITY_DN45432_c0_g1_i1	.	.	.	.	.	.	.	.	.	.	.	.	.	.	.
Jv1_TRINITY_DN45467_c0_g1	Jv1_TRINITY_DN45467_c0_g1_i1	.	.	.	.	.	.	.	.	.	.	.	.	.	.	.
Jv1_TRINITY_DN45456_c0_g1	Jv1_TRINITY_DN45456_c0_g1_i1	sp|Q8GWL1|HSA32_ARATH^sp|Q8GWL1|HSA32_ARATH^Q:30-179,H:127-175^58%ID^E:9e-12^.^.	.	.	.	.	.	.	.	.	.	.	.	.	.	.
Jv1_TRINITY_DN45464_c0_g1	Jv1_TRINITY_DN45464_c0_g1_i1	.	.	.	.	.	.	.	.	.	.	.	.	.	.	.
Jv1_TRINITY_DN45406_c0_g1	Jv1_TRINITY_DN45406_c0_g1_i1	sp|Q9C7F9|MT127_ARATH^sp|Q9C7F9|MT127_ARATH^Q:3-194,H:220-289^44.29%ID^E:6e-10^.^.	.	.	.	.	.	.	.	.	.	.	.	.	.	.
Jv1_TRINITY_DN45413_c0_g1	Jv1_TRINITY_DN45413_c0_g1_i1	sp|Q6A6Y8|PUR9_CUTAK^sp|Q6A6Y8|PUR9_CUTAK^Q:1-132,H:464-507^100%ID^E:8e-22^.^.	.	.	.	.	.	.	.	.	.	.	.	.	.	.
Jv1_TRINITY_DN12369_c0_g1	Jv1_TRINITY_DN12369_c0_g1_i1	sp|Q00384|ALKH_ZYMMO^sp|Q00384|ALKH_ZYMMO^Q:494-3,H:13-176^42.07%ID^E:1e-34^.^.	.	.	.	.	.	.	.	.	.	.	.	.	.	.
Jv1_TRINITY_DN12377_c0_g1	Jv1_TRINITY_DN12377_c0_g1_i1	.	.	Jv1_TRINITY_DN12377_c0_g1::Jv1_TRINITY_DN12377_c0_g1_i1::g.324::m.324	3-695[+]	.	.	.	.	.	.	.	.	.	.	.
Jv1_TRINITY_DN12388_c0_g1	Jv1_TRINITY_DN12388_c0_g1_i1	.	.	.	.	.	.	.	.	.	.	.	.	.	.	.
Jv1_TRINITY_DN12343_c0_g1	Jv1_TRINITY_DN12343_c0_g1_i1	sp|O81007|GT7_ARATH^sp|O81007|GT7_ARATH^Q:2-340,H:332-445^59.65%ID^E:7e-36^.^.	.	Jv1_TRINITY_DN12343_c0_g1::Jv1_TRINITY_DN12343_c0_g1_i1::g.325::m.325	2-349[+]	GT7_ARATH^GT7_ARATH^Q:1-113,H:332-445^59.65%ID^E:8e-40^RecName: Full=Putative glycosyltransferase 7;^Eukaryota; Viridiplantae; Streptophyta; Embryophyta; Tracheophyta; Spermatophyta; Magnoliopsida; eudicotyledons; Gunneridae; Pentapetalae; rosids; malvids; Brassicales; Brassicaceae; Camelineae; Arabidopsis	.	.	.	ENOG410XSJS^glycosyltransferase	KEGG:ath:AT2G22900	.	GO:0005768^cellular_component^endosome`GO:0005794^cellular_component^Golgi apparatus`GO:0000139^cellular_component^Golgi membrane`GO:0016021^cellular_component^integral component of membrane`GO:0005802^cellular_component^trans-Golgi network`GO:0008378^molecular_function^galactosyltransferase activity`GO:0044212^molecular_function^transcription regulatory region DNA binding`GO:0016758^molecular_fu…	.	.	.
Jv1_TRINITY_DN12343_c0_g1	Jv1_TRINITY_DN12343_c0_g1_i2	sp|O81007|GT7_ARATH^sp|O81007|GT7_ARATH^Q:2-340,H:332-445^59.65%ID^E:5e-36^.^.	.	Jv1_TRINITY_DN12343_c0_g1::Jv1_TRINITY_DN12343_c0_g1_i2::g.326::m.326	2-349[+]	GT7_ARATH^GT7_ARATH^Q:1-113,H:332-445^59.65%ID^E:8e-40^RecName: Full=Putative glycosyltransferase 7;^Eukaryota; Viridiplantae; Streptophyta; Embryophyta; Tracheophyta; Spermatophyta; Magnoliopsida; eudicotyledons; Gunneridae; Pentapetalae; rosids; malvids; Brassicales; Brassicaceae; Camelineae; Arabidopsis	.	.	.	ENOG410XSJS^glycosyltransferase	KEGG:ath:AT2G22900	.	GO:0005768^cellular_component^endosome`GO:0005794^cellular_component^Golgi apparatus`GO:0000139^cellular_component^Golgi membrane`GO:0016021^cellular_component^integral component of membrane`GO:0005802^cellular_component^trans-Golgi network`GO:0008378^molecular_function^galactosyltransferase activity`GO:0044212^molecular_function^transcription regulatory region DNA binding`GO:0016758^molecular_fu…	.	.	.
Jv1_TRINITY_DN12341_c0_g1	Jv1_TRINITY_DN12341_c0_g1_i1	.	.	Jv1_TRINITY_DN12341_c0_g1::Jv1_TRINITY_DN12341_c0_g1_i1::g.327::m.327	164-529[+]	.	.	.	.	.	.	.	.	.	.	.
Jv1_TRINITY_DN12367_c0_g1	Jv1_TRINITY_DN12367_c0_g1_i1	.	.	.	.	.	.	.	.	.	.	.	.	.	.	.
Jv1_TRINITY_DN12305_c0_g1	Jv1_TRINITY_DN12305_c0_g1_i1	.	.	Jv1_TRINITY_DN12305_c0_g1::Jv1_TRINITY_DN12305_c0_g1_i1::g.328::m.328	84-398[+]	.	.	.	.	.	.	.	.	.	.	.
Jv1_TRINITY_DN12305_c0_g1	Jv1_TRINITY_DN12305_c0_g1_i2	.	.	.	.	.	.	.	.	.	.	.	.	.	.	.
Jv1_TRINITY_DN12314_c0_g1	Jv1_TRINITY_DN12314_c0_g1_i1	.	.	.	.	.	.	.	.	.	.	.	.	.	.	.
Jv1_TRINITY_DN12351_c0_g1	Jv1_TRINITY_DN12351_c0_g1_i1	.	.	.	.	.	.	.	.	.	.	.	.	.	.	.
Jv1_TRINITY_DN12351_c1_g1	Jv1_TRINITY_DN12351_c1_g1_i1	.	.	.	.	.	.	.	.	.	.	.	.	.	.	.
Jv1_TRINITY_DN12350_c0_g1	Jv1_TRINITY_DN12350_c0_g1_i1	.	.	.	.	.	.	.	.	.	.	.	.	.	.	.
Jv1_TRINITY_DN12391_c0_g1	Jv1_TRINITY_DN12391_c0_g1_i1	.	.	.	.	.	.	.	.	.	.	.	.	.	.	.
Jv1_TRINITY_DN12304_c0_g1	Jv1_TRINITY_DN12304_c0_g1_i1	.	.	.	.	.	.	.	.	.	.	.	.	.	.	.
Jv1_TRINITY_DN12304_c0_g1	Jv1_TRINITY_DN12304_c0_g1_i2	.	.	.	.	.	.	.	.	.	.	.	.	.	.	.
Jv1_TRINITY_DN12361_c0_g1	Jv1_TRINITY_DN12361_c0_g1_i1	.	.	.	.	.	.	.	.	.	.	.	.	.	.	.
Jv1_TRINITY_DN12361_c0_g1	Jv1_TRINITY_DN12361_c0_g1_i2	.	.	.	.	.	.	.	.	.	.	.	.	.	.	.
Jv1_TRINITY_DN12364_c0_g1	Jv1_TRINITY_DN12364_c0_g1_i1	sp|O04251|Y4211_ARATH^sp|O04251|Y4211_ARATH^Q:4-606,H:1121-1320^68.66%ID^E:2e-102^.^.	.	Jv1_TRINITY_DN12364_c0_g1::Jv1_TRINITY_DN12364_c0_g1_i1::g.330::m.330	1-723[+]	Y4211_ARATH^Y4211_ARATH^Q:2-202,H:1121-1320^68.66%ID^E:2e-102^RecName: Full=BRCT domain-containing protein At4g02110;^Eukaryota; Viridiplantae; Streptophyta; Embryophyta; Tracheophyta; Spermatophyta; Magnoliopsida; eudicotyledons; Gunneridae; Pentapetalae; rosids; malvids; Brassicales; Brassicaceae; Camelineae; Arabidopsis	.	.	.	ENOG410XPFH^Topoisomerase (DNA) II binding protein 1	KEGG:ath:AT4G02110`KO:K10728	.	.	.	.	.
Jv1_TRINITY_DN12302_c0_g1	Jv1_TRINITY_DN12302_c0_g1_i1	.	.	.	.	.	.	.	.	.	.	.	.	.	.	.
Jv1_TRINITY_DN12365_c0_g1	Jv1_TRINITY_DN12365_c0_g1_i1	.	.	.	.	.	.	.	.	.	.	.	.	.	.	.
Jv1_TRINITY_DN12396_c0_g1	Jv1_TRINITY_DN12396_c0_g1_i1	sp|Q6NQK0|TOL4_ARATH^sp|Q6NQK0|TOL4_ARATH^Q:2-346,H:32-146^60%ID^E:2e-43^.^.	.	Jv1_TRINITY_DN12396_c0_g1::Jv1_TRINITY_DN12396_c0_g1_i1::g.331::m.331	2-349[+]	TOL4_ARATH^TOL4_ARATH^Q:1-115,H:32-146^60%ID^E:2e-43^RecName: Full=TOM1-like protein 4 {ECO:0000305};^Eukaryota; Viridiplantae; Streptophyta; Embryophyta; Tracheophyta; Spermatophyta; Magnoliopsida; eudicotyledons; Gunneridae; Pentapetalae; rosids; malvids; Brassicales; Brassicaceae; Camelineae; Arabidopsis	PF00790.19^VHS^VHS domain^1-106^E:3.4e-18	.	.	ENOG410Y26G^gamma adaptin ear containing, arf binding protein	KEGG:ath:AT1G76970	.	GO:0005737^cellular_component^cytoplasm`GO:0016020^cellular_component^membrane`GO:0006886^biological_process^intracellular protein transport	GO:0006886^biological_process^intracellular protein transport	.	.
Jv1_TRINITY_DN12306_c0_g1	Jv1_TRINITY_DN12306_c0_g1_i1	.	.	.	.	.	.	.	.	.	.	.	.	.	.	.
Jv1_TRINITY_DN12389_c0_g1	Jv1_TRINITY_DN12389_c0_g1_i1	sp|R9WS04|LOX2_TANCI^sp|R9WS04|LOX2_TANCI^Q:1-414,H:439-576^89.86%ID^E:7e-83^.^.	.	Jv1_TRINITY_DN12389_c0_g1::Jv1_TRINITY_DN12389_c0_g1_i1::g.332::m.332	1-414[+]	LOX2_TANCI^LOX2_TANCI^Q:1-138,H:439-576^89.86%ID^E:6e-83^RecName: Full=Lipoxygenase 2, chloroplastic {ECO:0000303|PubMed:23893337};^Eukaryota; Viridiplantae; Streptophyta; Embryophyta; Tracheophyta; Spermatophyta; Magnoliopsida; eudicotyledons; Gunneridae; Pentapetalae; asterids; campanulids; Asterales; Asteraceae; Asteroideae; Anthemideae; Anthemidinae; Tanacetum	PF00305.19^Lipoxygenase^Lipoxygenase^1-138^E:2.1e-65	.	.	.	.	.	GO:0009507^cellular_component^chloroplast`GO:0046872^molecular_function^metal ion binding`GO:0016702^molecular_function^oxidoreductase activity, acting on single donors with incorporation of molecular oxygen, incorporation of two atoms of oxygen`GO:0031408^biological_process^oxylipin biosynthetic process	GO:0016702^molecular_function^oxidoreductase activity, acting on single donors with incorporation of molecular oxygen, incorporation of two atoms of oxygen`GO:0046872^molecular_function^metal ion binding`GO:0055114^biological_process^oxidation-reduction process	.	.
Jv1_TRINITY_DN12383_c0_g1	Jv1_TRINITY_DN12383_c0_g1_i1	.	.	.	.	.	.	.	.	.	.	.	.	.	.	.
Jv1_TRINITY_DN12337_c0_g1	Jv1_TRINITY_DN12337_c0_g1_i1	.	.	Jv1_TRINITY_DN12337_c0_g1::Jv1_TRINITY_DN12337_c0_g1_i1::g.333::m.333	1-444[+]	PDS5_SCHPO^PDS5_SCHPO^Q:52-147,H:23-117^29.17%ID^E:8e-08^RecName: Full=Sister chromatid cohesion protein pds5;^Eukaryota; Fungi; Dikarya; Ascomycota; Taphrinomycotina; Schizosaccharomycetes; Schizosaccharomycetales; Schizosaccharomycetaceae; Schizosaccharomyces	.	.	.	.	KEGG:spo:SPAC110.02`KO:K11267	.	GO:0000785^cellular_component^chromatin`GO:0000228^cellular_component^nuclear chromosome`GO:0031618^cellular_component^nuclear pericentric heterochromatin`GO:0005634^cellular_component^nucleus`GO:0090695^cellular_component^Wpl/Pds5 cohesin loading/unloading complex`GO:0051456^biological_process^attachment of spindle microtubules to kinetochore involved in meiotic sister chromatid segregation`GO:0…	.	.	.
Jv1_TRINITY_DN12353_c0_g1	Jv1_TRINITY_DN12353_c0_g1_i1	.	.	.	.	.	.	.	.	.	.	.	.	.	.	.
Jv1_TRINITY_DN12387_c0_g1	Jv1_TRINITY_DN12387_c0_g1_i1	.	.	Jv1_TRINITY_DN12387_c0_g1::Jv1_TRINITY_DN12387_c0_g1_i1::g.334::m.334	1-342[+]	.	.	.	.	.	.	.	.	.	.	.
Jv1_TRINITY_DN12325_c0_g1	Jv1_TRINITY_DN12325_c0_g1_i1	.	.	Jv1_TRINITY_DN12325_c0_g1::Jv1_TRINITY_DN12325_c0_g1_i1::g.335::m.335	1-492[+]	.	PF04434.17^SWIM^SWIM zinc finger^66-84^E:0.019	.	.	.	.	.	.	GO:0008270^molecular_function^zinc ion binding	.	.
Jv1_TRINITY_DN12335_c0_g1	Jv1_TRINITY_DN12335_c0_g1_i1	.	.	Jv1_TRINITY_DN12335_c0_g1::Jv1_TRINITY_DN12335_c0_g1_i1::g.336::m.336	3-314[-]	.	.	.	.	.	.	.	.	.	.	.
Jv1_TRINITY_DN12374_c0_g1	Jv1_TRINITY_DN12374_c0_g1_i1	.	.	.	.	.	.	.	.	.	.	.	.	.	.	.
Jv1_TRINITY_DN12374_c0_g1	Jv1_TRINITY_DN12374_c0_g1_i2	.	.	.	.	.	.	.	.	.	.	.	.	.	.	.
Jv1_TRINITY_DN12381_c0_g1	Jv1_TRINITY_DN12381_c0_g1_i1	sp|A0MFL4|LOR17_ARATH^sp|A0MFL4|LOR17_ARATH^Q:2-433,H:60-210^43.71%ID^E:8e-31^.^.	.	Jv1_TRINITY_DN12381_c0_g1::Jv1_TRINITY_DN12381_c0_g1_i1::g.339::m.339	2-433[+]	LOR17_ARATH^LOR17_ARATH^Q:1-144,H:60-210^43.71%ID^E:7e-31^RecName: Full=Protein LURP-one-related 17;^Eukaryota; Viridiplantae; Streptophyta; Embryophyta; Tracheophyta; Spermatophyta; Magnoliopsida; eudicotyledons; Gunneridae; Pentapetalae; rosids; malvids; Brassicales; Brassicaceae; Camelineae; Arabidopsis	PF04525.12^LOR^LURP-one-related^1-144^E:4.6e-33	.	.	ENOG4111AYF^LURP-one-related 17-like	KEGG:ath:AT5G41590	.	.	.	.	.
Jv1_TRINITY_DN12342_c0_g1	Jv1_TRINITY_DN12342_c0_g1_i1	.	.	.	.	.	.	.	.	.	.	.	.	.	.	.
Jv1_TRINITY_DN12342_c0_g2	Jv1_TRINITY_DN12342_c0_g2_i1	.	.	.	.	.	.	.	.	.	.	.	.	.	.	.
Jv1_TRINITY_DN12352_c0_g1	Jv1_TRINITY_DN12352_c0_g1_i1	sp|Q9LIG0|Y3136_ARATH^sp|Q9LIG0|Y3136_ARATH^Q:5-340,H:195-306^40.71%ID^E:6e-24^.^.	.	Jv1_TRINITY_DN12352_c0_g1::Jv1_TRINITY_DN12352_c0_g1_i1::g.340::m.340	2-379[+]	Y3136_ARATH^Y3136_ARATH^Q:2-113,H:195-306^40.71%ID^E:9e-25^RecName: Full=Clavaminate synthase-like protein At3g21360;^Eukaryota; Viridiplantae; Streptophyta; Embryophyta; Tracheophyta; Spermatophyta; Magnoliopsida; eudicotyledons; Gunneridae; Pentapetalae; rosids; malvids; Brassicales; Brassicaceae; Camelineae; Arabidopsis	.	.	.	ENOG410XPT7^taurine catabolism dioxygenase taud tfda	KEGG:ath:AT3G21360	.	GO:0005829^cellular_component^cytosol`GO:0005634^cellular_component^nucleus`GO:0046872^molecular_function^metal ion binding`GO:0016491^molecular_function^oxidoreductase activity	.	.	.
Jv1_TRINITY_DN12362_c0_g1	Jv1_TRINITY_DN12362_c0_g1_i1	.	.	.	.	.	.	.	.	.	.	.	.	.	.	.
Jv1_TRINITY_DN12317_c0_g1	Jv1_TRINITY_DN12317_c0_g1_i1	sp|Q0WUU6|PLT4_ARATH^sp|Q0WUU6|PLT4_ARATH^Q:64-210,H:274-322^65.31%ID^E:2e-11^.^.	.	.	.	.	.	.	.	.	.	.	.	.	.	.
Jv1_TRINITY_DN12331_c0_g1	Jv1_TRINITY_DN12331_c0_g1_i1	sp|Q9LMP7|GOS11_ARATH^sp|Q9LMP7|GOS11_ARATH^Q:177-314,H:105-149^60.87%ID^E:2e-07^.^.	.	.	.	.	.	.	.	.	.	.	.	.	.	.
Jv1_TRINITY_DN12331_c0_g1	Jv1_TRINITY_DN12331_c0_g1_i2	sp|P36428|SYA_ARATH^sp|P36428|SYA_ARATH^Q:3-140,H:770-815^65.22%ID^E:5e-07^.^.	.	.	.	.	.	.	.	.	.	.	.	.	.	.
Jv1_TRINITY_DN12375_c0_g1	Jv1_TRINITY_DN12375_c0_g1_i1	.	.	.	.	.	.	.	.	.	.	.	.	.	.	.
Jv1_TRINITY_DN12378_c0_g1	Jv1_TRINITY_DN12378_c0_g1_i1	.	.	.	.	.	.	.	.	.	.	.	.	.	.	.
Jv1_TRINITY_DN12333_c0_g1	Jv1_TRINITY_DN12333_c0_g1_i1	.	.	.	.	.	.	.	.	.	.	.	.	.	.	.
Jv1_TRINITY_DN12394_c0_g1	Jv1_TRINITY_DN12394_c0_g1_i1	sp|Q9SH30|HMA5_ARATH^sp|Q9SH30|HMA5_ARATH^Q:2-436,H:489-633^88.28%ID^E:2e-83^.^.	.	Jv1_TRINITY_DN12394_c0_g1::Jv1_TRINITY_DN12394_c0_g1_i1::g.341::m.341	2-436[+]	HMA5_ARATH^HMA5_ARATH^Q:1-145,H:489-633^88.28%ID^E:2e-83^RecName: Full=Probable copper-transporting ATPase HMA5;^Eukaryota; Viridiplantae; Streptophyta; Embryophyta; Tracheophyta; Spermatophyta; Magnoliopsida; eudicotyledons; Gunneridae; Pentapetalae; rosids; malvids; Brassicales; Brassicaceae; Camelineae; Arabidopsis	PF00122.20^E1-E2_ATPase^E1-E2 ATPase^2-145^E:1.4e-38	.	ExpAA=43.38^PredHel=2^Topology=i77-96o116-138i	COG2217^p-type ATPase	KEGG:ath:AT1G63440`KO:K17686	.	GO:0016021^cellular_component^integral component of membrane`GO:0005524^molecular_function^ATP binding`GO:0019829^molecular_function^ATPase-coupled cation transmembrane transporter activity`GO:0005507^molecular_function^copper ion binding`GO:0006825^biological_process^copper ion transport`GO:0010273^biological_process^detoxification of copper ion`GO:0046688^biological_process^response to copper i…	.	.	.
Jv1_TRINITY_DN12308_c0_g1	Jv1_TRINITY_DN12308_c0_g1_i1	.	.	.	.	.	.	.	.	.	.	.	.	.	.	.
Jv1_TRINITY_DN12308_c0_g1	Jv1_TRINITY_DN12308_c0_g1_i2	.	.	.	.	.	.	.	.	.	.	.	.	.	.	.
Jv1_TRINITY_DN12321_c0_g1	Jv1_TRINITY_DN12321_c0_g1_i1	sp|O23262|RLF32_ARATH^sp|O23262|RLF32_ARATH^Q:28-360,H:9-115^36.04%ID^E:4e-13^.^.	.	Jv1_TRINITY_DN12321_c0_g1::Jv1_TRINITY_DN12321_c0_g1_i1::g.342::m.342	1-363[+]	RLF32_ARATH^RLF32_ARATH^Q:10-120,H:9-115^37.5%ID^E:1e-16^RecName: Full=Protein RALF-like 32;^Eukaryota; Viridiplantae; Streptophyta; Embryophyta; Tracheophyta; Spermatophyta; Magnoliopsida; eudicotyledons; Gunneridae; Pentapetalae; rosids; malvids; Brassicales; Brassicaceae; Camelineae; Arabidopsis	PF05498.11^RALF^Rapid ALkalinization Factor (RALF)^55-120^E:3.3e-22	.	.	ENOG41119R7^Rapid ALkalinization Factor (RALF)	KEGG:ath:AT4G14010	.	GO:0048046^cellular_component^apoplast`GO:0009506^cellular_component^plasmodesma`GO:0005179^molecular_function^hormone activity`GO:0019722^biological_process^calcium-mediated signaling`GO:0007267^biological_process^cell-cell signaling	.	.	.
Jv1_TRINITY_DN12371_c0_g1	Jv1_TRINITY_DN12371_c0_g1_i1	.	.	.	.	.	.	.	.	.	.	.	.	.	.	.
Jv1_TRINITY_DN12371_c0_g1	Jv1_TRINITY_DN12371_c0_g1_i2	.	.	.	.	.	.	.	.	.	.	.	.	.	.	.
Jv1_TRINITY_DN12323_c0_g1	Jv1_TRINITY_DN12323_c0_g1_i1	sp|F4JUQ2|KCAI_ARATH^sp|F4JUQ2|KCAI_ARATH^Q:123-524,H:243-353^50%ID^E:1e-28^.^.	.	Jv1_TRINITY_DN12323_c0_g1::Jv1_TRINITY_DN12323_c0_g1_i1::g.343::m.343	3-665[+]	KCAI_ARATH^KCAI_ARATH^Q:5-202,H:209-378^43.28%ID^E:2e-34^RecName: Full=KIN14B-interacting protein At4g14310;^Eukaryota; Viridiplantae; Streptophyta; Embryophyta; Tracheophyta; Spermatophyta; Magnoliopsida; eudicotyledons; Gunneridae; Pentapetalae; rosids; malvids; Brassicales; Brassicaceae; Camelineae; Arabidopsis	.	.	.	ENOG41112FF^NA	KEGG:ath:AT4G14310	.	GO:0005618^cellular_component^cell wall`GO:0005737^cellular_component^cytoplasm`GO:0007049^biological_process^cell cycle`GO:0051301^biological_process^cell division	.	.	.
Jv1_TRINITY_DN12357_c0_g1	Jv1_TRINITY_DN12357_c0_g1_i1	.	.	.	.	.	.	.	.	.	.	.	.	.	.	.
Jv1_TRINITY_DN12357_c0_g1	Jv1_TRINITY_DN12357_c0_g1_i2	.	.	.	.	.	.	.	.	.	.	.	.	.	.	.
Jv1_TRINITY_DN12344_c0_g1	Jv1_TRINITY_DN12344_c0_g1_i1	.	.	Jv1_TRINITY_DN12344_c0_g1::Jv1_TRINITY_DN12344_c0_g1_i1::g.344::m.344	2-388[+]	.	.	.	.	.	.	.	.	.	.	.
Jv1_TRINITY_DN12309_c0_g1	Jv1_TRINITY_DN12309_c0_g1_i1	.	.	Jv1_TRINITY_DN12309_c0_g1::Jv1_TRINITY_DN12309_c0_g1_i1::g.345::m.345	2-385[+]	.	PF01190.17^Pollen_Ole_e_I^Pollen proteins Ole e I like^68-124^E:4e-05	.	ExpAA=24.43^PredHel=1^Topology=i7-29o	.	.	.	.	.	.	.
Jv1_TRINITY_DN12345_c1_g1	Jv1_TRINITY_DN12345_c1_g1_i1	sp|P96218|GLTB_MYCTU^sp|P96218|GLTB_MYCTU^Q:11-358,H:460-575^63.79%ID^E:4e-42^.^.	.	.	.	.	.	.	.	.	.	.	.	.	.	.
Jv1_TRINITY_DN12366_c0_g1	Jv1_TRINITY_DN12366_c0_g1_i1	.	.	Jv1_TRINITY_DN12366_c0_g1::Jv1_TRINITY_DN12366_c0_g1_i1::g.347::m.347	1-375[+]	.	PF12029.8^DUF3516^Domain of unknown function (DUF3516)^1-125^E:3e-40	.	.	.	.	.	.	.	.	.
Jv1_TRINITY_DN12311_c0_g1	Jv1_TRINITY_DN12311_c0_g1_i1	.	.	.	.	.	.	.	.	.	.	.	.	.	.	.
Jv1_TRINITY_DN12318_c0_g1	Jv1_TRINITY_DN12318_c0_g1_i1	sp|V9M398|RUN1_VITRO^sp|V9M398|RUN1_VITRO^Q:51-455,H:200-333^40%ID^E:8e-21^.^.	.	Jv1_TRINITY_DN12318_c0_g1::Jv1_TRINITY_DN12318_c0_g1_i1::g.349::m.349	3-485[+]	RUN1_VITRO^RUN1_VITRO^Q:17-160,H:200-342^44.52%ID^E:2e-31^RecName: Full=Disease resistance protein RUN1 {ECO:0000305};^Eukaryota; Viridiplantae; Streptophyta; Embryophyta; Tracheophyta; Spermatophyta; Magnoliopsida; eudicotyledons; Gunneridae; Pentapetalae; rosids; Vitales; Vitaceae; Viteae; Vitis	PF00931.22^NB-ARC^NB-ARC domain^23-159^E:4.6e-15	.	.	.	.	.	GO:0005737^cellular_component^cytoplasm`GO:0005634^cellular_component^nucleus`GO:0043531^molecular_function^ADP binding`GO:0050135^molecular_function^NAD(P)+ nucleosidase activity`GO:0003953^molecular_function^NAD+ nucleosidase activity`GO:0061809^molecular_function^NAD+ nucleotidase, cyclic ADP-ribose generating`GO:0009817^biological_process^defense response to fungus, incompatible interaction`G…	GO:0043531^molecular_function^ADP binding	.	.
Jv1_TRINITY_DN12393_c0_g1	Jv1_TRINITY_DN12393_c0_g1_i1	sp|Q8GW20|Y5390_ARATH^sp|Q8GW20|Y5390_ARATH^Q:40-465,H:1-136^44%ID^E:1e-26^.^.	.	Jv1_TRINITY_DN12393_c0_g1::Jv1_TRINITY_DN12393_c0_g1_i1::g.350::m.350	40-468[+]	Y5390_ARATH^Y5390_ARATH^Q:1-142,H:1-136^44%ID^E:1e-27^RecName: Full=Uncharacterized protein At5g03900, chloroplastic;^Eukaryota; Viridiplantae; Streptophyta; Embryophyta; Tracheophyta; Spermatophyta; Magnoliopsida; eudicotyledons; Gunneridae; Pentapetalae; rosids; malvids; Brassicales; Brassicaceae; Camelineae; Arabidopsis	.	.	.	ENOG410XVC6^NA	KEGG:ath:AT5G03900	.	GO:0009941^cellular_component^chloroplast envelope`GO:0031969^cellular_component^chloroplast membrane`GO:0016021^cellular_component^integral component of membrane`GO:0009536^cellular_component^plastid	.	.	.
Jv1_TRINITY_DN12373_c0_g1	Jv1_TRINITY_DN12373_c0_g1_i1	sp|C0LGP4|Y3475_ARATH^sp|C0LGP4|Y3475_ARATH^Q:3-455,H:844-997^44.23%ID^E:1e-33^.^.	.	Jv1_TRINITY_DN12373_c0_g1::Jv1_TRINITY_DN12373_c0_g1_i1::g.351::m.351	3-509[+]	Y3475_ARATH^Y3475_ARATH^Q:1-151,H:844-997^44.23%ID^E:5e-34^RecName: Full=Probable LRR receptor-like serine/threonine-protein kinase At3g47570;^Eukaryota; Viridiplantae; Streptophyta; Embryophyta; Tracheophyta; Spermatophyta; Magnoliopsida; eudicotyledons; Gunneridae; Pentapetalae; rosids; malvids; Brassicales; Brassicaceae; Camelineae; Arabidopsis	PF07714.17^Pkinase_Tyr^Protein tyrosine kinase^1-148^E:9.3e-16`PF00069.25^Pkinase^Protein kinase domain^1-84^E:1.2e-12	.	.	COG0515^Serine Threonine protein kinase`COG4886^leucine Rich Repeat	KEGG:ath:AT3G47570	.	GO:0016021^cellular_component^integral component of membrane`GO:0005886^cellular_component^plasma membrane`GO:0005524^molecular_function^ATP binding`GO:0004674^molecular_function^protein serine/threonine kinase activity	GO:0004672^molecular_function^protein kinase activity`GO:0006468^biological_process^protein phosphorylation`GO:0005524^molecular_function^ATP binding	.	.
Jv1_TRINITY_DN12373_c0_g1	Jv1_TRINITY_DN12373_c0_g1_i2	sp|C0LGP4|Y3475_ARATH^sp|C0LGP4|Y3475_ARATH^Q:3-455,H:844-997^44.23%ID^E:6e-33^.^.	.	Jv1_TRINITY_DN12373_c0_g1::Jv1_TRINITY_DN12373_c0_g1_i2::g.353::m.353	3-485[+]	Y3475_ARATH^Y3475_ARATH^Q:1-151,H:844-997^44.23%ID^E:5e-34^RecName: Full=Probable LRR receptor-like serine/threonine-protein kinase At3g47570;^Eukaryota; Viridiplantae; Streptophyta; Embryophyta; Tracheophyta; Spermatophyta; Magnoliopsida; eudicotyledons; Gunneridae; Pentapetalae; rosids; malvids; Brassicales; Brassicaceae; Camelineae; Arabidopsis	PF07714.17^Pkinase_Tyr^Protein tyrosine kinase^1-148^E:7.9e-16`PF00069.25^Pkinase^Protein kinase domain^1-84^E:1e-12	.	.	COG0515^Serine Threonine protein kinase`COG4886^leucine Rich Repeat	KEGG:ath:AT3G47570	.	GO:0016021^cellular_component^integral component of membrane`GO:0005886^cellular_component^plasma membrane`GO:0005524^molecular_function^ATP binding`GO:0004674^molecular_function^protein serine/threonine kinase activity	GO:0004672^molecular_function^protein kinase activity`GO:0006468^biological_process^protein phosphorylation`GO:0005524^molecular_function^ATP binding	.	.
Jv1_TRINITY_DN12376_c0_g1	Jv1_TRINITY_DN12376_c0_g1_i1	.	.	.	.	.	.	.	.	.	.	.	.	.	.	.
Jv1_TRINITY_DN12376_c0_g1	Jv1_TRINITY_DN12376_c0_g1_i2	.	.	.	.	.	.	.	.	.	.	.	.	.	.	.
Jv1_TRINITY_DN12329_c0_g1	Jv1_TRINITY_DN12329_c0_g1_i1	sp|E3PY98|ORTA_ACESD^sp|E3PY98|ORTA_ACESD^Q:204-497,H:4-101^43.88%ID^E:5e-23^.^.	.	.	.	.	.	.	.	.	.	.	.	.	.	.
Jv1_TRINITY_DN12329_c1_g1	Jv1_TRINITY_DN12329_c1_g1_i1	sp|C1FW07|ORTB_UNKP^sp|C1FW07|ORTB_UNKP^Q:226-8,H:6-78^50.68%ID^E:5e-17^.^.	.	.	.	.	.	.	.	.	.	.	.	.	.	.
Jv1_TRINITY_DN12315_c0_g1	Jv1_TRINITY_DN12315_c0_g1_i1	.	.	.	.	.	.	.	.	.	.	.	.	.	.	.
Jv1_TRINITY_DN12372_c0_g1	Jv1_TRINITY_DN12372_c0_g1_i1	sp|Q8LBW3|LBD12_ARATH^sp|Q8LBW3|LBD12_ARATH^Q:54-398,H:3-117^86.09%ID^E:2e-68^.^.	.	Jv1_TRINITY_DN12372_c0_g1::Jv1_TRINITY_DN12372_c0_g1_i1::g.358::m.358	3-515[+]	LBD12_ARATH^LBD12_ARATH^Q:18-132,H:3-117^86.09%ID^E:1e-68^RecName: Full=LOB domain-containing protein 12;^Eukaryota; Viridiplantae; Streptophyta; Embryophyta; Tracheophyta; Spermatophyta; Magnoliopsida; eudicotyledons; Gunneridae; Pentapetalae; rosids; malvids; Brassicales; Brassicaceae; Camelineae; Arabidopsis	PF03195.14^LOB^Lateral organ boundaries (LOB) domain^23-120^E:2.5e-42	.	.	ENOG410YM9V^LOB domain-containing protein	KEGG:ath:AT2G30130	.	GO:0003677^molecular_function^DNA binding`GO:0009965^biological_process^leaf morphogenesis`GO:0010016^biological_process^shoot system morphogenesis	.	.	.
Jv1_TRINITY_DN12372_c0_g1	Jv1_TRINITY_DN12372_c0_g1_i2	sp|Q8LBW3|LBD12_ARATH^sp|Q8LBW3|LBD12_ARATH^Q:54-362,H:3-117^75.65%ID^E:6e-56^.^.	.	Jv1_TRINITY_DN12372_c0_g1::Jv1_TRINITY_DN12372_c0_g1_i2::g.359::m.359	3-479[+]	LBD12_ARATH^LBD12_ARATH^Q:18-120,H:3-117^75.65%ID^E:3e-56^RecName: Full=LOB domain-containing protein 12;^Eukaryota; Viridiplantae; Streptophyta; Embryophyta; Tracheophyta; Spermatophyta; Magnoliopsida; eudicotyledons; Gunneridae; Pentapetalae; rosids; malvids; Brassicales; Brassicaceae; Camelineae; Arabidopsis	PF03195.14^LOB^Lateral organ boundaries (LOB) domain^23-108^E:1.1e-26	.	.	ENOG410YM9V^LOB domain-containing protein	KEGG:ath:AT2G30130	.	GO:0003677^molecular_function^DNA binding`GO:0009965^biological_process^leaf morphogenesis`GO:0010016^biological_process^shoot system morphogenesis	.	.	.
Jv1_TRINITY_DN12307_c0_g1	Jv1_TRINITY_DN12307_c0_g1_i1	sp|Q9FJ93|DRE1D_ARATH^sp|Q9FJ93|DRE1D_ARATH^Q:134-301,H:6-62^54.39%ID^E:7e-10^.^.	.	.	.	.	.	.	.	.	.	.	.	.	.	.
Jv1_TRINITY_DN36265_c0_g1	Jv1_TRINITY_DN36265_c0_g1_i1	sp|Q945K7|IDH5_ARATH^sp|Q945K7|IDH5_ARATH^Q:1-78,H:349-374^92.31%ID^E:2e-07^.^.	.	.	.	.	.	.	.	.	.	.	.	.	.	.
Jv1_TRINITY_DN36265_c0_g2	Jv1_TRINITY_DN36265_c0_g2_i1	sp|Q945K7|IDH5_ARATH^sp|Q945K7|IDH5_ARATH^Q:277-1269,H:44-374^88.82%ID^E:0^.^.	.	Jv1_TRINITY_DN36265_c0_g2::Jv1_TRINITY_DN36265_c0_g2_i1::g.360::m.360	1-1272[+]	IDH5_ARATH^IDH5_ARATH^Q:57-423,H:3-374^81.55%ID^E:0^RecName: Full=Isocitrate dehydrogenase [NAD] catalytic subunit 5, mitochondrial;^Eukaryota; Viridiplantae; Streptophyta; Embryophyta; Tracheophyta; Spermatophyta; Magnoliopsida; eudicotyledons; Gunneridae; Pentapetalae; rosids; malvids; Brassicales; Brassicaceae; Camelineae; Arabidopsis	PF00180.20^Iso_dh^Isocitrate/isopropylmalate dehydrogenase^96-419^E:1.3e-104	.	.	COG0473^3-isopropylmalate dehydrogenase activity	KEGG:ath:AT5G03290`KO:K00030	.	GO:0005739^cellular_component^mitochondrion`GO:0005886^cellular_component^plasma membrane`GO:0005524^molecular_function^ATP binding`GO:0004449^molecular_function^isocitrate dehydrogenase (NAD+) activity`GO:0000287^molecular_function^magnesium ion binding`GO:0051287^molecular_function^NAD binding`GO:0008270^molecular_function^zinc ion binding`GO:0006102^biological_process^isocitrate metabolic proc…	GO:0016616^molecular_function^oxidoreductase activity, acting on the CH-OH group of donors, NAD or NADP as acceptor`GO:0055114^biological_process^oxidation-reduction process	.	.
Jv1_TRINITY_DN36265_c0_g2	Jv1_TRINITY_DN36265_c0_g2_i2	sp|P29696|LEU3_SOLTU^sp|P29696|LEU3_SOLTU^Q:192-1109,H:1-307^87.99%ID^E:0^.^.	.	Jv1_TRINITY_DN36265_c0_g2::Jv1_TRINITY_DN36265_c0_g2_i2::g.361::m.361	192-1109[+]	LEU3_SOLTU^LEU3_SOLTU^Q:1-306,H:1-307^87.99%ID^E:0^RecName: Full=3-isopropylmalate dehydrogenase, chloroplastic;^Eukaryota; Viridiplantae; Streptophyta; Embryophyta; Tracheophyta; Spermatophyta; Magnoliopsida; eudicotyledons; Gunneridae; Pentapetalae; asterids; lamiids; Solanales; Solanaceae; Solanoideae; Solaneae; Solanum	PF00180.20^Iso_dh^Isocitrate/isopropylmalate dehydrogenase^39-305^E:6.1e-85	.	.	COG0473^3-isopropylmalate dehydrogenase activity	KEGG:sot:102592957`KO:K00030	.	GO:0009507^cellular_component^chloroplast`GO:0003862^molecular_function^3-isopropylmalate dehydrogenase activity`GO:0004449^molecular_function^isocitrate dehydrogenase (NAD+) activity`GO:0000287^molecular_function^magnesium ion binding`GO:0051287^molecular_function^NAD binding`GO:0009098^biological_process^leucine biosynthetic process`GO:0006099^biological_process^tricarboxylic acid cycle	GO:0016616^molecular_function^oxidoreductase activity, acting on the CH-OH group of donors, NAD or NADP as acceptor`GO:0055114^biological_process^oxidation-reduction process	.	.
Jv1_TRINITY_DN36265_c0_g3	Jv1_TRINITY_DN36265_c0_g3_i1	sp|P29696|LEU3_SOLTU^sp|P29696|LEU3_SOLTU^Q:1-114,H:267-304^97.37%ID^E:4e-15^.^.	.	.	.	.	.	.	.	.	.	.	.	.	.	.
Jv1_TRINITY_DN36265_c0_g1	Jv1_TRINITY_DN36265_c0_g1_i2	sp|Q945K7|IDH5_ARATH^sp|Q945K7|IDH5_ARATH^Q:1-78,H:349-374^92.31%ID^E:2e-07^.^.	.	.	.	.	.	.	.	.	.	.	.	.	.	.
Jv1_TRINITY_DN36265_c0_g4	Jv1_TRINITY_DN36265_c0_g4_i1	sp|P29696|LEU3_SOLTU^sp|P29696|LEU3_SOLTU^Q:322-2,H:167-273^92.52%ID^E:6e-68^.^.	.	Jv1_TRINITY_DN36265_c0_g4::Jv1_TRINITY_DN36265_c0_g4_i1::g.362::m.362	2-322[-]	LEU3_SOLTU^LEU3_SOLTU^Q:1-107,H:167-273^92.52%ID^E:5e-68^RecName: Full=3-isopropylmalate dehydrogenase, chloroplastic;^Eukaryota; Viridiplantae; Streptophyta; Embryophyta; Tracheophyta; Spermatophyta; Magnoliopsida; eudicotyledons; Gunneridae; Pentapetalae; asterids; lamiids; Solanales; Solanaceae; Solanoideae; Solaneae; Solanum	PF00180.20^Iso_dh^Isocitrate/isopropylmalate dehydrogenase^4-107^E:8.3e-33	.	.	COG0473^3-isopropylmalate dehydrogenase activity	KEGG:sot:102592957`KO:K00030	.	GO:0009507^cellular_component^chloroplast`GO:0003862^molecular_function^3-isopropylmalate dehydrogenase activity`GO:0004449^molecular_function^isocitrate dehydrogenase (NAD+) activity`GO:0000287^molecular_function^magnesium ion binding`GO:0051287^molecular_function^NAD binding`GO:0009098^biological_process^leucine biosynthetic process`GO:0006099^biological_process^tricarboxylic acid cycle	GO:0016616^molecular_function^oxidoreductase activity, acting on the CH-OH group of donors, NAD or NADP as acceptor`GO:0055114^biological_process^oxidation-reduction process	.	.
Jv1_TRINITY_DN36265_c0_g2	Jv1_TRINITY_DN36265_c0_g2_i3	sp|P29696|LEU3_SOLTU^sp|P29696|LEU3_SOLTU^Q:60-1079,H:1-340^86.76%ID^E:0^.^.	.	Jv1_TRINITY_DN36265_c0_g2::Jv1_TRINITY_DN36265_c0_g2_i3::g.363::m.363	60-1079[+]	LEU3_SOLTU^LEU3_SOLTU^Q:1-340,H:1-340^86.84%ID^E:0^RecName: Full=3-isopropylmalate dehydrogenase, chloroplastic;^Eukaryota; Viridiplantae; Streptophyta; Embryophyta; Tracheophyta; Spermatophyta; Magnoliopsida; eudicotyledons; Gunneridae; Pentapetalae; asterids; lamiids; Solanales; Solanaceae; Solanoideae; Solaneae; Solanum	PF00180.20^Iso_dh^Isocitrate/isopropylmalate dehydrogenase^40-340^E:9.4e-99	.	.	COG0473^3-isopropylmalate dehydrogenase activity	KEGG:sot:102592957`KO:K00030	.	GO:0009507^cellular_component^chloroplast`GO:0003862^molecular_function^3-isopropylmalate dehydrogenase activity`GO:0004449^molecular_function^isocitrate dehydrogenase (NAD+) activity`GO:0000287^molecular_function^magnesium ion binding`GO:0051287^molecular_function^NAD binding`GO:0009098^biological_process^leucine biosynthetic process`GO:0006099^biological_process^tricarboxylic acid cycle	GO:0016616^molecular_function^oxidoreductase activity, acting on the CH-OH group of donors, NAD or NADP as acceptor`GO:0055114^biological_process^oxidation-reduction process	.	.
Jv1_TRINITY_DN36293_c0_g1	Jv1_TRINITY_DN36293_c0_g1_i1	sp|Q93YS6|GTE9_ARATH^sp|Q93YS6|GTE9_ARATH^Q:455-1915,H:51-527^42.89%ID^E:1e-79^.^.	.	Jv1_TRINITY_DN36293_c0_g1::Jv1_TRINITY_DN36293_c0_g1_i1::g.364::m.364	161-2041[+]	GTE9_ARATH^GTE9_ARATH^Q:99-617,H:51-559^44.1%ID^E:2e-113^RecName: Full=Transcription factor GTE9;^Eukaryota; Viridiplantae; Streptophyta; Embryophyta; Tracheophyta; Spermatophyta; Magnoliopsida; eudicotyledons; Gunneridae; Pentapetalae; rosids; malvids; Brassicales; Brassicaceae; Camelineae; Arabidopsis	PF00439.25^Bromodomain^Bromodomain^182-266^E:3.1e-19`PF17035.5^BET^Bromodomain extra-terminal - transcription regulation^333-394^E:4.3e-14	.	.	COG5076^bromodomain	KEGG:ath:AT5G14270	.	GO:0005634^cellular_component^nucleus	GO:0005515^molecular_function^protein binding	.	.
Jv1_TRINITY_DN36293_c0_g2	Jv1_TRINITY_DN36293_c0_g2_i1	sp|Q93YS6|GTE9_ARATH^sp|Q93YS6|GTE9_ARATH^Q:3-431,H:161-304^53.42%ID^E:2e-40^.^.	.	Jv1_TRINITY_DN36293_c0_g2::Jv1_TRINITY_DN36293_c0_g2_i1::g.365::m.365	3-434[+]	GTE9_ARATH^GTE9_ARATH^Q:1-143,H:161-304^53.42%ID^E:2e-40^RecName: Full=Transcription factor GTE9;^Eukaryota; Viridiplantae; Streptophyta; Embryophyta; Tracheophyta; Spermatophyta; Magnoliopsida; eudicotyledons; Gunneridae; Pentapetalae; rosids; malvids; Brassicales; Brassicaceae; Camelineae; Arabidopsis	PF00439.25^Bromodomain^Bromodomain^7-65^E:5.6e-18	.	.	COG5076^bromodomain	KEGG:ath:AT5G14270	.	GO:0005634^cellular_component^nucleus	GO:0005515^molecular_function^protein binding	.	.
Jv1_TRINITY_DN36293_c0_g2	Jv1_TRINITY_DN36293_c0_g2_i2	sp|Q9FGW9|GTE10_ARATH^sp|Q9FGW9|GTE10_ARATH^Q:284-1615,H:1-441^43.07%ID^E:2e-81^.^.	.	Jv1_TRINITY_DN36293_c0_g2::Jv1_TRINITY_DN36293_c0_g2_i2::g.366::m.366	212-1909[+]	GTE10_ARATH^GTE10_ARATH^Q:25-468,H:1-441^43.97%ID^E:3e-97^RecName: Full=Transcription factor GTE10;^Eukaryota; Viridiplantae; Streptophyta; Embryophyta; Tracheophyta; Spermatophyta; Magnoliopsida; eudicotyledons; Gunneridae; Pentapetalae; rosids; malvids; Brassicales; Brassicaceae; Camelineae; Arabidopsis	PF00439.25^Bromodomain^Bromodomain^193-277^E:2e-19`PF17035.5^BET^Bromodomain extra-terminal - transcription regulation^341-402^E:4.8e-14	.	.	COG5076^bromodomain	KEGG:ath:AT5G63320	.	GO:0005634^cellular_component^nucleus`GO:0009738^biological_process^abscisic acid-activated signaling pathway`GO:0051365^biological_process^cellular response to potassium ion starvation`GO:0045892^biological_process^negative regulation of transcription, DNA-templated`GO:0009737^biological_process^response to abscisic acid`GO:0009409^biological_process^response to cold`GO:0009651^biological_proces…	GO:0005515^molecular_function^protein binding	.	.
Jv1_TRINITY_DN36293_c0_g2	Jv1_TRINITY_DN36293_c0_g2_i3	.	.	.	.	.	.	.	.	.	.	.	.	.	.	.
Jv1_TRINITY_DN36293_c0_g2	Jv1_TRINITY_DN36293_c0_g2_i4	sp|Q93YS6|GTE9_ARATH^sp|Q93YS6|GTE9_ARATH^Q:488-2092,H:46-559^42.88%ID^E:2e-91^.^.	.	Jv1_TRINITY_DN36293_c0_g2::Jv1_TRINITY_DN36293_c0_g2_i4::g.368::m.368	212-2092[+]	GTE9_ARATH^GTE9_ARATH^Q:93-627,H:46-559^43.07%ID^E:1e-109^RecName: Full=Transcription factor GTE9;^Eukaryota; Viridiplantae; Streptophyta; Embryophyta; Tracheophyta; Spermatophyta; Magnoliopsida; eudicotyledons; Gunneridae; Pentapetalae; rosids; malvids; Brassicales; Brassicaceae; Camelineae; Arabidopsis	PF00439.25^Bromodomain^Bromodomain^193-277^E:2.4e-19`PF17035.5^BET^Bromodomain extra-terminal - transcription regulation^341-402^E:5.5e-14	.	.	COG5076^bromodomain	KEGG:ath:AT5G14270	.	GO:0005634^cellular_component^nucleus	GO:0005515^molecular_function^protein binding	.	.
Jv1_TRINITY_DN36293_c0_g2	Jv1_TRINITY_DN36293_c0_g2_i5	sp|Q9FGW9|GTE10_ARATH^sp|Q9FGW9|GTE10_ARATH^Q:284-1597,H:1-441^43.07%ID^E:2e-77^.^.`sp|Q9FGW9|GTE10_ARATH^sp|Q9FGW9|GTE10_ARATH^Q:1956-2462,H:542-716^56%ID^E:1e-12^.^.	.	Jv1_TRINITY_DN36293_c0_g2::Jv1_TRINITY_DN36293_c0_g2_i5::g.370::m.370	212-1891[+]	GTE10_ARATH^GTE10_ARATH^Q:25-462,H:1-441^43.97%ID^E:2e-94^RecName: Full=Transcription factor GTE10;^Eukaryota; Viridiplantae; Streptophyta; Embryophyta; Tracheophyta; Spermatophyta; Magnoliopsida; eudicotyledons; Gunneridae; Pentapetalae; rosids; malvids; Brassicales; Brassicaceae; Camelineae; Arabidopsis	PF00439.25^Bromodomain^Bromodomain^187-271^E:2e-19`PF17035.5^BET^Bromodomain extra-terminal - transcription regulation^335-396^E:4.7e-14	.	.	COG5076^bromodomain	KEGG:ath:AT5G63320	.	GO:0005634^cellular_component^nucleus`GO:0009738^biological_process^abscisic acid-activated signaling pathway`GO:0051365^biological_process^cellular response to potassium ion starvation`GO:0045892^biological_process^negative regulation of transcription, DNA-templated`GO:0009737^biological_process^response to abscisic acid`GO:0009409^biological_process^response to cold`GO:0009651^biological_proces…	GO:0005515^molecular_function^protein binding	.	.
Jv1_TRINITY_DN36293_c0_g2	Jv1_TRINITY_DN36293_c0_g2_i6	.	.	.	.	.	.	.	.	.	.	.	.	.	.	.
Jv1_TRINITY_DN36293_c0_g2	Jv1_TRINITY_DN36293_c0_g2_i7	sp|Q9FGW9|GTE10_ARATH^sp|Q9FGW9|GTE10_ARATH^Q:284-1615,H:1-441^43.07%ID^E:4e-80^.^.`sp|Q9FGW9|GTE10_ARATH^sp|Q9FGW9|GTE10_ARATH^Q:1974-2480,H:542-716^56%ID^E:1e-12^.^.	.	Jv1_TRINITY_DN36293_c0_g2::Jv1_TRINITY_DN36293_c0_g2_i7::g.372::m.372	212-1909[+]	GTE10_ARATH^GTE10_ARATH^Q:25-468,H:1-441^43.97%ID^E:3e-97^RecName: Full=Transcription factor GTE10;^Eukaryota; Viridiplantae; Streptophyta; Embryophyta; Tracheophyta; Spermatophyta; Magnoliopsida; eudicotyledons; Gunneridae; Pentapetalae; rosids; malvids; Brassicales; Brassicaceae; Camelineae; Arabidopsis	PF00439.25^Bromodomain^Bromodomain^193-277^E:2e-19`PF17035.5^BET^Bromodomain extra-terminal - transcription regulation^341-402^E:4.8e-14	.	.	COG5076^bromodomain	KEGG:ath:AT5G63320	.	GO:0005634^cellular_component^nucleus`GO:0009738^biological_process^abscisic acid-activated signaling pathway`GO:0051365^biological_process^cellular response to potassium ion starvation`GO:0045892^biological_process^negative regulation of transcription, DNA-templated`GO:0009737^biological_process^response to abscisic acid`GO:0009409^biological_process^response to cold`GO:0009651^biological_proces…	GO:0005515^molecular_function^protein binding	.	.
Jv1_TRINITY_DN36293_c0_g2	Jv1_TRINITY_DN36293_c0_g2_i8	.	.	.	.	.	.	.	.	.	.	.	.	.	.	.
Jv1_TRINITY_DN36293_c0_g2	Jv1_TRINITY_DN36293_c0_g2_i9	sp|Q9FGW9|GTE10_ARATH^sp|Q9FGW9|GTE10_ARATH^Q:284-1597,H:1-441^43.07%ID^E:9e-79^.^.	.	Jv1_TRINITY_DN36293_c0_g2::Jv1_TRINITY_DN36293_c0_g2_i9::g.374::m.374	212-1891[+]	GTE10_ARATH^GTE10_ARATH^Q:25-462,H:1-441^43.97%ID^E:2e-94^RecName: Full=Transcription factor GTE10;^Eukaryota; Viridiplantae; Streptophyta; Embryophyta; Tracheophyta; Spermatophyta; Magnoliopsida; eudicotyledons; Gunneridae; Pentapetalae; rosids; malvids; Brassicales; Brassicaceae; Camelineae; Arabidopsis	PF00439.25^Bromodomain^Bromodomain^187-271^E:2e-19`PF17035.5^BET^Bromodomain extra-terminal - transcription regulation^335-396^E:4.7e-14	.	.	COG5076^bromodomain	KEGG:ath:AT5G63320	.	GO:0005634^cellular_component^nucleus`GO:0009738^biological_process^abscisic acid-activated signaling pathway`GO:0051365^biological_process^cellular response to potassium ion starvation`GO:0045892^biological_process^negative regulation of transcription, DNA-templated`GO:0009737^biological_process^response to abscisic acid`GO:0009409^biological_process^response to cold`GO:0009651^biological_proces…	GO:0005515^molecular_function^protein binding	.	.
Jv1_TRINITY_DN36231_c0_g1	Jv1_TRINITY_DN36231_c0_g1_i1	sp|Q9ZNR0|C78A6_ARATH^sp|Q9ZNR0|C78A6_ARATH^Q:40-1569,H:5-528^64.58%ID^E:0^.^.	.	Jv1_TRINITY_DN36231_c0_g1::Jv1_TRINITY_DN36231_c0_g1_i1::g.376::m.376	1-1605[+]	C78A6_ARATH^C78A6_ARATH^Q:10-523,H:1-528^64.29%ID^E:0^RecName: Full=Cytochrome P450 78A6;^Eukaryota; Viridiplantae; Streptophyta; Embryophyta; Tracheophyta; Spermatophyta; Magnoliopsida; eudicotyledons; Gunneridae; Pentapetalae; rosids; malvids; Brassicales; Brassicaceae; Camelineae; Arabidopsis	PF00067.22^p450^Cytochrome P450^66-493^E:9.7e-77	.	ExpAA=23.21^PredHel=1^Topology=i21-43o	COG2124^Cytochrome p450	KEGG:ath:AT2G46660	.	GO:0016021^cellular_component^integral component of membrane`GO:0016020^cellular_component^membrane`GO:0020037^molecular_function^heme binding`GO:0005506^molecular_function^iron ion binding`GO:0016709^molecular_function^oxidoreductase activity, acting on paired donors, with incorporation or reduction of molecular oxygen, NAD(P)H as one donor, and incorporation of one atom of oxygen`GO:0040008^bio…	GO:0005506^molecular_function^iron ion binding`GO:0016705^molecular_function^oxidoreductase activity, acting on paired donors, with incorporation or reduction of molecular oxygen`GO:0020037^molecular_function^heme binding`GO:0055114^biological_process^oxidation-reduction process	.	.
Jv1_TRINITY_DN36231_c0_g1	Jv1_TRINITY_DN36231_c0_g1_i2	sp|Q9ZNR0|C78A6_ARATH^sp|Q9ZNR0|C78A6_ARATH^Q:40-1569,H:5-528^64.58%ID^E:0^.^.	.	Jv1_TRINITY_DN36231_c0_g1::Jv1_TRINITY_DN36231_c0_g1_i2::g.378::m.378	1-1605[+]	C78A6_ARATH^C78A6_ARATH^Q:10-523,H:1-528^64.29%ID^E:0^RecName: Full=Cytochrome P450 78A6;^Eukaryota; Viridiplantae; Streptophyta; Embryophyta; Tracheophyta; Spermatophyta; Magnoliopsida; eudicotyledons; Gunneridae; Pentapetalae; rosids; malvids; Brassicales; Brassicaceae; Camelineae; Arabidopsis	PF00067.22^p450^Cytochrome P450^66-493^E:9.7e-77	.	ExpAA=23.21^PredHel=1^Topology=i21-43o	COG2124^Cytochrome p450	KEGG:ath:AT2G46660	.	GO:0016021^cellular_component^integral component of membrane`GO:0016020^cellular_component^membrane`GO:0020037^molecular_function^heme binding`GO:0005506^molecular_function^iron ion binding`GO:0016709^molecular_function^oxidoreductase activity, acting on paired donors, with incorporation or reduction of molecular oxygen, NAD(P)H as one donor, and incorporation of one atom of oxygen`GO:0040008^bio…	GO:0005506^molecular_function^iron ion binding`GO:0016705^molecular_function^oxidoreductase activity, acting on paired donors, with incorporation or reduction of molecular oxygen`GO:0020037^molecular_function^heme binding`GO:0055114^biological_process^oxidation-reduction process	.	.
Jv1_TRINITY_DN36231_c0_g2	Jv1_TRINITY_DN36231_c0_g2_i1	sp|O48927|C78A3_SOYBN^sp|O48927|C78A3_SOYBN^Q:24-995,H:1-332^61.14%ID^E:7e-136^.^.	.	Jv1_TRINITY_DN36231_c0_g2::Jv1_TRINITY_DN36231_c0_g2_i1::g.380::m.380	24-995[+]	C78A3_SOYBN^C78A3_SOYBN^Q:1-324,H:1-332^61.14%ID^E:5e-136^RecName: Full=Cytochrome P450 78A3;^Eukaryota; Viridiplantae; Streptophyta; Embryophyta; Tracheophyta; Spermatophyta; Magnoliopsida; eudicotyledons; Gunneridae; Pentapetalae; rosids; fabids; Fabales; Fabaceae; Papilionoideae; 50 kb inversion clade; NPAAA clade; indigoferoid/millettioid clade; Phaseoleae; Glycine; Soja	PF00067.22^p450^Cytochrome P450^57-321^E:2.1e-18	.	ExpAA=23.83^PredHel=1^Topology=i12-34o	COG2124^Cytochrome p450	KEGG:gmx:100799906	.	GO:0016020^cellular_component^membrane`GO:0020037^molecular_function^heme binding`GO:0005506^molecular_function^iron ion binding`GO:0016709^molecular_function^oxidoreductase activity, acting on paired donors, with incorporation or reduction of molecular oxygen, NAD(P)H as one donor, and incorporation of one atom of oxygen	GO:0005506^molecular_function^iron ion binding`GO:0016705^molecular_function^oxidoreductase activity, acting on paired donors, with incorporation or reduction of molecular oxygen`GO:0020037^molecular_function^heme binding`GO:0055114^biological_process^oxidation-reduction process	.	.
Jv1_TRINITY_DN36231_c0_g2	Jv1_TRINITY_DN36231_c0_g2_i2	sp|Q9ZNR0|C78A6_ARATH^sp|Q9ZNR0|C78A6_ARATH^Q:24-1565,H:1-528^63.16%ID^E:0^.^.	.	Jv1_TRINITY_DN36231_c0_g2::Jv1_TRINITY_DN36231_c0_g2_i2::g.382::m.382	24-1571[+]	C78A6_ARATH^C78A6_ARATH^Q:1-514,H:1-528^63.16%ID^E:0^RecName: Full=Cytochrome P450 78A6;^Eukaryota; Viridiplantae; Streptophyta; Embryophyta; Tracheophyta; Spermatophyta; Magnoliopsida; eudicotyledons; Gunneridae; Pentapetalae; rosids; malvids; Brassicales; Brassicaceae; Camelineae; Arabidopsis	PF00067.22^p450^Cytochrome P450^57-485^E:2.7e-74	.	ExpAA=23.28^PredHel=1^Topology=i13-35o	COG2124^Cytochrome p450	KEGG:ath:AT2G46660	.	GO:0016021^cellular_component^integral component of membrane`GO:0016020^cellular_component^membrane`GO:0020037^molecular_function^heme binding`GO:0005506^molecular_function^iron ion binding`GO:0016709^molecular_function^oxidoreductase activity, acting on paired donors, with incorporation or reduction of molecular oxygen, NAD(P)H as one donor, and incorporation of one atom of oxygen`GO:0040008^bio…	GO:0005506^molecular_function^iron ion binding`GO:0016705^molecular_function^oxidoreductase activity, acting on paired donors, with incorporation or reduction of molecular oxygen`GO:0020037^molecular_function^heme binding`GO:0055114^biological_process^oxidation-reduction process	.	.
Jv1_TRINITY_DN36231_c0_g2	Jv1_TRINITY_DN36231_c0_g2_i3	sp|Q9ZNR0|C78A6_ARATH^sp|Q9ZNR0|C78A6_ARATH^Q:299-12,H:202-294^61.46%ID^E:3e-32^.^.	.	Jv1_TRINITY_DN36231_c0_g2::Jv1_TRINITY_DN36231_c0_g2_i3::g.384::m.384	3-311[-]	C78A6_ARATH^C78A6_ARATH^Q:5-100,H:202-294^61.46%ID^E:2e-32^RecName: Full=Cytochrome P450 78A6;^Eukaryota; Viridiplantae; Streptophyta; Embryophyta; Tracheophyta; Spermatophyta; Magnoliopsida; eudicotyledons; Gunneridae; Pentapetalae; rosids; malvids; Brassicales; Brassicaceae; Camelineae; Arabidopsis	.	.	.	COG2124^Cytochrome p450	KEGG:ath:AT2G46660	.	GO:0016021^cellular_component^integral component of membrane`GO:0016020^cellular_component^membrane`GO:0020037^molecular_function^heme binding`GO:0005506^molecular_function^iron ion binding`GO:0016709^molecular_function^oxidoreductase activity, acting on paired donors, with incorporation or reduction of molecular oxygen, NAD(P)H as one donor, and incorporation of one atom of oxygen`GO:0040008^bio…	.	.	.
Jv1_TRINITY_DN36231_c0_g2	Jv1_TRINITY_DN36231_c0_g2_i4	sp|Q9SLP1|C78A9_ARATH^sp|Q9SLP1|C78A9_ARATH^Q:1-207,H:152-223^62.5%ID^E:7e-20^.^.	.	.	.	.	.	.	.	.	.	.	.	.	.	.
Jv1_TRINITY_DN36296_c0_g1	Jv1_TRINITY_DN36296_c0_g1_i1	sp|Q84RR0|ARI7_ARATH^sp|Q84RR0|ARI7_ARATH^Q:110-661,H:1-190^56.84%ID^E:2e-52^.^.	.	Jv1_TRINITY_DN36296_c0_g1::Jv1_TRINITY_DN36296_c0_g1_i1::g.385::m.385	2-661[+]	ARI7_ARATH^ARI7_ARATH^Q:37-220,H:1-190^58.12%ID^E:4e-66^RecName: Full=Probable E3 ubiquitin-protein ligase ARI7;^Eukaryota; Viridiplantae; Streptophyta; Embryophyta; Tracheophyta; Spermatophyta; Magnoliopsida; eudicotyledons; Gunneridae; Pentapetalae; rosids; malvids; Brassicales; Brassicaceae; Camelineae; Arabidopsis	.	.	ExpAA=17.74^PredHel=1^Topology=i5-22o	ENOG410XP9Y^RING finger) protein	KEGG:ath:AT2G31510`KO:K11968	.	GO:0005737^cellular_component^cytoplasm`GO:0000151^cellular_component^ubiquitin ligase complex`GO:0046872^molecular_function^metal ion binding`GO:0031624^molecular_function^ubiquitin conjugating enzyme binding`GO:0061630^molecular_function^ubiquitin protein ligase activity`GO:0032436^biological_process^positive regulation of proteasomal ubiquitin-dependent protein catabolic process`GO:0000209^bio…	.	.	.
Jv1_TRINITY_DN36296_c0_g2	Jv1_TRINITY_DN36296_c0_g2_i1	sp|Q8W468|ARI8_ARATH^sp|Q8W468|ARI8_ARATH^Q:1-1065,H:226-567^75.21%ID^E:0^.^.	.	Jv1_TRINITY_DN36296_c0_g2::Jv1_TRINITY_DN36296_c0_g2_i1::g.386::m.386	1-1068[+]	ARI8_ARATH^ARI8_ARATH^Q:1-355,H:226-567^76.9%ID^E:0^RecName: Full=Probable E3 ubiquitin-protein ligase ARI8;^Eukaryota; Viridiplantae; Streptophyta; Embryophyta; Tracheophyta; Spermatophyta; Magnoliopsida; eudicotyledons; Gunneridae; Pentapetalae; rosids; malvids; Brassicales; Brassicaceae; Camelineae; Arabidopsis	PF01485.21^IBR^IBR domain, a half RING-finger domain^10-34^E:2.9e-05`PF01485.21^IBR^IBR domain, a half RING-finger domain^50-99^E:1.2e-09	.	.	ENOG410XP9Y^RING finger) protein	KEGG:ath:AT1G65430`KO:K11968	.	GO:0005737^cellular_component^cytoplasm`GO:0000151^cellular_component^ubiquitin ligase complex`GO:0046872^molecular_function^metal ion binding`GO:0031624^molecular_function^ubiquitin conjugating enzyme binding`GO:0061630^molecular_function^ubiquitin protein ligase activity`GO:0004842^molecular_function^ubiquitin-protein transferase activity`GO:0032436^biological_process^positive regulation of pro…	.	.	.
Jv1_TRINITY_DN36296_c0_g3	Jv1_TRINITY_DN36296_c0_g3_i1	sp|Q8W468|ARI8_ARATH^sp|Q8W468|ARI8_ARATH^Q:334-8,H:469-564^52.29%ID^E:4e-24^.^.	.	Jv1_TRINITY_DN36296_c0_g3::Jv1_TRINITY_DN36296_c0_g3_i1::g.388::m.388	2-334[-]	ARI8_ARATH^ARI8_ARATH^Q:1-110,H:469-565^58.18%ID^E:2e-30^RecName: Full=Probable E3 ubiquitin-protein ligase ARI8;^Eukaryota; Viridiplantae; Streptophyta; Embryophyta; Tracheophyta; Spermatophyta; Magnoliopsida; eudicotyledons; Gunneridae; Pentapetalae; rosids; malvids; Brassicales; Brassicaceae; Camelineae; Arabidopsis	PF00641.18^zf-RanBP^Zn-finger in Ran binding protein and others^88-109^E:0.001	.	.	ENOG410XP9Y^RING finger) protein	KEGG:ath:AT1G65430`KO:K11968	.	GO:0005737^cellular_component^cytoplasm`GO:0000151^cellular_component^ubiquitin ligase complex`GO:0046872^molecular_function^metal ion binding`GO:0031624^molecular_function^ubiquitin conjugating enzyme binding`GO:0061630^molecular_function^ubiquitin protein ligase activity`GO:0004842^molecular_function^ubiquitin-protein transferase activity`GO:0032436^biological_process^positive regulation of pro…	.	.	.
Jv1_TRINITY_DN36296_c0_g2	Jv1_TRINITY_DN36296_c0_g2_i2	sp|Q8W468|ARI8_ARATH^sp|Q8W468|ARI8_ARATH^Q:1-1107,H:212-567^76.69%ID^E:0^.^.	.	Jv1_TRINITY_DN36296_c0_g2::Jv1_TRINITY_DN36296_c0_g2_i2::g.389::m.389	1-1110[+]	ARI8_ARATH^ARI8_ARATH^Q:1-369,H:212-567^78.59%ID^E:0^RecName: Full=Probable E3 ubiquitin-protein ligase ARI8;^Eukaryota; Viridiplantae; Streptophyta; Embryophyta; Tracheophyta; Spermatophyta; Magnoliopsida; eudicotyledons; Gunneridae; Pentapetalae; rosids; malvids; Brassicales; Brassicaceae; Camelineae; Arabidopsis	PF01485.21^IBR^IBR domain, a half RING-finger domain^2-48^E:9e-11`PF01485.21^IBR^IBR domain, a half RING-finger domain^64-113^E:1.3e-09`PF00641.18^zf-RanBP^Zn-finger in Ran binding protein and others^345-366^E:0.0011	.	.	ENOG410XP9Y^RING finger) protein	KEGG:ath:AT1G65430`KO:K11968	.	GO:0005737^cellular_component^cytoplasm`GO:0000151^cellular_component^ubiquitin ligase complex`GO:0046872^molecular_function^metal ion binding`GO:0031624^molecular_function^ubiquitin conjugating enzyme binding`GO:0061630^molecular_function^ubiquitin protein ligase activity`GO:0004842^molecular_function^ubiquitin-protein transferase activity`GO:0032436^biological_process^positive regulation of pro…	.	.	.
Jv1_TRINITY_DN36296_c0_g2	Jv1_TRINITY_DN36296_c0_g2_i3	sp|Q8W468|ARI8_ARATH^sp|Q8W468|ARI8_ARATH^Q:1-1065,H:226-567^75.77%ID^E:0^.^.	.	Jv1_TRINITY_DN36296_c0_g2::Jv1_TRINITY_DN36296_c0_g2_i3::g.390::m.390	1-1068[+]	ARI8_ARATH^ARI8_ARATH^Q:1-355,H:226-567^77.46%ID^E:0^RecName: Full=Probable E3 ubiquitin-protein ligase ARI8;^Eukaryota; Viridiplantae; Streptophyta; Embryophyta; Tracheophyta; Spermatophyta; Magnoliopsida; eudicotyledons; Gunneridae; Pentapetalae; rosids; malvids; Brassicales; Brassicaceae; Camelineae; Arabidopsis	PF01485.21^IBR^IBR domain, a half RING-finger domain^10-34^E:2.9e-05`PF01485.21^IBR^IBR domain, a half RING-finger domain^50-99^E:1.2e-09`PF00641.18^zf-RanBP^Zn-finger in Ran binding protein and others^331-352^E:0.0011	.	.	ENOG410XP9Y^RING finger) protein	KEGG:ath:AT1G65430`KO:K11968	.	GO:0005737^cellular_component^cytoplasm`GO:0000151^cellular_component^ubiquitin ligase complex`GO:0046872^molecular_function^metal ion binding`GO:0031624^molecular_function^ubiquitin conjugating enzyme binding`GO:0061630^molecular_function^ubiquitin protein ligase activity`GO:0004842^molecular_function^ubiquitin-protein transferase activity`GO:0032436^biological_process^positive regulation of pro…	.	.	.
Jv1_TRINITY_DN36296_c0_g4	Jv1_TRINITY_DN36296_c0_g4_i1	sp|Q8W468|ARI8_ARATH^sp|Q8W468|ARI8_ARATH^Q:16-354,H:121-187^44.25%ID^E:1e-23^.^.	.	.	.	.	.	.	.	.	.	.	.	.	.	.
Jv1_TRINITY_DN36296_c0_g2	Jv1_TRINITY_DN36296_c0_g2_i4	sp|Q8W468|ARI8_ARATH^sp|Q8W468|ARI8_ARATH^Q:87-572,H:249-410^88.89%ID^E:2e-102^.^.	.	Jv1_TRINITY_DN36296_c0_g2::Jv1_TRINITY_DN36296_c0_g2_i4::g.392::m.392	141-572[+]	ARI8_ARATH^ARI8_ARATH^Q:1-144,H:267-410^88.89%ID^E:2e-89^RecName: Full=Probable E3 ubiquitin-protein ligase ARI8;^Eukaryota; Viridiplantae; Streptophyta; Embryophyta; Tracheophyta; Spermatophyta; Magnoliopsida; eudicotyledons; Gunneridae; Pentapetalae; rosids; malvids; Brassicales; Brassicaceae; Camelineae; Arabidopsis	PF01485.21^IBR^IBR domain, a half RING-finger domain^10-58^E:1.1e-09	.	.	ENOG410XP9Y^RING finger) protein	KEGG:ath:AT1G65430`KO:K11968	.	GO:0005737^cellular_component^cytoplasm`GO:0000151^cellular_component^ubiquitin ligase complex`GO:0046872^molecular_function^metal ion binding`GO:0031624^molecular_function^ubiquitin conjugating enzyme binding`GO:0061630^molecular_function^ubiquitin protein ligase activity`GO:0004842^molecular_function^ubiquitin-protein transferase activity`GO:0032436^biological_process^positive regulation of pro…	.	.	.
Jv1_TRINITY_DN36296_c0_g2	Jv1_TRINITY_DN36296_c0_g2_i5	sp|Q8W468|ARI8_ARATH^sp|Q8W468|ARI8_ARATH^Q:1-1107,H:212-567^76.15%ID^E:0^.^.	.	Jv1_TRINITY_DN36296_c0_g2::Jv1_TRINITY_DN36296_c0_g2_i5::g.393::m.393	1-1110[+]	ARI8_ARATH^ARI8_ARATH^Q:1-369,H:212-567^77.78%ID^E:0^RecName: Full=Probable E3 ubiquitin-protein ligase ARI8;^Eukaryota; Viridiplantae; Streptophyta; Embryophyta; Tracheophyta; Spermatophyta; Magnoliopsida; eudicotyledons; Gunneridae; Pentapetalae; rosids; malvids; Brassicales; Brassicaceae; Camelineae; Arabidopsis	PF01485.21^IBR^IBR domain, a half RING-finger domain^2-48^E:9e-11`PF01485.21^IBR^IBR domain, a half RING-finger domain^64-113^E:1.3e-09	.	.	ENOG410XP9Y^RING finger) protein	KEGG:ath:AT1G65430`KO:K11968	.	GO:0005737^cellular_component^cytoplasm`GO:0000151^cellular_component^ubiquitin ligase complex`GO:0046872^molecular_function^metal ion binding`GO:0031624^molecular_function^ubiquitin conjugating enzyme binding`GO:0061630^molecular_function^ubiquitin protein ligase activity`GO:0004842^molecular_function^ubiquitin-protein transferase activity`GO:0032436^biological_process^positive regulation of pro…	.	.	.
Jv1_TRINITY_DN36264_c0_g1	Jv1_TRINITY_DN36264_c0_g1_i1	sp|Q9M1P7|BOR2_ARATH^sp|Q9M1P7|BOR2_ARATH^Q:1034-3046,H:1-672^77%ID^E:0^.^.	.	Jv1_TRINITY_DN36264_c0_g1::Jv1_TRINITY_DN36264_c0_g1_i1::g.394::m.394	1034-3070[+]	BOR2_ARATH^BOR2_ARATH^Q:1-671,H:1-672^77%ID^E:0^RecName: Full=Probable boron transporter 2;^Eukaryota; Viridiplantae; Streptophyta; Embryophyta; Tracheophyta; Spermatophyta; Magnoliopsida; eudicotyledons; Gunneridae; Pentapetalae; rosids; malvids; Brassicales; Brassicaceae; Camelineae; Arabidopsis	PF00955.21^HCO3_cotransp^HCO3- transporter family^2-181^E:2e-36`PF00955.21^HCO3_cotransp^HCO3- transporter family^202-373^E:4.1e-24`PF00955.21^HCO3_cotransp^HCO3- transporter family^460-550^E:1e-19	.	ExpAA=209.09^PredHel=9^Topology=i32-54o64-86i91-110o120-142i154-172o194-216i287-309o336-358i554-576o	ENOG410XPHD^solute carrier family 4	KEGG:ath:AT3G62270	.	GO:0016021^cellular_component^integral component of membrane`GO:0005886^cellular_component^plasma membrane`GO:0015301^molecular_function^anion:anion antiporter activity`GO:0080139^molecular_function^borate efflux transmembrane transporter activity`GO:0005452^molecular_function^inorganic anion exchanger activity`GO:0046713^biological_process^borate transport`GO:0048364^biological_process^root deve…	GO:0006820^biological_process^anion transport`GO:0016021^cellular_component^integral component of membrane	.	.
Jv1_TRINITY_DN36264_c0_g2	Jv1_TRINITY_DN36264_c0_g2_i1	sp|Q9M1P7|BOR2_ARATH^sp|Q9M1P7|BOR2_ARATH^Q:919-2970,H:1-687^75.18%ID^E:0^.^.	.	Jv1_TRINITY_DN36264_c0_g2::Jv1_TRINITY_DN36264_c0_g2_i1::g.395::m.395	919-3018[+]	BOR2_ARATH^BOR2_ARATH^Q:1-684,H:1-687^75.18%ID^E:0^RecName: Full=Probable boron transporter 2;^Eukaryota; Viridiplantae; Streptophyta; Embryophyta; Tracheophyta; Spermatophyta; Magnoliopsida; eudicotyledons; Gunneridae; Pentapetalae; rosids; malvids; Brassicales; Brassicaceae; Camelineae; Arabidopsis	PF00955.21^HCO3_cotransp^HCO3- transporter family^2-179^E:2.1e-36`PF00955.21^HCO3_cotransp^HCO3- transporter family^202-372^E:2.9e-26`PF00955.21^HCO3_cotransp^HCO3- transporter family^460-550^E:2.3e-18	.	ExpAA=212.72^PredHel=10^Topology=i32-54o64-86i91-110o120-142i154-172o194-216i229-251o288-310i336-358o560-582i	ENOG410XPHD^solute carrier family 4	KEGG:ath:AT3G62270	.	GO:0016021^cellular_component^integral component of membrane`GO:0005886^cellular_component^plasma membrane`GO:0015301^molecular_function^anion:anion antiporter activity`GO:0080139^molecular_function^borate efflux transmembrane transporter activity`GO:0005452^molecular_function^inorganic anion exchanger activity`GO:0046713^biological_process^borate transport`GO:0048364^biological_process^root deve…	GO:0006820^biological_process^anion transport`GO:0016021^cellular_component^integral component of membrane	.	.
Jv1_TRINITY_DN36264_c0_g2	Jv1_TRINITY_DN36264_c0_g2_i2	sp|Q9M1P7|BOR2_ARATH^sp|Q9M1P7|BOR2_ARATH^Q:920-2971,H:1-687^75.04%ID^E:0^.^.	.	Jv1_TRINITY_DN36264_c0_g2::Jv1_TRINITY_DN36264_c0_g2_i2::g.396::m.396	920-2980[+]	BOR2_ARATH^BOR2_ARATH^Q:1-684,H:1-687^75.04%ID^E:0^RecName: Full=Probable boron transporter 2;^Eukaryota; Viridiplantae; Streptophyta; Embryophyta; Tracheophyta; Spermatophyta; Magnoliopsida; eudicotyledons; Gunneridae; Pentapetalae; rosids; malvids; Brassicales; Brassicaceae; Camelineae; Arabidopsis	PF00955.21^HCO3_cotransp^HCO3- transporter family^2-179^E:2e-36`PF00955.21^HCO3_cotransp^HCO3- transporter family^202-372^E:2.8e-26`PF00955.21^HCO3_cotransp^HCO3- transporter family^460-550^E:2.3e-18	.	ExpAA=212.74^PredHel=10^Topology=i32-54o64-86i91-110o120-142i154-172o194-216i229-251o288-310i336-358o560-582i	ENOG410XPHD^solute carrier family 4	KEGG:ath:AT3G62270	.	GO:0016021^cellular_component^integral component of membrane`GO:0005886^cellular_component^plasma membrane`GO:0015301^molecular_function^anion:anion antiporter activity`GO:0080139^molecular_function^borate efflux transmembrane transporter activity`GO:0005452^molecular_function^inorganic anion exchanger activity`GO:0046713^biological_process^borate transport`GO:0048364^biological_process^root deve…	GO:0006820^biological_process^anion transport`GO:0016021^cellular_component^integral component of membrane	.	.
Jv1_TRINITY_DN36264_c0_g3	Jv1_TRINITY_DN36264_c0_g3_i1	sp|Q9M1P7|BOR2_ARATH^sp|Q9M1P7|BOR2_ARATH^Q:371-180,H:630-687^56.25%ID^E:2e-11^.^.	.	.	.	.	.	.	.	.	.	.	.	.	.	.
Jv1_TRINITY_DN36278_c0_g1	Jv1_TRINITY_DN36278_c0_g1_i1	.	.	.	.	.	.	.	.	.	.	.	.	.	.	.
Jv1_TRINITY_DN36278_c0_g2	Jv1_TRINITY_DN36278_c0_g2_i1	sp|Q9SRY4|LPA1_ARATH^sp|Q9SRY4|LPA1_ARATH^Q:68-394,H:90-198^85.32%ID^E:2e-62^.^.	.	.	.	.	.	.	.	.	.	.	.	.	.	.
Jv1_TRINITY_DN36278_c0_g2	Jv1_TRINITY_DN36278_c0_g2_i2	sp|Q9SRY4|LPA1_ARATH^sp|Q9SRY4|LPA1_ARATH^Q:112-378,H:74-162^83.15%ID^E:1e-48^.^.	.	Jv1_TRINITY_DN36278_c0_g2::Jv1_TRINITY_DN36278_c0_g2_i2::g.397::m.397	1-378[+]	LPA1_ARATH^LPA1_ARATH^Q:38-126,H:74-162^83.15%ID^E:1e-48^RecName: Full=Protein LOW PSII ACCUMULATION 1, chloroplastic;^Eukaryota; Viridiplantae; Streptophyta; Embryophyta; Tracheophyta; Spermatophyta; Magnoliopsida; eudicotyledons; Gunneridae; Pentapetalae; rosids; malvids; Brassicales; Brassicaceae; Camelineae; Arabidopsis	PF13374.6^TPR_10^Tetratricopeptide repeat^38-67^E:0.015`PF07719.17^TPR_2^Tetratricopeptide repeat^39-71^E:8.9e-06`PF13181.6^TPR_8^Tetratricopeptide repeat^39-71^E:0.001`PF13432.6^TPR_16^Tetratricopeptide repeat^44-106^E:0.0017	.	.	ENOG410YYDP^Protein of unknown function (DUF3493)	KEGG:ath:AT1G02910	.	GO:0009507^cellular_component^chloroplast`GO:0009535^cellular_component^chloroplast thylakoid membrane`GO:0005576^cellular_component^extracellular region`GO:0016021^cellular_component^integral component of membrane`GO:0010270^biological_process^photosystem II oxygen evolving complex assembly	GO:0005515^molecular_function^protein binding	.	.
Jv1_TRINITY_DN36278_c0_g2	Jv1_TRINITY_DN36278_c0_g2_i3	sp|Q9SRY4|LPA1_ARATH^sp|Q9SRY4|LPA1_ARATH^Q:227-1363,H:74-453^77.63%ID^E:0^.^.	.	Jv1_TRINITY_DN36278_c0_g2::Jv1_TRINITY_DN36278_c0_g2_i3::g.398::m.398	41-1366[+]	LPA1_ARATH^LPA1_ARATH^Q:63-441,H:74-453^77.63%ID^E:0^RecName: Full=Protein LOW PSII ACCUMULATION 1, chloroplastic;^Eukaryota; Viridiplantae; Streptophyta; Embryophyta; Tracheophyta; Spermatophyta; Magnoliopsida; eudicotyledons; Gunneridae; Pentapetalae; rosids; malvids; Brassicales; Brassicaceae; Camelineae; Arabidopsis	PF07719.17^TPR_2^Tetratricopeptide repeat^64-96^E:6.1e-05`PF13181.6^TPR_8^Tetratricopeptide repeat^64-96^E:0.0069`PF13432.6^TPR_16^Tetratricopeptide repeat^69-131^E:0.0032`PF11998.8^DUF3493^Low psii accumulation1 / Rep27^172-249^E:3e-24	.	ExpAA=44.20^PredHel=2^Topology=i192-214o224-246i	ENOG410YYDP^Protein of unknown function (DUF3493)	KEGG:ath:AT1G02910	.	GO:0009507^cellular_component^chloroplast`GO:0009535^cellular_component^chloroplast thylakoid membrane`GO:0005576^cellular_component^extracellular region`GO:0016021^cellular_component^integral component of membrane`GO:0010270^biological_process^photosystem II oxygen evolving complex assembly	GO:0005515^molecular_function^protein binding	.	.
Jv1_TRINITY_DN36250_c0_g1	Jv1_TRINITY_DN36250_c0_g1_i1	sp|Q9LKG8|NAC91_ARATH^sp|Q9LKG8|NAC91_ARATH^Q:1-636,H:121-310^37.73%ID^E:7e-24^.^.	.	Jv1_TRINITY_DN36250_c0_g1::Jv1_TRINITY_DN36250_c0_g1_i1::g.399::m.399	1-732[+]	NAC91_ARATH^NAC91_ARATH^Q:1-212,H:121-310^37.73%ID^E:2e-25^RecName: Full=NAC domain-containing protein 91 {ECO:0000303|PubMed:15029955};^Eukaryota; Viridiplantae; Streptophyta; Embryophyta; Tracheophyta; Spermatophyta; Magnoliopsida; eudicotyledons; Gunneridae; Pentapetalae; rosids; malvids; Brassicales; Brassicaceae; Camelineae; Arabidopsis	.	.	.	ENOG410ZJIT^nac domain	KEGG:ath:AT5G24590	.	GO:0012505^cellular_component^endomembrane system`GO:0016021^cellular_component^integral component of membrane`GO:0005634^cellular_component^nucleus`GO:0003677^molecular_function^DNA binding`GO:0003700^molecular_function^DNA-binding transcription factor activity`GO:0003713^molecular_function^transcription coactivator activity`GO:0044212^molecular_function^transcription regulatory region DNA bindi…	.	.	.
Jv1_TRINITY_DN36250_c0_g1	Jv1_TRINITY_DN36250_c0_g1_i2	sp|Q9SCK6|NAC62_ARATH^sp|Q9SCK6|NAC62_ARATH^Q:1-642,H:121-312^34.82%ID^E:3e-24^.^.	.	Jv1_TRINITY_DN36250_c0_g1::Jv1_TRINITY_DN36250_c0_g1_i2::g.400::m.400	1-873[+]	NAC91_ARATH^NAC91_ARATH^Q:1-212,H:121-310^37.73%ID^E:1e-24^RecName: Full=NAC domain-containing protein 91 {ECO:0000303|PubMed:15029955};^Eukaryota; Viridiplantae; Streptophyta; Embryophyta; Tracheophyta; Spermatophyta; Magnoliopsida; eudicotyledons; Gunneridae; Pentapetalae; rosids; malvids; Brassicales; Brassicaceae; Camelineae; Arabidopsis	.	.	.	ENOG410ZJIT^nac domain	KEGG:ath:AT5G24590	.	GO:0012505^cellular_component^endomembrane system`GO:0016021^cellular_component^integral component of membrane`GO:0005634^cellular_component^nucleus`GO:0003677^molecular_function^DNA binding`GO:0003700^molecular_function^DNA-binding transcription factor activity`GO:0003713^molecular_function^transcription coactivator activity`GO:0044212^molecular_function^transcription regulatory region DNA bindi…	.	.	.
Jv1_TRINITY_DN36250_c1_g1	Jv1_TRINITY_DN36250_c1_g1_i1	.	.	.	.	.	.	.	.	.	.	.	.	.	.	.
Jv1_TRINITY_DN36250_c1_g1	Jv1_TRINITY_DN36250_c1_g1_i2	.	.	Jv1_TRINITY_DN36250_c1_g1::Jv1_TRINITY_DN36250_c1_g1_i2::g.401::m.401	1-303[+]	.	.	.	.	.	.	.	.	.	.	.
Jv1_TRINITY_DN36279_c0_g1	Jv1_TRINITY_DN36279_c0_g1_i1	sp|P17745|EFTU_ARATH^sp|P17745|EFTU_ARATH^Q:109-1347,H:52-464^88.38%ID^E:0^.^.`sp|P17745|EFTU_ARATH^sp|P17745|EFTU_ARATH^Q:1344-1520,H:418-476^86.44%ID^E:1e-23^.^.	.	Jv1_TRINITY_DN36279_c0_g1::Jv1_TRINITY_DN36279_c0_g1_i1::g.402::m.402	1-1350[+]	EFTU_ARATH^EFTU_ARATH^Q:2-449,H:18-464^84.15%ID^E:0^RecName: Full=Elongation factor Tu, chloroplastic;^Eukaryota; Viridiplantae; Streptophyta; Embryophyta; Tracheophyta; Spermatophyta; Magnoliopsida; eudicotyledons; Gunneridae; Pentapetalae; rosids; malvids; Brassicales; Brassicaceae; Camelineae; Arabidopsis	PF00009.27^GTP_EFTU^Elongation factor Tu GTP binding domain^62-263^E:7.7e-56`PF03144.25^GTP_EFTU_D2^Elongation factor Tu domain 2^287-355^E:3.7e-17`PF03143.17^GTP_EFTU_D3^Elongation factor Tu C-terminal domain^360-449^E:1.8e-28	.	.	COG0050^This protein promotes the GTP-dependent binding of aminoacyl-tRNA to the A-site of ribosomes during protein biosynthesis (By similarity)	KEGG:ath:AT4G20360`KO:K02358	.	GO:0048046^cellular_component^apoplast`GO:0009507^cellular_component^chloroplast`GO:0009941^cellular_component^chloroplast envelope`GO:0042644^cellular_component^chloroplast nucleoid`GO:0009570^cellular_component^chloroplast stroma`GO:0009534^cellular_component^chloroplast thylakoid`GO:0009535^cellular_component^chloroplast thylakoid membrane`GO:0005730^cellular_component^nucleolus`GO:0005634^cel…	GO:0003924^molecular_function^GTPase activity`GO:0005525^molecular_function^GTP binding	.	.
Jv1_TRINITY_DN36279_c0_g2	Jv1_TRINITY_DN36279_c0_g2_i1	sp|Q5JME8|DI195_ORYSJ^sp|Q5JME8|DI195_ORYSJ^Q:360-812,H:36-202^37.13%ID^E:9e-29^.^.	.	Jv1_TRINITY_DN36279_c0_g2::Jv1_TRINITY_DN36279_c0_g2_i1::g.404::m.404	225-815[+]	DI195_ORYSJ^DI195_ORYSJ^Q:46-196,H:36-202^37.13%ID^E:8e-34^RecName: Full=Protein DEHYDRATION-INDUCED 19 homolog 5;^Eukaryota; Viridiplantae; Streptophyta; Embryophyta; Tracheophyta; Spermatophyta; Magnoliopsida; Liliopsida; Poales; Poaceae; BOP clade; Oryzoideae; Oryzeae; Oryzinae; Oryza; Oryza sativa	PF05605.12^zf-Di19^Drought induced 19 protein (Di19), zinc-binding^47-97^E:4.7e-17`PF14571.6^Di19_C^Stress-induced protein Di19, C-terminal^125-195^E:3.7e-08	.	.	ENOG410YNHT^protein DEHYDRATION-INDUCED 19 homolog	KEGG:osa:4323843	.	.	.	.	.
Jv1_TRINITY_DN36279_c0_g2	Jv1_TRINITY_DN36279_c0_g2_i2	sp|Q5JME8|DI195_ORYSJ^sp|Q5JME8|DI195_ORYSJ^Q:145-240,H:36-67^71.88%ID^E:2e-11^.^.	.	.	.	.	.	.	.	.	.	.	.	.	.	.
Jv1_TRINITY_DN36279_c0_g1	Jv1_TRINITY_DN36279_c0_g1_i2	sp|P17745|EFTU_ARATH^sp|P17745|EFTU_ARATH^Q:109-1383,H:52-476^88%ID^E:0^.^.	.	Jv1_TRINITY_DN36279_c0_g1::Jv1_TRINITY_DN36279_c0_g1_i2::g.405::m.405	1-1386[+]	EFTU2_SOYBN^EFTU2_SOYBN^Q:1-461,H:22-479^83.95%ID^E:0^RecName: Full=Elongation factor Tu, chloroplastic;^Eukaryota; Viridiplantae; Streptophyta; Embryophyta; Tracheophyta; Spermatophyta; Magnoliopsida; eudicotyledons; Gunneridae; Pentapetalae; rosids; fabids; Fabales; Fabaceae; Papilionoideae; 50 kb inversion clade; NPAAA clade; indigoferoid/millettioid clade; Phaseoleae; Glycine; Soja	PF00009.27^GTP_EFTU^Elongation factor Tu GTP binding domain^62-263^E:8.1e-56`PF03144.25^GTP_EFTU_D2^Elongation factor Tu domain 2^287-355^E:3.8e-17`PF03143.17^GTP_EFTU_D3^Elongation factor Tu C-terminal domain^360-459^E:1.1e-34	.	.	COG0050^This protein promotes the GTP-dependent binding of aminoacyl-tRNA to the A-site of ribosomes during protein biosynthesis (By similarity)	.	.	GO:0009507^cellular_component^chloroplast`GO:0005525^molecular_function^GTP binding`GO:0003924^molecular_function^GTPase activity`GO:0003746^molecular_function^translation elongation factor activity`GO:0006414^biological_process^translational elongation	GO:0003924^molecular_function^GTPase activity`GO:0005525^molecular_function^GTP binding	.	.
Jv1_TRINITY_DN36279_c0_g3	Jv1_TRINITY_DN36279_c0_g3_i1	sp|P17745|EFTU_ARATH^sp|P17745|EFTU_ARATH^Q:233-472,H:52-131^82.5%ID^E:3e-25^.^.	.	Jv1_TRINITY_DN36279_c0_g3::Jv1_TRINITY_DN36279_c0_g3_i1::g.407::m.407	1-471[-]	.	.	.	.	.	.	.	.	.	.	.
Jv1_TRINITY_DN36279_c0_g2	Jv1_TRINITY_DN36279_c0_g2_i3	sp|Q5JME8|DI195_ORYSJ^sp|Q5JME8|DI195_ORYSJ^Q:360-530,H:36-92^61.4%ID^E:5e-21^.^.	.	Jv1_TRINITY_DN36279_c0_g2::Jv1_TRINITY_DN36279_c0_g2_i3::g.408::m.408	225-557[+]	DI195_ORYSJ^DI195_ORYSJ^Q:46-102,H:36-92^61.4%ID^E:4e-22^RecName: Full=Protein DEHYDRATION-INDUCED 19 homolog 5;^Eukaryota; Viridiplantae; Streptophyta; Embryophyta; Tracheophyta; Spermatophyta; Magnoliopsida; Liliopsida; Poales; Poaceae; BOP clade; Oryzoideae; Oryzeae; Oryzinae; Oryza; Oryza sativa	PF05605.12^zf-Di19^Drought induced 19 protein (Di19), zinc-binding^47-97^E:1.4e-17	.	.	ENOG410YNHT^protein DEHYDRATION-INDUCED 19 homolog	KEGG:osa:4323843	.	.	.	.	.
Jv1_TRINITY_DN36279_c0_g2	Jv1_TRINITY_DN36279_c0_g2_i4	sp|Q5JME8|DI195_ORYSJ^sp|Q5JME8|DI195_ORYSJ^Q:342-719,H:30-162^39.85%ID^E:2e-28^.^.	.	Jv1_TRINITY_DN36279_c0_g2::Jv1_TRINITY_DN36279_c0_g2_i4::g.409::m.409	225-773[+]	DI195_ORYSJ^DI195_ORYSJ^Q:46-165,H:36-162^41.73%ID^E:1e-29^RecName: Full=Protein DEHYDRATION-INDUCED 19 homolog 5;^Eukaryota; Viridiplantae; Streptophyta; Embryophyta; Tracheophyta; Spermatophyta; Magnoliopsida; Liliopsida; Poales; Poaceae; BOP clade; Oryzoideae; Oryzeae; Oryzinae; Oryza; Oryza sativa	PF05605.12^zf-Di19^Drought induced 19 protein (Di19), zinc-binding^47-97^E:4.1e-17	.	.	ENOG410YNHT^protein DEHYDRATION-INDUCED 19 homolog	KEGG:osa:4323843	.	.	.	.	.
Jv1_TRINITY_DN36279_c0_g2	Jv1_TRINITY_DN36279_c0_g2_i5	sp|Q5JME8|DI195_ORYSJ^sp|Q5JME8|DI195_ORYSJ^Q:145-597,H:36-202^37.13%ID^E:3e-29^.^.	.	Jv1_TRINITY_DN36279_c0_g2::Jv1_TRINITY_DN36279_c0_g2_i5::g.410::m.410	118-600[+]	DI195_ORYSJ^DI195_ORYSJ^Q:10-160,H:36-202^37.13%ID^E:4e-34^RecName: Full=Protein DEHYDRATION-INDUCED 19 homolog 5;^Eukaryota; Viridiplantae; Streptophyta; Embryophyta; Tracheophyta; Spermatophyta; Magnoliopsida; Liliopsida; Poales; Poaceae; BOP clade; Oryzoideae; Oryzeae; Oryzinae; Oryza; Oryza sativa	PF05605.12^zf-Di19^Drought induced 19 protein (Di19), zinc-binding^11-61^E:3.2e-17`PF14571.6^Di19_C^Stress-induced protein Di19, C-terminal^89-159^E:2.4e-08	.	.	ENOG410YNHT^protein DEHYDRATION-INDUCED 19 homolog	KEGG:osa:4323843	.	.	.	.	.
Jv1_TRINITY_DN36230_c0_g1	Jv1_TRINITY_DN36230_c0_g1_i1	sp|C0LGH8|Y1634_ARATH^sp|C0LGH8|Y1634_ARATH^Q:99-395,H:284-382^53.54%ID^E:2e-26^.^.	.	Jv1_TRINITY_DN36230_c0_g1::Jv1_TRINITY_DN36230_c0_g1_i1::g.411::m.411	3-395[+]	Y1634_ARATH^Y1634_ARATH^Q:33-131,H:284-382^53.54%ID^E:9e-31^RecName: Full=Probable LRR receptor-like serine/threonine-protein kinase At1g63430;^Eukaryota; Viridiplantae; Streptophyta; Embryophyta; Tracheophyta; Spermatophyta; Magnoliopsida; eudicotyledons; Gunneridae; Pentapetalae; rosids; malvids; Brassicales; Brassicaceae; Camelineae; Arabidopsis	.	.	ExpAA=23.11^PredHel=1^Topology=o40-62i	ENOG410YEY6^LRR receptor-like serine threonine-protein kinase	KEGG:ath:AT1G63430	.	GO:0016021^cellular_component^integral component of membrane`GO:0005886^cellular_component^plasma membrane`GO:0005524^molecular_function^ATP binding`GO:0004674^molecular_function^protein serine/threonine kinase activity	.	.	.
Jv1_TRINITY_DN36230_c0_g1	Jv1_TRINITY_DN36230_c0_g1_i2	sp|C0LGH8|Y1634_ARATH^sp|C0LGH8|Y1634_ARATH^Q:1-429,H:239-382^45.58%ID^E:1e-29^.^.	.	Jv1_TRINITY_DN36230_c0_g1::Jv1_TRINITY_DN36230_c0_g1_i2::g.412::m.412	1-429[+]	Y1634_ARATH^Y1634_ARATH^Q:1-143,H:239-382^45.58%ID^E:4e-34^RecName: Full=Probable LRR receptor-like serine/threonine-protein kinase At1g63430;^Eukaryota; Viridiplantae; Streptophyta; Embryophyta; Tracheophyta; Spermatophyta; Magnoliopsida; eudicotyledons; Gunneridae; Pentapetalae; rosids; malvids; Brassicales; Brassicaceae; Camelineae; Arabidopsis	.	.	ExpAA=23.48^PredHel=1^Topology=i49-71o	ENOG410YEY6^LRR receptor-like serine threonine-protein kinase	KEGG:ath:AT1G63430	.	GO:0016021^cellular_component^integral component of membrane`GO:0005886^cellular_component^plasma membrane`GO:0005524^molecular_function^ATP binding`GO:0004674^molecular_function^protein serine/threonine kinase activity	.	.	.
Jv1_TRINITY_DN36230_c1_g1	Jv1_TRINITY_DN36230_c1_g1_i1	sp|C0LGH8|Y1634_ARATH^sp|C0LGH8|Y1634_ARATH^Q:211-2094,H:11-646^61.93%ID^E:0^.^.	.	Jv1_TRINITY_DN36230_c1_g1::Jv1_TRINITY_DN36230_c1_g1_i1::g.413::m.413	160-2151[+]	Y1634_ARATH^Y1634_ARATH^Q:18-663,H:11-664^62.37%ID^E:0^RecName: Full=Probable LRR receptor-like serine/threonine-protein kinase At1g63430;^Eukaryota; Viridiplantae; Streptophyta; Embryophyta; Tracheophyta; Spermatophyta; Magnoliopsida; eudicotyledons; Gunneridae; Pentapetalae; rosids; malvids; Brassicales; Brassicaceae; Camelineae; Arabidopsis	PF08263.12^LRRNT_2^Leucine rich repeat N-terminal domain^34-72^E:9.8e-11`PF13516.6^LRR_6^Leucine Rich repeat^76-87^E:1400`PF00560.33^LRR_1^Leucine Rich Repeat^77-93^E:540`PF13855.6^LRR_8^Leucine rich repeat^99-158^E:1.9e-07`PF00560.33^LRR_1^Leucine Rich Repeat^99-121^E:120`PF13516.6^LRR_6^Leucine Rich repeat^99-112^E:2400`PF00560.33^LRR_1^Leucine Rich Repeat^124-145^E:38`PF13516.6^LRR_6^Leucine R…	.	ExpAA=27.87^PredHel=1^Topology=i292-314o	ENOG410YEY6^LRR receptor-like serine threonine-protein kinase	KEGG:ath:AT1G63430	.	GO:0016021^cellular_component^integral component of membrane`GO:0005886^cellular_component^plasma membrane`GO:0005524^molecular_function^ATP binding`GO:0004674^molecular_function^protein serine/threonine kinase activity	GO:0005515^molecular_function^protein binding`GO:0004672^molecular_function^protein kinase activity`GO:0006468^biological_process^protein phosphorylation`GO:0005524^molecular_function^ATP binding	.	.
Jv1_TRINITY_DN36230_c1_g1	Jv1_TRINITY_DN36230_c1_g1_i2	sp|C0LGH8|Y1634_ARATH^sp|C0LGH8|Y1634_ARATH^Q:240-1628,H:11-475^61.7%ID^E:0^.^.	.	Jv1_TRINITY_DN36230_c1_g1::Jv1_TRINITY_DN36230_c1_g1_i2::g.414::m.414	207-1628[+]	Y1634_ARATH^Y1634_ARATH^Q:12-474,H:11-475^61.7%ID^E:0^RecName: Full=Probable LRR receptor-like serine/threonine-protein kinase At1g63430;^Eukaryota; Viridiplantae; Streptophyta; Embryophyta; Tracheophyta; Spermatophyta; Magnoliopsida; eudicotyledons; Gunneridae; Pentapetalae; rosids; malvids; Brassicales; Brassicaceae; Camelineae; Arabidopsis	PF08263.12^LRRNT_2^Leucine rich repeat N-terminal domain^28-66^E:3.3e-09`PF13516.6^LRR_6^Leucine Rich repeat^70-81^E:940`PF00560.33^LRR_1^Leucine Rich Repeat^71-87^E:360`PF13855.6^LRR_8^Leucine rich repeat^93-152^E:1.2e-07`PF00560.33^LRR_1^Leucine Rich Repeat^93-115^E:79`PF13516.6^LRR_6^Leucine Rich repeat^93-106^E:1600`PF00560.33^LRR_1^Leucine Rich Repeat^118-139^E:25`PF13516.6^LRR_6^Leucine Ric…	.	ExpAA=23.56^PredHel=1^Topology=o286-308i	ENOG410YEY6^LRR receptor-like serine threonine-protein kinase	KEGG:ath:AT1G63430	.	GO:0016021^cellular_component^integral component of membrane`GO:0005886^cellular_component^plasma membrane`GO:0005524^molecular_function^ATP binding`GO:0004674^molecular_function^protein serine/threonine kinase activity	GO:0005515^molecular_function^protein binding`GO:0004672^molecular_function^protein kinase activity`GO:0006468^biological_process^protein phosphorylation	.	.
Jv1_TRINITY_DN36230_c1_g1	Jv1_TRINITY_DN36230_c1_g1_i3	sp|C0LGH8|Y1634_ARATH^sp|C0LGH8|Y1634_ARATH^Q:211-1530,H:11-452^61.3%ID^E:7e-178^.^.	.	Jv1_TRINITY_DN36230_c1_g1::Jv1_TRINITY_DN36230_c1_g1_i3::g.415::m.415	160-1530[+]	Y1634_ARATH^Y1634_ARATH^Q:18-457,H:11-452^61.3%ID^E:0^RecName: Full=Probable LRR receptor-like serine/threonine-protein kinase At1g63430;^Eukaryota; Viridiplantae; Streptophyta; Embryophyta; Tracheophyta; Spermatophyta; Magnoliopsida; eudicotyledons; Gunneridae; Pentapetalae; rosids; malvids; Brassicales; Brassicaceae; Camelineae; Arabidopsis	PF08263.12^LRRNT_2^Leucine rich repeat N-terminal domain^34-72^E:6.1e-11`PF13516.6^LRR_6^Leucine Rich repeat^76-87^E:350`PF00560.33^LRR_1^Leucine Rich Repeat^77-94^E:95`PF13855.6^LRR_8^Leucine rich repeat^99-158^E:1.2e-07`PF00560.33^LRR_1^Leucine Rich Repeat^99-118^E:200`PF13516.6^LRR_6^Leucine Rich repeat^99-112^E:1200`PF00560.33^LRR_1^Leucine Rich Repeat^124-145^E:12`PF13516.6^LRR_6^Leucine Ric…	.	ExpAA=31.22^PredHel=1^Topology=o292-314i	ENOG410YEY6^LRR receptor-like serine threonine-protein kinase	KEGG:ath:AT1G63430	.	GO:0016021^cellular_component^integral component of membrane`GO:0005886^cellular_component^plasma membrane`GO:0005524^molecular_function^ATP binding`GO:0004674^molecular_function^protein serine/threonine kinase activity	GO:0005515^molecular_function^protein binding	.	.
Jv1_TRINITY_DN36230_c1_g1	Jv1_TRINITY_DN36230_c1_g1_i4	sp|C0LGH8|Y1634_ARATH^sp|C0LGH8|Y1634_ARATH^Q:240-2123,H:11-646^61.47%ID^E:0^.^.	.	Jv1_TRINITY_DN36230_c1_g1::Jv1_TRINITY_DN36230_c1_g1_i4::g.416::m.416	207-2180[+]	Y1634_ARATH^Y1634_ARATH^Q:12-657,H:11-664^61.91%ID^E:0^RecName: Full=Probable LRR receptor-like serine/threonine-protein kinase At1g63430;^Eukaryota; Viridiplantae; Streptophyta; Embryophyta; Tracheophyta; Spermatophyta; Magnoliopsida; eudicotyledons; Gunneridae; Pentapetalae; rosids; malvids; Brassicales; Brassicaceae; Camelineae; Arabidopsis	PF08263.12^LRRNT_2^Leucine rich repeat N-terminal domain^28-66^E:9.2e-11`PF13516.6^LRR_6^Leucine Rich repeat^70-81^E:530`PF00560.33^LRR_1^Leucine Rich Repeat^71-88^E:150`PF13855.6^LRR_8^Leucine rich repeat^93-152^E:1.9e-07`PF00560.33^LRR_1^Leucine Rich Repeat^93-112^E:310`PF13516.6^LRR_6^Leucine Rich repeat^93-106^E:1900`PF00560.33^LRR_1^Leucine Rich Repeat^118-139^E:19`PF13516.6^LRR_6^Leucine Ri…	.	ExpAA=20.59^PredHel=1^Topology=o286-308i	ENOG410YEY6^LRR receptor-like serine threonine-protein kinase	KEGG:ath:AT1G63430	.	GO:0016021^cellular_component^integral component of membrane`GO:0005886^cellular_component^plasma membrane`GO:0005524^molecular_function^ATP binding`GO:0004674^molecular_function^protein serine/threonine kinase activity	GO:0005515^molecular_function^protein binding`GO:0004672^molecular_function^protein kinase activity`GO:0006468^biological_process^protein phosphorylation`GO:0005524^molecular_function^ATP binding	.	.
Jv1_TRINITY_DN36230_c1_g1	Jv1_TRINITY_DN36230_c1_g1_i5	sp|C0LGH8|Y1634_ARATH^sp|C0LGH8|Y1634_ARATH^Q:240-2123,H:11-646^61.47%ID^E:0^.^.	.	Jv1_TRINITY_DN36230_c1_g1::Jv1_TRINITY_DN36230_c1_g1_i5::g.417::m.417	207-2180[+]	Y1634_ARATH^Y1634_ARATH^Q:12-657,H:11-664^61.91%ID^E:0^RecName: Full=Probable LRR receptor-like serine/threonine-protein kinase At1g63430;^Eukaryota; Viridiplantae; Streptophyta; Embryophyta; Tracheophyta; Spermatophyta; Magnoliopsida; eudicotyledons; Gunneridae; Pentapetalae; rosids; malvids; Brassicales; Brassicaceae; Camelineae; Arabidopsis	PF08263.12^LRRNT_2^Leucine rich repeat N-terminal domain^28-66^E:9.2e-11`PF13516.6^LRR_6^Leucine Rich repeat^70-81^E:530`PF00560.33^LRR_1^Leucine Rich Repeat^71-88^E:150`PF13855.6^LRR_8^Leucine rich repeat^93-152^E:1.9e-07`PF00560.33^LRR_1^Leucine Rich Repeat^93-112^E:310`PF13516.6^LRR_6^Leucine Rich repeat^93-106^E:1900`PF00560.33^LRR_1^Leucine Rich Repeat^118-139^E:19`PF13516.6^LRR_6^Leucine Ri…	.	ExpAA=20.59^PredHel=1^Topology=o286-308i	ENOG410YEY6^LRR receptor-like serine threonine-protein kinase	KEGG:ath:AT1G63430	.	GO:0016021^cellular_component^integral component of membrane`GO:0005886^cellular_component^plasma membrane`GO:0005524^molecular_function^ATP binding`GO:0004674^molecular_function^protein serine/threonine kinase activity	GO:0005515^molecular_function^protein binding`GO:0004672^molecular_function^protein kinase activity`GO:0006468^biological_process^protein phosphorylation`GO:0005524^molecular_function^ATP binding	.	.
Jv1_TRINITY_DN36238_c0_g1	Jv1_TRINITY_DN36238_c0_g1_i1	.	.	Jv1_TRINITY_DN36238_c0_g1::Jv1_TRINITY_DN36238_c0_g1_i1::g.418::m.418	2-397[+]	.	.	.	.	.	.	.	.	.	.	.
Jv1_TRINITY_DN36238_c0_g2	Jv1_TRINITY_DN36238_c0_g2_i1	.	.	Jv1_TRINITY_DN36238_c0_g2::Jv1_TRINITY_DN36238_c0_g2_i1::g.419::m.419	1-429[+]	.	PF00294.24^PfkB^pfkB family carbohydrate kinase^1-38^E:1.2e-08	.	.	.	.	.	.	.	.	.
Jv1_TRINITY_DN36238_c0_g2	Jv1_TRINITY_DN36238_c0_g2_i2	.	.	.	.	.	.	.	.	.	.	.	.	.	.	.
Jv1_TRINITY_DN36238_c0_g2	Jv1_TRINITY_DN36238_c0_g2_i3	.	.	.	.	.	.	.	.	.	.	.	.	.	.	.
Jv1_TRINITY_DN36238_c0_g3	Jv1_TRINITY_DN36238_c0_g3_i1	sp|P50053|KHK_HUMAN^sp|P50053|KHK_HUMAN^Q:187-504,H:6-111^31.13%ID^E:1e-09^.^.	.	Jv1_TRINITY_DN36238_c0_g3::Jv1_TRINITY_DN36238_c0_g3_i1::g.420::m.420	43-630[+]	KHK_HUMAN^KHK_HUMAN^Q:49-174,H:6-132^29.13%ID^E:1e-09^RecName: Full=Ketohexokinase {ECO:0000312|HGNC:HGNC:6315};^Eukaryota; Metazoa; Chordata; Craniata; Vertebrata; Euteleostomi; Mammalia; Eutheria; Euarchontoglires; Primates; Haplorrhini; Catarrhini; Hominidae; Homo	PF00294.24^PfkB^pfkB family carbohydrate kinase^52-167^E:5.1e-18	.	.	ENOG4111F4Q^Ketohexokinase	KEGG:hsa:3795`KO:K00846	.	GO:0005737^cellular_component^cytoplasm`GO:0005829^cellular_component^cytosol`GO:0070062^cellular_component^extracellular exosome`GO:0005524^molecular_function^ATP binding`GO:0019200^molecular_function^carbohydrate kinase activity`GO:0004454^molecular_function^ketohexokinase activity`GO:0061624^biological_process^fructose catabolic process to hydroxyacetone phosphate and glyceraldehyde-3-phosphat…	.	.	.
Jv1_TRINITY_DN36238_c0_g3	Jv1_TRINITY_DN36238_c0_g3_i2	sp|P50053|KHK_HUMAN^sp|P50053|KHK_HUMAN^Q:256-573,H:6-111^31.13%ID^E:2e-09^.^.	.	Jv1_TRINITY_DN36238_c0_g3::Jv1_TRINITY_DN36238_c0_g3_i2::g.421::m.421	112-699[+]	KHK_HUMAN^KHK_HUMAN^Q:49-174,H:6-132^29.13%ID^E:1e-09^RecName: Full=Ketohexokinase {ECO:0000312|HGNC:HGNC:6315};^Eukaryota; Metazoa; Chordata; Craniata; Vertebrata; Euteleostomi; Mammalia; Eutheria; Euarchontoglires; Primates; Haplorrhini; Catarrhini; Hominidae; Homo	PF00294.24^PfkB^pfkB family carbohydrate kinase^52-167^E:5.1e-18	.	.	ENOG4111F4Q^Ketohexokinase	KEGG:hsa:3795`KO:K00846	.	GO:0005737^cellular_component^cytoplasm`GO:0005829^cellular_component^cytosol`GO:0070062^cellular_component^extracellular exosome`GO:0005524^molecular_function^ATP binding`GO:0019200^molecular_function^carbohydrate kinase activity`GO:0004454^molecular_function^ketohexokinase activity`GO:0061624^biological_process^fructose catabolic process to hydroxyacetone phosphate and glyceraldehyde-3-phosphat…	.	.	.
Jv1_TRINITY_DN36238_c0_g3	Jv1_TRINITY_DN36238_c0_g3_i3	sp|O27587|NK_METTH^sp|O27587|NK_METTH^Q:38-373,H:7-120^28.07%ID^E:8e-10^.^.	.	Jv1_TRINITY_DN36238_c0_g3::Jv1_TRINITY_DN36238_c0_g3_i3::g.422::m.422	2-340[+]	NK_METTH^NK_METTH^Q:13-109,H:7-103^29.9%ID^E:9e-10^RecName: Full=Nucleoside kinase {ECO:0000250|UniProtKB:Q57849};^Archaea; Euryarchaeota; Methanomada group; Methanobacteria; Methanobacteriales; Methanobacteriaceae; Methanothermobacter	PF00294.24^PfkB^pfkB family carbohydrate kinase^16-111^E:4.9e-16	.	.	COG0524^pfkb domain protein	KEGG:mth:MTH_1544`KO:K22026	.	GO:0005524^molecular_function^ATP binding`GO:0016301^molecular_function^kinase activity`GO:0016773^molecular_function^phosphotransferase activity, alcohol group as acceptor	.	.	.
Jv1_TRINITY_DN36238_c0_g3	Jv1_TRINITY_DN36238_c0_g3_i4	sp|O27587|NK_METTH^sp|O27587|NK_METTH^Q:187-522,H:7-120^28.95%ID^E:3e-09^.^.	.	Jv1_TRINITY_DN36238_c0_g3::Jv1_TRINITY_DN36238_c0_g3_i4::g.423::m.423	43-489[+]	NK_METTH^NK_METTH^Q:49-145,H:7-103^30.93%ID^E:2e-09^RecName: Full=Nucleoside kinase {ECO:0000250|UniProtKB:Q57849};^Archaea; Euryarchaeota; Methanomada group; Methanobacteria; Methanobacteriales; Methanobacteriaceae; Methanothermobacter	PF00294.24^PfkB^pfkB family carbohydrate kinase^52-147^E:1.6e-16	.	.	COG0524^pfkb domain protein	KEGG:mth:MTH_1544`KO:K22026	.	GO:0005524^molecular_function^ATP binding`GO:0016301^molecular_function^kinase activity`GO:0016773^molecular_function^phosphotransferase activity, alcohol group as acceptor	.	.	.
Jv1_TRINITY_DN36238_c0_g2	Jv1_TRINITY_DN36238_c0_g2_i4	.	.	.	.	.	.	.	.	.	.	.	.	.	.	.
Jv1_TRINITY_DN36238_c0_g3	Jv1_TRINITY_DN36238_c0_g3_i5	sp|O27587|NK_METTH^sp|O27587|NK_METTH^Q:256-591,H:7-120^28.95%ID^E:7e-09^.^.	.	Jv1_TRINITY_DN36238_c0_g3::Jv1_TRINITY_DN36238_c0_g3_i5::g.424::m.424	112-558[+]	NK_METTH^NK_METTH^Q:49-145,H:7-103^30.93%ID^E:2e-09^RecName: Full=Nucleoside kinase {ECO:0000250|UniProtKB:Q57849};^Archaea; Euryarchaeota; Methanomada group; Methanobacteria; Methanobacteriales; Methanobacteriaceae; Methanothermobacter	PF00294.24^PfkB^pfkB family carbohydrate kinase^52-147^E:1.6e-16	.	.	COG0524^pfkb domain protein	KEGG:mth:MTH_1544`KO:K22026	.	GO:0005524^molecular_function^ATP binding`GO:0016301^molecular_function^kinase activity`GO:0016773^molecular_function^phosphotransferase activity, alcohol group as acceptor	.	.	.
Jv1_TRINITY_DN36238_c0_g4	Jv1_TRINITY_DN36238_c0_g4_i1	.	.	.	.	.	.	.	.	.	.	.	.	.	.	.
Jv1_TRINITY_DN36238_c0_g2	Jv1_TRINITY_DN36238_c0_g2_i5	.	.	.	.	.	.	.	.	.	.	.	.	.	.	.
Jv1_TRINITY_DN36267_c0_g1	Jv1_TRINITY_DN36267_c0_g1_i1	sp|P09189|HSP7C_PETHY^sp|P09189|HSP7C_PETHY^Q:57-659,H:6-206^76.62%ID^E:7e-106^.^.	.	Jv1_TRINITY_DN36267_c0_g1::Jv1_TRINITY_DN36267_c0_g1_i1::g.425::m.425	39-659[+]	HSP7C_PETHY^HSP7C_PETHY^Q:7-207,H:6-206^76.62%ID^E:3e-106^RecName: Full=Heat shock cognate 70 kDa protein;^Eukaryota; Viridiplantae; Streptophyta; Embryophyta; Tracheophyta; Spermatophyta; Magnoliopsida; eudicotyledons; Gunneridae; Pentapetalae; asterids; lamiids; Solanales; Solanaceae; Petunioideae; Petunia	PF00012.20^HSP70^Hsp70 protein^10-207^E:1.4e-88	.	.	.	.	.	GO:0005524^molecular_function^ATP binding	.	.	.
Jv1_TRINITY_DN36267_c0_g1	Jv1_TRINITY_DN36267_c0_g1_i2	sp|P25840|HSP70_CHLRE^sp|P25840|HSP70_CHLRE^Q:54-254,H:3-69^77.61%ID^E:8e-30^.^.	.	.	.	.	.	.	.	.	.	.	.	.	.	.
Jv1_TRINITY_DN36267_c1_g1	Jv1_TRINITY_DN36267_c1_g1_i1	sp|Q67Y99|CLPF_ARATH^sp|Q67Y99|CLPF_ARATH^Q:1-726,H:88-329^73.14%ID^E:5e-129^.^.	.	Jv1_TRINITY_DN36267_c1_g1::Jv1_TRINITY_DN36267_c1_g1_i1::g.426::m.426	1-747[+]	CLPF_ARATH^CLPF_ARATH^Q:1-242,H:88-329^73.14%ID^E:8e-131^RecName: Full=Clp protease adapter protein ClpF, chloroplastic {ECO:0000303|PubMed:26419670};^Eukaryota; Viridiplantae; Streptophyta; Embryophyta; Tracheophyta; Spermatophyta; Magnoliopsida; eudicotyledons; Gunneridae; Pentapetalae; rosids; malvids; Brassicales; Brassicaceae; Camelineae; Arabidopsis	PF02151.19^UVR^UvrB/uvrC motif^71-100^E:3.2e-08`PF08755.11^YccV-like^Hemimethylated DNA-binding protein YccV like^118-214^E:4.6e-27	.	.	ENOG4110YKK^Hemimethylated DNA-binding protein YccV like	KEGG:ath:AT2G03390	.	GO:0009507^cellular_component^chloroplast`GO:0009840^cellular_component^chloroplastic endopeptidase Clp complex`GO:0003677^molecular_function^DNA binding	GO:0005515^molecular_function^protein binding`GO:0003677^molecular_function^DNA binding	.	.
Jv1_TRINITY_DN36267_c1_g2	Jv1_TRINITY_DN36267_c1_g2_i1	sp|P27322|HSP72_SOLLC^sp|P27322|HSP72_SOLLC^Q:107-550,H:1-148^93.24%ID^E:2e-94^.^.	.	Jv1_TRINITY_DN36267_c1_g2::Jv1_TRINITY_DN36267_c1_g2_i1::g.427::m.427	107-550[+]	HSP72_SOLLC^HSP72_SOLLC^Q:1-148,H:1-148^93.24%ID^E:5e-95^RecName: Full=Heat shock cognate 70 kDa protein 2;^Eukaryota; Viridiplantae; Streptophyta; Embryophyta; Tracheophyta; Spermatophyta; Magnoliopsida; eudicotyledons; Gunneridae; Pentapetalae; asterids; lamiids; Solanales; Solanaceae; Solanoideae; Solaneae; Solanum; Lycopersicon	PF00012.20^HSP70^Hsp70 protein^9-148^E:1.7e-57	.	.	COG0443^Heat shock protein	KEGG:sly:101247772`KO:K03283	.	GO:0005737^cellular_component^cytoplasm`GO:0005524^molecular_function^ATP binding`GO:0016887^molecular_function^ATPase activity`GO:0042623^molecular_function^ATPase activity, coupled`GO:0031072^molecular_function^heat shock protein binding`GO:0051787^molecular_function^misfolded protein binding`GO:0044183^molecular_function^protein folding chaperone`GO:0051082^molecular_function^unfolded protein …	.	.	.
Jv1_TRINITY_DN36267_c1_g1	Jv1_TRINITY_DN36267_c1_g1_i2	sp|Q67Y99|CLPF_ARATH^sp|Q67Y99|CLPF_ARATH^Q:112-717,H:128-329^70.79%ID^E:2e-101^.^.	.	Jv1_TRINITY_DN36267_c1_g1::Jv1_TRINITY_DN36267_c1_g1_i2::g.428::m.428	406-738[+]	CLPF_ARATH^CLPF_ARATH^Q:1-104,H:226-329^73.08%ID^E:5e-52^RecName: Full=Clp protease adapter protein ClpF, chloroplastic {ECO:0000303|PubMed:26419670};^Eukaryota; Viridiplantae; Streptophyta; Embryophyta; Tracheophyta; Spermatophyta; Magnoliopsida; eudicotyledons; Gunneridae; Pentapetalae; rosids; malvids; Brassicales; Brassicaceae; Camelineae; Arabidopsis	PF08755.11^YccV-like^Hemimethylated DNA-binding protein YccV like^1-76^E:8.9e-16	.	.	ENOG4110YKK^Hemimethylated DNA-binding protein YccV like	KEGG:ath:AT2G03390	.	GO:0009507^cellular_component^chloroplast`GO:0009840^cellular_component^chloroplastic endopeptidase Clp complex`GO:0003677^molecular_function^DNA binding	GO:0003677^molecular_function^DNA binding	.	.
Jv1_TRINITY_DN36267_c1_g2	Jv1_TRINITY_DN36267_c1_g2_i2	sp|P27322|HSP72_SOLLC^sp|P27322|HSP72_SOLLC^Q:247-690,H:1-148^93.24%ID^E:1e-93^.^.	.	Jv1_TRINITY_DN36267_c1_g2::Jv1_TRINITY_DN36267_c1_g2_i2::g.429::m.429	247-690[+]	HSP72_SOLLC^HSP72_SOLLC^Q:1-148,H:1-148^93.24%ID^E:5e-95^RecName: Full=Heat shock cognate 70 kDa protein 2;^Eukaryota; Viridiplantae; Streptophyta; Embryophyta; Tracheophyta; Spermatophyta; Magnoliopsida; eudicotyledons; Gunneridae; Pentapetalae; asterids; lamiids; Solanales; Solanaceae; Solanoideae; Solaneae; Solanum; Lycopersicon	PF00012.20^HSP70^Hsp70 protein^9-148^E:1.7e-57	.	.	COG0443^Heat shock protein	KEGG:sly:101247772`KO:K03283	.	GO:0005737^cellular_component^cytoplasm`GO:0005524^molecular_function^ATP binding`GO:0016887^molecular_function^ATPase activity`GO:0042623^molecular_function^ATPase activity, coupled`GO:0031072^molecular_function^heat shock protein binding`GO:0051787^molecular_function^misfolded protein binding`GO:0044183^molecular_function^protein folding chaperone`GO:0051082^molecular_function^unfolded protein …	.	.	.
Jv1_TRINITY_DN36267_c1_g2	Jv1_TRINITY_DN36267_c1_g2_i3	sp|Q9LHA8|MD37C_ARATH^sp|Q9LHA8|MD37C_ARATH^Q:247-483,H:1-79^92.41%ID^E:2e-39^.^.	.	.	.	.	.	.	.	.	.	.	.	.	.	.
Jv1_TRINITY_DN36267_c1_g2	Jv1_TRINITY_DN36267_c1_g2_i4	sp|Q9LHA8|MD37C_ARATH^sp|Q9LHA8|MD37C_ARATH^Q:107-343,H:1-79^92.41%ID^E:8e-40^.^.	.	.	.	.	.	.	.	.	.	.	.	.	.	.
Jv1_TRINITY_DN36267_c1_g1	Jv1_TRINITY_DN36267_c1_g1_i3	sp|Q67Y99|CLPF_ARATH^sp|Q67Y99|CLPF_ARATH^Q:1-690,H:100-329^72.17%ID^E:3e-120^.^.	.	Jv1_TRINITY_DN36267_c1_g1::Jv1_TRINITY_DN36267_c1_g1_i3::g.430::m.430	1-711[+]	CLPF_ARATH^CLPF_ARATH^Q:1-230,H:100-329^72.17%ID^E:8e-122^RecName: Full=Clp protease adapter protein ClpF, chloroplastic {ECO:0000303|PubMed:26419670};^Eukaryota; Viridiplantae; Streptophyta; Embryophyta; Tracheophyta; Spermatophyta; Magnoliopsida; eudicotyledons; Gunneridae; Pentapetalae; rosids; malvids; Brassicales; Brassicaceae; Camelineae; Arabidopsis	PF02151.19^UVR^UvrB/uvrC motif^59-88^E:3e-08`PF08755.11^YccV-like^Hemimethylated DNA-binding protein YccV like^106-202^E:4.1e-27	.	.	ENOG4110YKK^Hemimethylated DNA-binding protein YccV like	KEGG:ath:AT2G03390	.	GO:0009507^cellular_component^chloroplast`GO:0009840^cellular_component^chloroplastic endopeptidase Clp complex`GO:0003677^molecular_function^DNA binding	GO:0005515^molecular_function^protein binding`GO:0003677^molecular_function^DNA binding	.	.
Jv1_TRINITY_DN36267_c1_g2	Jv1_TRINITY_DN36267_c1_g2_i5	sp|Q9LHA8|MD37C_ARATH^sp|Q9LHA8|MD37C_ARATH^Q:107-343,H:1-79^92.41%ID^E:1e-39^.^.	.	.	.	.	.	.	.	.	.	.	.	.	.	.
Jv1_TRINITY_DN36267_c1_g1	Jv1_TRINITY_DN36267_c1_g1_i4	sp|Q67Y99|CLPF_ARATH^sp|Q67Y99|CLPF_ARATH^Q:1-516,H:88-258^56.11%ID^E:3e-59^.^.	.	Jv1_TRINITY_DN36267_c1_g1::Jv1_TRINITY_DN36267_c1_g1_i4::g.431::m.431	1-429[+]	CLPF_ARATH^CLPF_ARATH^Q:1-140,H:88-234^65.99%ID^E:2e-59^RecName: Full=Clp protease adapter protein ClpF, chloroplastic {ECO:0000303|PubMed:26419670};^Eukaryota; Viridiplantae; Streptophyta; Embryophyta; Tracheophyta; Spermatophyta; Magnoliopsida; eudicotyledons; Gunneridae; Pentapetalae; rosids; malvids; Brassicales; Brassicaceae; Camelineae; Arabidopsis	PF02151.19^UVR^UvrB/uvrC motif^71-100^E:1.3e-08	.	.	ENOG4110YKK^Hemimethylated DNA-binding protein YccV like	KEGG:ath:AT2G03390	.	GO:0009507^cellular_component^chloroplast`GO:0009840^cellular_component^chloroplastic endopeptidase Clp complex`GO:0003677^molecular_function^DNA binding	GO:0005515^molecular_function^protein binding	.	.
Jv1_TRINITY_DN36267_c1_g3	Jv1_TRINITY_DN36267_c1_g3_i1	.	.	.	.	.	.	.	.	.	.	.	.	.	.	.
Jv1_TRINITY_DN36272_c0_g1	Jv1_TRINITY_DN36272_c0_g1_i1	sp|Q9LZS7|GDL71_ARATH^sp|Q9LZS7|GDL71_ARATH^Q:62-1060,H:1-342^55.26%ID^E:8e-129^.^.	.	Jv1_TRINITY_DN36272_c0_g1::Jv1_TRINITY_DN36272_c0_g1_i1::g.432::m.432	2-1060[+]	GDL71_ARATH^GDL71_ARATH^Q:21-353,H:1-342^55.26%ID^E:1e-131^RecName: Full=GDSL esterase/lipase At5g03610;^Eukaryota; Viridiplantae; Streptophyta; Embryophyta; Tracheophyta; Spermatophyta; Magnoliopsida; eudicotyledons; Gunneridae; Pentapetalae; rosids; malvids; Brassicales; Brassicaceae; Camelineae; Arabidopsis	PF00657.22^Lipase_GDSL^GDSL-like Lipase/Acylhydrolase^57-351^E:7.7e-11	.	ExpAA=16.78^PredHel=1^Topology=i21-38o	ENOG4111T31^GDSL esterase lipase	KEGG:ath:AT5G03610	.	GO:0005576^cellular_component^extracellular region`GO:0016788^molecular_function^hydrolase activity, acting on ester bonds`GO:0016042^biological_process^lipid catabolic process	GO:0016788^molecular_function^hydrolase activity, acting on ester bonds	.	.
Jv1_TRINITY_DN36272_c0_g1	Jv1_TRINITY_DN36272_c0_g1_i2	sp|Q9LZS7|GDL71_ARATH^sp|Q9LZS7|GDL71_ARATH^Q:62-1090,H:1-352^55.4%ID^E:2e-132^.^.	.	Jv1_TRINITY_DN36272_c0_g1::Jv1_TRINITY_DN36272_c0_g1_i2::g.433::m.433	2-1108[+]	GDL71_ARATH^GDL71_ARATH^Q:21-363,H:1-352^55.4%ID^E:7e-136^RecName: Full=GDSL esterase/lipase At5g03610;^Eukaryota; Viridiplantae; Streptophyta; Embryophyta; Tracheophyta; Spermatophyta; Magnoliopsida; eudicotyledons; Gunneridae; Pentapetalae; rosids; malvids; Brassicales; Brassicaceae; Camelineae; Arabidopsis	PF00657.22^Lipase_GDSL^GDSL-like Lipase/Acylhydrolase^57-352^E:4.6e-11	.	ExpAA=16.22^PredHel=1^Topology=i21-38o	ENOG4111T31^GDSL esterase lipase	KEGG:ath:AT5G03610	.	GO:0005576^cellular_component^extracellular region`GO:0016788^molecular_function^hydrolase activity, acting on ester bonds`GO:0016042^biological_process^lipid catabolic process	GO:0016788^molecular_function^hydrolase activity, acting on ester bonds	.	.
Jv1_TRINITY_DN36272_c0_g2	Jv1_TRINITY_DN36272_c0_g2_i1	sp|Q9LZS7|GDL71_ARATH^sp|Q9LZS7|GDL71_ARATH^Q:1-393,H:153-283^55.73%ID^E:1e-45^.^.	.	Jv1_TRINITY_DN36272_c0_g2::Jv1_TRINITY_DN36272_c0_g2_i1::g.434::m.434	1-402[+]	GDL71_ARATH^GDL71_ARATH^Q:1-131,H:153-283^55.73%ID^E:1e-45^RecName: Full=GDSL esterase/lipase At5g03610;^Eukaryota; Viridiplantae; Streptophyta; Embryophyta; Tracheophyta; Spermatophyta; Magnoliopsida; eudicotyledons; Gunneridae; Pentapetalae; rosids; malvids; Brassicales; Brassicaceae; Camelineae; Arabidopsis	PF00657.22^Lipase_GDSL^GDSL-like Lipase/Acylhydrolase^11-123^E:3e-06	.	.	ENOG4111T31^GDSL esterase lipase	KEGG:ath:AT5G03610	.	GO:0005576^cellular_component^extracellular region`GO:0016788^molecular_function^hydrolase activity, acting on ester bonds`GO:0016042^biological_process^lipid catabolic process	GO:0016788^molecular_function^hydrolase activity, acting on ester bonds	.	.
Jv1_TRINITY_DN36272_c0_g3	Jv1_TRINITY_DN36272_c0_g3_i1	sp|Q9LZS7|GDL71_ARATH^sp|Q9LZS7|GDL71_ARATH^Q:45-341,H:39-138^70%ID^E:2e-42^.^.	.	Jv1_TRINITY_DN36272_c0_g3::Jv1_TRINITY_DN36272_c0_g3_i1::g.435::m.435	3-341[+]	GDL71_ARATH^GDL71_ARATH^Q:15-113,H:39-138^70%ID^E:1e-42^RecName: Full=GDSL esterase/lipase At5g03610;^Eukaryota; Viridiplantae; Streptophyta; Embryophyta; Tracheophyta; Spermatophyta; Magnoliopsida; eudicotyledons; Gunneridae; Pentapetalae; rosids; malvids; Brassicales; Brassicaceae; Camelineae; Arabidopsis	.	.	.	ENOG4111T31^GDSL esterase lipase	KEGG:ath:AT5G03610	.	GO:0005576^cellular_component^extracellular region`GO:0016788^molecular_function^hydrolase activity, acting on ester bonds`GO:0016042^biological_process^lipid catabolic process	.	.	.
Jv1_TRINITY_DN36210_c0_g1	Jv1_TRINITY_DN36210_c0_g1_i1	sp|O22715|AP1M2_ARATH^sp|O22715|AP1M2_ARATH^Q:2-691,H:47-276^91.3%ID^E:1e-157^.^.`sp|O22715|AP1M2_ARATH^sp|O22715|AP1M2_ARATH^Q:778-873,H:275-306^84.38%ID^E:8e-09^.^.	.	Jv1_TRINITY_DN36210_c0_g1::Jv1_TRINITY_DN36210_c0_g1_i1::g.436::m.436	2-784[+]	AP1M2_ARATH^AP1M2_ARATH^Q:1-230,H:47-276^91.3%ID^E:5e-157^RecName: Full=AP-1 complex subunit mu-2;^Eukaryota; Viridiplantae; Streptophyta; Embryophyta; Tracheophyta; Spermatophyta; Magnoliopsida; eudicotyledons; Gunneridae; Pentapetalae; rosids; malvids; Brassicales; Brassicaceae; Camelineae; Arabidopsis	PF00928.21^Adap_comp_sub^Adaptor complexes medium subunit family^113-236^E:4.7e-45	.	.	ENOG410XPFS^Adaptor-related protein complex	KEGG:ath:AT1G60780`KO:K12393	.	GO:0030131^cellular_component^clathrin adaptor complex`GO:0030665^cellular_component^clathrin-coated vesicle membrane`GO:0005829^cellular_component^cytosol`GO:0031901^cellular_component^early endosome membrane`GO:0005794^cellular_component^Golgi apparatus`GO:0005634^cellular_component^nucleus`GO:0006886^biological_process^intracellular protein transport`GO:0016192^biological_process^vesicle-media…	.	.	.
Jv1_TRINITY_DN36210_c0_g1	Jv1_TRINITY_DN36210_c0_g1_i2	sp|O22715|AP1M2_ARATH^sp|O22715|AP1M2_ARATH^Q:132-1196,H:1-355^89.58%ID^E:0^.^.	.	Jv1_TRINITY_DN36210_c0_g1::Jv1_TRINITY_DN36210_c0_g1_i2::g.437::m.437	132-1196[+]	AP1M2_ARATH^AP1M2_ARATH^Q:1-355,H:1-355^89.58%ID^E:0^RecName: Full=AP-1 complex subunit mu-2;^Eukaryota; Viridiplantae; Streptophyta; Embryophyta; Tracheophyta; Spermatophyta; Magnoliopsida; eudicotyledons; Gunneridae; Pentapetalae; rosids; malvids; Brassicales; Brassicaceae; Camelineae; Arabidopsis	PF01217.20^Clat_adaptor_s^Clathrin adaptor complex small chain^7-127^E:3.6e-06`PF00928.21^Adap_comp_sub^Adaptor complexes medium subunit family^159-355^E:8.8e-69	.	.	ENOG410XPFS^Adaptor-related protein complex	KEGG:ath:AT1G60780`KO:K12393	.	GO:0030131^cellular_component^clathrin adaptor complex`GO:0030665^cellular_component^clathrin-coated vesicle membrane`GO:0005829^cellular_component^cytosol`GO:0031901^cellular_component^early endosome membrane`GO:0005794^cellular_component^Golgi apparatus`GO:0005634^cellular_component^nucleus`GO:0006886^biological_process^intracellular protein transport`GO:0016192^biological_process^vesicle-media…	.	.	.
Jv1_TRINITY_DN36210_c0_g2	Jv1_TRINITY_DN36210_c0_g2_i1	sp|O22715|AP1M2_ARATH^sp|O22715|AP1M2_ARATH^Q:1-138,H:383-428^97.83%ID^E:8e-23^.^.	.	.	.	.	.	.	.	.	.	.	.	.	.	.
Jv1_TRINITY_DN36210_c0_g1	Jv1_TRINITY_DN36210_c0_g1_i3	sp|O22715|AP1M2_ARATH^sp|O22715|AP1M2_ARATH^Q:2-1147,H:47-428^90.58%ID^E:0^.^.	.	Jv1_TRINITY_DN36210_c0_g1::Jv1_TRINITY_DN36210_c0_g1_i3::g.438::m.438	2-1150[+]	AP1M2_ARATH^AP1M2_ARATH^Q:1-382,H:47-428^90.58%ID^E:0^RecName: Full=AP-1 complex subunit mu-2;^Eukaryota; Viridiplantae; Streptophyta; Embryophyta; Tracheophyta; Spermatophyta; Magnoliopsida; eudicotyledons; Gunneridae; Pentapetalae; rosids; malvids; Brassicales; Brassicaceae; Camelineae; Arabidopsis	PF00928.21^Adap_comp_sub^Adaptor complexes medium subunit family^113-380^E:4.5e-92	.	.	ENOG410XPFS^Adaptor-related protein complex	KEGG:ath:AT1G60780`KO:K12393	.	GO:0030131^cellular_component^clathrin adaptor complex`GO:0030665^cellular_component^clathrin-coated vesicle membrane`GO:0005829^cellular_component^cytosol`GO:0031901^cellular_component^early endosome membrane`GO:0005794^cellular_component^Golgi apparatus`GO:0005634^cellular_component^nucleus`GO:0006886^biological_process^intracellular protein transport`GO:0016192^biological_process^vesicle-media…	.	.	.
Jv1_TRINITY_DN36210_c0_g1	Jv1_TRINITY_DN36210_c0_g1_i4	sp|O22715|AP1M2_ARATH^sp|O22715|AP1M2_ARATH^Q:138-341,H:1-68^89.71%ID^E:4e-36^.^.	.	.	.	.	.	.	.	.	.	.	.	.	.	.
Jv1_TRINITY_DN36210_c0_g3	Jv1_TRINITY_DN36210_c0_g3_i1	sp|O22715|AP1M2_ARATH^sp|O22715|AP1M2_ARATH^Q:238-366,H:1-43^97.67%ID^E:2e-19^.^.	.	.	.	.	.	.	.	.	.	.	.	.	.	.
Jv1_TRINITY_DN36285_c0_g1	Jv1_TRINITY_DN36285_c0_g1_i1	sp|Q9SAB3|RB45B_ARATH^sp|Q9SAB3|RB45B_ARATH^Q:106-387,H:244-338^75.79%ID^E:2e-43^.^.	.	.	.	.	.	.	.	.	.	.	.	.	.	.
Jv1_TRINITY_DN36285_c0_g1	Jv1_TRINITY_DN36285_c0_g1_i2	sp|Q9SAB3|RB45B_ARATH^sp|Q9SAB3|RB45B_ARATH^Q:5-292,H:242-338^74.23%ID^E:8e-44^.^.	.	Jv1_TRINITY_DN36285_c0_g1::Jv1_TRINITY_DN36285_c0_g1_i2::g.439::m.439	2-337[+]	RB45B_ARATH^RB45B_ARATH^Q:2-97,H:242-338^74.23%ID^E:1e-44^RecName: Full=Polyadenylate-binding protein RBP45B;^Eukaryota; Viridiplantae; Streptophyta; Embryophyta; Tracheophyta; Spermatophyta; Magnoliopsida; eudicotyledons; Gunneridae; Pentapetalae; rosids; malvids; Brassicales; Brassicaceae; Camelineae; Arabidopsis	PF13893.6^RRM_5^RNA recognition motif. (a.k.a. RRM, RBD, or RNP domain)^12-89^E:1.5e-05`PF00076.22^RRM_1^RNA recognition motif. (a.k.a. RRM, RBD, or RNP domain)^22-86^E:2.2e-19`PF08777.11^RRM_3^RNA binding motif^22-76^E:5.2e-05	.	.	COG0724^Rna-binding protein	KEGG:ath:AT1G11650	.	GO:0005829^cellular_component^cytosol`GO:0005576^cellular_component^extracellular region`GO:0005634^cellular_component^nucleus`GO:0003729^molecular_function^mRNA binding`GO:0008143^molecular_function^poly(A) binding`GO:0003723^molecular_function^RNA binding`GO:0006397^biological_process^mRNA processing`GO:0010193^biological_process^response to ozone	GO:0003676^molecular_function^nucleic acid binding`GO:0003723^molecular_function^RNA binding	.	.
Jv1_TRINITY_DN36285_c0_g1	Jv1_TRINITY_DN36285_c0_g1_i3	sp|Q9SAB3|RB45B_ARATH^sp|Q9SAB3|RB45B_ARATH^Q:196-474,H:245-338^75.53%ID^E:2e-42^.^.	.	.	.	.	.	.	.	.	.	.	.	.	.	.
Jv1_TRINITY_DN36285_c0_g1	Jv1_TRINITY_DN36285_c0_g1_i4	sp|Q9SAB3|RB45B_ARATH^sp|Q9SAB3|RB45B_ARATH^Q:1-333,H:230-338^72.32%ID^E:7e-48^.^.	.	Jv1_TRINITY_DN36285_c0_g1::Jv1_TRINITY_DN36285_c0_g1_i4::g.440::m.440	1-516[+]	RB45B_ARATH^RB45B_ARATH^Q:1-143,H:230-366^67.36%ID^E:6e-53^RecName: Full=Polyadenylate-binding protein RBP45B;^Eukaryota; Viridiplantae; Streptophyta; Embryophyta; Tracheophyta; Spermatophyta; Magnoliopsida; eudicotyledons; Gunneridae; Pentapetalae; rosids; malvids; Brassicales; Brassicaceae; Camelineae; Arabidopsis	PF13893.6^RRM_5^RNA recognition motif. (a.k.a. RRM, RBD, or RNP domain)^24-116^E:6e-06`PF00076.22^RRM_1^RNA recognition motif. (a.k.a. RRM, RBD, or RNP domain)^36-100^E:1.4e-18	.	.	COG0724^Rna-binding protein	KEGG:ath:AT1G11650	.	GO:0005829^cellular_component^cytosol`GO:0005576^cellular_component^extracellular region`GO:0005634^cellular_component^nucleus`GO:0003729^molecular_function^mRNA binding`GO:0008143^molecular_function^poly(A) binding`GO:0003723^molecular_function^RNA binding`GO:0006397^biological_process^mRNA processing`GO:0010193^biological_process^response to ozone	GO:0003676^molecular_function^nucleic acid binding	.	.
Jv1_TRINITY_DN36285_c0_g2	Jv1_TRINITY_DN36285_c0_g2_i1	.	.	.	.	.	.	.	.	.	.	.	.	.	.	.
Jv1_TRINITY_DN36285_c0_g3	Jv1_TRINITY_DN36285_c0_g3_i1	sp|Q93W34|RP45C_ARATH^sp|Q93W34|RP45C_ARATH^Q:322-224,H:329-361^66.67%ID^E:1e-06^.^.	.	.	.	.	.	.	.	.	.	.	.	.	.	.
Jv1_TRINITY_DN36285_c0_g1	Jv1_TRINITY_DN36285_c0_g1_i5	sp|Q9LEB4|RBP45_NICPL^sp|Q9LEB4|RBP45_NICPL^Q:5-391,H:264-393^69.23%ID^E:2e-44^.^.	.	Jv1_TRINITY_DN36285_c0_g1::Jv1_TRINITY_DN36285_c0_g1_i5::g.441::m.441	2-466[+]	RB45B_ARATH^RB45B_ARATH^Q:2-129,H:242-366^67.44%ID^E:4e-49^RecName: Full=Polyadenylate-binding protein RBP45B;^Eukaryota; Viridiplantae; Streptophyta; Embryophyta; Tracheophyta; Spermatophyta; Magnoliopsida; eudicotyledons; Gunneridae; Pentapetalae; rosids; malvids; Brassicales; Brassicaceae; Camelineae; Arabidopsis	PF13893.6^RRM_5^RNA recognition motif. (a.k.a. RRM, RBD, or RNP domain)^12-104^E:4.9e-06`PF00076.22^RRM_1^RNA recognition motif. (a.k.a. RRM, RBD, or RNP domain)^22-86^E:5.1e-19	.	.	COG0724^Rna-binding protein	KEGG:ath:AT1G11650	.	GO:0005829^cellular_component^cytosol`GO:0005576^cellular_component^extracellular region`GO:0005634^cellular_component^nucleus`GO:0003729^molecular_function^mRNA binding`GO:0008143^molecular_function^poly(A) binding`GO:0003723^molecular_function^RNA binding`GO:0006397^biological_process^mRNA processing`GO:0010193^biological_process^response to ozone	GO:0003676^molecular_function^nucleic acid binding	.	.
Jv1_TRINITY_DN36285_c0_g1	Jv1_TRINITY_DN36285_c0_g1_i6	sp|Q9SAB3|RB45B_ARATH^sp|Q9SAB3|RB45B_ARATH^Q:150-248,H:306-338^81.82%ID^E:3e-10^.^.	.	.	.	.	.	.	.	.	.	.	.	.	.	.
Jv1_TRINITY_DN36285_c0_g1	Jv1_TRINITY_DN36285_c0_g1_i7	sp|Q9SAB3|RB45B_ARATH^sp|Q9SAB3|RB45B_ARATH^Q:1072-1350,H:245-338^75.53%ID^E:1e-39^.^.	.	.	.	.	.	.	.	.	.	.	.	.	.	.
Jv1_TRINITY_DN36285_c0_g1	Jv1_TRINITY_DN36285_c0_g1_i8	sp|Q9SAB3|RB45B_ARATH^sp|Q9SAB3|RB45B_ARATH^Q:5-292,H:242-338^74.23%ID^E:9e-45^.^.	.	Jv1_TRINITY_DN36285_c0_g1::Jv1_TRINITY_DN36285_c0_g1_i8::g.442::m.442	2-448[+]	RB45B_ARATH^RB45B_ARATH^Q:2-129,H:242-366^68.46%ID^E:1e-49^RecName: Full=Polyadenylate-binding protein RBP45B;^Eukaryota; Viridiplantae; Streptophyta; Embryophyta; Tracheophyta; Spermatophyta; Magnoliopsida; eudicotyledons; Gunneridae; Pentapetalae; rosids; malvids; Brassicales; Brassicaceae; Camelineae; Arabidopsis	PF13893.6^RRM_5^RNA recognition motif. (a.k.a. RRM, RBD, or RNP domain)^12-103^E:5e-06`PF00076.22^RRM_1^RNA recognition motif. (a.k.a. RRM, RBD, or RNP domain)^22-86^E:4.6e-19	.	.	COG0724^Rna-binding protein	KEGG:ath:AT1G11650	.	GO:0005829^cellular_component^cytosol`GO:0005576^cellular_component^extracellular region`GO:0005634^cellular_component^nucleus`GO:0003729^molecular_function^mRNA binding`GO:0008143^molecular_function^poly(A) binding`GO:0003723^molecular_function^RNA binding`GO:0006397^biological_process^mRNA processing`GO:0010193^biological_process^response to ozone	GO:0003676^molecular_function^nucleic acid binding	.	.
Jv1_TRINITY_DN36285_c0_g1	Jv1_TRINITY_DN36285_c0_g1_i9	.	.	.	.	.	.	.	.	.	.	.	.	.	.	.
Jv1_TRINITY_DN36221_c0_g1	Jv1_TRINITY_DN36221_c0_g1_i1	sp|Q94BS2|MET1_ARATH^sp|Q94BS2|MET1_ARATH^Q:116-520,H:22-162^56.03%ID^E:8e-36^.^.	.	Jv1_TRINITY_DN36221_c0_g1::Jv1_TRINITY_DN36221_c0_g1_i1::g.443::m.443	62-520[+]	MET1_ARATH^MET1_ARATH^Q:19-153,H:22-162^60.28%ID^E:1e-37^RecName: Full=Protein MET1, chloroplastic {ECO:0000303|PubMed:25587003};^Eukaryota; Viridiplantae; Streptophyta; Embryophyta; Tracheophyta; Spermatophyta; Magnoliopsida; eudicotyledons; Gunneridae; Pentapetalae; rosids; malvids; Brassicales; Brassicaceae; Camelineae; Arabidopsis	.	.	.	ENOG410ZEH3^NA	KEGG:ath:AT1G55480	.	GO:0009507^cellular_component^chloroplast`GO:0009941^cellular_component^chloroplast envelope`GO:0031969^cellular_component^chloroplast membrane`GO:0009570^cellular_component^chloroplast stroma`GO:0009534^cellular_component^chloroplast thylakoid`GO:0009535^cellular_component^chloroplast thylakoid membrane`GO:0009575^cellular_component^chromoplast stroma`GO:0035448^cellular_component^extrinsic comp…	.	.	.
Jv1_TRINITY_DN36221_c0_g2	Jv1_TRINITY_DN36221_c0_g2_i1	sp|Q94BS2|MET1_ARATH^sp|Q94BS2|MET1_ARATH^Q:325-981,H:99-319^72.07%ID^E:3e-98^.^.	.	Jv1_TRINITY_DN36221_c0_g2::Jv1_TRINITY_DN36221_c0_g2_i1::g.445::m.445	70-972[+]	MET1_ARATH^MET1_ARATH^Q:17-300,H:20-315^60.61%ID^E:1e-113^RecName: Full=Protein MET1, chloroplastic {ECO:0000303|PubMed:25587003};^Eukaryota; Viridiplantae; Streptophyta; Embryophyta; Tracheophyta; Spermatophyta; Magnoliopsida; eudicotyledons; Gunneridae; Pentapetalae; rosids; malvids; Brassicales; Brassicaceae; Camelineae; Arabidopsis	PF13432.6^TPR_16^Tetratricopeptide repeat^209-266^E:0.0079	.	.	ENOG410ZEH3^NA	KEGG:ath:AT1G55480	.	GO:0009507^cellular_component^chloroplast`GO:0009941^cellular_component^chloroplast envelope`GO:0031969^cellular_component^chloroplast membrane`GO:0009570^cellular_component^chloroplast stroma`GO:0009534^cellular_component^chloroplast thylakoid`GO:0009535^cellular_component^chloroplast thylakoid membrane`GO:0009575^cellular_component^chromoplast stroma`GO:0035448^cellular_component^extrinsic comp…	.	.	.
Jv1_TRINITY_DN36221_c0_g2	Jv1_TRINITY_DN36221_c0_g2_i2	sp|Q94BS2|MET1_ARATH^sp|Q94BS2|MET1_ARATH^Q:337-993,H:99-319^72.07%ID^E:4e-98^.^.	.	Jv1_TRINITY_DN36221_c0_g2::Jv1_TRINITY_DN36221_c0_g2_i2::g.446::m.446	70-984[+]	MET1_ARATH^MET1_ARATH^Q:84-304,H:93-315^73.21%ID^E:2e-112^RecName: Full=Protein MET1, chloroplastic {ECO:0000303|PubMed:25587003};^Eukaryota; Viridiplantae; Streptophyta; Embryophyta; Tracheophyta; Spermatophyta; Magnoliopsida; eudicotyledons; Gunneridae; Pentapetalae; rosids; malvids; Brassicales; Brassicaceae; Camelineae; Arabidopsis	PF13432.6^TPR_16^Tetratricopeptide repeat^213-270^E:0.0081	.	.	ENOG410ZEH3^NA	KEGG:ath:AT1G55480	.	GO:0009507^cellular_component^chloroplast`GO:0009941^cellular_component^chloroplast envelope`GO:0031969^cellular_component^chloroplast membrane`GO:0009570^cellular_component^chloroplast stroma`GO:0009534^cellular_component^chloroplast thylakoid`GO:0009535^cellular_component^chloroplast thylakoid membrane`GO:0009575^cellular_component^chromoplast stroma`GO:0035448^cellular_component^extrinsic comp…	.	.	.
Jv1_TRINITY_DN36221_c0_g2	Jv1_TRINITY_DN36221_c0_g2_i3	sp|Q94BS2|MET1_ARATH^sp|Q94BS2|MET1_ARATH^Q:180-890,H:99-335^78.9%ID^E:5e-127^.^.	.	Jv1_TRINITY_DN36221_c0_g2::Jv1_TRINITY_DN36221_c0_g2_i3::g.447::m.447	3-893[+]	MET1_ARATH^MET1_ARATH^Q:54-296,H:93-335^79.01%ID^E:2e-142^RecName: Full=Protein MET1, chloroplastic {ECO:0000303|PubMed:25587003};^Eukaryota; Viridiplantae; Streptophyta; Embryophyta; Tracheophyta; Spermatophyta; Magnoliopsida; eudicotyledons; Gunneridae; Pentapetalae; rosids; malvids; Brassicales; Brassicaceae; Camelineae; Arabidopsis	.	.	.	ENOG410ZEH3^NA	KEGG:ath:AT1G55480	.	GO:0009507^cellular_component^chloroplast`GO:0009941^cellular_component^chloroplast envelope`GO:0031969^cellular_component^chloroplast membrane`GO:0009570^cellular_component^chloroplast stroma`GO:0009534^cellular_component^chloroplast thylakoid`GO:0009535^cellular_component^chloroplast thylakoid membrane`GO:0009575^cellular_component^chromoplast stroma`GO:0035448^cellular_component^extrinsic comp…	.	.	.
Jv1_TRINITY_DN36221_c0_g2	Jv1_TRINITY_DN36221_c0_g2_i4	sp|Q94BS2|MET1_ARATH^sp|Q94BS2|MET1_ARATH^Q:325-1035,H:99-335^79.32%ID^E:1e-126^.^.	.	Jv1_TRINITY_DN36221_c0_g2::Jv1_TRINITY_DN36221_c0_g2_i4::g.448::m.448	70-1038[+]	MET1_ARATH^MET1_ARATH^Q:17-322,H:20-335^66.14%ID^E:3e-143^RecName: Full=Protein MET1, chloroplastic {ECO:0000303|PubMed:25587003};^Eukaryota; Viridiplantae; Streptophyta; Embryophyta; Tracheophyta; Spermatophyta; Magnoliopsida; eudicotyledons; Gunneridae; Pentapetalae; rosids; malvids; Brassicales; Brassicaceae; Camelineae; Arabidopsis	PF13432.6^TPR_16^Tetratricopeptide repeat^209-266^E:0.0089	.	.	ENOG410ZEH3^NA	KEGG:ath:AT1G55480	.	GO:0009507^cellular_component^chloroplast`GO:0009941^cellular_component^chloroplast envelope`GO:0031969^cellular_component^chloroplast membrane`GO:0009570^cellular_component^chloroplast stroma`GO:0009534^cellular_component^chloroplast thylakoid`GO:0009535^cellular_component^chloroplast thylakoid membrane`GO:0009575^cellular_component^chromoplast stroma`GO:0035448^cellular_component^extrinsic comp…	.	.	.
Jv1_TRINITY_DN36221_c0_g2	Jv1_TRINITY_DN36221_c0_g2_i5	sp|Q94BS2|MET1_ARATH^sp|Q94BS2|MET1_ARATH^Q:207-296,H:99-128^83.33%ID^E:3e-08^.^.	.	Jv1_TRINITY_DN36221_c0_g2::Jv1_TRINITY_DN36221_c0_g2_i5::g.449::m.449	3-299[+]	MET1_ARATH^MET1_ARATH^Q:2-98,H:22-128^42.06%ID^E:1e-13^RecName: Full=Protein MET1, chloroplastic {ECO:0000303|PubMed:25587003};^Eukaryota; Viridiplantae; Streptophyta; Embryophyta; Tracheophyta; Spermatophyta; Magnoliopsida; eudicotyledons; Gunneridae; Pentapetalae; rosids; malvids; Brassicales; Brassicaceae; Camelineae; Arabidopsis	.	.	.	ENOG410ZEH3^NA	KEGG:ath:AT1G55480	.	GO:0009507^cellular_component^chloroplast`GO:0009941^cellular_component^chloroplast envelope`GO:0031969^cellular_component^chloroplast membrane`GO:0009570^cellular_component^chloroplast stroma`GO:0009534^cellular_component^chloroplast thylakoid`GO:0009535^cellular_component^chloroplast thylakoid membrane`GO:0009575^cellular_component^chromoplast stroma`GO:0035448^cellular_component^extrinsic comp…	.	.	.
Jv1_TRINITY_DN36221_c0_g2	Jv1_TRINITY_DN36221_c0_g2_i6	sp|Q94BS2|MET1_ARATH^sp|Q94BS2|MET1_ARATH^Q:337-1047,H:99-335^79.32%ID^E:9e-127^.^.	.	Jv1_TRINITY_DN36221_c0_g2::Jv1_TRINITY_DN36221_c0_g2_i6::g.450::m.450	70-1050[+]	MET1_ARATH^MET1_ARATH^Q:84-326,H:93-335^79.42%ID^E:4e-142^RecName: Full=Protein MET1, chloroplastic {ECO:0000303|PubMed:25587003};^Eukaryota; Viridiplantae; Streptophyta; Embryophyta; Tracheophyta; Spermatophyta; Magnoliopsida; eudicotyledons; Gunneridae; Pentapetalae; rosids; malvids; Brassicales; Brassicaceae; Camelineae; Arabidopsis	PF13432.6^TPR_16^Tetratricopeptide repeat^213-270^E:0.0091	.	.	ENOG410ZEH3^NA	KEGG:ath:AT1G55480	.	GO:0009507^cellular_component^chloroplast`GO:0009941^cellular_component^chloroplast envelope`GO:0031969^cellular_component^chloroplast membrane`GO:0009570^cellular_component^chloroplast stroma`GO:0009534^cellular_component^chloroplast thylakoid`GO:0009535^cellular_component^chloroplast thylakoid membrane`GO:0009575^cellular_component^chromoplast stroma`GO:0035448^cellular_component^extrinsic comp…	.	.	.
Jv1_TRINITY_DN36221_c0_g2	Jv1_TRINITY_DN36221_c0_g2_i7	sp|Q94BS2|MET1_ARATH^sp|Q94BS2|MET1_ARATH^Q:325-1035,H:99-335^78.48%ID^E:1e-125^.^.	.	Jv1_TRINITY_DN36221_c0_g2::Jv1_TRINITY_DN36221_c0_g2_i7::g.451::m.451	70-1038[+]	MET1_ARATH^MET1_ARATH^Q:17-322,H:20-335^65.51%ID^E:4e-142^RecName: Full=Protein MET1, chloroplastic {ECO:0000303|PubMed:25587003};^Eukaryota; Viridiplantae; Streptophyta; Embryophyta; Tracheophyta; Spermatophyta; Magnoliopsida; eudicotyledons; Gunneridae; Pentapetalae; rosids; malvids; Brassicales; Brassicaceae; Camelineae; Arabidopsis	.	.	.	ENOG410ZEH3^NA	KEGG:ath:AT1G55480	.	GO:0009507^cellular_component^chloroplast`GO:0009941^cellular_component^chloroplast envelope`GO:0031969^cellular_component^chloroplast membrane`GO:0009570^cellular_component^chloroplast stroma`GO:0009534^cellular_component^chloroplast thylakoid`GO:0009535^cellular_component^chloroplast thylakoid membrane`GO:0009575^cellular_component^chromoplast stroma`GO:0035448^cellular_component^extrinsic comp…	.	.	.
Jv1_TRINITY_DN36221_c0_g1	Jv1_TRINITY_DN36221_c0_g1_i2	sp|Q94BS2|MET1_ARATH^sp|Q94BS2|MET1_ARATH^Q:316-519,H:95-162^88.24%ID^E:2e-35^.^.	.	Jv1_TRINITY_DN36221_c0_g1::Jv1_TRINITY_DN36221_c0_g1_i2::g.452::m.452	61-519[+]	MET1_ARATH^MET1_ARATH^Q:19-153,H:22-162^60.28%ID^E:1e-37^RecName: Full=Protein MET1, chloroplastic {ECO:0000303|PubMed:25587003};^Eukaryota; Viridiplantae; Streptophyta; Embryophyta; Tracheophyta; Spermatophyta; Magnoliopsida; eudicotyledons; Gunneridae; Pentapetalae; rosids; malvids; Brassicales; Brassicaceae; Camelineae; Arabidopsis	.	.	.	ENOG410ZEH3^NA	KEGG:ath:AT1G55480	.	GO:0009507^cellular_component^chloroplast`GO:0009941^cellular_component^chloroplast envelope`GO:0031969^cellular_component^chloroplast membrane`GO:0009570^cellular_component^chloroplast stroma`GO:0009534^cellular_component^chloroplast thylakoid`GO:0009535^cellular_component^chloroplast thylakoid membrane`GO:0009575^cellular_component^chromoplast stroma`GO:0035448^cellular_component^extrinsic comp…	.	.	.
Jv1_TRINITY_DN36221_c0_g2	Jv1_TRINITY_DN36221_c0_g2_i8	sp|Q94BS2|MET1_ARATH^sp|Q94BS2|MET1_ARATH^Q:207-929,H:95-335^79.67%ID^E:9e-132^.^.	.	Jv1_TRINITY_DN36221_c0_g2::Jv1_TRINITY_DN36221_c0_g2_i8::g.454::m.454	3-932[+]	MET1_ARATH^MET1_ARATH^Q:67-309,H:93-335^79.42%ID^E:1e-142^RecName: Full=Protein MET1, chloroplastic {ECO:0000303|PubMed:25587003};^Eukaryota; Viridiplantae; Streptophyta; Embryophyta; Tracheophyta; Spermatophyta; Magnoliopsida; eudicotyledons; Gunneridae; Pentapetalae; rosids; malvids; Brassicales; Brassicaceae; Camelineae; Arabidopsis	PF13432.6^TPR_16^Tetratricopeptide repeat^196-253^E:0.0083	.	.	ENOG410ZEH3^NA	KEGG:ath:AT1G55480	.	GO:0009507^cellular_component^chloroplast`GO:0009941^cellular_component^chloroplast envelope`GO:0031969^cellular_component^chloroplast membrane`GO:0009570^cellular_component^chloroplast stroma`GO:0009534^cellular_component^chloroplast thylakoid`GO:0009535^cellular_component^chloroplast thylakoid membrane`GO:0009575^cellular_component^chromoplast stroma`GO:0035448^cellular_component^extrinsic comp…	.	.	.
Jv1_TRINITY_DN36221_c0_g2	Jv1_TRINITY_DN36221_c0_g2_i9	sp|Q94BS2|MET1_ARATH^sp|Q94BS2|MET1_ARATH^Q:180-401,H:99-172^87.84%ID^E:3e-44^.^.`sp|Q94BS2|MET1_ARATH^sp|Q94BS2|MET1_ARATH^Q:484-591,H:172-207^72.22%ID^E:3e-44^.^.	.	Jv1_TRINITY_DN36221_c0_g2::Jv1_TRINITY_DN36221_c0_g2_i9::g.455::m.455	3-416[+]	MET1_ARATH^MET1_ARATH^Q:54-133,H:93-172^87.5%ID^E:1e-44^RecName: Full=Protein MET1, chloroplastic {ECO:0000303|PubMed:25587003};^Eukaryota; Viridiplantae; Streptophyta; Embryophyta; Tracheophyta; Spermatophyta; Magnoliopsida; eudicotyledons; Gunneridae; Pentapetalae; rosids; malvids; Brassicales; Brassicaceae; Camelineae; Arabidopsis	.	.	.	ENOG410ZEH3^NA	KEGG:ath:AT1G55480	.	GO:0009507^cellular_component^chloroplast`GO:0009941^cellular_component^chloroplast envelope`GO:0031969^cellular_component^chloroplast membrane`GO:0009570^cellular_component^chloroplast stroma`GO:0009534^cellular_component^chloroplast thylakoid`GO:0009535^cellular_component^chloroplast thylakoid membrane`GO:0009575^cellular_component^chromoplast stroma`GO:0035448^cellular_component^extrinsic comp…	.	.	.
Jv1_TRINITY_DN36221_c0_g2	Jv1_TRINITY_DN36221_c0_g2_i10	sp|Q94BS2|MET1_ARATH^sp|Q94BS2|MET1_ARATH^Q:350-853,H:103-270^72.62%ID^E:2e-71^.^.	.	Jv1_TRINITY_DN36221_c0_g2::Jv1_TRINITY_DN36221_c0_g2_i10::g.456::m.456	359-853[+]	MET1_ARATH^MET1_ARATH^Q:12-165,H:117-270^77.27%ID^E:2e-82^RecName: Full=Protein MET1, chloroplastic {ECO:0000303|PubMed:25587003};^Eukaryota; Viridiplantae; Streptophyta; Embryophyta; Tracheophyta; Spermatophyta; Magnoliopsida; eudicotyledons; Gunneridae; Pentapetalae; rosids; malvids; Brassicales; Brassicaceae; Camelineae; Arabidopsis	.	.	.	ENOG410ZEH3^NA	KEGG:ath:AT1G55480	.	GO:0009507^cellular_component^chloroplast`GO:0009941^cellular_component^chloroplast envelope`GO:0031969^cellular_component^chloroplast membrane`GO:0009570^cellular_component^chloroplast stroma`GO:0009534^cellular_component^chloroplast thylakoid`GO:0009535^cellular_component^chloroplast thylakoid membrane`GO:0009575^cellular_component^chromoplast stroma`GO:0035448^cellular_component^extrinsic comp…	.	.	.
Jv1_TRINITY_DN36221_c0_g2	Jv1_TRINITY_DN36221_c0_g2_i10	sp|Q94BS2|MET1_ARATH^sp|Q94BS2|MET1_ARATH^Q:350-853,H:103-270^72.62%ID^E:2e-71^.^.	.	Jv1_TRINITY_DN36221_c0_g2::Jv1_TRINITY_DN36221_c0_g2_i10::g.457::m.457	70-405[+]	MET1_ARATH^MET1_ARATH^Q:84-109,H:93-118^88.46%ID^E:5e-09^RecName: Full=Protein MET1, chloroplastic {ECO:0000303|PubMed:25587003};^Eukaryota; Viridiplantae; Streptophyta; Embryophyta; Tracheophyta; Spermatophyta; Magnoliopsida; eudicotyledons; Gunneridae; Pentapetalae; rosids; malvids; Brassicales; Brassicaceae; Camelineae; Arabidopsis	.	.	.	ENOG410ZEH3^NA	KEGG:ath:AT1G55480	.	GO:0009507^cellular_component^chloroplast`GO:0009941^cellular_component^chloroplast envelope`GO:0031969^cellular_component^chloroplast membrane`GO:0009570^cellular_component^chloroplast stroma`GO:0009534^cellular_component^chloroplast thylakoid`GO:0009535^cellular_component^chloroplast thylakoid membrane`GO:0009575^cellular_component^chromoplast stroma`GO:0035448^cellular_component^extrinsic comp…	.	.	.
Jv1_TRINITY_DN36221_c0_g2	Jv1_TRINITY_DN36221_c0_g2_i11	.	.	Jv1_TRINITY_DN36221_c0_g2::Jv1_TRINITY_DN36221_c0_g2_i11::g.459::m.459	52-381[+]	MET1_ARATH^MET1_ARATH^Q:84-109,H:93-118^88.46%ID^E:4e-09^RecName: Full=Protein MET1, chloroplastic {ECO:0000303|PubMed:25587003};^Eukaryota; Viridiplantae; Streptophyta; Embryophyta; Tracheophyta; Spermatophyta; Magnoliopsida; eudicotyledons; Gunneridae; Pentapetalae; rosids; malvids; Brassicales; Brassicaceae; Camelineae; Arabidopsis	.	.	.	ENOG410ZEH3^NA	KEGG:ath:AT1G55480	.	GO:0009507^cellular_component^chloroplast`GO:0009941^cellular_component^chloroplast envelope`GO:0031969^cellular_component^chloroplast membrane`GO:0009570^cellular_component^chloroplast stroma`GO:0009534^cellular_component^chloroplast thylakoid`GO:0009535^cellular_component^chloroplast thylakoid membrane`GO:0009575^cellular_component^chromoplast stroma`GO:0035448^cellular_component^extrinsic comp…	.	.	.
Jv1_TRINITY_DN36221_c0_g2	Jv1_TRINITY_DN36221_c0_g2_i12	sp|Q94BS2|MET1_ARATH^sp|Q94BS2|MET1_ARATH^Q:325-420,H:95-126^87.5%ID^E:3e-11^.^.	.	Jv1_TRINITY_DN36221_c0_g2::Jv1_TRINITY_DN36221_c0_g2_i12::g.460::m.460	70-423[+]	MET1_ARATH^MET1_ARATH^Q:84-117,H:93-126^85.29%ID^E:1e-12^RecName: Full=Protein MET1, chloroplastic {ECO:0000303|PubMed:25587003};^Eukaryota; Viridiplantae; Streptophyta; Embryophyta; Tracheophyta; Spermatophyta; Magnoliopsida; eudicotyledons; Gunneridae; Pentapetalae; rosids; malvids; Brassicales; Brassicaceae; Camelineae; Arabidopsis	.	.	.	ENOG410ZEH3^NA	KEGG:ath:AT1G55480	.	GO:0009507^cellular_component^chloroplast`GO:0009941^cellular_component^chloroplast envelope`GO:0031969^cellular_component^chloroplast membrane`GO:0009570^cellular_component^chloroplast stroma`GO:0009534^cellular_component^chloroplast thylakoid`GO:0009535^cellular_component^chloroplast thylakoid membrane`GO:0009575^cellular_component^chromoplast stroma`GO:0035448^cellular_component^extrinsic comp…	.	.	.
Jv1_TRINITY_DN36221_c0_g2	Jv1_TRINITY_DN36221_c0_g2_i13	sp|Q94BS2|MET1_ARATH^sp|Q94BS2|MET1_ARATH^Q:180-692,H:99-269^78.95%ID^E:1e-85^.^.	.	Jv1_TRINITY_DN36221_c0_g2::Jv1_TRINITY_DN36221_c0_g2_i13::g.461::m.461	3-692[+]	MET1_ARATH^MET1_ARATH^Q:54-230,H:93-269^79.1%ID^E:9e-100^RecName: Full=Protein MET1, chloroplastic {ECO:0000303|PubMed:25587003};^Eukaryota; Viridiplantae; Streptophyta; Embryophyta; Tracheophyta; Spermatophyta; Magnoliopsida; eudicotyledons; Gunneridae; Pentapetalae; rosids; malvids; Brassicales; Brassicaceae; Camelineae; Arabidopsis	.	.	.	ENOG410ZEH3^NA	KEGG:ath:AT1G55480	.	GO:0009507^cellular_component^chloroplast`GO:0009941^cellular_component^chloroplast envelope`GO:0031969^cellular_component^chloroplast membrane`GO:0009570^cellular_component^chloroplast stroma`GO:0009534^cellular_component^chloroplast thylakoid`GO:0009535^cellular_component^chloroplast thylakoid membrane`GO:0009575^cellular_component^chromoplast stroma`GO:0035448^cellular_component^extrinsic comp…	.	.	.
Jv1_TRINITY_DN36297_c0_g1	Jv1_TRINITY_DN36297_c0_g1_i1	.	.	.	.	.	.	.	.	.	.	.	.	.	.	.
Jv1_TRINITY_DN36297_c0_g1	Jv1_TRINITY_DN36297_c0_g1_i2	sp|Q8L7R2|KHSE_ARATH^sp|Q8L7R2|KHSE_ARATH^Q:208-1212,H:33-370^76.04%ID^E:3e-145^.^.	.	Jv1_TRINITY_DN36297_c0_g1::Jv1_TRINITY_DN36297_c0_g1_i2::g.463::m.463	879-1442[-]	.	.	.	.	.	.	.	.	.	.	.
Jv1_TRINITY_DN36297_c0_g1	Jv1_TRINITY_DN36297_c0_g1_i2	sp|Q8L7R2|KHSE_ARATH^sp|Q8L7R2|KHSE_ARATH^Q:208-1212,H:33-370^76.04%ID^E:3e-145^.^.	.	Jv1_TRINITY_DN36297_c0_g1::Jv1_TRINITY_DN36297_c0_g1_i2::g.462::m.462	85-1215[+]	KHSE_ARATH^KHSE_ARATH^Q:40-376,H:31-370^75.88%ID^E:3e-158^RecName: Full=Homoserine kinase;^Eukaryota; Viridiplantae; Streptophyta; Embryophyta; Tracheophyta; Spermatophyta; Magnoliopsida; eudicotyledons; Gunneridae; Pentapetalae; rosids; malvids; Brassicales; Brassicaceae; Camelineae; Arabidopsis	PF00288.26^GHMP_kinases_N^GHMP kinases N terminal domain^143-208^E:2.4e-10`PF08544.13^GHMP_kinases_C^GHMP kinases C terminal^271-347^E:1.1e-09	.	.	COG0083^Catalyzes the ATP-dependent phosphorylation of L- homoserine to L-homoserine phosphate (By similarity)	KEGG:ath:AT2G17265`KO:K00872	.	GO:0009507^cellular_component^chloroplast`GO:0009570^cellular_component^chloroplast stroma`GO:0005524^molecular_function^ATP binding`GO:0004413^molecular_function^homoserine kinase activity`GO:0006952^biological_process^defense response`GO:0009086^biological_process^methionine biosynthetic process`GO:0009617^biological_process^response to bacterium`GO:0009620^biological_process^response to fungus…	GO:0005524^molecular_function^ATP binding	.	.
Jv1_TRINITY_DN36297_c0_g2	Jv1_TRINITY_DN36297_c0_g2_i1	sp|Q8L7R2|KHSE_ARATH^sp|Q8L7R2|KHSE_ARATH^Q:3-569,H:182-370^78.31%ID^E:3e-91^.^.	.	Jv1_TRINITY_DN36297_c0_g2::Jv1_TRINITY_DN36297_c0_g2_i1::g.465::m.465	236-790[-]	.	.	.	.	.	.	.	.	.	.	.
Jv1_TRINITY_DN36297_c0_g2	Jv1_TRINITY_DN36297_c0_g2_i1	sp|Q8L7R2|KHSE_ARATH^sp|Q8L7R2|KHSE_ARATH^Q:3-569,H:182-370^78.31%ID^E:3e-91^.^.	.	Jv1_TRINITY_DN36297_c0_g2::Jv1_TRINITY_DN36297_c0_g2_i1::g.464::m.464	3-572[+]	KHSE_ARATH^KHSE_ARATH^Q:1-189,H:182-370^78.31%ID^E:1e-92^RecName: Full=Homoserine kinase;^Eukaryota; Viridiplantae; Streptophyta; Embryophyta; Tracheophyta; Spermatophyta; Magnoliopsida; eudicotyledons; Gunneridae; Pentapetalae; rosids; malvids; Brassicales; Brassicaceae; Camelineae; Arabidopsis	PF08544.13^GHMP_kinases_C^GHMP kinases C terminal^84-159^E:2.8e-10	.	.	COG0083^Catalyzes the ATP-dependent phosphorylation of L- homoserine to L-homoserine phosphate (By similarity)	KEGG:ath:AT2G17265`KO:K00872	.	GO:0009507^cellular_component^chloroplast`GO:0009570^cellular_component^chloroplast stroma`GO:0005524^molecular_function^ATP binding`GO:0004413^molecular_function^homoserine kinase activity`GO:0006952^biological_process^defense response`GO:0009086^biological_process^methionine biosynthetic process`GO:0009617^biological_process^response to bacterium`GO:0009620^biological_process^response to fungus…	.	.	.
Jv1_TRINITY_DN36297_c0_g1	Jv1_TRINITY_DN36297_c0_g1_i3	.	.	.	.	.	.	.	.	.	.	.	.	.	.	.
Jv1_TRINITY_DN36297_c0_g1	Jv1_TRINITY_DN36297_c0_g1_i4	sp|Q8L7R2|KHSE_ARATH^sp|Q8L7R2|KHSE_ARATH^Q:490-906,H:164-302^79.14%ID^E:3e-63^.^.`sp|Q8L7R2|KHSE_ARATH^sp|Q8L7R2|KHSE_ARATH^Q:208-417,H:33-104^69.44%ID^E:3e-25^.^.	.	Jv1_TRINITY_DN36297_c0_g1::Jv1_TRINITY_DN36297_c0_g1_i4::g.466::m.466	85-906[+]	KHSE_ARATH^KHSE_ARATH^Q:40-274,H:31-302^67.28%ID^E:6e-99^RecName: Full=Homoserine kinase;^Eukaryota; Viridiplantae; Streptophyta; Embryophyta; Tracheophyta; Spermatophyta; Magnoliopsida; eudicotyledons; Gunneridae; Pentapetalae; rosids; malvids; Brassicales; Brassicaceae; Camelineae; Arabidopsis	PF00288.26^GHMP_kinases_N^GHMP kinases N terminal domain^112-174^E:5.1e-10	.	.	COG0083^Catalyzes the ATP-dependent phosphorylation of L- homoserine to L-homoserine phosphate (By similarity)	KEGG:ath:AT2G17265`KO:K00872	.	GO:0009507^cellular_component^chloroplast`GO:0009570^cellular_component^chloroplast stroma`GO:0005524^molecular_function^ATP binding`GO:0004413^molecular_function^homoserine kinase activity`GO:0006952^biological_process^defense response`GO:0009086^biological_process^methionine biosynthetic process`GO:0009617^biological_process^response to bacterium`GO:0009620^biological_process^response to fungus…	GO:0005524^molecular_function^ATP binding	.	.
Jv1_TRINITY_DN36297_c0_g3	Jv1_TRINITY_DN36297_c0_g3_i1	sp|Q8L7R2|KHSE_ARATH^sp|Q8L7R2|KHSE_ARATH^Q:202-492,H:31-130^68%ID^E:9e-38^.^.	.	Jv1_TRINITY_DN36297_c0_g3::Jv1_TRINITY_DN36297_c0_g3_i1::g.467::m.467	103-624[+]	KHSE_ARATH^KHSE_ARATH^Q:8-171,H:10-171^66.27%ID^E:7e-49^RecName: Full=Homoserine kinase;^Eukaryota; Viridiplantae; Streptophyta; Embryophyta; Tracheophyta; Spermatophyta; Magnoliopsida; eudicotyledons; Gunneridae; Pentapetalae; rosids; malvids; Brassicales; Brassicaceae; Camelineae; Arabidopsis	PF00288.26^GHMP_kinases_N^GHMP kinases N terminal domain^137-171^E:6.9e-08	.	.	COG0083^Catalyzes the ATP-dependent phosphorylation of L- homoserine to L-homoserine phosphate (By similarity)	KEGG:ath:AT2G17265`KO:K00872	.	GO:0009507^cellular_component^chloroplast`GO:0009570^cellular_component^chloroplast stroma`GO:0005524^molecular_function^ATP binding`GO:0004413^molecular_function^homoserine kinase activity`GO:0006952^biological_process^defense response`GO:0009086^biological_process^methionine biosynthetic process`GO:0009617^biological_process^response to bacterium`GO:0009620^biological_process^response to fungus…	GO:0005524^molecular_function^ATP binding	.	.
Jv1_TRINITY_DN36297_c0_g1	Jv1_TRINITY_DN36297_c0_g1_i5	sp|Q8L7R2|KHSE_ARATH^sp|Q8L7R2|KHSE_ARATH^Q:220-1224,H:33-370^76.04%ID^E:4e-145^.^.	.	Jv1_TRINITY_DN36297_c0_g1::Jv1_TRINITY_DN36297_c0_g1_i5::g.469::m.469	891-1454[-]	.	.	.	.	.	.	.	.	.	.	.
Jv1_TRINITY_DN36297_c0_g1	Jv1_TRINITY_DN36297_c0_g1_i5	sp|Q8L7R2|KHSE_ARATH^sp|Q8L7R2|KHSE_ARATH^Q:220-1224,H:33-370^76.04%ID^E:4e-145^.^.	.	Jv1_TRINITY_DN36297_c0_g1::Jv1_TRINITY_DN36297_c0_g1_i5::g.468::m.468	85-1227[+]	KHSE_ARATH^KHSE_ARATH^Q:44-380,H:31-370^75.88%ID^E:1e-158^RecName: Full=Homoserine kinase;^Eukaryota; Viridiplantae; Streptophyta; Embryophyta; Tracheophyta; Spermatophyta; Magnoliopsida; eudicotyledons; Gunneridae; Pentapetalae; rosids; malvids; Brassicales; Brassicaceae; Camelineae; Arabidopsis	PF00288.26^GHMP_kinases_N^GHMP kinases N terminal domain^147-212^E:2.5e-10`PF08544.13^GHMP_kinases_C^GHMP kinases C terminal^275-351^E:1.1e-09	.	.	COG0083^Catalyzes the ATP-dependent phosphorylation of L- homoserine to L-homoserine phosphate (By similarity)	KEGG:ath:AT2G17265`KO:K00872	.	GO:0009507^cellular_component^chloroplast`GO:0009570^cellular_component^chloroplast stroma`GO:0005524^molecular_function^ATP binding`GO:0004413^molecular_function^homoserine kinase activity`GO:0006952^biological_process^defense response`GO:0009086^biological_process^methionine biosynthetic process`GO:0009617^biological_process^response to bacterium`GO:0009620^biological_process^response to fungus…	GO:0005524^molecular_function^ATP binding	.	.
Jv1_TRINITY_DN36294_c1_g1	Jv1_TRINITY_DN36294_c1_g1_i1	.	.	.	.	.	.	.	.	.	.	.	.	.	.	.
Jv1_TRINITY_DN36294_c2_g1	Jv1_TRINITY_DN36294_c2_g1_i1	sp|O65924|Y2921_ARATH^sp|O65924|Y2921_ARATH^Q:625-107,H:29-200^45.09%ID^E:6e-45^.^.	.	.	.	.	.	.	.	.	.	.	.	.	.	.
Jv1_TRINITY_DN36294_c2_g1	Jv1_TRINITY_DN36294_c2_g1_i2	sp|O65924|Y2921_ARATH^sp|O65924|Y2921_ARATH^Q:408-1,H:29-164^45.59%ID^E:5e-38^.^.	.	.	.	.	.	.	.	.	.	.	.	.	.	.
Jv1_TRINITY_DN36294_c3_g1	Jv1_TRINITY_DN36294_c3_g1_i1	sp|Q94BT0|SPSA1_ARATH^sp|Q94BT0|SPSA1_ARATH^Q:4-381,H:208-333^83.33%ID^E:4e-59^.^.	.	Jv1_TRINITY_DN36294_c3_g1::Jv1_TRINITY_DN36294_c3_g1_i1::g.471::m.471	1-381[+]	SPSA1_CITUN^SPSA1_CITUN^Q:2-127,H:206-331^84.92%ID^E:1e-69^RecName: Full=Probable sucrose-phosphate synthase 1;^Eukaryota; Viridiplantae; Streptophyta; Embryophyta; Tracheophyta; Spermatophyta; Magnoliopsida; eudicotyledons; Gunneridae; Pentapetalae; rosids; malvids; Sapindales; Rutaceae; Aurantioideae; Citrus	.	.	.	.	.	.	GO:0016157^molecular_function^sucrose synthase activity`GO:0046524^molecular_function^sucrose-phosphate synthase activity`GO:0005986^biological_process^sucrose biosynthetic process	.	.	.
Jv1_TRINITY_DN36294_c3_g2	Jv1_TRINITY_DN36294_c3_g2_i1	sp|Q43845|SPSA_SOLTU^sp|Q43845|SPSA_SOLTU^Q:2-2020,H:235-919^77.94%ID^E:0^.^.`sp|Q43845|SPSA_SOLTU^sp|Q43845|SPSA_SOLTU^Q:2487-2876,H:923-1052^71.54%ID^E:3e-51^.^.	.	Jv1_TRINITY_DN36294_c3_g2::Jv1_TRINITY_DN36294_c3_g2_i1::g.473::m.473	2-2245[+]	SPSA_SOLTU^SPSA_SOLTU^Q:1-673,H:235-919^77.94%ID^E:0^RecName: Full=Probable sucrose-phosphate synthase;^Eukaryota; Viridiplantae; Streptophyta; Embryophyta; Tracheophyta; Spermatophyta; Magnoliopsida; eudicotyledons; Gunneridae; Pentapetalae; asterids; lamiids; Solanales; Solanaceae; Solanoideae; Solaneae; Solanum	PF00534.20^Glycos_transf_1^Glycosyl transferases group 1^236-409^E:4.3e-23`PF13692.6^Glyco_trans_1_4^Glycosyl transferases group 1^241-398^E:5.3e-14	.	.	COG0438^Glycosyl transferase (Group 1	.	.	GO:0005829^cellular_component^cytosol`GO:0005886^cellular_component^plasma membrane`GO:0009506^cellular_component^plasmodesma`GO:0016157^molecular_function^sucrose synthase activity`GO:0046524^molecular_function^sucrose-phosphate synthase activity`GO:0071836^biological_process^nectar secretion`GO:0005986^biological_process^sucrose biosynthetic process	.	.	.
Jv1_TRINITY_DN36294_c3_g2	Jv1_TRINITY_DN36294_c3_g2_i1	sp|Q43845|SPSA_SOLTU^sp|Q43845|SPSA_SOLTU^Q:2-2020,H:235-919^77.94%ID^E:0^.^.`sp|Q43845|SPSA_SOLTU^sp|Q43845|SPSA_SOLTU^Q:2487-2876,H:923-1052^71.54%ID^E:3e-51^.^.	.	Jv1_TRINITY_DN36294_c3_g2::Jv1_TRINITY_DN36294_c3_g2_i1::g.477::m.477	2505-2882[+]	SPSA1_CITUN^SPSA1_CITUN^Q:1-124,H:933-1056^76.61%ID^E:6e-62^RecName: Full=Probable sucrose-phosphate synthase 1;^Eukaryota; Viridiplantae; Streptophyta; Embryophyta; Tracheophyta; Spermatophyta; Magnoliopsida; eudicotyledons; Gunneridae; Pentapetalae; rosids; malvids; Sapindales; Rutaceae; Aurantioideae; Citrus	PF05116.13^S6PP^Sucrose-6F-phosphate phosphohydrolase^4-71^E:3e-09	.	.	.	.	.	GO:0016157^molecular_function^sucrose synthase activity`GO:0046524^molecular_function^sucrose-phosphate synthase activity`GO:0005986^biological_process^sucrose biosynthetic process	.	.	.
Jv1_TRINITY_DN36294_c3_g2	Jv1_TRINITY_DN36294_c3_g2_i2	sp|O22060|SPSA1_CITUN^sp|O22060|SPSA1_CITUN^Q:2-2419,H:236-1056^76.73%ID^E:0^.^.	.	Jv1_TRINITY_DN36294_c3_g2::Jv1_TRINITY_DN36294_c3_g2_i2::g.478::m.478	2-2425[+]	SPSA1_CITUN^SPSA1_CITUN^Q:1-806,H:236-1056^76.73%ID^E:0^RecName: Full=Probable sucrose-phosphate synthase 1;^Eukaryota; Viridiplantae; Streptophyta; Embryophyta; Tracheophyta; Spermatophyta; Magnoliopsida; eudicotyledons; Gunneridae; Pentapetalae; rosids; malvids; Sapindales; Rutaceae; Aurantioideae; Citrus	PF00534.20^Glycos_transf_1^Glycosyl transferases group 1^236-409^E:4.9e-23`PF13692.6^Glyco_trans_1_4^Glycosyl transferases group 1^241-398^E:6e-14`PF05116.13^S6PP^Sucrose-6F-phosphate phosphohydrolase^546-752^E:1.2e-12	.	.	.	.	.	GO:0016157^molecular_function^sucrose synthase activity`GO:0046524^molecular_function^sucrose-phosphate synthase activity`GO:0005986^biological_process^sucrose biosynthetic process	.	.	.
Jv1_TRINITY_DN36294_c3_g3	Jv1_TRINITY_DN36294_c3_g3_i1	sp|Q94BT0|SPSA1_ARATH^sp|Q94BT0|SPSA1_ARATH^Q:300-1,H:186-285^86%ID^E:1e-53^.^.	.	Jv1_TRINITY_DN36294_c3_g3::Jv1_TRINITY_DN36294_c3_g3_i1::g.482::m.482	1-300[-]	SPSA1_ARATH^SPSA1_ARATH^Q:1-100,H:186-285^86%ID^E:1e-53^RecName: Full=Sucrose-phosphate synthase 1;^Eukaryota; Viridiplantae; Streptophyta; Embryophyta; Tracheophyta; Spermatophyta; Magnoliopsida; eudicotyledons; Gunneridae; Pentapetalae; rosids; malvids; Brassicales; Brassicaceae; Camelineae; Arabidopsis	.	.	.	COG0438^Glycosyl transferase (Group 1	KEGG:ath:AT5G20280`KO:K00696	.	GO:0005829^cellular_component^cytosol`GO:0005886^cellular_component^plasma membrane`GO:0009506^cellular_component^plasmodesma`GO:0046524^molecular_function^sucrose-phosphate synthase activity`GO:0071836^biological_process^nectar secretion`GO:0005986^biological_process^sucrose biosynthetic process	.	.	.
Jv1_TRINITY_DN36212_c0_g1	Jv1_TRINITY_DN36212_c0_g1_i1	sp|O94514|NOP56_SCHPO^sp|O94514|NOP56_SCHPO^Q:3-275,H:278-368^76.92%ID^E:1e-57^.^.`sp|O94514|NOP56_SCHPO^sp|O94514|NOP56_SCHPO^Q:263-457,H:365-429^66.15%ID^E:1e-57^.^.	.	Jv1_TRINITY_DN36212_c0_g1::Jv1_TRINITY_DN36212_c0_g1_i1::g.483::m.483	281-778[+]	NOP56_HUMAN^NOP56_HUMAN^Q:1-68,H:368-435^67.65%ID^E:2e-24^RecName: Full=Nucleolar protein 56;^Eukaryota; Metazoa; Chordata; Craniata; Vertebrata; Euteleostomi; Mammalia; Eutheria; Euarchontoglires; Primates; Haplorrhini; Catarrhini; Hominidae; Homo	PF01798.18^Nop^snoRNA binding domain, fibrillarin^1-39^E:2.8e-10	.	.	COG1498^Nucleolar protein	KEGG:hsa:10528`KO:K14564	.	GO:0031428^cellular_component^box C/D snoRNP complex`GO:0005737^cellular_component^cytoplasm`GO:0001650^cellular_component^fibrillar center`GO:0016020^cellular_component^membrane`GO:0005730^cellular_component^nucleolus`GO:0005654^cellular_component^nucleoplasm`GO:0070761^cellular_component^pre-snoRNP complex`GO:0005732^cellular_component^small nucleolar ribonucleoprotein complex`GO:0032040^cellul…	.	.	.
Jv1_TRINITY_DN36212_c0_g2	Jv1_TRINITY_DN36212_c0_g2_i1	sp|O00567|NOP56_HUMAN^sp|O00567|NOP56_HUMAN^Q:243-1550,H:4-435^61.7%ID^E:0^.^.	.	Jv1_TRINITY_DN36212_c0_g2::Jv1_TRINITY_DN36212_c0_g2_i1::g.484::m.484	237-1793[+]	NOP56_HUMAN^NOP56_HUMAN^Q:3-438,H:4-435^61.7%ID^E:0^RecName: Full=Nucleolar protein 56;^Eukaryota; Metazoa; Chordata; Craniata; Vertebrata; Euteleostomi; Mammalia; Eutheria; Euarchontoglires; Primates; Haplorrhini; Catarrhini; Hominidae; Homo	PF08156.13^NOP5NT^NOP5NT (NUC127) domain^4-69^E:2.2e-18`PF01798.18^Nop^snoRNA binding domain, fibrillarin^177-409^E:1.3e-89	.	.	COG1498^Nucleolar protein	KEGG:hsa:10528`KO:K14564	.	GO:0031428^cellular_component^box C/D snoRNP complex`GO:0005737^cellular_component^cytoplasm`GO:0001650^cellular_component^fibrillar center`GO:0016020^cellular_component^membrane`GO:0005730^cellular_component^nucleolus`GO:0005654^cellular_component^nucleoplasm`GO:0070761^cellular_component^pre-snoRNP complex`GO:0005732^cellular_component^small nucleolar ribonucleoprotein complex`GO:0032040^cellul…	.	.	.
Jv1_TRINITY_DN36212_c0_g2	Jv1_TRINITY_DN36212_c0_g2_i2	sp|O00567|NOP56_HUMAN^sp|O00567|NOP56_HUMAN^Q:6-791,H:22-279^54.96%ID^E:3e-92^.^.	.	Jv1_TRINITY_DN36212_c0_g2::Jv1_TRINITY_DN36212_c0_g2_i2::g.485::m.485	3-791[+]	NOP56_HUMAN^NOP56_HUMAN^Q:2-263,H:22-279^54.96%ID^E:3e-92^RecName: Full=Nucleolar protein 56;^Eukaryota; Metazoa; Chordata; Craniata; Vertebrata; Euteleostomi; Mammalia; Eutheria; Euarchontoglires; Primates; Haplorrhini; Catarrhini; Hominidae; Homo	PF08156.13^NOP5NT^NOP5NT (NUC127) domain^9-50^E:5.9e-11`PF01798.18^Nop^snoRNA binding domain, fibrillarin^158-263^E:5.8e-25	.	.	COG1498^Nucleolar protein	KEGG:hsa:10528`KO:K14564	.	GO:0031428^cellular_component^box C/D snoRNP complex`GO:0005737^cellular_component^cytoplasm`GO:0001650^cellular_component^fibrillar center`GO:0016020^cellular_component^membrane`GO:0005730^cellular_component^nucleolus`GO:0005654^cellular_component^nucleoplasm`GO:0070761^cellular_component^pre-snoRNP complex`GO:0005732^cellular_component^small nucleolar ribonucleoprotein complex`GO:0032040^cellul…	.	.	.
Jv1_TRINITY_DN36227_c0_g1	Jv1_TRINITY_DN36227_c0_g1_i1	sp|P06353|H33_HORVU^sp|P06353|H33_HORVU^Q:2-124,H:40-80^100%ID^E:1e-21^.^.	.	.	.	.	.	.	.	.	.	.	.	.	.	.
Jv1_TRINITY_DN36227_c0_g1	Jv1_TRINITY_DN36227_c0_g1_i2	sp|P06353|H33_HORVU^sp|P06353|H33_HORVU^Q:2-124,H:40-80^100%ID^E:2e-20^.^.	.	.	.	.	.	.	.	.	.	.	.	.	.	.
Jv1_TRINITY_DN36227_c1_g1	Jv1_TRINITY_DN36227_c1_g1_i1	.	.	.	.	.	.	.	.	.	.	.	.	.	.	.
Jv1_TRINITY_DN36227_c1_g1	Jv1_TRINITY_DN36227_c1_g1_i2	.	.	.	.	.	.	.	.	.	.	.	.	.	.	.
Jv1_TRINITY_DN36227_c1_g1	Jv1_TRINITY_DN36227_c1_g1_i3	sp|Q71H73|H33_VITVI^sp|Q71H73|H33_VITVI^Q:42-449,H:1-136^91.18%ID^E:1e-83^.^.	.	Jv1_TRINITY_DN36227_c1_g1::Jv1_TRINITY_DN36227_c1_g1_i3::g.486::m.486	42-452[+]	H33_VITVI^H33_VITVI^Q:1-136,H:1-136^91.18%ID^E:1e-84^RecName: Full=Histone H3.3;^Eukaryota; Viridiplantae; Streptophyta; Embryophyta; Tracheophyta; Spermatophyta; Magnoliopsida; eudicotyledons; Gunneridae; Pentapetalae; rosids; Vitales; Vitaceae; Viteae; Vitis	PF00125.24^Histone^Core histone H2A/H2B/H3/H4^1-132^E:4.3e-49	.	.	COG2036^Core component of nucleosome. Nucleosomes wrap and compact DNA into chromatin, limiting DNA accessibility to the cellular machineries which require DNA as a template. Histones thereby play a central role in transcription regulation, DNA repair, DNA replication and chromosomal stability. DNA accessibility is regulated via a complex set of post-translational modifications of histones, also …	KEGG:vvi:100248958`KEGG:vvi:100257369`KEGG:vvi:100265845`KEGG:vvi:100855220`KO:K11253	.	GO:0000786^cellular_component^nucleosome`GO:0005634^cellular_component^nucleus`GO:0003677^molecular_function^DNA binding`GO:0046982^molecular_function^protein heterodimerization activity	GO:0003677^molecular_function^DNA binding`GO:0000786^cellular_component^nucleosome	.	.
Jv1_TRINITY_DN36227_c1_g1	Jv1_TRINITY_DN36227_c1_g1_i4	sp|Q71H73|H33_VITVI^sp|Q71H73|H33_VITVI^Q:825-1217,H:6-136^90.84%ID^E:2e-76^.^.	.	Jv1_TRINITY_DN36227_c1_g1::Jv1_TRINITY_DN36227_c1_g1_i4::g.487::m.487	1-306[+]	.	.	.	.	.	.	.	.	.	.	.
Jv1_TRINITY_DN36227_c1_g1	Jv1_TRINITY_DN36227_c1_g1_i5	.	.	Jv1_TRINITY_DN36227_c1_g1::Jv1_TRINITY_DN36227_c1_g1_i5::g.488::m.488	1-306[+]	.	.	.	.	.	.	.	.	.	.	.
Jv1_TRINITY_DN36251_c0_g1	Jv1_TRINITY_DN36251_c0_g1_i1	sp|Q3ECP7|ERDL5_ARATH^sp|Q3ECP7|ERDL5_ARATH^Q:7-144,H:63-108^69.57%ID^E:5e-11^.^.	.	.	.	.	.	.	.	.	.	.	.	.	.	.
Jv1_TRINITY_DN36251_c0_g2	Jv1_TRINITY_DN36251_c0_g2_i1	sp|Q8LBI9|EDL16_ARATH^sp|Q8LBI9|EDL16_ARATH^Q:142-810,H:107-329^69.06%ID^E:5e-91^.^.	.	Jv1_TRINITY_DN36251_c0_g2::Jv1_TRINITY_DN36251_c0_g2_i1::g.489::m.489	163-810[+]	EDL16_ARATH^EDL16_ARATH^Q:1-216,H:114-329^69.91%ID^E:4e-103^RecName: Full=Sugar transporter ERD6-like 16;^Eukaryota; Viridiplantae; Streptophyta; Embryophyta; Tracheophyta; Spermatophyta; Magnoliopsida; eudicotyledons; Gunneridae; Pentapetalae; rosids; malvids; Brassicales; Brassicaceae; Camelineae; Arabidopsis	PF00083.24^Sugar_tr^Sugar (and other) transporter^2-211^E:9.9e-41`PF07690.16^MFS_1^Major Facilitator Superfamily^3-211^E:4e-12	.	ExpAA=97.26^PredHel=4^Topology=i2-24o29-51i58-80o84-103i	ENOG410XNQK^Transporter	KEGG:ath:AT5G18840	.	GO:0005887^cellular_component^integral component of plasma membrane`GO:0005351^molecular_function^carbohydrate:proton symporter activity`GO:0046323^biological_process^glucose import	GO:0022857^molecular_function^transmembrane transporter activity`GO:0055085^biological_process^transmembrane transport`GO:0016021^cellular_component^integral component of membrane	.	.
Jv1_TRINITY_DN36251_c0_g2	Jv1_TRINITY_DN36251_c0_g2_i2	sp|P93051|ERDL7_ARATH^sp|P93051|ERDL7_ARATH^Q:203-397,H:202-266^61.54%ID^E:1e-16^.^.	.	.	.	.	.	.	.	.	.	.	.	.	.	.
Jv1_TRINITY_DN36251_c0_g1	Jv1_TRINITY_DN36251_c0_g1_i2	sp|Q3ECP7|ERDL5_ARATH^sp|Q3ECP7|ERDL5_ARATH^Q:7-144,H:63-108^69.57%ID^E:4e-11^.^.	.	.	.	.	.	.	.	.	.	.	.	.	.	.
Jv1_TRINITY_DN36251_c0_g2	Jv1_TRINITY_DN36251_c0_g2_i3	sp|Q8LBI9|EDL16_ARATH^sp|Q8LBI9|EDL16_ARATH^Q:42-1163,H:1-369^65.43%ID^E:1e-150^.^.`sp|Q8LBI9|EDL16_ARATH^sp|Q8LBI9|EDL16_ARATH^Q:1268-1711,H:335-480^60.53%ID^E:8e-47^.^.	.	Jv1_TRINITY_DN36251_c0_g2::Jv1_TRINITY_DN36251_c0_g2_i3::g.490::m.490	3-1202[+]	EDL16_ARATH^EDL16_ARATH^Q:14-387,H:1-369^65.43%ID^E:3e-167^RecName: Full=Sugar transporter ERD6-like 16;^Eukaryota; Viridiplantae; Streptophyta; Embryophyta; Tracheophyta; Spermatophyta; Magnoliopsida; eudicotyledons; Gunneridae; Pentapetalae; rosids; malvids; Brassicales; Brassicaceae; Camelineae; Arabidopsis	PF07690.16^MFS_1^Major Facilitator Superfamily^86-383^E:1.4e-23`PF00083.24^Sugar_tr^Sugar (and other) transporter^97-393^E:1.5e-59	.	ExpAA=183.29^PredHel=9^Topology=i56-78o98-120i133-155o160-182i189-211o215-234i298-320o335-354i361-383o	ENOG410XNQK^Transporter	KEGG:ath:AT5G18840	.	GO:0005887^cellular_component^integral component of plasma membrane`GO:0005351^molecular_function^carbohydrate:proton symporter activity`GO:0046323^biological_process^glucose import	GO:0055085^biological_process^transmembrane transport`GO:0016021^cellular_component^integral component of membrane`GO:0022857^molecular_function^transmembrane transporter activity	.	.
Jv1_TRINITY_DN36251_c0_g2	Jv1_TRINITY_DN36251_c0_g2_i4	sp|Q8LBI9|EDL16_ARATH^sp|Q8LBI9|EDL16_ARATH^Q:775-1563,H:218-480^64.26%ID^E:8e-172^.^.`sp|Q8LBI9|EDL16_ARATH^sp|Q8LBI9|EDL16_ARATH^Q:42-725,H:1-223^68.7%ID^E:8e-172^.^.	.	Jv1_TRINITY_DN36251_c0_g2::Jv1_TRINITY_DN36251_c0_g2_i4::g.494::m.494	982-1566[+]	EDL16_ARATH^EDL16_ARATH^Q:1-194,H:287-480^67.53%ID^E:5e-89^RecName: Full=Sugar transporter ERD6-like 16;^Eukaryota; Viridiplantae; Streptophyta; Embryophyta; Tracheophyta; Spermatophyta; Magnoliopsida; eudicotyledons; Gunneridae; Pentapetalae; rosids; malvids; Brassicales; Brassicaceae; Camelineae; Arabidopsis	PF00083.24^Sugar_tr^Sugar (and other) transporter^2-190^E:2.3e-39	.	ExpAA=109.70^PredHel=5^Topology=o31-50i57-79o84-106i119-141o156-178i	ENOG410XNQK^Transporter	KEGG:ath:AT5G18840	.	GO:0005887^cellular_component^integral component of plasma membrane`GO:0005351^molecular_function^carbohydrate:proton symporter activity`GO:0046323^biological_process^glucose import	GO:0022857^molecular_function^transmembrane transporter activity`GO:0055085^biological_process^transmembrane transport`GO:0016021^cellular_component^integral component of membrane	.	.
Jv1_TRINITY_DN36251_c0_g2	Jv1_TRINITY_DN36251_c0_g2_i4	sp|Q8LBI9|EDL16_ARATH^sp|Q8LBI9|EDL16_ARATH^Q:775-1563,H:218-480^64.26%ID^E:8e-172^.^.`sp|Q8LBI9|EDL16_ARATH^sp|Q8LBI9|EDL16_ARATH^Q:42-725,H:1-223^68.7%ID^E:8e-172^.^.	.	Jv1_TRINITY_DN36251_c0_g2::Jv1_TRINITY_DN36251_c0_g2_i4::g.493::m.493	3-743[+]	EDL16_ARATH^EDL16_ARATH^Q:14-241,H:1-223^68.7%ID^E:6e-102^RecName: Full=Sugar transporter ERD6-like 16;^Eukaryota; Viridiplantae; Streptophyta; Embryophyta; Tracheophyta; Spermatophyta; Magnoliopsida; eudicotyledons; Gunneridae; Pentapetalae; rosids; malvids; Brassicales; Brassicaceae; Camelineae; Arabidopsis	PF07690.16^MFS_1^Major Facilitator Superfamily^85-239^E:4.8e-15`PF00083.24^Sugar_tr^Sugar (and other) transporter^91-243^E:1.7e-33	.	ExpAA=125.50^PredHel=6^Topology=o59-81i101-123o133-155i160-182o192-211i216-235o	ENOG410XNQK^Transporter	KEGG:ath:AT5G18840	.	GO:0005887^cellular_component^integral component of plasma membrane`GO:0005351^molecular_function^carbohydrate:proton symporter activity`GO:0046323^biological_process^glucose import	GO:0055085^biological_process^transmembrane transport`GO:0016021^cellular_component^integral component of membrane`GO:0022857^molecular_function^transmembrane transporter activity	.	.
Jv1_TRINITY_DN36251_c0_g2	Jv1_TRINITY_DN36251_c0_g2_i5	sp|Q8LBI9|EDL16_ARATH^sp|Q8LBI9|EDL16_ARATH^Q:23-229,H:155-223^81.16%ID^E:7e-29^.^.`sp|Q8LBI9|EDL16_ARATH^sp|Q8LBI9|EDL16_ARATH^Q:279-440,H:218-271^53.7%ID^E:7e-29^.^.	.	.	.	.	.	.	.	.	.	.	.	.	.	.
Jv1_TRINITY_DN36251_c0_g2	Jv1_TRINITY_DN36251_c0_g2_i6	sp|Q8LBI9|EDL16_ARATH^sp|Q8LBI9|EDL16_ARATH^Q:775-1563,H:218-480^64.26%ID^E:8e-172^.^.`sp|Q8LBI9|EDL16_ARATH^sp|Q8LBI9|EDL16_ARATH^Q:42-725,H:1-223^68.7%ID^E:8e-172^.^.	.	Jv1_TRINITY_DN36251_c0_g2::Jv1_TRINITY_DN36251_c0_g2_i6::g.497::m.497	982-1566[+]	EDL16_ARATH^EDL16_ARATH^Q:1-194,H:287-480^67.53%ID^E:5e-89^RecName: Full=Sugar transporter ERD6-like 16;^Eukaryota; Viridiplantae; Streptophyta; Embryophyta; Tracheophyta; Spermatophyta; Magnoliopsida; eudicotyledons; Gunneridae; Pentapetalae; rosids; malvids; Brassicales; Brassicaceae; Camelineae; Arabidopsis	PF00083.24^Sugar_tr^Sugar (and other) transporter^2-190^E:2.3e-39	.	ExpAA=109.70^PredHel=5^Topology=o31-50i57-79o84-106i119-141o156-178i	ENOG410XNQK^Transporter	KEGG:ath:AT5G18840	.	GO:0005887^cellular_component^integral component of plasma membrane`GO:0005351^molecular_function^carbohydrate:proton symporter activity`GO:0046323^biological_process^glucose import	GO:0022857^molecular_function^transmembrane transporter activity`GO:0055085^biological_process^transmembrane transport`GO:0016021^cellular_component^integral component of membrane	.	.
Jv1_TRINITY_DN36251_c0_g2	Jv1_TRINITY_DN36251_c0_g2_i6	sp|Q8LBI9|EDL16_ARATH^sp|Q8LBI9|EDL16_ARATH^Q:775-1563,H:218-480^64.26%ID^E:8e-172^.^.`sp|Q8LBI9|EDL16_ARATH^sp|Q8LBI9|EDL16_ARATH^Q:42-725,H:1-223^68.7%ID^E:8e-172^.^.	.	Jv1_TRINITY_DN36251_c0_g2::Jv1_TRINITY_DN36251_c0_g2_i6::g.496::m.496	3-743[+]	EDL16_ARATH^EDL16_ARATH^Q:14-241,H:1-223^68.7%ID^E:6e-102^RecName: Full=Sugar transporter ERD6-like 16;^Eukaryota; Viridiplantae; Streptophyta; Embryophyta; Tracheophyta; Spermatophyta; Magnoliopsida; eudicotyledons; Gunneridae; Pentapetalae; rosids; malvids; Brassicales; Brassicaceae; Camelineae; Arabidopsis	PF07690.16^MFS_1^Major Facilitator Superfamily^85-239^E:4.8e-15`PF00083.24^Sugar_tr^Sugar (and other) transporter^91-243^E:1.7e-33	.	ExpAA=125.50^PredHel=6^Topology=o59-81i101-123o133-155i160-182o192-211i216-235o	ENOG410XNQK^Transporter	KEGG:ath:AT5G18840	.	GO:0005887^cellular_component^integral component of plasma membrane`GO:0005351^molecular_function^carbohydrate:proton symporter activity`GO:0046323^biological_process^glucose import	GO:0055085^biological_process^transmembrane transport`GO:0016021^cellular_component^integral component of membrane`GO:0022857^molecular_function^transmembrane transporter activity	.	.
Jv1_TRINITY_DN36251_c0_g2	Jv1_TRINITY_DN36251_c0_g2_i7	sp|Q8LBI9|EDL16_ARATH^sp|Q8LBI9|EDL16_ARATH^Q:775-1563,H:218-480^64.26%ID^E:9e-172^.^.`sp|Q8LBI9|EDL16_ARATH^sp|Q8LBI9|EDL16_ARATH^Q:42-725,H:1-223^68.7%ID^E:9e-172^.^.	.	Jv1_TRINITY_DN36251_c0_g2::Jv1_TRINITY_DN36251_c0_g2_i7::g.500::m.500	982-1566[+]	EDL16_ARATH^EDL16_ARATH^Q:1-194,H:287-480^67.53%ID^E:5e-89^RecName: Full=Sugar transporter ERD6-like 16;^Eukaryota; Viridiplantae; Streptophyta; Embryophyta; Tracheophyta; Spermatophyta; Magnoliopsida; eudicotyledons; Gunneridae; Pentapetalae; rosids; malvids; Brassicales; Brassicaceae; Camelineae; Arabidopsis	PF00083.24^Sugar_tr^Sugar (and other) transporter^2-190^E:2.3e-39	.	ExpAA=109.70^PredHel=5^Topology=o31-50i57-79o84-106i119-141o156-178i	ENOG410XNQK^Transporter	KEGG:ath:AT5G18840	.	GO:0005887^cellular_component^integral component of plasma membrane`GO:0005351^molecular_function^carbohydrate:proton symporter activity`GO:0046323^biological_process^glucose import	GO:0022857^molecular_function^transmembrane transporter activity`GO:0055085^biological_process^transmembrane transport`GO:0016021^cellular_component^integral component of membrane	.	.
Jv1_TRINITY_DN36251_c0_g2	Jv1_TRINITY_DN36251_c0_g2_i7	sp|Q8LBI9|EDL16_ARATH^sp|Q8LBI9|EDL16_ARATH^Q:775-1563,H:218-480^64.26%ID^E:9e-172^.^.`sp|Q8LBI9|EDL16_ARATH^sp|Q8LBI9|EDL16_ARATH^Q:42-725,H:1-223^68.7%ID^E:9e-172^.^.	.	Jv1_TRINITY_DN36251_c0_g2::Jv1_TRINITY_DN36251_c0_g2_i7::g.499::m.499	3-743[+]	EDL16_ARATH^EDL16_ARATH^Q:14-241,H:1-223^68.7%ID^E:6e-102^RecName: Full=Sugar transporter ERD6-like 16;^Eukaryota; Viridiplantae; Streptophyta; Embryophyta; Tracheophyta; Spermatophyta; Magnoliopsida; eudicotyledons; Gunneridae; Pentapetalae; rosids; malvids; Brassicales; Brassicaceae; Camelineae; Arabidopsis	PF07690.16^MFS_1^Major Facilitator Superfamily^85-239^E:4.8e-15`PF00083.24^Sugar_tr^Sugar (and other) transporter^91-243^E:1.7e-33	.	ExpAA=125.50^PredHel=6^Topology=o59-81i101-123o133-155i160-182o192-211i216-235o	ENOG410XNQK^Transporter	KEGG:ath:AT5G18840	.	GO:0005887^cellular_component^integral component of plasma membrane`GO:0005351^molecular_function^carbohydrate:proton symporter activity`GO:0046323^biological_process^glucose import	GO:0055085^biological_process^transmembrane transport`GO:0016021^cellular_component^integral component of membrane`GO:0022857^molecular_function^transmembrane transporter activity	.	.
Jv1_TRINITY_DN36251_c0_g2	Jv1_TRINITY_DN36251_c0_g2_i8	sp|Q8LBI9|EDL16_ARATH^sp|Q8LBI9|EDL16_ARATH^Q:311-496,H:132-193^77.42%ID^E:6e-26^.^.	.	.	.	.	.	.	.	.	.	.	.	.	.	.
Jv1_TRINITY_DN36251_c0_g2	Jv1_TRINITY_DN36251_c0_g2_i9	sp|Q8LBI9|EDL16_ARATH^sp|Q8LBI9|EDL16_ARATH^Q:42-440,H:1-99^46.67%ID^E:2e-21^.^.	.	Jv1_TRINITY_DN36251_c0_g2::Jv1_TRINITY_DN36251_c0_g2_i9::g.502::m.502	3-350[+]	EDL16_ARATH^EDL16_ARATH^Q:14-104,H:1-86^53.76%ID^E:3e-18^RecName: Full=Sugar transporter ERD6-like 16;^Eukaryota; Viridiplantae; Streptophyta; Embryophyta; Tracheophyta; Spermatophyta; Magnoliopsida; eudicotyledons; Gunneridae; Pentapetalae; rosids; malvids; Brassicales; Brassicaceae; Camelineae; Arabidopsis	.	.	.	ENOG410XNQK^Transporter	KEGG:ath:AT5G18840	.	GO:0005887^cellular_component^integral component of plasma membrane`GO:0005351^molecular_function^carbohydrate:proton symporter activity`GO:0046323^biological_process^glucose import	.	.	.
Jv1_TRINITY_DN36251_c0_g2	Jv1_TRINITY_DN36251_c0_g2_i10	sp|Q8LBI9|EDL16_ARATH^sp|Q8LBI9|EDL16_ARATH^Q:42-1496,H:1-480^66.74%ID^E:0^.^.	.	Jv1_TRINITY_DN36251_c0_g2::Jv1_TRINITY_DN36251_c0_g2_i10::g.503::m.503	3-1499[+]	EDL16_ARATH^EDL16_ARATH^Q:14-498,H:1-480^66.74%ID^E:0^RecName: Full=Sugar transporter ERD6-like 16;^Eukaryota; Viridiplantae; Streptophyta; Embryophyta; Tracheophyta; Spermatophyta; Magnoliopsida; eudicotyledons; Gunneridae; Pentapetalae; rosids; malvids; Brassicales; Brassicaceae; Camelineae; Arabidopsis	PF07690.16^MFS_1^Major Facilitator Superfamily^86-444^E:1.3e-22`PF00083.24^Sugar_tr^Sugar (and other) transporter^97-494^E:1.5e-86	.	ExpAA=249.92^PredHel=12^Topology=i56-78o98-120i133-155o160-182i189-211o215-234i298-320o335-354i361-383o388-410i423-445o460-482i	ENOG410XNQK^Transporter	KEGG:ath:AT5G18840	.	GO:0005887^cellular_component^integral component of plasma membrane`GO:0005351^molecular_function^carbohydrate:proton symporter activity`GO:0046323^biological_process^glucose import	GO:0055085^biological_process^transmembrane transport`GO:0016021^cellular_component^integral component of membrane`GO:0022857^molecular_function^transmembrane transporter activity	.	.
Jv1_TRINITY_DN36251_c0_g3	Jv1_TRINITY_DN36251_c0_g3_i1	sp|Q8LBI9|EDL16_ARATH^sp|Q8LBI9|EDL16_ARATH^Q:98-178,H:151-177^74.07%ID^E:2e-09^.^.`sp|Q8LBI9|EDL16_ARATH^sp|Q8LBI9|EDL16_ARATH^Q:277-366,H:174-203^50%ID^E:2e-09^.^.	.	.	.	.	.	.	.	.	.	.	.	.	.	.
Jv1_TRINITY_DN36251_c0_g2	Jv1_TRINITY_DN36251_c0_g2_i11	sp|Q8LBI9|EDL16_ARATH^sp|Q8LBI9|EDL16_ARATH^Q:42-1391,H:1-445^66.37%ID^E:0^.^.`sp|Q8LBI9|EDL16_ARATH^sp|Q8LBI9|EDL16_ARATH^Q:1468-1581,H:443-480^71.05%ID^E:1e-07^.^.	.	Jv1_TRINITY_DN36251_c0_g2::Jv1_TRINITY_DN36251_c0_g2_i11::g.505::m.505	3-1637[+]	EDL16_ARATH^EDL16_ARATH^Q:14-463,H:1-445^66.37%ID^E:0^RecName: Full=Sugar transporter ERD6-like 16;^Eukaryota; Viridiplantae; Streptophyta; Embryophyta; Tracheophyta; Spermatophyta; Magnoliopsida; eudicotyledons; Gunneridae; Pentapetalae; rosids; malvids; Brassicales; Brassicaceae; Camelineae; Arabidopsis	PF07690.16^MFS_1^Major Facilitator Superfamily^86-444^E:2e-23`PF00083.24^Sugar_tr^Sugar (and other) transporter^97-463^E:3.2e-74	.	ExpAA=250.45^PredHel=12^Topology=i56-78o98-120i133-155o160-182i189-211o215-234i298-320o335-354i361-383o398-420i433-455o483-505i	ENOG410XNQK^Transporter	KEGG:ath:AT5G18840	.	GO:0005887^cellular_component^integral component of plasma membrane`GO:0005351^molecular_function^carbohydrate:proton symporter activity`GO:0046323^biological_process^glucose import	GO:0055085^biological_process^transmembrane transport`GO:0016021^cellular_component^integral component of membrane`GO:0022857^molecular_function^transmembrane transporter activity	.	.
Jv1_TRINITY_DN36251_c0_g2	Jv1_TRINITY_DN36251_c0_g2_i12	sp|Q8LBI9|EDL16_ARATH^sp|Q8LBI9|EDL16_ARATH^Q:42-1163,H:1-369^65.43%ID^E:3e-151^.^.`sp|Q8LBI9|EDL16_ARATH^sp|Q8LBI9|EDL16_ARATH^Q:1268-1711,H:335-480^60.53%ID^E:7e-47^.^.	.	Jv1_TRINITY_DN36251_c0_g2::Jv1_TRINITY_DN36251_c0_g2_i12::g.507::m.507	3-1202[+]	EDL16_ARATH^EDL16_ARATH^Q:14-387,H:1-369^65.43%ID^E:3e-167^RecName: Full=Sugar transporter ERD6-like 16;^Eukaryota; Viridiplantae; Streptophyta; Embryophyta; Tracheophyta; Spermatophyta; Magnoliopsida; eudicotyledons; Gunneridae; Pentapetalae; rosids; malvids; Brassicales; Brassicaceae; Camelineae; Arabidopsis	PF07690.16^MFS_1^Major Facilitator Superfamily^86-383^E:1.4e-23`PF00083.24^Sugar_tr^Sugar (and other) transporter^97-393^E:1.5e-59	.	ExpAA=183.29^PredHel=9^Topology=i56-78o98-120i133-155o160-182i189-211o215-234i298-320o335-354i361-383o	ENOG410XNQK^Transporter	KEGG:ath:AT5G18840	.	GO:0005887^cellular_component^integral component of plasma membrane`GO:0005351^molecular_function^carbohydrate:proton symporter activity`GO:0046323^biological_process^glucose import	GO:0055085^biological_process^transmembrane transport`GO:0016021^cellular_component^integral component of membrane`GO:0022857^molecular_function^transmembrane transporter activity	.	.
Jv1_TRINITY_DN36251_c0_g2	Jv1_TRINITY_DN36251_c0_g2_i13	sp|Q8LBI9|EDL16_ARATH^sp|Q8LBI9|EDL16_ARATH^Q:42-1496,H:1-480^66.74%ID^E:0^.^.	.	Jv1_TRINITY_DN36251_c0_g2::Jv1_TRINITY_DN36251_c0_g2_i13::g.510::m.510	3-1499[+]	EDL16_ARATH^EDL16_ARATH^Q:14-498,H:1-480^66.74%ID^E:0^RecName: Full=Sugar transporter ERD6-like 16;^Eukaryota; Viridiplantae; Streptophyta; Embryophyta; Tracheophyta; Spermatophyta; Magnoliopsida; eudicotyledons; Gunneridae; Pentapetalae; rosids; malvids; Brassicales; Brassicaceae; Camelineae; Arabidopsis	PF07690.16^MFS_1^Major Facilitator Superfamily^86-444^E:1.3e-22`PF00083.24^Sugar_tr^Sugar (and other) transporter^97-494^E:1.5e-86	.	ExpAA=249.92^PredHel=12^Topology=i56-78o98-120i133-155o160-182i189-211o215-234i298-320o335-354i361-383o388-410i423-445o460-482i	ENOG410XNQK^Transporter	KEGG:ath:AT5G18840	.	GO:0005887^cellular_component^integral component of plasma membrane`GO:0005351^molecular_function^carbohydrate:proton symporter activity`GO:0046323^biological_process^glucose import	GO:0055085^biological_process^transmembrane transport`GO:0016021^cellular_component^integral component of membrane`GO:0022857^molecular_function^transmembrane transporter activity	.	.
Jv1_TRINITY_DN36251_c0_g2	Jv1_TRINITY_DN36251_c0_g2_i14	sp|Q8LBI9|EDL16_ARATH^sp|Q8LBI9|EDL16_ARATH^Q:23-649,H:155-363^67.94%ID^E:1e-83^.^.	.	Jv1_TRINITY_DN36251_c0_g2::Jv1_TRINITY_DN36251_c0_g2_i14::g.512::m.512	92-649[+]	EDL16_ARATH^EDL16_ARATH^Q:1-186,H:178-363^65.05%ID^E:5e-79^RecName: Full=Sugar transporter ERD6-like 16;^Eukaryota; Viridiplantae; Streptophyta; Embryophyta; Tracheophyta; Spermatophyta; Magnoliopsida; eudicotyledons; Gunneridae; Pentapetalae; rosids; malvids; Brassicales; Brassicaceae; Camelineae; Arabidopsis	PF07690.16^MFS_1^Major Facilitator Superfamily^5-181^E:4.7e-09`PF00083.24^Sugar_tr^Sugar (and other) transporter^7-183^E:2.5e-32	.	ExpAA=83.02^PredHel=4^Topology=o15-37i103-125o140-159i166-185o	ENOG410XNQK^Transporter	KEGG:ath:AT5G18840	.	GO:0005887^cellular_component^integral component of plasma membrane`GO:0005351^molecular_function^carbohydrate:proton symporter activity`GO:0046323^biological_process^glucose import	GO:0055085^biological_process^transmembrane transport`GO:0016021^cellular_component^integral component of membrane`GO:0022857^molecular_function^transmembrane transporter activity	.	.
Jv1_TRINITY_DN36251_c0_g2	Jv1_TRINITY_DN36251_c0_g2_i15	sp|Q8LBI9|EDL16_ARATH^sp|Q8LBI9|EDL16_ARATH^Q:42-1496,H:1-480^66.74%ID^E:0^.^.	.	Jv1_TRINITY_DN36251_c0_g2::Jv1_TRINITY_DN36251_c0_g2_i15::g.514::m.514	3-1499[+]	EDL16_ARATH^EDL16_ARATH^Q:14-498,H:1-480^66.74%ID^E:0^RecName: Full=Sugar transporter ERD6-like 16;^Eukaryota; Viridiplantae; Streptophyta; Embryophyta; Tracheophyta; Spermatophyta; Magnoliopsida; eudicotyledons; Gunneridae; Pentapetalae; rosids; malvids; Brassicales; Brassicaceae; Camelineae; Arabidopsis	PF07690.16^MFS_1^Major Facilitator Superfamily^86-444^E:1.3e-22`PF00083.24^Sugar_tr^Sugar (and other) transporter^97-494^E:1.5e-86	.	ExpAA=249.92^PredHel=12^Topology=i56-78o98-120i133-155o160-182i189-211o215-234i298-320o335-354i361-383o388-410i423-445o460-482i	ENOG410XNQK^Transporter	KEGG:ath:AT5G18840	.	GO:0005887^cellular_component^integral component of plasma membrane`GO:0005351^molecular_function^carbohydrate:proton symporter activity`GO:0046323^biological_process^glucose import	GO:0055085^biological_process^transmembrane transport`GO:0016021^cellular_component^integral component of membrane`GO:0022857^molecular_function^transmembrane transporter activity	.	.
Jv1_TRINITY_DN36251_c0_g2	Jv1_TRINITY_DN36251_c0_g2_i16	sp|Q8LBI9|EDL16_ARATH^sp|Q8LBI9|EDL16_ARATH^Q:42-1496,H:1-480^66.74%ID^E:0^.^.	.	Jv1_TRINITY_DN36251_c0_g2::Jv1_TRINITY_DN36251_c0_g2_i16::g.516::m.516	3-1499[+]	EDL16_ARATH^EDL16_ARATH^Q:14-498,H:1-480^66.74%ID^E:0^RecName: Full=Sugar transporter ERD6-like 16;^Eukaryota; Viridiplantae; Streptophyta; Embryophyta; Tracheophyta; Spermatophyta; Magnoliopsida; eudicotyledons; Gunneridae; Pentapetalae; rosids; malvids; Brassicales; Brassicaceae; Camelineae; Arabidopsis	PF07690.16^MFS_1^Major Facilitator Superfamily^86-444^E:1.3e-22`PF00083.24^Sugar_tr^Sugar (and other) transporter^97-494^E:1.5e-86	.	ExpAA=249.92^PredHel=12^Topology=i56-78o98-120i133-155o160-182i189-211o215-234i298-320o335-354i361-383o388-410i423-445o460-482i	ENOG410XNQK^Transporter	KEGG:ath:AT5G18840	.	GO:0005887^cellular_component^integral component of plasma membrane`GO:0005351^molecular_function^carbohydrate:proton symporter activity`GO:0046323^biological_process^glucose import	GO:0055085^biological_process^transmembrane transport`GO:0016021^cellular_component^integral component of membrane`GO:0022857^molecular_function^transmembrane transporter activity	.	.
Jv1_TRINITY_DN36251_c0_g2	Jv1_TRINITY_DN36251_c0_g2_i17	sp|Q8LBI9|EDL16_ARATH^sp|Q8LBI9|EDL16_ARATH^Q:42-1163,H:1-369^65.43%ID^E:2e-150^.^.`sp|Q8LBI9|EDL16_ARATH^sp|Q8LBI9|EDL16_ARATH^Q:1268-1711,H:335-480^60.53%ID^E:9e-47^.^.	.	Jv1_TRINITY_DN36251_c0_g2::Jv1_TRINITY_DN36251_c0_g2_i17::g.519::m.519	3-1202[+]	EDL16_ARATH^EDL16_ARATH^Q:14-387,H:1-369^65.43%ID^E:3e-167^RecName: Full=Sugar transporter ERD6-like 16;^Eukaryota; Viridiplantae; Streptophyta; Embryophyta; Tracheophyta; Spermatophyta; Magnoliopsida; eudicotyledons; Gunneridae; Pentapetalae; rosids; malvids; Brassicales; Brassicaceae; Camelineae; Arabidopsis	PF07690.16^MFS_1^Major Facilitator Superfamily^86-383^E:1.4e-23`PF00083.24^Sugar_tr^Sugar (and other) transporter^97-393^E:1.5e-59	.	ExpAA=183.29^PredHel=9^Topology=i56-78o98-120i133-155o160-182i189-211o215-234i298-320o335-354i361-383o	ENOG410XNQK^Transporter	KEGG:ath:AT5G18840	.	GO:0005887^cellular_component^integral component of plasma membrane`GO:0005351^molecular_function^carbohydrate:proton symporter activity`GO:0046323^biological_process^glucose import	GO:0055085^biological_process^transmembrane transport`GO:0016021^cellular_component^integral component of membrane`GO:0022857^molecular_function^transmembrane transporter activity	.	.
Jv1_TRINITY_DN36251_c0_g2	Jv1_TRINITY_DN36251_c0_g2_i18	sp|Q8LBI9|EDL16_ARATH^sp|Q8LBI9|EDL16_ARATH^Q:42-1283,H:1-409^65.87%ID^E:5e-177^.^.	.	Jv1_TRINITY_DN36251_c0_g2::Jv1_TRINITY_DN36251_c0_g2_i18::g.522::m.522	3-1418[+]	EDL16_ARATH^EDL16_ARATH^Q:14-427,H:1-409^65.87%ID^E:0^RecName: Full=Sugar transporter ERD6-like 16;^Eukaryota; Viridiplantae; Streptophyta; Embryophyta; Tracheophyta; Spermatophyta; Magnoliopsida; eudicotyledons; Gunneridae; Pentapetalae; rosids; malvids; Brassicales; Brassicaceae; Camelineae; Arabidopsis	PF07690.16^MFS_1^Major Facilitator Superfamily^86-415^E:1.4e-23`PF00083.24^Sugar_tr^Sugar (and other) transporter^97-426^E:1.3e-67	.	ExpAA=206.84^PredHel=10^Topology=i56-78o98-120i133-155o160-182i189-211o215-234i298-320o335-354i361-383o398-420i	ENOG410XNQK^Transporter	KEGG:ath:AT5G18840	.	GO:0005887^cellular_component^integral component of plasma membrane`GO:0005351^molecular_function^carbohydrate:proton symporter activity`GO:0046323^biological_process^glucose import	GO:0055085^biological_process^transmembrane transport`GO:0016021^cellular_component^integral component of membrane`GO:0022857^molecular_function^transmembrane transporter activity	.	.
Jv1_TRINITY_DN36251_c0_g2	Jv1_TRINITY_DN36251_c0_g2_i19	.	.	.	.	.	.	.	.	.	.	.	.	.	.	.
Jv1_TRINITY_DN36244_c0_g1	Jv1_TRINITY_DN36244_c0_g1_i1	sp|Q2QUC5|C71P1_ORYSJ^sp|Q2QUC5|C71P1_ORYSJ^Q:310-2,H:332-434^48.54%ID^E:7e-25^.^.	.	Jv1_TRINITY_DN36244_c0_g1::Jv1_TRINITY_DN36244_c0_g1_i1::g.524::m.524	2-310[-]	C71P1_ORYSJ^C71P1_ORYSJ^Q:1-103,H:332-434^48.54%ID^E:1e-28^RecName: Full=Tryptamine 5-hydroxylase {ECO:0000303|PubMed:20150424};^Eukaryota; Viridiplantae; Streptophyta; Embryophyta; Tracheophyta; Spermatophyta; Magnoliopsida; Liliopsida; Poales; Poaceae; BOP clade; Oryzoideae; Oryzeae; Oryzinae; Oryza; Oryza sativa	PF00067.22^p450^Cytochrome P450^1-99^E:1.1e-30	.	.	COG2124^Cytochrome p450	KEGG:osa:4351945	.	GO:0005789^cellular_component^endoplasmic reticulum membrane`GO:0016021^cellular_component^integral component of membrane`GO:0016020^cellular_component^membrane`GO:0020037^molecular_function^heme binding`GO:0005506^molecular_function^iron ion binding`GO:0004497^molecular_function^monooxygenase activity`GO:0016709^molecular_function^oxidoreductase activity, acting on paired donors, with incorporat…	GO:0005506^molecular_function^iron ion binding`GO:0016705^molecular_function^oxidoreductase activity, acting on paired donors, with incorporation or reduction of molecular oxygen`GO:0020037^molecular_function^heme binding`GO:0055114^biological_process^oxidation-reduction process	.	.
Jv1_TRINITY_DN36244_c0_g2	Jv1_TRINITY_DN36244_c0_g2_i1	sp|P0DKI2|C76AN_BETVU^sp|P0DKI2|C76AN_BETVU^Q:253-885,H:48-258^34.74%ID^E:3e-33^.^.	.	Jv1_TRINITY_DN36244_c0_g2::Jv1_TRINITY_DN36244_c0_g2_i1::g.525::m.525	76-945[+]	C76B1_HELTU^C76B1_HELTU^Q:43-269,H:27-253^37.99%ID^E:3e-40^RecName: Full=7-ethoxycoumarin O-deethylase;^Eukaryota; Viridiplantae; Streptophyta; Embryophyta; Tracheophyta; Spermatophyta; Magnoliopsida; eudicotyledons; Gunneridae; Pentapetalae; asterids; campanulids; Asterales; Asteraceae; Asteroideae; Heliantheae alliance; Heliantheae; Helianthus	PF00067.22^p450^Cytochrome P450^45-289^E:2e-29	.	ExpAA=23.83^PredHel=1^Topology=i17-34o	.	KEGG:ag:CAA71054`KO:K13404	.	GO:0020037^molecular_function^heme binding`GO:0005506^molecular_function^iron ion binding`GO:0004497^molecular_function^monooxygenase activity`GO:0016705^molecular_function^oxidoreductase activity, acting on paired donors, with incorporation or reduction of molecular oxygen	GO:0005506^molecular_function^iron ion binding`GO:0016705^molecular_function^oxidoreductase activity, acting on paired donors, with incorporation or reduction of molecular oxygen`GO:0020037^molecular_function^heme binding`GO:0055114^biological_process^oxidation-reduction process	.	.
Jv1_TRINITY_DN36244_c0_g2	Jv1_TRINITY_DN36244_c0_g2_i2	sp|Q8VWZ7|C76B6_CATRO^sp|Q8VWZ7|C76B6_CATRO^Q:250-1614,H:45-491^37.17%ID^E:4e-89^.^.	.	Jv1_TRINITY_DN36244_c0_g2::Jv1_TRINITY_DN36244_c0_g2_i2::g.526::m.526	76-1656[+]	C76B6_CATRO^C76B6_CATRO^Q:17-513,H:4-491^37.25%ID^E:1e-105^RecName: Full=Geraniol 8-hydroxylase;^Eukaryota; Viridiplantae; Streptophyta; Embryophyta; Tracheophyta; Spermatophyta; Magnoliopsida; eudicotyledons; Gunneridae; Pentapetalae; asterids; lamiids; Gentianales; Apocynaceae; Rauvolfioideae; Vinceae; Catharanthinae; Catharanthus	PF00067.22^p450^Cytochrome P450^45-506^E:1.8e-99	.	ExpAA=21.68^PredHel=1^Topology=i17-34o	.	KEGG:ag:CAC80883`KO:K15099	.	GO:0005789^cellular_component^endoplasmic reticulum membrane`GO:0016021^cellular_component^integral component of membrane`GO:0102811^molecular_function^geraniol 10-hydroxylase activity`GO:0020037^molecular_function^heme binding`GO:0005506^molecular_function^iron ion binding`GO:0016709^molecular_function^oxidoreductase activity, acting on paired donors, with incorporation or reduction of molecular…	GO:0005506^molecular_function^iron ion binding`GO:0016705^molecular_function^oxidoreductase activity, acting on paired donors, with incorporation or reduction of molecular oxygen`GO:0020037^molecular_function^heme binding`GO:0055114^biological_process^oxidation-reduction process	.	.
Jv1_TRINITY_DN36244_c0_g2	Jv1_TRINITY_DN36244_c0_g2_i3	sp|Q8VWZ7|C76B6_CATRO^sp|Q8VWZ7|C76B6_CATRO^Q:251-424,H:45-102^44.83%ID^E:5e-08^.^.	.	.	.	.	.	.	.	.	.	.	.	.	.	.
Jv1_TRINITY_DN36253_c0_g1	Jv1_TRINITY_DN36253_c0_g1_i1	sp|Q9C6T1|PMK_ARATH^sp|Q9C6T1|PMK_ARATH^Q:2-271,H:302-391^60%ID^E:7e-21^.^.	.	Jv1_TRINITY_DN36253_c0_g1::Jv1_TRINITY_DN36253_c0_g1_i1::g.527::m.527	2-331[+]	PMK_ARATH^PMK_ARATH^Q:1-90,H:302-391^60%ID^E:2e-29^RecName: Full=Phosphomevalonate kinase, peroxisomal {ECO:0000305};^Eukaryota; Viridiplantae; Streptophyta; Embryophyta; Tracheophyta; Spermatophyta; Magnoliopsida; eudicotyledons; Gunneridae; Pentapetalae; rosids; malvids; Brassicales; Brassicaceae; Camelineae; Arabidopsis	.	.	.	COG3890^Phosphomevalonate kinase	KEGG:ath:AT1G31910`KO:K00938	.	GO:0005777^cellular_component^peroxisome`GO:0005524^molecular_function^ATP binding`GO:0004631^molecular_function^phosphomevalonate kinase activity`GO:0010142^biological_process^farnesyl diphosphate biosynthetic process, mevalonate pathway`GO:0019287^biological_process^isopentenyl diphosphate biosynthetic process, mevalonate pathway`GO:0016126^biological_process^sterol biosynthetic process	.	.	.
Jv1_TRINITY_DN36253_c0_g1	Jv1_TRINITY_DN36253_c0_g1_i2	sp|Q9C6T1|PMK_ARATH^sp|Q9C6T1|PMK_ARATH^Q:4-510,H:337-505^63.91%ID^E:8e-58^.^.	.	Jv1_TRINITY_DN36253_c0_g1::Jv1_TRINITY_DN36253_c0_g1_i2::g.528::m.528	1-513[+]	PMK_ARATH^PMK_ARATH^Q:2-170,H:337-505^63.91%ID^E:1e-68^RecName: Full=Phosphomevalonate kinase, peroxisomal {ECO:0000305};^Eukaryota; Viridiplantae; Streptophyta; Embryophyta; Tracheophyta; Spermatophyta; Magnoliopsida; eudicotyledons; Gunneridae; Pentapetalae; rosids; malvids; Brassicales; Brassicaceae; Camelineae; Arabidopsis	PF08544.13^GHMP_kinases_C^GHMP kinases C terminal^63-134^E:1.7e-06	.	.	COG3890^Phosphomevalonate kinase	KEGG:ath:AT1G31910`KO:K00938	.	GO:0005777^cellular_component^peroxisome`GO:0005524^molecular_function^ATP binding`GO:0004631^molecular_function^phosphomevalonate kinase activity`GO:0010142^biological_process^farnesyl diphosphate biosynthetic process, mevalonate pathway`GO:0019287^biological_process^isopentenyl diphosphate biosynthetic process, mevalonate pathway`GO:0016126^biological_process^sterol biosynthetic process	.	.	.
Jv1_TRINITY_DN36253_c0_g1	Jv1_TRINITY_DN36253_c0_g1_i3	sp|Q9C6T1|PMK_ARATH^sp|Q9C6T1|PMK_ARATH^Q:478-1701,H:97-505^66.1%ID^E:5e-163^.^.`sp|Q9C6T1|PMK_ARATH^sp|Q9C6T1|PMK_ARATH^Q:225-491,H:1-89^71.91%ID^E:5e-163^.^.	.	Jv1_TRINITY_DN36253_c0_g1::Jv1_TRINITY_DN36253_c0_g1_i3::g.530::m.530	225-563[+]	PMK_ARATH^PMK_ARATH^Q:1-89,H:1-89^71.91%ID^E:6e-40^RecName: Full=Phosphomevalonate kinase, peroxisomal {ECO:0000305};^Eukaryota; Viridiplantae; Streptophyta; Embryophyta; Tracheophyta; Spermatophyta; Magnoliopsida; eudicotyledons; Gunneridae; Pentapetalae; rosids; malvids; Brassicales; Brassicaceae; Camelineae; Arabidopsis	.	.	.	COG3890^Phosphomevalonate kinase	KEGG:ath:AT1G31910`KO:K00938	.	GO:0005777^cellular_component^peroxisome`GO:0005524^molecular_function^ATP binding`GO:0004631^molecular_function^phosphomevalonate kinase activity`GO:0010142^biological_process^farnesyl diphosphate biosynthetic process, mevalonate pathway`GO:0019287^biological_process^isopentenyl diphosphate biosynthetic process, mevalonate pathway`GO:0016126^biological_process^sterol biosynthetic process	.	.	.
Jv1_TRINITY_DN36253_c0_g1	Jv1_TRINITY_DN36253_c0_g1_i3	sp|Q9C6T1|PMK_ARATH^sp|Q9C6T1|PMK_ARATH^Q:478-1701,H:97-505^66.1%ID^E:5e-163^.^.`sp|Q9C6T1|PMK_ARATH^sp|Q9C6T1|PMK_ARATH^Q:225-491,H:1-89^71.91%ID^E:5e-163^.^.	.	Jv1_TRINITY_DN36253_c0_g1::Jv1_TRINITY_DN36253_c0_g1_i3::g.529::m.529	754-1704[+]	PMK_ARATH^PMK_ARATH^Q:9-316,H:196-505^64.84%ID^E:1e-140^RecName: Full=Phosphomevalonate kinase, peroxisomal {ECO:0000305};^Eukaryota; Viridiplantae; Streptophyta; Embryophyta; Tracheophyta; Spermatophyta; Magnoliopsida; eudicotyledons; Gunneridae; Pentapetalae; rosids; malvids; Brassicales; Brassicaceae; Camelineae; Arabidopsis	PF00288.26^GHMP_kinases_N^GHMP kinases N terminal domain^1-61^E:1.2e-09`PF08544.13^GHMP_kinases_C^GHMP kinases C terminal^214-280^E:7.7e-05	.	.	COG3890^Phosphomevalonate kinase	KEGG:ath:AT1G31910`KO:K00938	.	GO:0005777^cellular_component^peroxisome`GO:0005524^molecular_function^ATP binding`GO:0004631^molecular_function^phosphomevalonate kinase activity`GO:0010142^biological_process^farnesyl diphosphate biosynthetic process, mevalonate pathway`GO:0019287^biological_process^isopentenyl diphosphate biosynthetic process, mevalonate pathway`GO:0016126^biological_process^sterol biosynthetic process	GO:0005524^molecular_function^ATP binding	.	.
Jv1_TRINITY_DN36253_c0_g1	Jv1_TRINITY_DN36253_c0_g1_i4	sp|Q9C6T1|PMK_ARATH^sp|Q9C6T1|PMK_ARATH^Q:225-1733,H:1-505^67.59%ID^E:0^.^.	.	Jv1_TRINITY_DN36253_c0_g1::Jv1_TRINITY_DN36253_c0_g1_i4::g.531::m.531	225-1736[+]	PMK_ARATH^PMK_ARATH^Q:1-503,H:1-505^68.18%ID^E:0^RecName: Full=Phosphomevalonate kinase, peroxisomal {ECO:0000305};^Eukaryota; Viridiplantae; Streptophyta; Embryophyta; Tracheophyta; Spermatophyta; Magnoliopsida; eudicotyledons; Gunneridae; Pentapetalae; rosids; malvids; Brassicales; Brassicaceae; Camelineae; Arabidopsis	PF00288.26^GHMP_kinases_N^GHMP kinases N terminal domain^175-248^E:8.2e-17`PF08544.13^GHMP_kinases_C^GHMP kinases C terminal^401-467^E:0.00017	.	.	COG3890^Phosphomevalonate kinase	KEGG:ath:AT1G31910`KO:K00938	.	GO:0005777^cellular_component^peroxisome`GO:0005524^molecular_function^ATP binding`GO:0004631^molecular_function^phosphomevalonate kinase activity`GO:0010142^biological_process^farnesyl diphosphate biosynthetic process, mevalonate pathway`GO:0019287^biological_process^isopentenyl diphosphate biosynthetic process, mevalonate pathway`GO:0016126^biological_process^sterol biosynthetic process	GO:0005524^molecular_function^ATP binding	.	.
Jv1_TRINITY_DN36253_c0_g1	Jv1_TRINITY_DN36253_c0_g1_i5	sp|Q9C6T1|PMK_ARATH^sp|Q9C6T1|PMK_ARATH^Q:172-1011,H:1-282^67.49%ID^E:2e-93^.^.	.	Jv1_TRINITY_DN36253_c0_g1::Jv1_TRINITY_DN36253_c0_g1_i5::g.532::m.532	172-966[+]	PMK_ARATH^PMK_ARATH^Q:1-264,H:1-266^71.16%ID^E:1e-123^RecName: Full=Phosphomevalonate kinase, peroxisomal {ECO:0000305};^Eukaryota; Viridiplantae; Streptophyta; Embryophyta; Tracheophyta; Spermatophyta; Magnoliopsida; eudicotyledons; Gunneridae; Pentapetalae; rosids; malvids; Brassicales; Brassicaceae; Camelineae; Arabidopsis	PF00288.26^GHMP_kinases_N^GHMP kinases N terminal domain^175-248^E:2.2e-17	.	.	COG3890^Phosphomevalonate kinase	KEGG:ath:AT1G31910`KO:K00938	.	GO:0005777^cellular_component^peroxisome`GO:0005524^molecular_function^ATP binding`GO:0004631^molecular_function^phosphomevalonate kinase activity`GO:0010142^biological_process^farnesyl diphosphate biosynthetic process, mevalonate pathway`GO:0019287^biological_process^isopentenyl diphosphate biosynthetic process, mevalonate pathway`GO:0016126^biological_process^sterol biosynthetic process	GO:0005524^molecular_function^ATP binding	.	.
Jv1_TRINITY_DN36253_c0_g1	Jv1_TRINITY_DN36253_c0_g1_i6	sp|Q9C6T1|PMK_ARATH^sp|Q9C6T1|PMK_ARATH^Q:1-507,H:337-505^64.5%ID^E:2e-58^.^.	.	Jv1_TRINITY_DN36253_c0_g1::Jv1_TRINITY_DN36253_c0_g1_i6::g.533::m.533	1-510[+]	PMK_ARATH^PMK_ARATH^Q:1-169,H:337-505^64.5%ID^E:2e-69^RecName: Full=Phosphomevalonate kinase, peroxisomal {ECO:0000305};^Eukaryota; Viridiplantae; Streptophyta; Embryophyta; Tracheophyta; Spermatophyta; Magnoliopsida; eudicotyledons; Gunneridae; Pentapetalae; rosids; malvids; Brassicales; Brassicaceae; Camelineae; Arabidopsis	PF08544.13^GHMP_kinases_C^GHMP kinases C terminal^62-133^E:1.6e-06	.	.	COG3890^Phosphomevalonate kinase	KEGG:ath:AT1G31910`KO:K00938	.	GO:0005777^cellular_component^peroxisome`GO:0005524^molecular_function^ATP binding`GO:0004631^molecular_function^phosphomevalonate kinase activity`GO:0010142^biological_process^farnesyl diphosphate biosynthetic process, mevalonate pathway`GO:0019287^biological_process^isopentenyl diphosphate biosynthetic process, mevalonate pathway`GO:0016126^biological_process^sterol biosynthetic process	.	.	.
Jv1_TRINITY_DN36253_c0_g1	Jv1_TRINITY_DN36253_c0_g1_i7	sp|Q9C6T1|PMK_ARATH^sp|Q9C6T1|PMK_ARATH^Q:141-809,H:281-505^60.44%ID^E:7e-74^.^.`sp|Q9C6T1|PMK_ARATH^sp|Q9C6T1|PMK_ARATH^Q:94-201,H:265-300^66.67%ID^E:3e-06^.^.	.	Jv1_TRINITY_DN36253_c0_g1::Jv1_TRINITY_DN36253_c0_g1_i7::g.534::m.534	192-812[+]	PMK_ARATH^PMK_ARATH^Q:4-206,H:303-505^64.53%ID^E:1e-85^RecName: Full=Phosphomevalonate kinase, peroxisomal {ECO:0000305};^Eukaryota; Viridiplantae; Streptophyta; Embryophyta; Tracheophyta; Spermatophyta; Magnoliopsida; eudicotyledons; Gunneridae; Pentapetalae; rosids; malvids; Brassicales; Brassicaceae; Camelineae; Arabidopsis	PF08544.13^GHMP_kinases_C^GHMP kinases C terminal^99-170^E:2.6e-06	.	.	COG3890^Phosphomevalonate kinase	KEGG:ath:AT1G31910`KO:K00938	.	GO:0005777^cellular_component^peroxisome`GO:0005524^molecular_function^ATP binding`GO:0004631^molecular_function^phosphomevalonate kinase activity`GO:0010142^biological_process^farnesyl diphosphate biosynthetic process, mevalonate pathway`GO:0019287^biological_process^isopentenyl diphosphate biosynthetic process, mevalonate pathway`GO:0016126^biological_process^sterol biosynthetic process	.	.	.
Jv1_TRINITY_DN36253_c0_g1	Jv1_TRINITY_DN36253_c0_g1_i8	sp|Q9C6T1|PMK_ARATH^sp|Q9C6T1|PMK_ARATH^Q:225-1733,H:1-505^68.38%ID^E:0^.^.	.	Jv1_TRINITY_DN36253_c0_g1::Jv1_TRINITY_DN36253_c0_g1_i8::g.536::m.536	225-1736[+]	PMK_ARATH^PMK_ARATH^Q:1-503,H:1-505^68.97%ID^E:0^RecName: Full=Phosphomevalonate kinase, peroxisomal {ECO:0000305};^Eukaryota; Viridiplantae; Streptophyta; Embryophyta; Tracheophyta; Spermatophyta; Magnoliopsida; eudicotyledons; Gunneridae; Pentapetalae; rosids; malvids; Brassicales; Brassicaceae; Camelineae; Arabidopsis	PF00288.26^GHMP_kinases_N^GHMP kinases N terminal domain^175-248^E:8.2e-17`PF08544.13^GHMP_kinases_C^GHMP kinases C terminal^400-467^E:3e-06	.	.	COG3890^Phosphomevalonate kinase	KEGG:ath:AT1G31910`KO:K00938	.	GO:0005777^cellular_component^peroxisome`GO:0005524^molecular_function^ATP binding`GO:0004631^molecular_function^phosphomevalonate kinase activity`GO:0010142^biological_process^farnesyl diphosphate biosynthetic process, mevalonate pathway`GO:0019287^biological_process^isopentenyl diphosphate biosynthetic process, mevalonate pathway`GO:0016126^biological_process^sterol biosynthetic process	GO:0005524^molecular_function^ATP binding	.	.
Jv1_TRINITY_DN36253_c0_g1	Jv1_TRINITY_DN36253_c0_g1_i9	sp|Q9C6T1|PMK_ARATH^sp|Q9C6T1|PMK_ARATH^Q:172-1065,H:1-300^70.43%ID^E:3e-106^.^.`sp|Q9C6T1|PMK_ARATH^sp|Q9C6T1|PMK_ARATH^Q:1005-1673,H:281-505^60.44%ID^E:8e-70^.^.	.	Jv1_TRINITY_DN36253_c0_g1::Jv1_TRINITY_DN36253_c0_g1_i9::g.537::m.537	172-1116[+]	PMK_ARATH^PMK_ARATH^Q:1-298,H:1-300^70.43%ID^E:2e-139^RecName: Full=Phosphomevalonate kinase, peroxisomal {ECO:0000305};^Eukaryota; Viridiplantae; Streptophyta; Embryophyta; Tracheophyta; Spermatophyta; Magnoliopsida; eudicotyledons; Gunneridae; Pentapetalae; rosids; malvids; Brassicales; Brassicaceae; Camelineae; Arabidopsis	PF00288.26^GHMP_kinases_N^GHMP kinases N terminal domain^175-248^E:3.1e-17	.	.	COG3890^Phosphomevalonate kinase	KEGG:ath:AT1G31910`KO:K00938	.	GO:0005777^cellular_component^peroxisome`GO:0005524^molecular_function^ATP binding`GO:0004631^molecular_function^phosphomevalonate kinase activity`GO:0010142^biological_process^farnesyl diphosphate biosynthetic process, mevalonate pathway`GO:0019287^biological_process^isopentenyl diphosphate biosynthetic process, mevalonate pathway`GO:0016126^biological_process^sterol biosynthetic process	GO:0005524^molecular_function^ATP binding	.	.
Jv1_TRINITY_DN36253_c0_g1	Jv1_TRINITY_DN36253_c0_g1_i9	sp|Q9C6T1|PMK_ARATH^sp|Q9C6T1|PMK_ARATH^Q:172-1065,H:1-300^70.43%ID^E:3e-106^.^.`sp|Q9C6T1|PMK_ARATH^sp|Q9C6T1|PMK_ARATH^Q:1005-1673,H:281-505^60.44%ID^E:8e-70^.^.	.	Jv1_TRINITY_DN36253_c0_g1::Jv1_TRINITY_DN36253_c0_g1_i9::g.538::m.538	1056-1676[+]	PMK_ARATH^PMK_ARATH^Q:4-206,H:303-505^64.53%ID^E:1e-85^RecName: Full=Phosphomevalonate kinase, peroxisomal {ECO:0000305};^Eukaryota; Viridiplantae; Streptophyta; Embryophyta; Tracheophyta; Spermatophyta; Magnoliopsida; eudicotyledons; Gunneridae; Pentapetalae; rosids; malvids; Brassicales; Brassicaceae; Camelineae; Arabidopsis	PF08544.13^GHMP_kinases_C^GHMP kinases C terminal^99-170^E:2.6e-06	.	.	COG3890^Phosphomevalonate kinase	KEGG:ath:AT1G31910`KO:K00938	.	GO:0005777^cellular_component^peroxisome`GO:0005524^molecular_function^ATP binding`GO:0004631^molecular_function^phosphomevalonate kinase activity`GO:0010142^biological_process^farnesyl diphosphate biosynthetic process, mevalonate pathway`GO:0019287^biological_process^isopentenyl diphosphate biosynthetic process, mevalonate pathway`GO:0016126^biological_process^sterol biosynthetic process	.	.	.
Jv1_TRINITY_DN36253_c0_g1	Jv1_TRINITY_DN36253_c0_g1_i10	sp|Q9C6T1|PMK_ARATH^sp|Q9C6T1|PMK_ARATH^Q:225-476,H:1-84^73.81%ID^E:2e-37^.^.	.	.	.	.	.	.	.	.	.	.	.	.	.	.
Jv1_TRINITY_DN36213_c0_g1	Jv1_TRINITY_DN36213_c0_g1_i1	sp|O48963|PHOT1_ARATH^sp|O48963|PHOT1_ARATH^Q:106-2664,H:1-819^67.21%ID^E:0^.^.	.	Jv1_TRINITY_DN36213_c0_g1::Jv1_TRINITY_DN36213_c0_g1_i1::g.540::m.540	106-2757[+]	PHOT1_ARATH^PHOT1_ARATH^Q:1-853,H:1-819^67.75%ID^E:0^RecName: Full=Phototropin-1;^Eukaryota; Viridiplantae; Streptophyta; Embryophyta; Tracheophyta; Spermatophyta; Magnoliopsida; eudicotyledons; Gunneridae; Pentapetalae; rosids; malvids; Brassicales; Brassicaceae; Camelineae; Arabidopsis	PF13426.7^PAS_9^PAS domain^217-313^E:5e-20`PF00989.25^PAS^PAS fold^223-308^E:1.9e-08`PF08447.12^PAS_3^PAS fold^223-307^E:5.6e-08`PF13426.7^PAS_9^PAS domain^519-611^E:2.8e-21`PF00989.25^PAS^PAS fold^522-611^E:1.2e-07`PF08447.12^PAS_3^PAS fold^523-608^E:2.8e-07`PF00069.25^Pkinase^Protein kinase domain^699-851^E:3.4e-36`PF07714.17^Pkinase_Tyr^Protein tyrosine kinase^700-847^E:2.1e-16	.	.	COG2202^Histidine kinase	KEGG:ath:AT3G45780`KO:K20715	.	GO:0005623^cellular_component^cell`GO:0009986^cellular_component^cell surface`GO:0005737^cellular_component^cytoplasm`GO:0009898^cellular_component^cytoplasmic side of plasma membrane`GO:0005634^cellular_component^nucleus`GO:0005886^cellular_component^plasma membrane`GO:0005773^cellular_component^vacuole`GO:0005524^molecular_function^ATP binding`GO:0009882^molecular_function^blue light photorecep…	GO:0006355^biological_process^regulation of transcription, DNA-templated`GO:0005515^molecular_function^protein binding`GO:0004672^molecular_function^protein kinase activity`GO:0005524^molecular_function^ATP binding`GO:0006468^biological_process^protein phosphorylation	.	.
Jv1_TRINITY_DN36213_c0_g1	Jv1_TRINITY_DN36213_c0_g1_i2	sp|O48963|PHOT1_ARATH^sp|O48963|PHOT1_ARATH^Q:52-3141,H:1-996^69.23%ID^E:0^.^.	.	Jv1_TRINITY_DN36213_c0_g1::Jv1_TRINITY_DN36213_c0_g1_i2::g.543::m.543	52-3144[+]	PHOT1_ARATH^PHOT1_ARATH^Q:1-1030,H:1-996^69.74%ID^E:0^RecName: Full=Phototropin-1;^Eukaryota; Viridiplantae; Streptophyta; Embryophyta; Tracheophyta; Spermatophyta; Magnoliopsida; eudicotyledons; Gunneridae; Pentapetalae; rosids; malvids; Brassicales; Brassicaceae; Camelineae; Arabidopsis	PF13426.7^PAS_9^PAS domain^217-313^E:6.2e-20`PF00989.25^PAS^PAS fold^223-308^E:2.3e-08`PF08447.12^PAS_3^PAS fold^223-307^E:6.9e-08`PF13426.7^PAS_9^PAS domain^519-611^E:3.4e-21`PF00989.25^PAS^PAS fold^522-611^E:1.4e-07`PF08447.12^PAS_3^PAS fold^523-608^E:3.4e-07`PF00069.25^Pkinase^Protein kinase domain^699-986^E:9e-62`PF07714.17^Pkinase_Tyr^Protein tyrosine kinase^700-847^E:3.2e-16`PF07714.17^Pkin…	.	.	COG2202^Histidine kinase	KEGG:ath:AT3G45780`KO:K20715	.	GO:0005623^cellular_component^cell`GO:0009986^cellular_component^cell surface`GO:0005737^cellular_component^cytoplasm`GO:0009898^cellular_component^cytoplasmic side of plasma membrane`GO:0005634^cellular_component^nucleus`GO:0005886^cellular_component^plasma membrane`GO:0005773^cellular_component^vacuole`GO:0005524^molecular_function^ATP binding`GO:0009882^molecular_function^blue light photorecep…	GO:0006355^biological_process^regulation of transcription, DNA-templated`GO:0005515^molecular_function^protein binding`GO:0004672^molecular_function^protein kinase activity`GO:0005524^molecular_function^ATP binding`GO:0006468^biological_process^protein phosphorylation	.	.
Jv1_TRINITY_DN36213_c0_g1	Jv1_TRINITY_DN36213_c0_g1_i3	sp|O48963|PHOT1_ARATH^sp|O48963|PHOT1_ARATH^Q:175-3264,H:1-996^69.29%ID^E:0^.^.	.	Jv1_TRINITY_DN36213_c0_g1::Jv1_TRINITY_DN36213_c0_g1_i3::g.546::m.546	175-3267[+]	PHOT1_ARATH^PHOT1_ARATH^Q:1-1030,H:1-996^69.74%ID^E:0^RecName: Full=Phototropin-1;^Eukaryota; Viridiplantae; Streptophyta; Embryophyta; Tracheophyta; Spermatophyta; Magnoliopsida; eudicotyledons; Gunneridae; Pentapetalae; rosids; malvids; Brassicales; Brassicaceae; Camelineae; Arabidopsis	PF13426.7^PAS_9^PAS domain^217-313^E:6.2e-20`PF00989.25^PAS^PAS fold^223-308^E:2.3e-08`PF08447.12^PAS_3^PAS fold^223-307^E:6.9e-08`PF13426.7^PAS_9^PAS domain^519-611^E:3.4e-21`PF00989.25^PAS^PAS fold^522-611^E:1.4e-07`PF08447.12^PAS_3^PAS fold^523-608^E:3.4e-07`PF00069.25^Pkinase^Protein kinase domain^699-986^E:9e-62`PF07714.17^Pkinase_Tyr^Protein tyrosine kinase^700-847^E:3.2e-16`PF07714.17^Pkin…	.	.	COG2202^Histidine kinase	KEGG:ath:AT3G45780`KO:K20715	.	GO:0005623^cellular_component^cell`GO:0009986^cellular_component^cell surface`GO:0005737^cellular_component^cytoplasm`GO:0009898^cellular_component^cytoplasmic side of plasma membrane`GO:0005634^cellular_component^nucleus`GO:0005886^cellular_component^plasma membrane`GO:0005773^cellular_component^vacuole`GO:0005524^molecular_function^ATP binding`GO:0009882^molecular_function^blue light photorecep…	GO:0006355^biological_process^regulation of transcription, DNA-templated`GO:0005515^molecular_function^protein binding`GO:0004672^molecular_function^protein kinase activity`GO:0005524^molecular_function^ATP binding`GO:0006468^biological_process^protein phosphorylation	.	.
Jv1_TRINITY_DN36213_c0_g1	Jv1_TRINITY_DN36213_c0_g1_i4	sp|O48963|PHOT1_ARATH^sp|O48963|PHOT1_ARATH^Q:52-2880,H:1-893^67.61%ID^E:0^.^.	.	Jv1_TRINITY_DN36213_c0_g1::Jv1_TRINITY_DN36213_c0_g1_i4::g.549::m.549	52-2880[+]	PHOT1_ARATH^PHOT1_ARATH^Q:1-943,H:1-893^68.17%ID^E:0^RecName: Full=Phototropin-1;^Eukaryota; Viridiplantae; Streptophyta; Embryophyta; Tracheophyta; Spermatophyta; Magnoliopsida; eudicotyledons; Gunneridae; Pentapetalae; rosids; malvids; Brassicales; Brassicaceae; Camelineae; Arabidopsis	PF13426.7^PAS_9^PAS domain^217-313^E:5.5e-20`PF00989.25^PAS^PAS fold^223-308^E:2.1e-08`PF08447.12^PAS_3^PAS fold^223-307^E:6.1e-08`PF13426.7^PAS_9^PAS domain^519-611^E:3e-21`PF00989.25^PAS^PAS fold^522-611^E:1.3e-07`PF08447.12^PAS_3^PAS fold^523-608^E:3e-07`PF00069.25^Pkinase^Protein kinase domain^699-943^E:3.2e-51`PF07714.17^Pkinase_Tyr^Protein tyrosine kinase^700-847^E:2.1e-16	.	.	COG2202^Histidine kinase	KEGG:ath:AT3G45780`KO:K20715	.	GO:0005623^cellular_component^cell`GO:0009986^cellular_component^cell surface`GO:0005737^cellular_component^cytoplasm`GO:0009898^cellular_component^cytoplasmic side of plasma membrane`GO:0005634^cellular_component^nucleus`GO:0005886^cellular_component^plasma membrane`GO:0005773^cellular_component^vacuole`GO:0005524^molecular_function^ATP binding`GO:0009882^molecular_function^blue light photorecep…	GO:0006355^biological_process^regulation of transcription, DNA-templated`GO:0005515^molecular_function^protein binding`GO:0004672^molecular_function^protein kinase activity`GO:0005524^molecular_function^ATP binding`GO:0006468^biological_process^protein phosphorylation	.	.
Jv1_TRINITY_DN36213_c0_g1	Jv1_TRINITY_DN36213_c0_g1_i5	sp|O48963|PHOT1_ARATH^sp|O48963|PHOT1_ARATH^Q:106-3195,H:1-996^69.23%ID^E:0^.^.	.	Jv1_TRINITY_DN36213_c0_g1::Jv1_TRINITY_DN36213_c0_g1_i5::g.552::m.552	106-3198[+]	PHOT1_ARATH^PHOT1_ARATH^Q:1-1030,H:1-996^69.74%ID^E:0^RecName: Full=Phototropin-1;^Eukaryota; Viridiplantae; Streptophyta; Embryophyta; Tracheophyta; Spermatophyta; Magnoliopsida; eudicotyledons; Gunneridae; Pentapetalae; rosids; malvids; Brassicales; Brassicaceae; Camelineae; Arabidopsis	PF13426.7^PAS_9^PAS domain^217-313^E:6.2e-20`PF00989.25^PAS^PAS fold^223-308^E:2.3e-08`PF08447.12^PAS_3^PAS fold^223-307^E:6.9e-08`PF13426.7^PAS_9^PAS domain^519-611^E:3.4e-21`PF00989.25^PAS^PAS fold^522-611^E:1.4e-07`PF08447.12^PAS_3^PAS fold^523-608^E:3.4e-07`PF00069.25^Pkinase^Protein kinase domain^699-986^E:9e-62`PF07714.17^Pkinase_Tyr^Protein tyrosine kinase^700-847^E:3.2e-16`PF07714.17^Pkin…	.	.	COG2202^Histidine kinase	KEGG:ath:AT3G45780`KO:K20715	.	GO:0005623^cellular_component^cell`GO:0009986^cellular_component^cell surface`GO:0005737^cellular_component^cytoplasm`GO:0009898^cellular_component^cytoplasmic side of plasma membrane`GO:0005634^cellular_component^nucleus`GO:0005886^cellular_component^plasma membrane`GO:0005773^cellular_component^vacuole`GO:0005524^molecular_function^ATP binding`GO:0009882^molecular_function^blue light photorecep…	GO:0006355^biological_process^regulation of transcription, DNA-templated`GO:0005515^molecular_function^protein binding`GO:0004672^molecular_function^protein kinase activity`GO:0005524^molecular_function^ATP binding`GO:0006468^biological_process^protein phosphorylation	.	.
Jv1_TRINITY_DN36213_c0_g1	Jv1_TRINITY_DN36213_c0_g1_i6	sp|O48963|PHOT1_ARATH^sp|O48963|PHOT1_ARATH^Q:52-2910,H:1-919^68.95%ID^E:0^.^.	.	Jv1_TRINITY_DN36213_c0_g1::Jv1_TRINITY_DN36213_c0_g1_i6::g.555::m.555	52-2961[+]	PHOT1_ARATH^PHOT1_ARATH^Q:1-953,H:1-919^69.44%ID^E:0^RecName: Full=Phototropin-1;^Eukaryota; Viridiplantae; Streptophyta; Embryophyta; Tracheophyta; Spermatophyta; Magnoliopsida; eudicotyledons; Gunneridae; Pentapetalae; rosids; malvids; Brassicales; Brassicaceae; Camelineae; Arabidopsis	PF13426.7^PAS_9^PAS domain^217-313^E:5.7e-20`PF00989.25^PAS^PAS fold^223-308^E:2.2e-08`PF08447.12^PAS_3^PAS fold^223-307^E:6.4e-08`PF13426.7^PAS_9^PAS domain^519-611^E:3.1e-21`PF00989.25^PAS^PAS fold^522-611^E:1.3e-07`PF08447.12^PAS_3^PAS fold^523-608^E:3.1e-07`PF00069.25^Pkinase^Protein kinase domain^699-941^E:4.4e-55`PF07714.17^Pkinase_Tyr^Protein tyrosine kinase^700-847^E:2.9e-16`PF07714.17^Pk…	.	.	COG2202^Histidine kinase	KEGG:ath:AT3G45780`KO:K20715	.	GO:0005623^cellular_component^cell`GO:0009986^cellular_component^cell surface`GO:0005737^cellular_component^cytoplasm`GO:0009898^cellular_component^cytoplasmic side of plasma membrane`GO:0005634^cellular_component^nucleus`GO:0005886^cellular_component^plasma membrane`GO:0005773^cellular_component^vacuole`GO:0005524^molecular_function^ATP binding`GO:0009882^molecular_function^blue light photorecep…	GO:0006355^biological_process^regulation of transcription, DNA-templated`GO:0005515^molecular_function^protein binding`GO:0004672^molecular_function^protein kinase activity`GO:0005524^molecular_function^ATP binding`GO:0006468^biological_process^protein phosphorylation	.	.
Jv1_TRINITY_DN36213_c0_g1	Jv1_TRINITY_DN36213_c0_g1_i7	sp|O48963|PHOT1_ARATH^sp|O48963|PHOT1_ARATH^Q:106-2934,H:1-893^67.68%ID^E:0^.^.	.	Jv1_TRINITY_DN36213_c0_g1::Jv1_TRINITY_DN36213_c0_g1_i7::g.558::m.558	106-2934[+]	PHOT1_ARATH^PHOT1_ARATH^Q:1-943,H:1-893^68.17%ID^E:0^RecName: Full=Phototropin-1;^Eukaryota; Viridiplantae; Streptophyta; Embryophyta; Tracheophyta; Spermatophyta; Magnoliopsida; eudicotyledons; Gunneridae; Pentapetalae; rosids; malvids; Brassicales; Brassicaceae; Camelineae; Arabidopsis	PF13426.7^PAS_9^PAS domain^217-313^E:5.5e-20`PF00989.25^PAS^PAS fold^223-308^E:2.1e-08`PF08447.12^PAS_3^PAS fold^223-307^E:6.1e-08`PF13426.7^PAS_9^PAS domain^519-611^E:3e-21`PF00989.25^PAS^PAS fold^522-611^E:1.3e-07`PF08447.12^PAS_3^PAS fold^523-608^E:3e-07`PF00069.25^Pkinase^Protein kinase domain^699-943^E:3.2e-51`PF07714.17^Pkinase_Tyr^Protein tyrosine kinase^700-847^E:2.1e-16	.	.	COG2202^Histidine kinase	KEGG:ath:AT3G45780`KO:K20715	.	GO:0005623^cellular_component^cell`GO:0009986^cellular_component^cell surface`GO:0005737^cellular_component^cytoplasm`GO:0009898^cellular_component^cytoplasmic side of plasma membrane`GO:0005634^cellular_component^nucleus`GO:0005886^cellular_component^plasma membrane`GO:0005773^cellular_component^vacuole`GO:0005524^molecular_function^ATP binding`GO:0009882^molecular_function^blue light photorecep…	GO:0006355^biological_process^regulation of transcription, DNA-templated`GO:0005515^molecular_function^protein binding`GO:0004672^molecular_function^protein kinase activity`GO:0005524^molecular_function^ATP binding`GO:0006468^biological_process^protein phosphorylation	.	.
Jv1_TRINITY_DN36255_c0_g1	Jv1_TRINITY_DN36255_c0_g1_i1	sp|Q96PP9|GBP4_HUMAN^sp|Q96PP9|GBP4_HUMAN^Q:320-1465,H:25-423^27.49%ID^E:3e-29^.^.	.	Jv1_TRINITY_DN36255_c0_g1::Jv1_TRINITY_DN36255_c0_g1_i1::g.561::m.561	224-2023[+]	GBP4_HUMAN^GBP4_HUMAN^Q:33-414,H:25-423^27.49%ID^E:1e-29^RecName: Full=Guanylate-binding protein 4;^Eukaryota; Metazoa; Chordata; Craniata; Vertebrata; Euteleostomi; Mammalia; Eutheria; Euarchontoglires; Primates; Haplorrhini; Catarrhini; Hominidae; Homo	PF02263.19^GBP^Guanylate-binding protein, N-terminal domain^43-288^E:2.4e-39`PF02841.14^GBP_C^Guanylate-binding protein, C-terminal domain^294-424^E:7.3e-11	.	ExpAA=75.85^PredHel=4^Topology=i5-24o483-502i509-526o558-577i	ENOG410XR6Z^Guanylate binding protein	KEGG:hsa:115361`KO:K20899	.	GO:0031410^cellular_component^cytoplasmic vesicle`GO:0005829^cellular_component^cytosol`GO:0005794^cellular_component^Golgi apparatus`GO:0000139^cellular_component^Golgi membrane`GO:0005634^cellular_component^nucleus`GO:0048471^cellular_component^perinuclear region of cytoplasm`GO:0005886^cellular_component^plasma membrane`GO:0020005^cellular_component^symbiont-containing vacuole membrane`GO:0005…	GO:0003924^molecular_function^GTPase activity`GO:0005525^molecular_function^GTP binding	.	.
Jv1_TRINITY_DN36255_c0_g1	Jv1_TRINITY_DN36255_c0_g1_i2	sp|Q96PP9|GBP4_HUMAN^sp|Q96PP9|GBP4_HUMAN^Q:8-361,H:52-165^40.34%ID^E:2e-19^.^.	.	Jv1_TRINITY_DN36255_c0_g1::Jv1_TRINITY_DN36255_c0_g1_i2::g.562::m.562	2-388[+]	GBP4_HUMAN^GBP4_HUMAN^Q:3-120,H:52-165^40.34%ID^E:2e-19^RecName: Full=Guanylate-binding protein 4;^Eukaryota; Metazoa; Chordata; Craniata; Vertebrata; Euteleostomi; Mammalia; Eutheria; Euarchontoglires; Primates; Haplorrhini; Catarrhini; Hominidae; Homo	PF02263.19^GBP^Guanylate-binding protein, N-terminal domain^2-123^E:1e-30	.	.	ENOG410XR6Z^Guanylate binding protein	KEGG:hsa:115361`KO:K20899	.	GO:0031410^cellular_component^cytoplasmic vesicle`GO:0005829^cellular_component^cytosol`GO:0005794^cellular_component^Golgi apparatus`GO:0000139^cellular_component^Golgi membrane`GO:0005634^cellular_component^nucleus`GO:0048471^cellular_component^perinuclear region of cytoplasm`GO:0005886^cellular_component^plasma membrane`GO:0020005^cellular_component^symbiont-containing vacuole membrane`GO:0005…	GO:0003924^molecular_function^GTPase activity`GO:0005525^molecular_function^GTP binding	.	.
Jv1_TRINITY_DN36255_c0_g1	Jv1_TRINITY_DN36255_c0_g1_i3	sp|Q96PP9|GBP4_HUMAN^sp|Q96PP9|GBP4_HUMAN^Q:320-1465,H:25-423^27.01%ID^E:3e-28^.^.	.	Jv1_TRINITY_DN36255_c0_g1::Jv1_TRINITY_DN36255_c0_g1_i3::g.563::m.563	224-2023[+]	GBP4_HUMAN^GBP4_HUMAN^Q:33-414,H:25-423^27.01%ID^E:1e-28^RecName: Full=Guanylate-binding protein 4;^Eukaryota; Metazoa; Chordata; Craniata; Vertebrata; Euteleostomi; Mammalia; Eutheria; Euarchontoglires; Primates; Haplorrhini; Catarrhini; Hominidae; Homo	PF02263.19^GBP^Guanylate-binding protein, N-terminal domain^43-288^E:3.4e-39`PF02841.14^GBP_C^Guanylate-binding protein, C-terminal domain^294-424^E:7.4e-11	.	ExpAA=76.33^PredHel=4^Topology=i5-24o483-502i509-526o558-577i	ENOG410XR6Z^Guanylate binding protein	KEGG:hsa:115361`KO:K20899	.	GO:0031410^cellular_component^cytoplasmic vesicle`GO:0005829^cellular_component^cytosol`GO:0005794^cellular_component^Golgi apparatus`GO:0000139^cellular_component^Golgi membrane`GO:0005634^cellular_component^nucleus`GO:0048471^cellular_component^perinuclear region of cytoplasm`GO:0005886^cellular_component^plasma membrane`GO:0020005^cellular_component^symbiont-containing vacuole membrane`GO:0005…	GO:0003924^molecular_function^GTPase activity`GO:0005525^molecular_function^GTP binding	.	.
Jv1_TRINITY_DN36255_c0_g1	Jv1_TRINITY_DN36255_c0_g1_i4	sp|Q96PP9|GBP4_HUMAN^sp|Q96PP9|GBP4_HUMAN^Q:50-325,H:76-165^39.78%ID^E:1e-11^.^.	.	Jv1_TRINITY_DN36255_c0_g1::Jv1_TRINITY_DN36255_c0_g1_i4::g.564::m.564	2-469[+]	GBP4_HUMAN^GBP4_HUMAN^Q:17-108,H:76-165^39.78%ID^E:1e-11^RecName: Full=Guanylate-binding protein 4;^Eukaryota; Metazoa; Chordata; Craniata; Vertebrata; Euteleostomi; Mammalia; Eutheria; Euarchontoglires; Primates; Haplorrhini; Catarrhini; Hominidae; Homo	PF02263.19^GBP^Guanylate-binding protein, N-terminal domain^17-135^E:1.6e-21	.	.	ENOG410XR6Z^Guanylate binding protein	KEGG:hsa:115361`KO:K20899	.	GO:0031410^cellular_component^cytoplasmic vesicle`GO:0005829^cellular_component^cytosol`GO:0005794^cellular_component^Golgi apparatus`GO:0000139^cellular_component^Golgi membrane`GO:0005634^cellular_component^nucleus`GO:0048471^cellular_component^perinuclear region of cytoplasm`GO:0005886^cellular_component^plasma membrane`GO:0020005^cellular_component^symbiont-containing vacuole membrane`GO:0005…	GO:0003924^molecular_function^GTPase activity`GO:0005525^molecular_function^GTP binding	.	.
Jv1_TRINITY_DN36255_c0_g1	Jv1_TRINITY_DN36255_c0_g1_i5	sp|Q96PP9|GBP4_HUMAN^sp|Q96PP9|GBP4_HUMAN^Q:320-1465,H:25-423^27.01%ID^E:2e-30^.^.	.	Jv1_TRINITY_DN36255_c0_g1::Jv1_TRINITY_DN36255_c0_g1_i5::g.565::m.565	224-1510[+]	GBP4_HUMAN^GBP4_HUMAN^Q:33-414,H:25-423^27.01%ID^E:1e-30^RecName: Full=Guanylate-binding protein 4;^Eukaryota; Metazoa; Chordata; Craniata; Vertebrata; Euteleostomi; Mammalia; Eutheria; Euarchontoglires; Primates; Haplorrhini; Catarrhini; Hominidae; Homo	PF02263.19^GBP^Guanylate-binding protein, N-terminal domain^43-288^E:1.4e-39`PF02841.14^GBP_C^Guanylate-binding protein, C-terminal domain^294-424^E:5.9e-11	.	ExpAA=16.36^PredHel=1^Topology=i5-24o	ENOG410XR6Z^Guanylate binding protein	KEGG:hsa:115361`KO:K20899	.	GO:0031410^cellular_component^cytoplasmic vesicle`GO:0005829^cellular_component^cytosol`GO:0005794^cellular_component^Golgi apparatus`GO:0000139^cellular_component^Golgi membrane`GO:0005634^cellular_component^nucleus`GO:0048471^cellular_component^perinuclear region of cytoplasm`GO:0005886^cellular_component^plasma membrane`GO:0020005^cellular_component^symbiont-containing vacuole membrane`GO:0005…	GO:0003924^molecular_function^GTPase activity`GO:0005525^molecular_function^GTP binding	.	.
Jv1_TRINITY_DN36255_c0_g1	Jv1_TRINITY_DN36255_c0_g1_i6	sp|Q96PP9|GBP4_HUMAN^sp|Q96PP9|GBP4_HUMAN^Q:1-381,H:43-165^39.84%ID^E:8e-21^.^.	.	Jv1_TRINITY_DN36255_c0_g1::Jv1_TRINITY_DN36255_c0_g1_i6::g.566::m.566	1-525[+]	GBP4_HUMAN^GBP4_HUMAN^Q:1-127,H:43-165^39.84%ID^E:7e-21^RecName: Full=Guanylate-binding protein 4;^Eukaryota; Metazoa; Chordata; Craniata; Vertebrata; Euteleostomi; Mammalia; Eutheria; Euarchontoglires; Primates; Haplorrhini; Catarrhini; Hominidae; Homo	PF02263.19^GBP^Guanylate-binding protein, N-terminal domain^1-154^E:3e-33	.	.	ENOG410XR6Z^Guanylate binding protein	KEGG:hsa:115361`KO:K20899	.	GO:0031410^cellular_component^cytoplasmic vesicle`GO:0005829^cellular_component^cytosol`GO:0005794^cellular_component^Golgi apparatus`GO:0000139^cellular_component^Golgi membrane`GO:0005634^cellular_component^nucleus`GO:0048471^cellular_component^perinuclear region of cytoplasm`GO:0005886^cellular_component^plasma membrane`GO:0020005^cellular_component^symbiont-containing vacuole membrane`GO:0005…	GO:0003924^molecular_function^GTPase activity`GO:0005525^molecular_function^GTP binding	.	.
Jv1_TRINITY_DN36245_c0_g1	Jv1_TRINITY_DN36245_c0_g1_i1	.	.	Jv1_TRINITY_DN36245_c0_g1::Jv1_TRINITY_DN36245_c0_g1_i1::g.567::m.567	3-479[+]	.	.	.	.	.	.	.	.	.	.	.
Jv1_TRINITY_DN36245_c0_g2	Jv1_TRINITY_DN36245_c0_g2_i1	.	.	Jv1_TRINITY_DN36245_c0_g2::Jv1_TRINITY_DN36245_c0_g2_i1::g.568::m.568	1-891[+]	.	PF07816.11^DUF1645^Protein of unknown function (DUF1645)^224-284^E:6.4e-06	.	.	.	.	.	.	.	.	.
Jv1_TRINITY_DN36245_c0_g2	Jv1_TRINITY_DN36245_c0_g2_i2	.	.	Jv1_TRINITY_DN36245_c0_g2::Jv1_TRINITY_DN36245_c0_g2_i2::g.569::m.569	1-687[+]	.	.	.	.	.	.	.	.	.	.	.
Jv1_TRINITY_DN36245_c0_g1	Jv1_TRINITY_DN36245_c0_g1_i2	.	.	Jv1_TRINITY_DN36245_c0_g1::Jv1_TRINITY_DN36245_c0_g1_i2::g.570::m.570	170-997[+]	.	PF07816.11^DUF1645^Protein of unknown function (DUF1645)^139-273^E:3.5e-06	.	.	.	.	.	.	.	.	.
Jv1_TRINITY_DN36245_c0_g1	Jv1_TRINITY_DN36245_c0_g1_i3	.	.	Jv1_TRINITY_DN36245_c0_g1::Jv1_TRINITY_DN36245_c0_g1_i3::g.571::m.571	170-1294[+]	.	PF07816.11^DUF1645^Protein of unknown function (DUF1645)^127-351^E:9e-15	.	.	.	.	.	.	.	.	.
Jv1_TRINITY_DN36245_c0_g2	Jv1_TRINITY_DN36245_c0_g2_i3	.	.	Jv1_TRINITY_DN36245_c0_g2::Jv1_TRINITY_DN36245_c0_g2_i3::g.572::m.572	1-891[+]	.	PF07816.11^DUF1645^Protein of unknown function (DUF1645)^223-284^E:4.5e-06	.	.	.	.	.	.	.	.	.
Jv1_TRINITY_DN36245_c0_g1	Jv1_TRINITY_DN36245_c0_g1_i4	.	.	Jv1_TRINITY_DN36245_c0_g1::Jv1_TRINITY_DN36245_c0_g1_i4::g.573::m.573	1-309[+]	.	.	.	.	.	.	.	.	.	.	.
Jv1_TRINITY_DN36282_c0_g1	Jv1_TRINITY_DN36282_c0_g1_i1	sp|D2K8N5|TAP46_NICBE^sp|D2K8N5|TAP46_NICBE^Q:580-684,H:73-106^62.86%ID^E:4e-08^.^.`sp|D2K8N5|TAP46_NICBE^sp|D2K8N5|TAP46_NICBE^Q:695-778,H:110-137^46.43%ID^E:4e-08^.^.	.	.	.	.	.	.	.	.	.	.	.	.	.	.
Jv1_TRINITY_DN36282_c0_g2	Jv1_TRINITY_DN36282_c0_g2_i1	sp|A0A1S4D1D3|TAP46_TOBAC^sp|A0A1S4D1D3|TAP46_TOBAC^Q:103-849,H:1-248^73.9%ID^E:5e-95^.^.	.	Jv1_TRINITY_DN36282_c0_g2::Jv1_TRINITY_DN36282_c0_g2_i1::g.574::m.574	103-849[+]	TAP46_TOBAC^TAP46_TOBAC^Q:1-249,H:1-248^73.9%ID^E:2e-129^RecName: Full=PP2A regulatory subunit TAP46 {ECO:0000303|PubMed:21216945};^Eukaryota; Viridiplantae; Streptophyta; Embryophyta; Tracheophyta; Spermatophyta; Magnoliopsida; eudicotyledons; Gunneridae; Pentapetalae; asterids; lamiids; Solanales; Solanaceae; Nicotianoideae; Nicotianeae; Nicotiana	PF04177.12^TAP42^TAP42-like family^11-242^E:6.3e-54	.	.	.	KEGG:nta:107824781`KO:K17606	.	GO:0005829^cellular_component^cytosol`GO:0051721^molecular_function^protein phosphatase 2A binding`GO:0035303^biological_process^regulation of dephosphorylation`GO:0009966^biological_process^regulation of signal transduction	GO:0009966^biological_process^regulation of signal transduction	.	.
Jv1_TRINITY_DN36282_c0_g2	Jv1_TRINITY_DN36282_c0_g2_i2	sp|D2K8N5|TAP46_NICBE^sp|D2K8N5|TAP46_NICBE^Q:103-1320,H:1-403^74.88%ID^E:3e-169^.^.	.	Jv1_TRINITY_DN36282_c0_g2::Jv1_TRINITY_DN36282_c0_g2_i2::g.575::m.575	103-1323[+]	TAP46_NICBE^TAP46_NICBE^Q:1-406,H:1-403^74.88%ID^E:0^RecName: Full=PP2A regulatory subunit TAP46 {ECO:0000303|PubMed:21216945};^Eukaryota; Viridiplantae; Streptophyta; Embryophyta; Tracheophyta; Spermatophyta; Magnoliopsida; eudicotyledons; Gunneridae; Pentapetalae; asterids; lamiids; Solanales; Solanaceae; Nicotianoideae; Nicotianeae; Nicotiana	PF04177.12^TAP42^TAP42-like family^11-394^E:5.6e-82	.	.	.	.	.	GO:0005737^cellular_component^cytoplasm`GO:0005634^cellular_component^nucleus`GO:0009966^biological_process^regulation of signal transduction`GO:0031929^biological_process^TOR signaling	GO:0009966^biological_process^regulation of signal transduction	.	.
Jv1_TRINITY_DN36282_c0_g2	Jv1_TRINITY_DN36282_c0_g2_i3	sp|D2K8N5|TAP46_NICBE^sp|D2K8N5|TAP46_NICBE^Q:6-317,H:244-347^76.92%ID^E:8e-53^.^.	.	Jv1_TRINITY_DN36282_c0_g2::Jv1_TRINITY_DN36282_c0_g2_i3::g.577::m.577	3-317[+]	TAP46_NICBE^TAP46_NICBE^Q:2-105,H:244-347^76.92%ID^E:7e-53^RecName: Full=PP2A regulatory subunit TAP46 {ECO:0000303|PubMed:21216945};^Eukaryota; Viridiplantae; Streptophyta; Embryophyta; Tracheophyta; Spermatophyta; Magnoliopsida; eudicotyledons; Gunneridae; Pentapetalae; asterids; lamiids; Solanales; Solanaceae; Nicotianoideae; Nicotianeae; Nicotiana	PF04177.12^TAP42^TAP42-like family^42-103^E:7.2e-12	.	.	.	.	.	GO:0005737^cellular_component^cytoplasm`GO:0005634^cellular_component^nucleus`GO:0009966^biological_process^regulation of signal transduction`GO:0031929^biological_process^TOR signaling	GO:0009966^biological_process^regulation of signal transduction	.	.
Jv1_TRINITY_DN36282_c0_g2	Jv1_TRINITY_DN36282_c0_g2_i4	sp|A0A1S4D1D3|TAP46_TOBAC^sp|A0A1S4D1D3|TAP46_TOBAC^Q:3-389,H:105-233^79.07%ID^E:3e-33^.^.	.	Jv1_TRINITY_DN36282_c0_g2::Jv1_TRINITY_DN36282_c0_g2_i4::g.578::m.578	3-389[+]	TAP46_TOBAC^TAP46_TOBAC^Q:1-129,H:105-233^79.07%ID^E:3e-65^RecName: Full=PP2A regulatory subunit TAP46 {ECO:0000303|PubMed:21216945};^Eukaryota; Viridiplantae; Streptophyta; Embryophyta; Tracheophyta; Spermatophyta; Magnoliopsida; eudicotyledons; Gunneridae; Pentapetalae; asterids; lamiids; Solanales; Solanaceae; Nicotianoideae; Nicotianeae; Nicotiana	PF04177.12^TAP42^TAP42-like family^2-123^E:1.6e-21	.	.	.	KEGG:nta:107824781`KO:K17606	.	GO:0005829^cellular_component^cytosol`GO:0051721^molecular_function^protein phosphatase 2A binding`GO:0035303^biological_process^regulation of dephosphorylation`GO:0009966^biological_process^regulation of signal transduction	GO:0009966^biological_process^regulation of signal transduction	.	.
Jv1_TRINITY_DN36282_c0_g1	Jv1_TRINITY_DN36282_c0_g1_i2	sp|D2K8N5|TAP46_NICBE^sp|D2K8N5|TAP46_NICBE^Q:643-747,H:73-106^62.86%ID^E:4e-08^.^.`sp|D2K8N5|TAP46_NICBE^sp|D2K8N5|TAP46_NICBE^Q:758-841,H:110-137^46.43%ID^E:4e-08^.^.	.	.	.	.	.	.	.	.	.	.	.	.	.	.
Jv1_TRINITY_DN36254_c0_g1	Jv1_TRINITY_DN36254_c0_g1_i1	sp|Q9LEW3|AED1_ARATH^sp|Q9LEW3|AED1_ARATH^Q:194-595,H:57-190^39.42%ID^E:1e-21^.^.	.	Jv1_TRINITY_DN36254_c0_g1::Jv1_TRINITY_DN36254_c0_g1_i1::g.579::m.579	2-598[+]	AED1_ARATH^AED1_ARATH^Q:65-198,H:57-190^39.42%ID^E:2e-22^RecName: Full=Aspartyl protease AED1 {ECO:0000303|PubMed:24755512};^Eukaryota; Viridiplantae; Streptophyta; Embryophyta; Tracheophyta; Spermatophyta; Magnoliopsida; eudicotyledons; Gunneridae; Pentapetalae; rosids; malvids; Brassicales; Brassicaceae; Camelineae; Arabidopsis	PF14543.6^TAXi_N^Xylanase inhibitor N-terminal^143-198^E:9e-16`PF00026.23^Asp^Eukaryotic aspartyl protease^143-193^E:4e-05	.	ExpAA=20.19^PredHel=1^Topology=o15-34i	ENOG410XNV7^aspartic	KEGG:ath:AT5G10760	.	GO:0048046^cellular_component^apoplast`GO:0004190^molecular_function^aspartic-type endopeptidase activity`GO:0030163^biological_process^protein catabolic process`GO:0006508^biological_process^proteolysis`GO:0009627^biological_process^systemic acquired resistance	.	.	.
Jv1_TRINITY_DN36254_c0_g2	Jv1_TRINITY_DN36254_c0_g2_i1	sp|Q8S9J6|ASPA_ARATH^sp|Q8S9J6|ASPA_ARATH^Q:49-558,H:305-474^41.86%ID^E:1e-29^.^.	.	Jv1_TRINITY_DN36254_c0_g2::Jv1_TRINITY_DN36254_c0_g2_i1::g.580::m.580	1-567[+]	ASPA_ARATH^ASPA_ARATH^Q:17-186,H:305-474^41.86%ID^E:2e-30^RecName: Full=Aspartyl protease family protein At5g10770;^Eukaryota; Viridiplantae; Streptophyta; Embryophyta; Tracheophyta; Spermatophyta; Magnoliopsida; eudicotyledons; Gunneridae; Pentapetalae; rosids; malvids; Brassicales; Brassicaceae; Camelineae; Arabidopsis	PF00026.23^Asp^Eukaryotic aspartyl protease^3-182^E:1.5e-07`PF14541.6^TAXi_C^Xylanase inhibitor C-terminal^34-181^E:1.8e-25	.	.	ENOG410XNV7^aspartic	KEGG:ath:AT5G10770	.	GO:0031225^cellular_component^anchored component of membrane`GO:0005886^cellular_component^plasma membrane`GO:0004190^molecular_function^aspartic-type endopeptidase activity`GO:0030163^biological_process^protein catabolic process`GO:0006508^biological_process^proteolysis	.	.	.
Jv1_TRINITY_DN36254_c0_g1	Jv1_TRINITY_DN36254_c0_g1_i2	sp|Q9LEW3|AED1_ARATH^sp|Q9LEW3|AED1_ARATH^Q:206-607,H:57-190^39.42%ID^E:1e-21^.^.	.	Jv1_TRINITY_DN36254_c0_g1::Jv1_TRINITY_DN36254_c0_g1_i2::g.581::m.581	2-610[+]	AED1_ARATH^AED1_ARATH^Q:69-202,H:57-190^39.42%ID^E:2e-22^RecName: Full=Aspartyl protease AED1 {ECO:0000303|PubMed:24755512};^Eukaryota; Viridiplantae; Streptophyta; Embryophyta; Tracheophyta; Spermatophyta; Magnoliopsida; eudicotyledons; Gunneridae; Pentapetalae; rosids; malvids; Brassicales; Brassicaceae; Camelineae; Arabidopsis	PF14543.6^TAXi_N^Xylanase inhibitor N-terminal^147-202^E:9.4e-16`PF00026.23^Asp^Eukaryotic aspartyl protease^147-197^E:4.1e-05	.	ExpAA=21.52^PredHel=1^Topology=o15-37i	ENOG410XNV7^aspartic	KEGG:ath:AT5G10760	.	GO:0048046^cellular_component^apoplast`GO:0004190^molecular_function^aspartic-type endopeptidase activity`GO:0030163^biological_process^protein catabolic process`GO:0006508^biological_process^proteolysis`GO:0009627^biological_process^systemic acquired resistance	.	.	.
Jv1_TRINITY_DN36254_c0_g1	Jv1_TRINITY_DN36254_c0_g1_i3	sp|Q9LEW3|AED1_ARATH^sp|Q9LEW3|AED1_ARATH^Q:209-625,H:57-195^40%ID^E:4e-24^.^.	.	Jv1_TRINITY_DN36254_c0_g1::Jv1_TRINITY_DN36254_c0_g1_i3::g.582::m.582	2-652[+]	AED1_ARATH^AED1_ARATH^Q:70-208,H:57-195^40%ID^E:2e-24^RecName: Full=Aspartyl protease AED1 {ECO:0000303|PubMed:24755512};^Eukaryota; Viridiplantae; Streptophyta; Embryophyta; Tracheophyta; Spermatophyta; Magnoliopsida; eudicotyledons; Gunneridae; Pentapetalae; rosids; malvids; Brassicales; Brassicaceae; Camelineae; Arabidopsis	PF14543.6^TAXi_N^Xylanase inhibitor N-terminal^148-208^E:6.9e-18`PF00026.23^Asp^Eukaryotic aspartyl protease^148-214^E:9.8e-06	.	ExpAA=17.22^PredHel=1^Topology=o15-37i	ENOG410XNV7^aspartic	KEGG:ath:AT5G10760	.	GO:0048046^cellular_component^apoplast`GO:0004190^molecular_function^aspartic-type endopeptidase activity`GO:0030163^biological_process^protein catabolic process`GO:0006508^biological_process^proteolysis`GO:0009627^biological_process^systemic acquired resistance	.	.	.
Jv1_TRINITY_DN36254_c0_g1	Jv1_TRINITY_DN36254_c0_g1_i4	sp|Q9LEW3|AED1_ARATH^sp|Q9LEW3|AED1_ARATH^Q:174-575,H:57-190^39.29%ID^E:2e-22^.^.	.	Jv1_TRINITY_DN36254_c0_g1::Jv1_TRINITY_DN36254_c0_g1_i4::g.583::m.583	3-578[+]	AED1_ARATH^AED1_ARATH^Q:58-191,H:57-190^39.29%ID^E:2e-22^RecName: Full=Aspartyl protease AED1 {ECO:0000303|PubMed:24755512};^Eukaryota; Viridiplantae; Streptophyta; Embryophyta; Tracheophyta; Spermatophyta; Magnoliopsida; eudicotyledons; Gunneridae; Pentapetalae; rosids; malvids; Brassicales; Brassicaceae; Camelineae; Arabidopsis	PF14543.6^TAXi_N^Xylanase inhibitor N-terminal^136-191^E:8.4e-16`PF00026.23^Asp^Eukaryotic aspartyl protease^136-186^E:3.7e-05	.	.	ENOG410XNV7^aspartic	KEGG:ath:AT5G10760	.	GO:0048046^cellular_component^apoplast`GO:0004190^molecular_function^aspartic-type endopeptidase activity`GO:0030163^biological_process^protein catabolic process`GO:0006508^biological_process^proteolysis`GO:0009627^biological_process^systemic acquired resistance	.	.	.
Jv1_TRINITY_DN36254_c0_g2	Jv1_TRINITY_DN36254_c0_g2_i2	sp|Q8S9J6|ASPA_ARATH^sp|Q8S9J6|ASPA_ARATH^Q:49-558,H:305-474^43.02%ID^E:2e-30^.^.	.	Jv1_TRINITY_DN36254_c0_g2::Jv1_TRINITY_DN36254_c0_g2_i2::g.584::m.584	1-567[+]	ASPA_ARATH^ASPA_ARATH^Q:17-186,H:305-474^43.02%ID^E:2e-31^RecName: Full=Aspartyl protease family protein At5g10770;^Eukaryota; Viridiplantae; Streptophyta; Embryophyta; Tracheophyta; Spermatophyta; Magnoliopsida; eudicotyledons; Gunneridae; Pentapetalae; rosids; malvids; Brassicales; Brassicaceae; Camelineae; Arabidopsis	PF00026.23^Asp^Eukaryotic aspartyl protease^3-182^E:2.3e-07`PF14541.6^TAXi_C^Xylanase inhibitor C-terminal^34-181^E:1.4e-26	.	.	ENOG410XNV7^aspartic	KEGG:ath:AT5G10770	.	GO:0031225^cellular_component^anchored component of membrane`GO:0005886^cellular_component^plasma membrane`GO:0004190^molecular_function^aspartic-type endopeptidase activity`GO:0030163^biological_process^protein catabolic process`GO:0006508^biological_process^proteolysis	.	.	.
Jv1_TRINITY_DN36254_c0_g1	Jv1_TRINITY_DN36254_c0_g1_i5	sp|Q9LEW3|AED1_ARATH^sp|Q9LEW3|AED1_ARATH^Q:197-613,H:57-195^39.31%ID^E:1e-23^.^.	.	Jv1_TRINITY_DN36254_c0_g1::Jv1_TRINITY_DN36254_c0_g1_i5::g.585::m.585	2-616[+]	AED1_ARATH^AED1_ARATH^Q:66-204,H:57-195^39.31%ID^E:6e-24^RecName: Full=Aspartyl protease AED1 {ECO:0000303|PubMed:24755512};^Eukaryota; Viridiplantae; Streptophyta; Embryophyta; Tracheophyta; Spermatophyta; Magnoliopsida; eudicotyledons; Gunneridae; Pentapetalae; rosids; malvids; Brassicales; Brassicaceae; Camelineae; Arabidopsis	PF14543.6^TAXi_N^Xylanase inhibitor N-terminal^144-203^E:1.9e-17`PF00026.23^Asp^Eukaryotic aspartyl protease^144-194^E:4e-05	.	ExpAA=21.85^PredHel=1^Topology=o15-37i	ENOG410XNV7^aspartic	KEGG:ath:AT5G10760	.	GO:0048046^cellular_component^apoplast`GO:0004190^molecular_function^aspartic-type endopeptidase activity`GO:0030163^biological_process^protein catabolic process`GO:0006508^biological_process^proteolysis`GO:0009627^biological_process^systemic acquired resistance	.	.	.
Jv1_TRINITY_DN36254_c0_g1	Jv1_TRINITY_DN36254_c0_g1_i6	sp|Q9LEW3|AED1_ARATH^sp|Q9LEW3|AED1_ARATH^Q:174-773,H:57-248^38.73%ID^E:2e-35^.^.	.	Jv1_TRINITY_DN36254_c0_g1::Jv1_TRINITY_DN36254_c0_g1_i6::g.586::m.586	3-776[+]	AED1_ARATH^AED1_ARATH^Q:2-257,H:1-248^33.85%ID^E:6e-36^RecName: Full=Aspartyl protease AED1 {ECO:0000303|PubMed:24755512};^Eukaryota; Viridiplantae; Streptophyta; Embryophyta; Tracheophyta; Spermatophyta; Magnoliopsida; eudicotyledons; Gunneridae; Pentapetalae; rosids; malvids; Brassicales; Brassicaceae; Camelineae; Arabidopsis	PF14543.6^TAXi_N^Xylanase inhibitor N-terminal^136-255^E:1.1e-32`PF00026.23^Asp^Eukaryotic aspartyl protease^136-249^E:1.1e-06	.	.	ENOG410XNV7^aspartic	KEGG:ath:AT5G10760	.	GO:0048046^cellular_component^apoplast`GO:0004190^molecular_function^aspartic-type endopeptidase activity`GO:0030163^biological_process^protein catabolic process`GO:0006508^biological_process^proteolysis`GO:0009627^biological_process^systemic acquired resistance	.	.	.
Jv1_TRINITY_DN36254_c0_g1	Jv1_TRINITY_DN36254_c0_g1_i7	sp|Q9LEW3|AED1_ARATH^sp|Q9LEW3|AED1_ARATH^Q:194-793,H:57-248^38.73%ID^E:2e-35^.^.	.	Jv1_TRINITY_DN36254_c0_g1::Jv1_TRINITY_DN36254_c0_g1_i7::g.587::m.587	2-796[+]	AED1_ARATH^AED1_ARATH^Q:65-264,H:57-248^38.73%ID^E:1e-35^RecName: Full=Aspartyl protease AED1 {ECO:0000303|PubMed:24755512};^Eukaryota; Viridiplantae; Streptophyta; Embryophyta; Tracheophyta; Spermatophyta; Magnoliopsida; eudicotyledons; Gunneridae; Pentapetalae; rosids; malvids; Brassicales; Brassicaceae; Camelineae; Arabidopsis	PF14543.6^TAXi_N^Xylanase inhibitor N-terminal^143-262^E:1.2e-32`PF00026.23^Asp^Eukaryotic aspartyl protease^143-256^E:1.2e-06	.	ExpAA=20.24^PredHel=1^Topology=o15-37i	ENOG410XNV7^aspartic	KEGG:ath:AT5G10760	.	GO:0048046^cellular_component^apoplast`GO:0004190^molecular_function^aspartic-type endopeptidase activity`GO:0030163^biological_process^protein catabolic process`GO:0006508^biological_process^proteolysis`GO:0009627^biological_process^systemic acquired resistance	.	.	.
Jv1_TRINITY_DN36254_c0_g1	Jv1_TRINITY_DN36254_c0_g1_i8	sp|Q9LEW3|AED1_ARATH^sp|Q9LEW3|AED1_ARATH^Q:194-793,H:57-248^38.65%ID^E:6e-35^.^.	.	.	.	.	.	.	.	.	.	.	.	.	.	.
Jv1_TRINITY_DN36254_c0_g1	Jv1_TRINITY_DN36254_c0_g1_i9	sp|Q9LEW3|AED1_ARATH^sp|Q9LEW3|AED1_ARATH^Q:206-805,H:57-248^38.65%ID^E:7e-35^.^.	.	Jv1_TRINITY_DN36254_c0_g1::Jv1_TRINITY_DN36254_c0_g1_i9::g.589::m.589	2-808[+]	AED1_ARATH^AED1_ARATH^Q:69-268,H:57-248^38.73%ID^E:2e-35^RecName: Full=Aspartyl protease AED1 {ECO:0000303|PubMed:24755512};^Eukaryota; Viridiplantae; Streptophyta; Embryophyta; Tracheophyta; Spermatophyta; Magnoliopsida; eudicotyledons; Gunneridae; Pentapetalae; rosids; malvids; Brassicales; Brassicaceae; Camelineae; Arabidopsis	PF14543.6^TAXi_N^Xylanase inhibitor N-terminal^147-266^E:1.2e-32`PF00026.23^Asp^Eukaryotic aspartyl protease^147-260^E:1.3e-06	.	ExpAA=21.21^PredHel=1^Topology=o15-37i	ENOG410XNV7^aspartic	KEGG:ath:AT5G10760	.	GO:0048046^cellular_component^apoplast`GO:0004190^molecular_function^aspartic-type endopeptidase activity`GO:0030163^biological_process^protein catabolic process`GO:0006508^biological_process^proteolysis`GO:0009627^biological_process^systemic acquired resistance	.	.	.
Jv1_TRINITY_DN36254_c0_g1	Jv1_TRINITY_DN36254_c0_g1_i10	sp|Q9LEW3|AED1_ARATH^sp|Q9LEW3|AED1_ARATH^Q:194-541,H:57-172^40.16%ID^E:8e-17^.^.	.	Jv1_TRINITY_DN36254_c0_g1::Jv1_TRINITY_DN36254_c0_g1_i10::g.590::m.590	2-541[+]	AED1_ARATH^AED1_ARATH^Q:65-180,H:57-172^40.16%ID^E:7e-17^RecName: Full=Aspartyl protease AED1 {ECO:0000303|PubMed:24755512};^Eukaryota; Viridiplantae; Streptophyta; Embryophyta; Tracheophyta; Spermatophyta; Magnoliopsida; eudicotyledons; Gunneridae; Pentapetalae; rosids; malvids; Brassicales; Brassicaceae; Camelineae; Arabidopsis	PF14543.6^TAXi_N^Xylanase inhibitor N-terminal^143-179^E:3.2e-09	.	ExpAA=20.70^PredHel=1^Topology=o15-37i	ENOG410XNV7^aspartic	KEGG:ath:AT5G10760	.	GO:0048046^cellular_component^apoplast`GO:0004190^molecular_function^aspartic-type endopeptidase activity`GO:0030163^biological_process^protein catabolic process`GO:0006508^biological_process^proteolysis`GO:0009627^biological_process^systemic acquired resistance	.	.	.
Jv1_TRINITY_DN36254_c0_g2	Jv1_TRINITY_DN36254_c0_g2_i3	sp|Q8S9J6|ASPA_ARATH^sp|Q8S9J6|ASPA_ARATH^Q:5-385,H:350-474^45.67%ID^E:2e-27^.^.	.	Jv1_TRINITY_DN36254_c0_g2::Jv1_TRINITY_DN36254_c0_g2_i3::g.591::m.591	2-394[+]	ASPA_ARATH^ASPA_ARATH^Q:2-128,H:350-474^45.67%ID^E:9e-28^RecName: Full=Aspartyl protease family protein At5g10770;^Eukaryota; Viridiplantae; Streptophyta; Embryophyta; Tracheophyta; Spermatophyta; Magnoliopsida; eudicotyledons; Gunneridae; Pentapetalae; rosids; malvids; Brassicales; Brassicaceae; Camelineae; Arabidopsis	PF14541.6^TAXi_C^Xylanase inhibitor C-terminal^2-123^E:3.9e-22	.	.	ENOG410XNV7^aspartic	KEGG:ath:AT5G10770	.	GO:0031225^cellular_component^anchored component of membrane`GO:0005886^cellular_component^plasma membrane`GO:0004190^molecular_function^aspartic-type endopeptidase activity`GO:0030163^biological_process^protein catabolic process`GO:0006508^biological_process^proteolysis	.	.	.
Jv1_TRINITY_DN36214_c0_g1	Jv1_TRINITY_DN36214_c0_g1_i1	.	.	Jv1_TRINITY_DN36214_c0_g1::Jv1_TRINITY_DN36214_c0_g1_i1::g.592::m.592	2-358[+]	.	.	.	.	.	.	.	.	.	.	.
Jv1_TRINITY_DN36214_c0_g2	Jv1_TRINITY_DN36214_c0_g2_i1	.	.	Jv1_TRINITY_DN36214_c0_g2::Jv1_TRINITY_DN36214_c0_g2_i1::g.594::m.594	1-375[-]	.	.	.	.	.	.	.	.	.	.	.
Jv1_TRINITY_DN36214_c0_g3	Jv1_TRINITY_DN36214_c0_g3_i1	sp|O80678|UBA2B_ARATH^sp|O80678|UBA2B_ARATH^Q:59-310,H:191-279^43.82%ID^E:4e-18^.^.`sp|O80678|UBA2B_ARATH^sp|O80678|UBA2B_ARATH^Q:3-65,H:172-192^57.14%ID^E:4e-18^.^.	.	Jv1_TRINITY_DN36214_c0_g3::Jv1_TRINITY_DN36214_c0_g3_i1::g.595::m.595	2-310[+]	UBA2B_ARATH^UBA2B_ARATH^Q:20-103,H:191-279^43.82%ID^E:4e-18^RecName: Full=UBP1-associated protein 2B;^Eukaryota; Viridiplantae; Streptophyta; Embryophyta; Tracheophyta; Spermatophyta; Magnoliopsida; eudicotyledons; Gunneridae; Pentapetalae; rosids; malvids; Brassicales; Brassicaceae; Camelineae; Arabidopsis	.	.	.	COG0724^Rna-binding protein	KEGG:ath:AT2G41060`KO:K12741	.	GO:0005634^cellular_component^nucleus`GO:0003723^molecular_function^RNA binding`GO:0008219^biological_process^cell death`GO:0006952^biological_process^defense response`GO:0009693^biological_process^ethylene biosynthetic process`GO:0010150^biological_process^leaf senescence	.	.	.
Jv1_TRINITY_DN36214_c0_g2	Jv1_TRINITY_DN36214_c0_g2_i3	.	.	Jv1_TRINITY_DN36214_c0_g2::Jv1_TRINITY_DN36214_c0_g2_i3::g.596::m.596	1-384[-]	UBA2B_ARATH^UBA2B_ARATH^Q:1-128,H:12-134^32.03%ID^E:8e-06^RecName: Full=UBP1-associated protein 2B;^Eukaryota; Viridiplantae; Streptophyta; Embryophyta; Tracheophyta; Spermatophyta; Magnoliopsida; eudicotyledons; Gunneridae; Pentapetalae; rosids; malvids; Brassicales; Brassicaceae; Camelineae; Arabidopsis	.	.	.	COG0724^Rna-binding protein	KEGG:ath:AT2G41060`KO:K12741	.	GO:0005634^cellular_component^nucleus`GO:0003723^molecular_function^RNA binding`GO:0008219^biological_process^cell death`GO:0006952^biological_process^defense response`GO:0009693^biological_process^ethylene biosynthetic process`GO:0010150^biological_process^leaf senescence	.	.	.
Jv1_TRINITY_DN36214_c0_g1	Jv1_TRINITY_DN36214_c0_g1_i2	sp|Q9LES2|UBA2A_ARATH^sp|Q9LES2|UBA2A_ARATH^Q:235-588,H:125-252^46.88%ID^E:1e-32^.^.`sp|Q9LES2|UBA2A_ARATH^sp|Q9LES2|UBA2A_ARATH^Q:280-519,H:245-324^30%ID^E:4e-07^.^.	.	Jv1_TRINITY_DN36214_c0_g1::Jv1_TRINITY_DN36214_c0_g1_i2::g.597::m.597	1-597[+]	UBA2B_ARATH^UBA2B_ARATH^Q:3-198,H:26-236^41.23%ID^E:5e-42^RecName: Full=UBP1-associated protein 2B;^Eukaryota; Viridiplantae; Streptophyta; Embryophyta; Tracheophyta; Spermatophyta; Magnoliopsida; eudicotyledons; Gunneridae; Pentapetalae; rosids; malvids; Brassicales; Brassicaceae; Camelineae; Arabidopsis`UBA2B_ARATH^UBA2B_ARATH^Q:47-182,H:180-323^26.85%ID^E:1e-08^RecName: Full=UBP1-associated pr…	PF16367.5^RRM_7^RNA recognition motif^94-160^E:7.4e-07`PF00076.22^RRM_1^RNA recognition motif. (a.k.a. RRM, RBD, or RNP domain)^96-158^E:6.6e-16	.	.	COG0724^Rna-binding protein	KEGG:ath:AT2G41060`KO:K12741	.	GO:0005634^cellular_component^nucleus`GO:0003723^molecular_function^RNA binding`GO:0008219^biological_process^cell death`GO:0006952^biological_process^defense response`GO:0009693^biological_process^ethylene biosynthetic process`GO:0010150^biological_process^leaf senescence	GO:0003676^molecular_function^nucleic acid binding	.	.
Jv1_TRINITY_DN36214_c0_g1	Jv1_TRINITY_DN36214_c0_g1_i3	.	.	Jv1_TRINITY_DN36214_c0_g1::Jv1_TRINITY_DN36214_c0_g1_i3::g.599::m.599	143-475[+]	.	.	.	.	.	.	.	.	.	.	.
Jv1_TRINITY_DN36214_c0_g1	Jv1_TRINITY_DN36214_c0_g1_i4	sp|Q9LES2|UBA2A_ARATH^sp|Q9LES2|UBA2A_ARATH^Q:566-1432,H:124-464^38.3%ID^E:7e-60^.^.	.	Jv1_TRINITY_DN36214_c0_g1::Jv1_TRINITY_DN36214_c0_g1_i4::g.600::m.600	143-1504[+]	UBA2B_ARATH^UBA2B_ARATH^Q:24-434,H:6-442^35.46%ID^E:2e-73^RecName: Full=UBP1-associated protein 2B;^Eukaryota; Viridiplantae; Streptophyta; Embryophyta; Tracheophyta; Spermatophyta; Magnoliopsida; eudicotyledons; Gunneridae; Pentapetalae; rosids; malvids; Brassicales; Brassicaceae; Camelineae; Arabidopsis	PF00076.22^RRM_1^RNA recognition motif. (a.k.a. RRM, RBD, or RNP domain)^160-222^E:1e-14`PF00076.22^RRM_1^RNA recognition motif. (a.k.a. RRM, RBD, or RNP domain)^255-323^E:5.1e-07	.	.	COG0724^Rna-binding protein	KEGG:ath:AT2G41060`KO:K12741	.	GO:0005634^cellular_component^nucleus`GO:0003723^molecular_function^RNA binding`GO:0008219^biological_process^cell death`GO:0006952^biological_process^defense response`GO:0009693^biological_process^ethylene biosynthetic process`GO:0010150^biological_process^leaf senescence	GO:0003676^molecular_function^nucleic acid binding	.	.
Jv1_TRINITY_DN36214_c0_g1	Jv1_TRINITY_DN36214_c0_g1_i5	sp|O80678|UBA2B_ARATH^sp|O80678|UBA2B_ARATH^Q:82-432,H:143-263^52.89%ID^E:7e-35^.^.`sp|O80678|UBA2B_ARATH^sp|O80678|UBA2B_ARATH^Q:93-1,H:149-179^61.29%ID^E:5e-07^.^.	.	Jv1_TRINITY_DN36214_c0_g1::Jv1_TRINITY_DN36214_c0_g1_i5::g.602::m.602	1-432[+]	UBA2B_ARATH^UBA2B_ARATH^Q:28-144,H:143-263^52.89%ID^E:7e-35^RecName: Full=UBP1-associated protein 2B;^Eukaryota; Viridiplantae; Streptophyta; Embryophyta; Tracheophyta; Spermatophyta; Magnoliopsida; eudicotyledons; Gunneridae; Pentapetalae; rosids; malvids; Brassicales; Brassicaceae; Camelineae; Arabidopsis	PF00076.22^RRM_1^RNA recognition motif. (a.k.a. RRM, RBD, or RNP domain)^31-77^E:2.3e-11	.	ExpAA=16.70^PredHel=1^Topology=o10-32i	COG0724^Rna-binding protein	KEGG:ath:AT2G41060`KO:K12741	.	GO:0005634^cellular_component^nucleus`GO:0003723^molecular_function^RNA binding`GO:0008219^biological_process^cell death`GO:0006952^biological_process^defense response`GO:0009693^biological_process^ethylene biosynthetic process`GO:0010150^biological_process^leaf senescence	GO:0003676^molecular_function^nucleic acid binding	.	.
Jv1_TRINITY_DN36214_c0_g1	Jv1_TRINITY_DN36214_c0_g1_i6	.	.	.	.	.	.	.	.	.	.	.	.	.	.	.
Jv1_TRINITY_DN36208_c0_g1	Jv1_TRINITY_DN36208_c0_g1_i1	.	.	.	.	.	.	.	.	.	.	.	.	.	.	.
Jv1_TRINITY_DN36208_c0_g2	Jv1_TRINITY_DN36208_c0_g2_i1	sp|Q9SD22|SDEH3_ARATH^sp|Q9SD22|SDEH3_ARATH^Q:125-268,H:405-452^68.75%ID^E:1e-14^.^.	.	.	.	.	.	.	.	.	.	.	.	.	.	.
Jv1_TRINITY_DN36208_c0_g2	Jv1_TRINITY_DN36208_c0_g2_i2	sp|F4JNX2|SDEH4_ARATH^sp|F4JNX2|SDEH4_ARATH^Q:95-298,H:374-441^50%ID^E:4e-14^.^.	.	.	.	.	.	.	.	.	.	.	.	.	.	.
Jv1_TRINITY_DN36208_c1_g1	Jv1_TRINITY_DN36208_c1_g1_i1	sp|Q6VAB1|U76H1_STERE^sp|Q6VAB1|U76H1_STERE^Q:79-474,H:136-268^71.43%ID^E:2e-57^.^.	.	.	.	.	.	.	.	.	.	.	.	.	.	.
[truncated: 64,774 more rows]

## Sheet: InDels
transcript_ID	Region	Type	Reference	Allele	Reference allele	Length	Linkage	Zygosity	Count	Coverage	Frequency	Probability	Forward read count	Reverse read count	Forward/reverse balance	Average quality	Evidence	Repeat	Variant ratio	# Reads	Sequence complexity
[truncated: 6,907 more rows]

[truncated: 2 more sheets: Variants, SSRs]
