# Supplementary material for: Diversity and evolution of cytochrome P450s of Jacobaea vulgaris and Jacobaea aquatica
Source: BMC Plant Biol. 2020 Jul 20;20:342. doi: 10.1186/s12870-020-02532-y (PMC7372880; doi:10.1186/s12870-020-02532-y)
Supplement: Supplementary file 2 — Additional file 2. Functional annotation and structural analysis of Jv2 transcriptome. The file contains the information of gene functional annotation, InDels, structural variants and simple sequence repeats (SSRs). [file 12870_2020_2532_MOESM2_ESM.xls]

## Sheet: Trinotate annotation
#gene_id	transcript_id	sprot_Top_BLASTX_hit	RNAMMER	prot_id	prot_coords	sprot_Top_BLASTP_hit	Pfam	SignalP	TmHMM	eggnog	Kegg	gene_ontology_blast	gene_ontology_pfam	transcript	peptide
MeJA_TRINITY_DN38501_c0_g1	MeJA_TRINITY_DN38501_c0_g1_i1	.	.	.	.	.	.	.	.	.	.	.	.	.	.
MeJA_TRINITY_DN38535_c0_g1	MeJA_TRINITY_DN38535_c0_g1_i1	.	.	.	.	.	.	.	.	.	.	.	.	.	.
MeJA_TRINITY_DN38542_c0_g1	MeJA_TRINITY_DN38542_c0_g1_i1	.	.	.	.	.	.	.	.	.	.	.	.	.	.
MeJA_TRINITY_DN38574_c0_g1	MeJA_TRINITY_DN38574_c0_g1_i1	PP172_ARATH^PP172_ARATH^Q:1-390,H:272-401^51.54%ID^E:1e-37^RecName: Full=Pentatricopeptide repeat-containing protein At2g27610;^Eukaryota; Viridiplantae; Streptophyta; Embryophyta; Tracheophyta; Spermatophyta; Magnoliophyta; eudicotyledons; Gunneridae; Pentapetalae; rosids; malvids; Brassicales; Brassicaceae; Camelineae; Arabidopsis`PP172_ARATH^PP172_ARATH^Q:4-390,H:71-198^32.56%ID^E:3e-15^RecNam…	.	MeJA_TRINITY_DN38574_c0_g1::MeJA_TRINITY_DN38574_c0_g1_i1::g.1::m.1	1-390[+]	PP172_ARATH^PP172_ARATH^Q:1-130,H:272-401^51.54%ID^E:1e-37^RecName: Full=Pentatricopeptide repeat-containing protein At2g27610;^Eukaryota; Viridiplantae; Streptophyta; Embryophyta; Tracheophyta; Spermatophyta; Magnoliophyta; eudicotyledons; Gunneridae; Pentapetalae; rosids; malvids; Brassicales; Brassicaceae; Camelineae; Arabidopsis`PP172_ARATH^PP172_ARATH^Q:2-130,H:71-198^32.56%ID^E:3e-15^RecNam…	PF01535.19^PPR^PPR repeat^63-87^E:1.1`PF13041.5^PPR_2^PPR repeat family^90-130^E:9.9e-13`PF13812.5^PPR_3^Pentatricopeptide repeat domain^90-130^E:4.7e-05`PF12854.6^PPR_1^PPR repeat^90-117^E:7.1e-06`PF01535.19^PPR^PPR repeat^92-121^E:1.7e-08	.	.	ENOG410Z7Z7^Pentatricopeptide repeat-containing protein	KEGG:ath:AT2G27610	GO:0043231^cellular_component^intracellular membrane-bounded organelle`GO:0004519^molecular_function^endonuclease activity`GO:0003723^molecular_function^RNA binding`GO:0008270^molecular_function^zinc ion binding`GO:0009451^biological_process^RNA modification	.	.	.
MeJA_TRINITY_DN38583_c0_g1	MeJA_TRINITY_DN38583_c0_g1_i1	.	.	.	.	.	.	.	.	.	.	.	.	.	.
MeJA_TRINITY_DN38587_c0_g1	MeJA_TRINITY_DN38587_c0_g1_i1	.	.	.	.	.	.	.	.	.	.	.	.	.	.
MeJA_TRINITY_DN38533_c0_g1	MeJA_TRINITY_DN38533_c0_g1_i1	.	.	.	.	.	.	.	.	.	.	.	.	.	.
MeJA_TRINITY_DN38596_c0_g1	MeJA_TRINITY_DN38596_c0_g1_i1	.	.	MeJA_TRINITY_DN38596_c0_g1::MeJA_TRINITY_DN38596_c0_g1_i1::g.2::m.2	3-425[+]	.	PF07059.11^DUF1336^Protein of unknown function (DUF1336)^2-141^E:7.7e-26	.	.	.	.	.	.	.	.
MeJA_TRINITY_DN38580_c0_g1	MeJA_TRINITY_DN38580_c0_g1_i1	.	.	.	.	.	.	.	.	.	.	.	.	.	.
MeJA_TRINITY_DN38512_c0_g1	MeJA_TRINITY_DN38512_c0_g1_i1	POLX_TOBAC^POLX_TOBAC^Q:2-451,H:421-572^38.16%ID^E:1e-28^RecName: Full=Retrovirus-related Pol polyprotein from transposon TNT 1-94;^Eukaryota; Viridiplantae; Streptophyta; Embryophyta; Tracheophyta; Spermatophyta; Magnoliophyta; eudicotyledons; Gunneridae; Pentapetalae; asterids; lamiids; Solanales; Solanaceae; Nicotianoideae; Nicotianeae; Nicotiana	.	MeJA_TRINITY_DN38512_c0_g1::MeJA_TRINITY_DN38512_c0_g1_i1::g.3::m.3	2-451[+]	POLX_TOBAC^POLX_TOBAC^Q:1-150,H:421-572^38.16%ID^E:1e-28^RecName: Full=Retrovirus-related Pol polyprotein from transposon TNT 1-94;^Eukaryota; Viridiplantae; Streptophyta; Embryophyta; Tracheophyta; Spermatophyta; Magnoliophyta; eudicotyledons; Gunneridae; Pentapetalae; asterids; lamiids; Solanales; Solanaceae; Nicotianoideae; Nicotianeae; Nicotiana	PF13976.5^gag_pre-integrs^GAG-pre-integrase domain^2-43^E:5.7e-09`PF00665.25^rve^Integrase core domain^59-149^E:1.1e-17	.	.	.	.	GO:0004190^molecular_function^aspartic-type endopeptidase activity`GO:0004519^molecular_function^endonuclease activity`GO:0003676^molecular_function^nucleic acid binding`GO:0003964^molecular_function^RNA-directed DNA polymerase activity`GO:0008270^molecular_function^zinc ion binding`GO:0015074^biological_process^DNA integration	GO:0015074^biological_process^DNA integration	.	.
MeJA_TRINITY_DN38550_c0_g1	MeJA_TRINITY_DN38550_c0_g1_i1	SBT18_ARATH^SBT18_ARATH^Q:6-359,H:635-751^57.63%ID^E:5e-38^RecName: Full=Subtilisin-like protease SBT1.8 {ECO:0000303|PubMed:16193095};^Eukaryota; Viridiplantae; Streptophyta; Embryophyta; Tracheophyta; Spermatophyta; Magnoliophyta; eudicotyledons; Gunneridae; Pentapetalae; rosids; malvids; Brassicales; Brassicaceae; Camelineae; Arabidopsis	.	MeJA_TRINITY_DN38550_c0_g1::MeJA_TRINITY_DN38550_c0_g1_i1::g.4::m.4	3-365[+]	SBT18_ARATH^SBT18_ARATH^Q:2-119,H:635-751^57.63%ID^E:2e-38^RecName: Full=Subtilisin-like protease SBT1.8 {ECO:0000303|PubMed:16193095};^Eukaryota; Viridiplantae; Streptophyta; Embryophyta; Tracheophyta; Spermatophyta; Magnoliophyta; eudicotyledons; Gunneridae; Pentapetalae; rosids; malvids; Brassicales; Brassicaceae; Camelineae; Arabidopsis	.	.	.	COG1404^peptidase (S8 and S53, subtilisin, kexin, sedolisin	KEGG:ath:AT2G05920	GO:0005618^cellular_component^cell wall`GO:0005576^cellular_component^extracellular region`GO:0005794^cellular_component^Golgi apparatus`GO:0009505^cellular_component^plant-type cell wall`GO:0009506^cellular_component^plasmodesma`GO:0004252^molecular_function^serine-type endopeptidase activity	.	.	.
MeJA_TRINITY_DN38532_c0_g1	MeJA_TRINITY_DN38532_c0_g1_i1	SWT15_ARATH^SWT15_ARATH^Q:36-518,H:8-167^58.39%ID^E:6e-57^RecName: Full=Bidirectional sugar transporter SWEET15 {ECO:0000303|PubMed:21107422};^Eukaryota; Viridiplantae; Streptophyta; Embryophyta; Tracheophyta; Spermatophyta; Magnoliophyta; eudicotyledons; Gunneridae; Pentapetalae; rosids; malvids; Brassicales; Brassicaceae; Camelineae; Arabidopsis	.	MeJA_TRINITY_DN38532_c0_g1::MeJA_TRINITY_DN38532_c0_g1_i1::g.5::m.5	3-518[+]	SWT15_ARATH^SWT15_ARATH^Q:12-172,H:8-167^58.39%ID^E:6e-57^RecName: Full=Bidirectional sugar transporter SWEET15 {ECO:0000303|PubMed:21107422};^Eukaryota; Viridiplantae; Streptophyta; Embryophyta; Tracheophyta; Spermatophyta; Magnoliophyta; eudicotyledons; Gunneridae; Pentapetalae; rosids; malvids; Brassicales; Brassicaceae; Camelineae; Arabidopsis	PF03083.15^MtN3_slv^Sugar efflux transporter for intercellular exchange^17-103^E:3.2e-25`PF03083.15^MtN3_slv^Sugar efflux transporter for intercellular exchange^140-172^E:6.7e-09	.	ExpAA=109.20^PredHel=5^Topology=o13-35i48-70o76-98i111-130o140-162i	ENOG4111M4R^sugar transporter	KEGG:ath:AT5G13170`KO:K15382	GO:0000139^cellular_component^Golgi membrane`GO:0005887^cellular_component^integral component of plasma membrane`GO:0008515^molecular_function^sucrose transmembrane transporter activity`GO:0051119^molecular_function^sugar transmembrane transporter activity`GO:0071215^biological_process^cellular response to abscisic acid stimulus`GO:0071470^biological_process^cellular response to osmotic stress`GO…	GO:0016021^cellular_component^integral component of membrane	.	.
MeJA_TRINITY_DN38555_c0_g1	MeJA_TRINITY_DN38555_c0_g1_i1	.	.	.	.	.	.	.	.	.	.	.	.	.	.
MeJA_TRINITY_DN38549_c0_g1	MeJA_TRINITY_DN38549_c0_g1_i1	.	.	MeJA_TRINITY_DN38549_c0_g1::MeJA_TRINITY_DN38549_c0_g1_i1::g.6::m.6	2-343[+]	.	.	.	.	.	.	.	.	.	.
MeJA_TRINITY_DN38568_c0_g1	MeJA_TRINITY_DN38568_c0_g1_i1	.	.	.	.	.	.	.	.	.	.	.	.	.	.
MeJA_TRINITY_DN38528_c0_g1	MeJA_TRINITY_DN38528_c0_g1_i1	.	.	MeJA_TRINITY_DN38528_c0_g1::MeJA_TRINITY_DN38528_c0_g1_i1::g.7::m.7	31-534[+]	MAKR2_ARATH^MAKR2_ARATH^Q:1-154,H:1-174^33.69%ID^E:3e-12^RecName: Full=Probable membrane-associated kinase regulator 2;^Eukaryota; Viridiplantae; Streptophyta; Embryophyta; Tracheophyta; Spermatophyta; Magnoliophyta; eudicotyledons; Gunneridae; Pentapetalae; rosids; malvids; Brassicales; Brassicaceae; Camelineae; Arabidopsis	.	.	.	ENOG410YGY6^membrane-associated kinase regulator 2-like	KEGG:ath:AT1G64080	GO:0005886^cellular_component^plasma membrane	.	.	.
MeJA_TRINITY_DN38567_c0_g1	MeJA_TRINITY_DN38567_c0_g1_i1	.	.	.	.	.	.	.	.	.	.	.	.	.	.
MeJA_TRINITY_DN38576_c0_g1	MeJA_TRINITY_DN38576_c0_g1_i1	.	.	.	.	.	.	.	.	.	.	.	.	.	.
MeJA_TRINITY_DN38578_c0_g1	MeJA_TRINITY_DN38578_c0_g1_i1	.	.	.	.	.	.	.	.	.	.	.	.	.	.
MeJA_TRINITY_DN38503_c0_g1	MeJA_TRINITY_DN38503_c0_g1_i1	.	.	.	.	.	.	.	.	.	.	.	.	.	.
MeJA_TRINITY_DN38522_c0_g1	MeJA_TRINITY_DN38522_c0_g1_i1	.	.	.	.	.	.	.	.	.	.	.	.	.	.
MeJA_TRINITY_DN38545_c0_g1	MeJA_TRINITY_DN38545_c0_g1_i1	DNAJ2_CUTAK^DNAJ2_CUTAK^Q:60-305,H:1-82^98.78%ID^E:3e-46^RecName: Full=Chaperone protein DnaJ 2 {ECO:0000255|HAMAP-Rule:MF_01152};^Bacteria; Actinobacteria; Propionibacteriales; Propionibacteriaceae; Cutibacterium	.	.	.	.	.	.	.	COG0484^ATP binding to DnaK triggers the release of the substrate protein, thus completing the reaction cycle. Several rounds of ATP-dependent interactions between DnaJ, DnaK and GrpE are required for fully efficient folding. Also involved, together with DnaK and GrpE, in the DNA replication of plasmids through activation of initiation proteins (By similarity)	KEGG:pac:PPA2038`KO:K03686	GO:0005737^cellular_component^cytoplasm`GO:0005524^molecular_function^ATP binding`GO:0031072^molecular_function^heat shock protein binding`GO:0046872^molecular_function^metal ion binding`GO:0051082^molecular_function^unfolded protein binding`GO:0006260^biological_process^DNA replication`GO:0006457^biological_process^protein folding`GO:0009408^biological_process^response to heat	.	.	.
MeJA_TRINITY_DN38581_c0_g1	MeJA_TRINITY_DN38581_c0_g1_i1	.	.	MeJA_TRINITY_DN38581_c0_g1::MeJA_TRINITY_DN38581_c0_g1_i1::g.8::m.8	2-493[+]	.	.	.	.	.	.	.	.	.	.
MeJA_TRINITY_DN38516_c0_g1	MeJA_TRINITY_DN38516_c0_g1_i1	.	.	.	.	.	.	.	.	.	.	.	.	.	.
MeJA_TRINITY_DN38570_c0_g1	MeJA_TRINITY_DN38570_c0_g1_i1	COL5_ARATH^COL5_ARATH^Q:343-119,H:261-331^48%ID^E:3e-06^RecName: Full=Zinc finger protein CONSTANS-LIKE 5;^Eukaryota; Viridiplantae; Streptophyta; Embryophyta; Tracheophyta; Spermatophyta; Magnoliophyta; eudicotyledons; Gunneridae; Pentapetalae; rosids; malvids; Brassicales; Brassicaceae; Camelineae; Arabidopsis	.	.	.	.	.	.	.	COG5641^Transcription factor	KEGG:ath:AT5G57660	GO:0005634^cellular_component^nucleus`GO:0003700^molecular_function^DNA binding transcription factor activity`GO:0008270^molecular_function^zinc ion binding`GO:0048571^biological_process^long-day photoperiodism`GO:0048579^biological_process^negative regulation of long-day photoperiodism, flowering`GO:0045892^biological_process^negative regulation of transcription, DNA-templated`GO:0048576^biologi…	.	.	.
MeJA_TRINITY_DN38556_c0_g1	MeJA_TRINITY_DN38556_c0_g1_i1	.	.	.	.	.	.	.	.	.	.	.	.	.	.
MeJA_TRINITY_DN38544_c0_g1	MeJA_TRINITY_DN38544_c0_g1_i1	.	.	.	.	.	.	.	.	.	.	.	.	.	.
MeJA_TRINITY_DN38531_c0_g1	MeJA_TRINITY_DN38531_c0_g1_i1	.	.	MeJA_TRINITY_DN38531_c0_g1::MeJA_TRINITY_DN38531_c0_g1_i1::g.9::m.9	136-483[+]	.	.	.	.	.	.	.	.	.	.
MeJA_TRINITY_DN38507_c0_g1	MeJA_TRINITY_DN38507_c0_g1_i1	.	.	.	.	.	.	.	.	.	.	.	.	.	.
MeJA_TRINITY_DN38523_c0_g1	MeJA_TRINITY_DN38523_c0_g1_i1	.	.	.	.	.	.	.	.	.	.	.	.	.	.
MeJA_TRINITY_DN38541_c0_g1	MeJA_TRINITY_DN38541_c0_g1_i1	.	.	.	.	.	.	.	.	.	.	.	.	.	.
MeJA_TRINITY_DN38561_c0_g1	MeJA_TRINITY_DN38561_c0_g1_i1	.	.	.	.	.	.	.	.	.	.	.	.	.	.
MeJA_TRINITY_DN38519_c0_g1	MeJA_TRINITY_DN38519_c0_g1_i1	ACCD_LACSA^ACCD_LACSA^Q:70-327,H:1-86^91.86%ID^E:2e-48^RecName: Full=Acetyl-coenzyme A carboxylase carboxyl transferase subunit beta, chloroplastic {ECO:0000255|HAMAP-Rule:MF_01395};^Eukaryota; Viridiplantae; Streptophyta; Embryophyta; Tracheophyta; Spermatophyta; Magnoliophyta; eudicotyledons; Gunneridae; Pentapetalae; asterids; campanulids; Asterales; Asteraceae; Cichorioideae; Cichorieae; Lact…	.	MeJA_TRINITY_DN38519_c0_g1::MeJA_TRINITY_DN38519_c0_g1_i1::g.10::m.10	1-327[+]	ACCD_LACSA^ACCD_LACSA^Q:24-109,H:1-86^91.86%ID^E:2e-48^RecName: Full=Acetyl-coenzyme A carboxylase carboxyl transferase subunit beta, chloroplastic {ECO:0000255|HAMAP-Rule:MF_01395};^Eukaryota; Viridiplantae; Streptophyta; Embryophyta; Tracheophyta; Spermatophyta; Magnoliophyta; eudicotyledons; Gunneridae; Pentapetalae; asterids; campanulids; Asterales; Asteraceae; Cichorioideae; Cichorieae; Lact…	.	.	.	.	.	GO:0009317^cellular_component^acetyl-CoA carboxylase complex`GO:0009570^cellular_component^chloroplast stroma`GO:0003989^molecular_function^acetyl-CoA carboxylase activity`GO:0005524^molecular_function^ATP binding`GO:0046872^molecular_function^metal ion binding`GO:0006633^biological_process^fatty acid biosynthetic process`GO:2001295^biological_process^malonyl-CoA biosynthetic process	.	.	.
MeJA_TRINITY_DN38500_c0_g1	MeJA_TRINITY_DN38500_c0_g1_i1	.	.	.	.	.	.	.	.	.	.	.	.	.	.
MeJA_TRINITY_DN38520_c0_g1	MeJA_TRINITY_DN38520_c0_g1_i1	RL17_CUTAK^RL17_CUTAK^Q:359-12,H:22-137^98.28%ID^E:2e-60^RecName: Full=50S ribosomal protein L17 {ECO:0000255|HAMAP-Rule:MF_01368};^Bacteria; Actinobacteria; Propionibacteriales; Propionibacteriaceae; Cutibacterium	.	MeJA_TRINITY_DN38520_c0_g1::MeJA_TRINITY_DN38520_c0_g1_i1::g.11::m.11	3-359[+]	.	.	.	.	.	.	.	.	.	.
MeJA_TRINITY_DN38525_c0_g1	MeJA_TRINITY_DN38525_c0_g1_i1	KPRO_MAIZE^KPRO_MAIZE^Q:1-429,H:586-731^63.27%ID^E:1e-58^RecName: Full=Putative receptor protein kinase ZmPK1;^Eukaryota; Viridiplantae; Streptophyta; Embryophyta; Tracheophyta; Spermatophyta; Magnoliophyta; Liliopsida; Poales; Poaceae; PACMAD clade; Panicoideae; Andropogonodae; Andropogoneae; Tripsacinae; Zea	.	MeJA_TRINITY_DN38525_c0_g1::MeJA_TRINITY_DN38525_c0_g1_i1::g.13::m.13	1-486[+]	KPRO_MAIZE^KPRO_MAIZE^Q:1-143,H:586-731^63.27%ID^E:1e-58^RecName: Full=Putative receptor protein kinase ZmPK1;^Eukaryota; Viridiplantae; Streptophyta; Embryophyta; Tracheophyta; Spermatophyta; Magnoliophyta; Liliopsida; Poales; Poaceae; PACMAD clade; Panicoideae; Andropogonodae; Andropogoneae; Tripsacinae; Zea	PF00069.24^Pkinase^Protein kinase domain^1-151^E:2.1e-38`PF07714.16^Pkinase_Tyr^Protein tyrosine kinase^1-149^E:6.1e-31	.	.	COG0515^Serine Threonine protein kinase	KEGG:zma:542378	GO:0016021^cellular_component^integral component of membrane`GO:0005524^molecular_function^ATP binding`GO:0004674^molecular_function^protein serine/threonine kinase activity`GO:0048544^biological_process^recognition of pollen	GO:0004672^molecular_function^protein kinase activity`GO:0005524^molecular_function^ATP binding`GO:0006468^biological_process^protein phosphorylation	.	.
MeJA_TRINITY_DN38538_c0_g1	MeJA_TRINITY_DN38538_c0_g1_i1	.	.	.	.	.	.	.	.	.	.	.	.	.	.
MeJA_TRINITY_DN38518_c0_g1	MeJA_TRINITY_DN38518_c0_g1_i1	.	.	.	.	.	.	.	.	.	.	.	.	.	.
MeJA_TRINITY_DN38584_c0_g1	MeJA_TRINITY_DN38584_c0_g1_i1	.	.	.	.	.	.	.	.	.	.	.	.	.	.
MeJA_TRINITY_DN38534_c0_g1	MeJA_TRINITY_DN38534_c0_g1_i1	.	.	.	.	.	.	.	.	.	.	.	.	.	.
MeJA_TRINITY_DN38513_c0_g1	MeJA_TRINITY_DN38513_c0_g1_i1	.	.	.	.	.	.	.	.	.	.	.	.	.	.
MeJA_TRINITY_DN38546_c0_g1	MeJA_TRINITY_DN38546_c0_g1_i1	POLX_TOBAC^POLX_TOBAC^Q:140-445,H:417-517^30.48%ID^E:2e-11^RecName: Full=Retrovirus-related Pol polyprotein from transposon TNT 1-94;^Eukaryota; Viridiplantae; Streptophyta; Embryophyta; Tracheophyta; Spermatophyta; Magnoliophyta; eudicotyledons; Gunneridae; Pentapetalae; asterids; lamiids; Solanales; Solanaceae; Nicotianoideae; Nicotianeae; Nicotiana	.	.	.	.	.	.	.	.	.	GO:0004190^molecular_function^aspartic-type endopeptidase activity`GO:0004519^molecular_function^endonuclease activity`GO:0003676^molecular_function^nucleic acid binding`GO:0003964^molecular_function^RNA-directed DNA polymerase activity`GO:0008270^molecular_function^zinc ion binding`GO:0015074^biological_process^DNA integration	.	.	.
MeJA_TRINITY_DN38557_c0_g1	MeJA_TRINITY_DN38557_c0_g1_i1	SECAB_ARATH^SECAB_ARATH^Q:4-339,H:413-540^64.06%ID^E:2e-42^RecName: Full=Exocyst complex component SEC10b {ECO:0000303|PubMed:24728280};^Eukaryota; Viridiplantae; Streptophyta; Embryophyta; Tracheophyta; Spermatophyta; Magnoliophyta; eudicotyledons; Gunneridae; Pentapetalae; rosids; malvids; Brassicales; Brassicaceae; Camelineae; Arabidopsis	.	MeJA_TRINITY_DN38557_c0_g1::MeJA_TRINITY_DN38557_c0_g1_i1::g.14::m.14	1-342[+]	SECAB_ARATH^SECAB_ARATH^Q:2-113,H:413-540^64.06%ID^E:2e-42^RecName: Full=Exocyst complex component SEC10b {ECO:0000303|PubMed:24728280};^Eukaryota; Viridiplantae; Streptophyta; Embryophyta; Tracheophyta; Spermatophyta; Magnoliophyta; eudicotyledons; Gunneridae; Pentapetalae; rosids; malvids; Brassicales; Brassicaceae; Camelineae; Arabidopsis	.	.	.	ENOG410XSQQ^Exocyst complex component	.	GO:0005829^cellular_component^cytosol`GO:0000145^cellular_component^exocyst`GO:0070062^cellular_component^extracellular exosome`GO:0016020^cellular_component^membrane`GO:0005886^cellular_component^plasma membrane`GO:0009506^cellular_component^plasmodesma`GO:0060321^biological_process^acceptance of pollen`GO:0006887^biological_process^exocytosis`GO:0048278^biological_process^vesicle docking	.	.	.
MeJA_TRINITY_DN38564_c0_g1	MeJA_TRINITY_DN38564_c0_g1_i1	.	.	.	.	.	.	.	.	.	.	.	.	.	.
MeJA_TRINITY_DN38515_c0_g1	MeJA_TRINITY_DN38515_c0_g1_i1	.	.	.	.	.	.	.	.	.	.	.	.	.	.
MeJA_TRINITY_DN38597_c0_g1	MeJA_TRINITY_DN38597_c0_g1_i1	.	.	.	.	.	.	.	.	.	.	.	.	.	.
MeJA_TRINITY_DN38572_c0_g1	MeJA_TRINITY_DN38572_c0_g1_i1	.	.	MeJA_TRINITY_DN38572_c0_g1::MeJA_TRINITY_DN38572_c0_g1_i1::g.15::m.15	3-467[+]	.	.	.	.	.	.	.	.	.	.
MeJA_TRINITY_DN38506_c0_g1	MeJA_TRINITY_DN38506_c0_g1_i1	.	.	.	.	.	.	.	.	.	.	.	.	.	.
MeJA_TRINITY_DN38563_c0_g1	MeJA_TRINITY_DN38563_c0_g1_i1	POLX_TOBAC^POLX_TOBAC^Q:17-175,H:574-626^73.58%ID^E:1e-30^RecName: Full=Retrovirus-related Pol polyprotein from transposon TNT 1-94;^Eukaryota; Viridiplantae; Streptophyta; Embryophyta; Tracheophyta; Spermatophyta; Magnoliophyta; eudicotyledons; Gunneridae; Pentapetalae; asterids; lamiids; Solanales; Solanaceae; Nicotianoideae; Nicotianeae; Nicotiana`POLX_TOBAC^POLX_TOBAC^Q:196-441,H:634-724^40.6…	.	.	.	.	.	.	.	.	.	GO:0004190^molecular_function^aspartic-type endopeptidase activity`GO:0004519^molecular_function^endonuclease activity`GO:0003676^molecular_function^nucleic acid binding`GO:0003964^molecular_function^RNA-directed DNA polymerase activity`GO:0008270^molecular_function^zinc ion binding`GO:0015074^biological_process^DNA integration	.	.	.
MeJA_TRINITY_DN38524_c0_g1	MeJA_TRINITY_DN38524_c0_g1_i1	.	.	MeJA_TRINITY_DN38524_c0_g1::MeJA_TRINITY_DN38524_c0_g1_i1::g.16::m.16	105-578[+]	.	PF07712.11^SURNod19^Stress up-regulated Nod 19^33-158^E:1e-49	.	.	.	.	.	.	.	.
MeJA_TRINITY_DN38569_c0_g1	MeJA_TRINITY_DN38569_c0_g1_i1	.	.	.	.	.	.	.	.	.	.	.	.	.	.
MeJA_TRINITY_DN38505_c0_g1	MeJA_TRINITY_DN38505_c0_g1_i1	.	.	MeJA_TRINITY_DN38505_c0_g1::MeJA_TRINITY_DN38505_c0_g1_i1::g.17::m.17	2-355[+]	.	.	.	ExpAA=22.08^PredHel=1^Topology=i2-24o	.	.	.	.	.	.
MeJA_TRINITY_DN38536_c0_g1	MeJA_TRINITY_DN38536_c0_g1_i1	.	.	.	.	.	.	.	.	.	.	.	.	.	.
MeJA_TRINITY_DN38521_c0_g1	MeJA_TRINITY_DN38521_c0_g1_i1	.	.	.	.	.	.	.	.	.	.	.	.	.	.
MeJA_TRINITY_DN38539_c0_g1	MeJA_TRINITY_DN38539_c0_g1_i1	P2C02_ARATH^P2C02_ARATH^Q:227-661,H:83-232^54.3%ID^E:2e-42^RecName: Full=Probable protein phosphatase 2C 2;^Eukaryota; Viridiplantae; Streptophyta; Embryophyta; Tracheophyta; Spermatophyta; Magnoliophyta; eudicotyledons; Gunneridae; Pentapetalae; rosids; malvids; Brassicales; Brassicaceae; Camelineae; Arabidopsis	.	MeJA_TRINITY_DN38539_c0_g1::MeJA_TRINITY_DN38539_c0_g1_i1::g.18::m.18	62-688[+]	P2C02_ARATH^P2C02_ARATH^Q:2-200,H:3-232^45.69%ID^E:2e-48^RecName: Full=Probable protein phosphatase 2C 2;^Eukaryota; Viridiplantae; Streptophyta; Embryophyta; Tracheophyta; Spermatophyta; Magnoliophyta; eudicotyledons; Gunneridae; Pentapetalae; rosids; malvids; Brassicales; Brassicaceae; Camelineae; Arabidopsis	PF00481.20^PP2C^Protein phosphatase 2C^93-199^E:5.1e-12	.	.	COG0631^Phosphatase	KEGG:ath:AT1G07160	GO:0046872^molecular_function^metal ion binding`GO:0004722^molecular_function^protein serine/threonine phosphatase activity	GO:0003824^molecular_function^catalytic activity	.	.
MeJA_TRINITY_DN38589_c0_g1	MeJA_TRINITY_DN38589_c0_g1_i1	.	.	.	.	.	.	.	.	.	.	.	.	.	.
MeJA_TRINITY_DN38588_c0_g1	MeJA_TRINITY_DN38588_c0_g1_i1	.	.	.	.	.	.	.	.	.	.	.	.	.	.
MeJA_TRINITY_DN38592_c0_g1	MeJA_TRINITY_DN38592_c0_g1_i1	.	.	.	.	.	.	.	.	.	.	.	.	.	.
MeJA_TRINITY_DN38582_c0_g1	MeJA_TRINITY_DN38582_c0_g1_i1	POLR1_ARATH^POLR1_ARATH^Q:194-661,H:1032-1188^50.96%ID^E:4e-45^RecName: Full=Retrovirus-related Pol polyprotein from transposon RE1;^Eukaryota; Viridiplantae; Streptophyta; Embryophyta; Tracheophyta; Spermatophyta; Magnoliophyta; eudicotyledons; Gunneridae; Pentapetalae; rosids; malvids; Brassicales; Brassicaceae; Camelineae; Arabidopsis`POLR1_ARATH^POLR1_ARATH^Q:6-734,H:968-1212^28.35%ID^E:2e-12…	.	MeJA_TRINITY_DN38582_c0_g1::MeJA_TRINITY_DN38582_c0_g1_i1::g.20::m.20	3-326[+]	M820_ARATH^M820_ARATH^Q:2-61,H:40-99^50%ID^E:1e-13^RecName: Full=Uncharacterized mitochondrial protein AtMg00820;^Eukaryota; Viridiplantae; Streptophyta; Embryophyta; Tracheophyta; Spermatophyta; Magnoliophyta; eudicotyledons; Gunneridae; Pentapetalae; rosids; malvids; Brassicales; Brassicaceae; Camelineae; Arabidopsis	.	.	.	COG2801^Retrotransposon protein	KEGG:ath:ArthMp071	GO:0005739^cellular_component^mitochondrion	.	.	.
MeJA_TRINITY_DN38573_c0_g1	MeJA_TRINITY_DN38573_c0_g1_i1	PP364_ARATH^PP364_ARATH^Q:3-365,H:183-302^38.84%ID^E:1e-24^RecName: Full=Pentatricopeptide repeat-containing protein At5g04780, mitochondrial;^Eukaryota; Viridiplantae; Streptophyta; Embryophyta; Tracheophyta; Spermatophyta; Magnoliophyta; eudicotyledons; Gunneridae; Pentapetalae; rosids; malvids; Brassicales; Brassicaceae; Camelineae; Arabidopsis`PP364_ARATH^PP364_ARATH^Q:3-281,H:284-375^33.33%I…	.	MeJA_TRINITY_DN38573_c0_g1::MeJA_TRINITY_DN38573_c0_g1_i1::g.21::m.21	3-365[+]	PP364_ARATH^PP364_ARATH^Q:1-121,H:183-302^38.84%ID^E:1e-24^RecName: Full=Pentatricopeptide repeat-containing protein At5g04780, mitochondrial;^Eukaryota; Viridiplantae; Streptophyta; Embryophyta; Tracheophyta; Spermatophyta; Magnoliophyta; eudicotyledons; Gunneridae; Pentapetalae; rosids; malvids; Brassicales; Brassicaceae; Camelineae; Arabidopsis`PP364_ARATH^PP364_ARATH^Q:1-93,H:284-375^33.33%ID…	PF01535.19^PPR^PPR repeat^19-41^E:0.008`PF13041.5^PPR_2^PPR repeat family^45-92^E:5.2e-10`PF13812.5^PPR_3^Pentatricopeptide repeat domain^46-94^E:8.1e-06`PF01535.19^PPR^PPR repeat^48-78^E:8.9e-05	.	.	ENOG410Z7Z7^Pentatricopeptide repeat-containing protein	KEGG:ath:AT5G04780	GO:0009507^cellular_component^chloroplast`GO:0043231^cellular_component^intracellular membrane-bounded organelle`GO:0005739^cellular_component^mitochondrion`GO:0004519^molecular_function^endonuclease activity`GO:0003723^molecular_function^RNA binding`GO:0008270^molecular_function^zinc ion binding`GO:0009451^biological_process^RNA modification	.	.	.
MeJA_TRINITY_DN38517_c0_g1	MeJA_TRINITY_DN38517_c0_g1_i1	.	.	.	.	.	.	.	.	.	.	.	.	.	.
MeJA_TRINITY_DN38598_c0_g1	MeJA_TRINITY_DN38598_c0_g1_i1	.	.	MeJA_TRINITY_DN38598_c0_g1::MeJA_TRINITY_DN38598_c0_g1_i1::g.22::m.22	2-313[+]	CCD1_ARATH^CCD1_ARATH^Q:3-102,H:398-490^36.27%ID^E:2e-06^RecName: Full=Carotenoid 9,10(9',10')-cleavage dioxygenase 1;^Eukaryota; Viridiplantae; Streptophyta; Embryophyta; Tracheophyta; Spermatophyta; Magnoliophyta; eudicotyledons; Gunneridae; Pentapetalae; rosids; malvids; Brassicales; Brassicaceae; Camelineae; Arabidopsis	PF03055.14^RPE65^Retinal pigment epithelial membrane protein^4-101^E:2.7e-11	.	.	COG3670^dioxygenase	KEGG:ath:AT3G63520`KO:K11159	GO:0005737^cellular_component^cytoplasm`GO:0005794^cellular_component^Golgi apparatus`GO:0005886^cellular_component^plasma membrane`GO:0009506^cellular_component^plasmodesma`GO:0005774^cellular_component^vacuolar membrane`GO:0005773^cellular_component^vacuole`GO:0045549^molecular_function^9-cis-epoxycarotenoid dioxygenase activity`GO:0046872^molecular_function^metal ion binding`GO:0016121^biologi…	GO:0016702^molecular_function^oxidoreductase activity, acting on single donors with incorporation of molecular oxygen, incorporation of two atoms of oxygen`GO:0055114^biological_process^oxidation-reduction process	.	.
MeJA_TRINITY_DN38593_c0_g1	MeJA_TRINITY_DN38593_c0_g1_i1	ARCD_PSEAE^ARCD_PSEAE^Q:258-1,H:8-93^66.28%ID^E:2e-32^RecName: Full=Arginine/ornithine antiporter;^Bacteria; Proteobacteria; Gammaproteobacteria; Pseudomonadales; Pseudomonadaceae; Pseudomonas	.	MeJA_TRINITY_DN38593_c0_g1::MeJA_TRINITY_DN38593_c0_g1_i1::g.23::m.23	1-333[-]	ARCD_PSEAE^ARCD_PSEAE^Q:26-111,H:8-93^66.28%ID^E:2e-32^RecName: Full=Arginine/ornithine antiporter;^Bacteria; Proteobacteria; Gammaproteobacteria; Pseudomonadales; Pseudomonadaceae; Pseudomonas	PF13520.5^AA_permease_2^Amino acid permease^27-111^E:2.6e-13	.	ExpAA=42.79^PredHel=2^Topology=o27-49i62-84o	COG0531^amino acid	KEGG:pae:PA5170`KO:K03758	GO:0005887^cellular_component^integral component of plasma membrane`GO:0043858^molecular_function^arginine:ornithine antiporter activity`GO:0019546^biological_process^arginine deiminase pathway	GO:0022857^molecular_function^transmembrane transporter activity`GO:0055085^biological_process^transmembrane transport`GO:0016020^cellular_component^membrane	.	.
MeJA_TRINITY_DN38514_c0_g1	MeJA_TRINITY_DN38514_c0_g1_i1	.	.	.	.	.	.	.	.	.	.	.	.	.	.
MeJA_TRINITY_DN38585_c0_g1	MeJA_TRINITY_DN38585_c0_g1_i1	TMKL1_ARATH^TMKL1_ARATH^Q:1-327,H:262-369^56.36%ID^E:6e-22^RecName: Full=Putative kinase-like protein TMKL1;^Eukaryota; Viridiplantae; Streptophyta; Embryophyta; Tracheophyta; Spermatophyta; Magnoliophyta; eudicotyledons; Gunneridae; Pentapetalae; rosids; malvids; Brassicales; Brassicaceae; Camelineae; Arabidopsis	.	MeJA_TRINITY_DN38585_c0_g1::MeJA_TRINITY_DN38585_c0_g1_i1::g.24::m.24	1-327[+]	TMKL1_ARATH^TMKL1_ARATH^Q:1-109,H:262-369^56.36%ID^E:5e-22^RecName: Full=Putative kinase-like protein TMKL1;^Eukaryota; Viridiplantae; Streptophyta; Embryophyta; Tracheophyta; Spermatophyta; Magnoliophyta; eudicotyledons; Gunneridae; Pentapetalae; rosids; malvids; Brassicales; Brassicaceae; Camelineae; Arabidopsis	.	.	ExpAA=22.71^PredHel=1^Topology=o39-61i	ENOG4111F3A^kinase-like protein	KEGG:ath:AT3G24660	GO:0016021^cellular_component^integral component of membrane`GO:0005886^cellular_component^plasma membrane`GO:0009506^cellular_component^plasmodesma`GO:0005524^molecular_function^ATP binding`GO:0004672^molecular_function^protein kinase activity	.	.	.
MeJA_TRINITY_DN38554_c0_g1	MeJA_TRINITY_DN38554_c0_g1_i1	.	.	.	.	.	.	.	.	.	.	.	.	.	.
MeJA_TRINITY_DN38591_c0_g1	MeJA_TRINITY_DN38591_c0_g1_i1	.	.	MeJA_TRINITY_DN38591_c0_g1::MeJA_TRINITY_DN38591_c0_g1_i1::g.25::m.25	1-384[+]	.	.	.	ExpAA=22.79^PredHel=1^Topology=i97-119o	.	.	.	.	.	.
MeJA_TRINITY_DN38510_c0_g1	MeJA_TRINITY_DN38510_c0_g1_i1	.	.	.	.	.	.	.	.	.	.	.	.	.	.
MeJA_TRINITY_DN38558_c0_g1	MeJA_TRINITY_DN38558_c0_g1_i1	.	.	.	.	.	.	.	.	.	.	.	.	.	.
MeJA_TRINITY_DN38586_c0_g1	MeJA_TRINITY_DN38586_c0_g1_i1	POLR1_ARATH^POLR1_ARATH^Q:46-345,H:257-364^33.33%ID^E:2e-08^RecName: Full=Retrovirus-related Pol polyprotein from transposon RE1;^Eukaryota; Viridiplantae; Streptophyta; Embryophyta; Tracheophyta; Spermatophyta; Magnoliophyta; eudicotyledons; Gunneridae; Pentapetalae; rosids; malvids; Brassicales; Brassicaceae; Camelineae; Arabidopsis	.	MeJA_TRINITY_DN38586_c0_g1::MeJA_TRINITY_DN38586_c0_g1_i1::g.26::m.26	1-345[+]	POLR1_ARATH^POLR1_ARATH^Q:16-115,H:257-364^33.33%ID^E:2e-08^RecName: Full=Retrovirus-related Pol polyprotein from transposon RE1;^Eukaryota; Viridiplantae; Streptophyta; Embryophyta; Tracheophyta; Spermatophyta; Magnoliophyta; eudicotyledons; Gunneridae; Pentapetalae; rosids; malvids; Brassicales; Brassicaceae; Camelineae; Arabidopsis	.	.	.	.	.	GO:0004190^molecular_function^aspartic-type endopeptidase activity`GO:0004519^molecular_function^endonuclease activity`GO:0046872^molecular_function^metal ion binding`GO:0003676^molecular_function^nucleic acid binding`GO:0003964^molecular_function^RNA-directed DNA polymerase activity`GO:0015074^biological_process^DNA integration`GO:0006310^biological_process^DNA recombination	.	.	.
MeJA_TRINITY_DN38566_c0_g1	MeJA_TRINITY_DN38566_c0_g1_i1	.	.	.	.	.	.	.	.	.	.	.	.	.	.
MeJA_TRINITY_DN38548_c0_g1	MeJA_TRINITY_DN38548_c0_g1_i1	.	.	.	.	.	.	.	.	.	.	.	.	.	.
MeJA_TRINITY_DN38508_c0_g1	MeJA_TRINITY_DN38508_c0_g1_i1	.	.	.	.	.	.	.	.	.	.	.	.	.	.
MeJA_TRINITY_DN38537_c0_g1	MeJA_TRINITY_DN38537_c0_g1_i1	PPR15_ARATH^PPR15_ARATH^Q:2-382,H:124-248^48.03%ID^E:2e-35^RecName: Full=Pentatricopeptide repeat-containing protein At1g06143;^Eukaryota; Viridiplantae; Streptophyta; Embryophyta; Tracheophyta; Spermatophyta; Magnoliophyta; eudicotyledons; Gunneridae; Pentapetalae; rosids; malvids; Brassicales; Brassicaceae; Camelineae; Arabidopsis`PPR15_ARATH^PPR15_ARATH^Q:2-286,H:285-379^34.74%ID^E:2e-09^RecNa…	.	MeJA_TRINITY_DN38537_c0_g1::MeJA_TRINITY_DN38537_c0_g1_i1::g.27::m.27	2-382[+]	PPR15_ARATH^PPR15_ARATH^Q:1-127,H:124-248^48.03%ID^E:1e-35^RecName: Full=Pentatricopeptide repeat-containing protein At1g06143;^Eukaryota; Viridiplantae; Streptophyta; Embryophyta; Tracheophyta; Spermatophyta; Magnoliophyta; eudicotyledons; Gunneridae; Pentapetalae; rosids; malvids; Brassicales; Brassicaceae; Camelineae; Arabidopsis`PPR15_ARATH^PPR15_ARATH^Q:1-95,H:285-379^34.74%ID^E:2e-09^RecNam…	PF01535.19^PPR^PPR repeat^42-69^E:0.00053`PF12854.6^PPR_1^PPR repeat^65-95^E:6.3e-06`PF13041.5^PPR_2^PPR repeat family^67-100^E:2.6e-07`PF01535.19^PPR^PPR repeat^71-100^E:1.1e-08`PF01535.19^PPR^PPR repeat^102-126^E:2.4e-05	.	.	ENOG410Z7Z7^Pentatricopeptide repeat-containing protein	KEGG:ath:AT1G06143	GO:0043231^cellular_component^intracellular membrane-bounded organelle`GO:0003700^molecular_function^DNA binding transcription factor activity`GO:0004519^molecular_function^endonuclease activity`GO:0003723^molecular_function^RNA binding`GO:0009451^biological_process^RNA modification	.	.	.
MeJA_TRINITY_DN38527_c0_g1	MeJA_TRINITY_DN38527_c0_g1_i1	.	.	MeJA_TRINITY_DN38527_c0_g1::MeJA_TRINITY_DN38527_c0_g1_i1::g.28::m.28	2-385[+]	.	.	.	ExpAA=45.36^PredHel=2^Topology=i21-43o63-85i	.	.	.	.	.	.
MeJA_TRINITY_DN38577_c0_g1	MeJA_TRINITY_DN38577_c0_g1_i1	POLX_TOBAC^POLX_TOBAC^Q:295-5,H:457-552^37.11%ID^E:6e-17^RecName: Full=Retrovirus-related Pol polyprotein from transposon TNT 1-94;^Eukaryota; Viridiplantae; Streptophyta; Embryophyta; Tracheophyta; Spermatophyta; Magnoliophyta; eudicotyledons; Gunneridae; Pentapetalae; asterids; lamiids; Solanales; Solanaceae; Nicotianoideae; Nicotianeae; Nicotiana	.	MeJA_TRINITY_DN38577_c0_g1::MeJA_TRINITY_DN38577_c0_g1_i1::g.29::m.29	2-322[-]	POLX_TOBAC^POLX_TOBAC^Q:10-106,H:457-552^37.11%ID^E:6e-17^RecName: Full=Retrovirus-related Pol polyprotein from transposon TNT 1-94;^Eukaryota; Viridiplantae; Streptophyta; Embryophyta; Tracheophyta; Spermatophyta; Magnoliophyta; eudicotyledons; Gunneridae; Pentapetalae; asterids; lamiids; Solanales; Solanaceae; Nicotianoideae; Nicotianeae; Nicotiana	PF00665.25^rve^Integrase core domain^33-106^E:1.2e-07	.	.	.	.	GO:0004190^molecular_function^aspartic-type endopeptidase activity`GO:0004519^molecular_function^endonuclease activity`GO:0003676^molecular_function^nucleic acid binding`GO:0003964^molecular_function^RNA-directed DNA polymerase activity`GO:0008270^molecular_function^zinc ion binding`GO:0015074^biological_process^DNA integration	GO:0015074^biological_process^DNA integration	.	.
MeJA_TRINITY_DN38529_c0_g1	MeJA_TRINITY_DN38529_c0_g1_i1	.	.	.	.	.	.	.	.	.	.	.	.	.	.
MeJA_TRINITY_DN38530_c0_g1	MeJA_TRINITY_DN38530_c0_g1_i1	.	.	.	.	.	.	.	.	.	.	.	.	.	.
MeJA_TRINITY_DN38551_c0_g1	MeJA_TRINITY_DN38551_c0_g1_i1	R13L1_ARATH^R13L1_ARATH^Q:3-662,H:342-550^43.44%ID^E:1e-46^RecName: Full=Putative disease resistance RPP13-like protein 1;^Eukaryota; Viridiplantae; Streptophyta; Embryophyta; Tracheophyta; Spermatophyta; Magnoliophyta; eudicotyledons; Gunneridae; Pentapetalae; rosids; malvids; Brassicales; Brassicaceae; Camelineae; Arabidopsis	.	MeJA_TRINITY_DN38551_c0_g1::MeJA_TRINITY_DN38551_c0_g1_i1::g.30::m.30	3-677[+]	R13L1_ARATH^R13L1_ARATH^Q:1-220,H:342-550^43.44%ID^E:9e-47^RecName: Full=Putative disease resistance RPP13-like protein 1;^Eukaryota; Viridiplantae; Streptophyta; Embryophyta; Tracheophyta; Spermatophyta; Magnoliophyta; eudicotyledons; Gunneridae; Pentapetalae; rosids; malvids; Brassicales; Brassicaceae; Camelineae; Arabidopsis	PF00931.21^NB-ARC^NB-ARC domain^6-117^E:4e-22	.	.	COG4886^leucine Rich Repeat	KEGG:ath:AT3G14470	GO:0005886^cellular_component^plasma membrane`GO:0043531^molecular_function^ADP binding`GO:0005524^molecular_function^ATP binding`GO:0009626^biological_process^plant-type hypersensitive response`GO:0007165^biological_process^signal transduction	GO:0043531^molecular_function^ADP binding	.	.
MeJA_TRINITY_DN38595_c0_g1	MeJA_TRINITY_DN38595_c0_g1_i1	.	.	.	.	.	.	.	.	.	.	.	.	.	.
MeJA_TRINITY_DN38552_c0_g1	MeJA_TRINITY_DN38552_c0_g1_i1	.	.	.	.	.	.	.	.	.	.	.	.	.	.
MeJA_TRINITY_DN38565_c0_g1	MeJA_TRINITY_DN38565_c0_g1_i1	.	.	.	.	.	.	.	.	.	.	.	.	.	.
MeJA_TRINITY_DN38562_c0_g1	MeJA_TRINITY_DN38562_c0_g1_i1	KN12D_ARATH^KN12D_ARATH^Q:3-524,H:253-426^83.33%ID^E:3e-97^RecName: Full=Kinesin-like protein KIN-12D {ECO:0000305};^Eukaryota; Viridiplantae; Streptophyta; Embryophyta; Tracheophyta; Spermatophyta; Magnoliophyta; eudicotyledons; Gunneridae; Pentapetalae; rosids; malvids; Brassicales; Brassicaceae; Camelineae; Arabidopsis	.	MeJA_TRINITY_DN38562_c0_g1::MeJA_TRINITY_DN38562_c0_g1_i1::g.32::m.32	3-524[+]	KN12D_ARATH^KN12D_ARATH^Q:1-174,H:253-426^83.33%ID^E:3e-97^RecName: Full=Kinesin-like protein KIN-12D {ECO:0000305};^Eukaryota; Viridiplantae; Streptophyta; Embryophyta; Tracheophyta; Spermatophyta; Magnoliophyta; eudicotyledons; Gunneridae; Pentapetalae; rosids; malvids; Brassicales; Brassicaceae; Camelineae; Arabidopsis	PF00225.22^Kinesin^Kinesin motor domain^4-169^E:3.1e-54`PF16796.4^Microtub_bd^Microtubule binding^6-93^E:1e-19	.	.	COG5059^Kinesin family member	KEGG:ath:AT3G19050`KO:K10400	GO:0005871^cellular_component^kinesin complex`GO:0005874^cellular_component^microtubule`GO:0009524^cellular_component^phragmoplast`GO:0005524^molecular_function^ATP binding`GO:0016887^molecular_function^ATPase activity`GO:0008017^molecular_function^microtubule binding`GO:0003777^molecular_function^microtubule motor activity`GO:0000911^biological_process^cytokinesis by cell plate formation`GO:0007…	GO:0003777^molecular_function^microtubule motor activity`GO:0005524^molecular_function^ATP binding`GO:0008017^molecular_function^microtubule binding`GO:0007018^biological_process^microtubule-based movement	.	.
MeJA_TRINITY_DN38559_c0_g1	MeJA_TRINITY_DN38559_c0_g1_i1	.	.	.	.	.	.	.	.	.	.	.	.	.	.
MeJA_TRINITY_DN38553_c0_g1	MeJA_TRINITY_DN38553_c0_g1_i1	SG101_ARATH^SG101_ARATH^Q:2-517,H:376-532^36.46%ID^E:3e-23^RecName: Full=Senescence-associated carboxylesterase 101;^Eukaryota; Viridiplantae; Streptophyta; Embryophyta; Tracheophyta; Spermatophyta; Magnoliophyta; eudicotyledons; Gunneridae; Pentapetalae; rosids; malvids; Brassicales; Brassicaceae; Camelineae; Arabidopsis	.	MeJA_TRINITY_DN38553_c0_g1::MeJA_TRINITY_DN38553_c0_g1_i1::g.33::m.33	2-526[+]	SG101_ARATH^SG101_ARATH^Q:1-172,H:376-532^36.46%ID^E:2e-23^RecName: Full=Senescence-associated carboxylesterase 101;^Eukaryota; Viridiplantae; Streptophyta; Embryophyta; Tracheophyta; Spermatophyta; Magnoliophyta; eudicotyledons; Gunneridae; Pentapetalae; rosids; malvids; Brassicales; Brassicaceae; Camelineae; Arabidopsis	.	.	.	ENOG410Y5MT^senescence-associated gene 101	KEGG:ath:AT5G14930	GO:0005737^cellular_component^cytoplasm`GO:0016021^cellular_component^integral component of membrane`GO:0005634^cellular_component^nucleus`GO:0052689^molecular_function^carboxylic ester hydrolase activity`GO:0007568^biological_process^aging`GO:0006952^biological_process^defense response`GO:0016042^biological_process^lipid catabolic process`GO:1900426^biological_process^positive regulation of defe…	.	.	.
MeJA_TRINITY_DN38571_c0_g1	MeJA_TRINITY_DN38571_c0_g1_i1	.	.	.	.	.	.	.	.	.	.	.	.	.	.
MeJA_TRINITY_DN38560_c0_g1	MeJA_TRINITY_DN38560_c0_g1_i1	.	.	.	.	.	.	.	.	.	.	.	.	.	.
MeJA_TRINITY_DN38540_c0_g1	MeJA_TRINITY_DN38540_c0_g1_i1	LTL1_ARATH^LTL1_ARATH^Q:305-3,H:99-192^63.37%ID^E:2e-33^RecName: Full=GDSL esterase/lipase LTL1;^Eukaryota; Viridiplantae; Streptophyta; Embryophyta; Tracheophyta; Spermatophyta; Magnoliophyta; eudicotyledons; Gunneridae; Pentapetalae; rosids; malvids; Brassicales; Brassicaceae; Camelineae; Arabidopsis	.	.	.	.	.	.	.	COG3240^GDSL esterase lipase	KEGG:ath:AT3G04290	GO:0005576^cellular_component^extracellular region`GO:0016788^molecular_function^hydrolase activity, acting on ester bonds`GO:0042538^biological_process^hyperosmotic salinity response`GO:0016042^biological_process^lipid catabolic process`GO:0010226^biological_process^response to lithium ion`GO:0009751^biological_process^response to salicylic acid	.	.	.
MeJA_TRINITY_DN38547_c0_g1	MeJA_TRINITY_DN38547_c0_g1_i1	.	.	.	.	.	.	.	.	.	.	.	.	.	.
MeJA_TRINITY_DN38504_c0_g1	MeJA_TRINITY_DN38504_c0_g1_i1	.	.	MeJA_TRINITY_DN38504_c0_g1::MeJA_TRINITY_DN38504_c0_g1_i1::g.34::m.34	2-436[+]	.	.	.	.	.	.	.	.	.	.
MeJA_TRINITY_DN38575_c0_g1	MeJA_TRINITY_DN38575_c0_g1_i1	.	.	.	.	.	.	.	.	.	.	.	.	.	.
MeJA_TRINITY_DN38594_c0_g1	MeJA_TRINITY_DN38594_c0_g1_i1	CYSNC_RHOBA^CYSNC_RHOBA^Q:387-4,H:283-407^39.06%ID^E:7e-21^RecName: Full=Bifunctional enzyme CysN/CysC;^Bacteria; Planctomycetes; Planctomycetia; Planctomycetales; Planctomycetaceae; Rhodopirellula	.	.	.	.	.	.	.	COG0529^Catalyzes the synthesis of activated sulfate (By similarity)`COG2895^may be the GTPase, regulating ATP sulfurylase activity (By similarity)	KEGG:rba:RB7941`KO:K00955	GO:0004020^molecular_function^adenylylsulfate kinase activity`GO:0005524^molecular_function^ATP binding`GO:0005525^molecular_function^GTP binding`GO:0003924^molecular_function^GTPase activity`GO:0004781^molecular_function^sulfate adenylyltransferase (ATP) activity`GO:0070814^biological_process^hydrogen sulfide biosynthetic process`GO:0000103^biological_process^sulfate assimilation`GO:0006790^biol…	.	.	.
MeJA_TRINITY_DN38502_c0_g1	MeJA_TRINITY_DN38502_c0_g1_i1	Y5977_ARATH^Y5977_ARATH^Q:10-630,H:345-549^35.41%ID^E:4e-28^RecName: Full=Probable leucine-rich repeat receptor-like protein kinase At5g49770;^Eukaryota; Viridiplantae; Streptophyta; Embryophyta; Tracheophyta; Spermatophyta; Magnoliophyta; eudicotyledons; Gunneridae; Pentapetalae; rosids; malvids; Brassicales; Brassicaceae; Camelineae; Arabidopsis	.	MeJA_TRINITY_DN38502_c0_g1::MeJA_TRINITY_DN38502_c0_g1_i1::g.40::m.40	1-771[+]	Y5977_ARATH^Y5977_ARATH^Q:4-221,H:345-556^35.87%ID^E:2e-30^RecName: Full=Probable leucine-rich repeat receptor-like protein kinase At5g49770;^Eukaryota; Viridiplantae; Streptophyta; Embryophyta; Tracheophyta; Spermatophyta; Magnoliophyta; eudicotyledons; Gunneridae; Pentapetalae; rosids; malvids; Brassicales; Brassicaceae; Camelineae; Arabidopsis	.	.	ExpAA=23.00^PredHel=1^Topology=o230-252i	COG0515^Serine Threonine protein kinase`COG4886^leucine Rich Repeat	KEGG:ath:AT5G49770	GO:0016021^cellular_component^integral component of membrane`GO:0005524^molecular_function^ATP binding`GO:0004674^molecular_function^protein serine/threonine kinase activity	.	.	.
MeJA_TRINITY_DN38543_c0_g1	MeJA_TRINITY_DN38543_c0_g1_i1	NU2M_HUMAN^NU2M_HUMAN^Q:535-407,H:279-321^90.7%ID^E:1e-16^RecName: Full=NADH-ubiquinone oxidoreductase chain 2;^Eukaryota; Metazoa; Chordata; Craniata; Vertebrata; Euteleostomi; Mammalia; Eutheria; Euarchontoglires; Primates; Haplorrhini; Catarrhini; Hominidae; Homo	.	.	.	.	.	.	.	COG1009^subunit l	KEGG:hsa:4536`KO:K03879	GO:0016021^cellular_component^integral component of membrane`GO:0005743^cellular_component^mitochondrial inner membrane`GO:0005747^cellular_component^mitochondrial respiratory chain complex I`GO:0014069^cellular_component^postsynaptic density`GO:0035255^molecular_function^ionotropic glutamate receptor binding`GO:0008137^molecular_function^NADH dehydrogenase (ubiquinone) activity`GO:0019901^molecu…	.	.	.
MeJA_TRINITY_DN18505_c0_g1	MeJA_TRINITY_DN18505_c0_g1_i1	SYS_HELAN^SYS_HELAN^Q:51-548,H:234-370^30.12%ID^E:5e-12^RecName: Full=Serine--tRNA ligase;^Eukaryota; Viridiplantae; Streptophyta; Embryophyta; Tracheophyta; Spermatophyta; Magnoliophyta; eudicotyledons; Gunneridae; Pentapetalae; asterids; campanulids; Asterales; Asteraceae; Asteroideae; Heliantheae alliance; Heliantheae; Helianthus`SYS_HELAN^SYS_HELAN^Q:230-409,H:267-326^53.33%ID^E:6e-11^RecName…	.	.	.	.	.	.	.	.	.	GO:0005737^cellular_component^cytoplasm`GO:0005524^molecular_function^ATP binding`GO:0004828^molecular_function^serine-tRNA ligase activity`GO:0097056^biological_process^selenocysteinyl-tRNA(Sec) biosynthetic process`GO:0006434^biological_process^seryl-tRNA aminoacylation	.	.	.
MeJA_TRINITY_DN18505_c0_g2	MeJA_TRINITY_DN18505_c0_g2_i1	ATPBM_ORYSJ^ATPBM_ORYSJ^Q:216-347,H:285-328^68.18%ID^E:8e-19^RecName: Full=ATP synthase subunit beta, mitochondrial;^Eukaryota; Viridiplantae; Streptophyta; Embryophyta; Tracheophyta; Spermatophyta; Magnoliophyta; Liliopsida; Poales; Poaceae; BOP clade; Oryzoideae; Oryzeae; Oryzinae; Oryza; Oryza sativa`ATPBM_ORYSJ^ATPBM_ORYSJ^Q:40-126,H:255-283^72.41%ID^E:8e-19^RecName: Full=ATP synthase subunit…	.	.	.	.	.	.	.	COG0055^Produces ATP from ADP in the presence of a proton gradient across the membrane. The catalytic sites are hosted primarily by the beta subunits (By similarity)	KEGG:osa:4339546`KO:K02133	GO:0000275^cellular_component^mitochondrial proton-transporting ATP synthase complex, catalytic core F(1)`GO:0005524^molecular_function^ATP binding`GO:0046933^molecular_function^proton-transporting ATP synthase activity, rotational mechanism`GO:0015986^biological_process^ATP synthesis coupled proton transport	.	.	.
MeJA_TRINITY_DN18505_c0_g1	MeJA_TRINITY_DN18505_c0_g1_i2	SYS_METST^SYS_METST^Q:130-336,H:253-319^46.58%ID^E:5e-12^RecName: Full=Serine--tRNA ligase {ECO:0000255|HAMAP-Rule:MF_00176};^Archaea; Euryarchaeota; Methanobacteria; Methanobacteriales; Methanobacteriaceae; Methanosphaera`SYS_METST^SYS_METST^Q:389-472,H:335-362^42.86%ID^E:5e-12^RecName: Full=Serine--tRNA ligase {ECO:0000255|HAMAP-Rule:MF_00176};^Archaea; Euryarchaeota; Methanobacteria; Methanoba…	.	.	.	.	.	.	.	COG0172^Catalyzes the attachment of serine to tRNA(Ser). Is also able to aminoacylate tRNA(Sec) with serine, to form the misacylated tRNA L-seryl-tRNA(Sec), which will be further converted into selenocysteinyl-tRNA(Sec) (By similarity)	KEGG:mst:Msp_1277`KO:K01875	GO:0005737^cellular_component^cytoplasm`GO:0005524^molecular_function^ATP binding`GO:0004828^molecular_function^serine-tRNA ligase activity`GO:0097056^biological_process^selenocysteinyl-tRNA(Sec) biosynthetic process`GO:0006434^biological_process^seryl-tRNA aminoacylation	.	.	.
MeJA_TRINITY_DN18535_c0_g1	MeJA_TRINITY_DN18535_c0_g1_i1	C93A3_SOYBN^C93A3_SOYBN^Q:241-1620,H:40-505^56.2%ID^E:0^RecName: Full=Cytochrome P450 93A3;^Eukaryota; Viridiplantae; Streptophyta; Embryophyta; Tracheophyta; Spermatophyta; Magnoliophyta; eudicotyledons; Gunneridae; Pentapetalae; rosids; fabids; Fabales; Fabaceae; Papilionoideae; Phaseoleae; Glycine; Soja	.	MeJA_TRINITY_DN18535_c0_g1::MeJA_TRINITY_DN18535_c0_g1_i1::g.41::m.41	112-1638[+]	C93A1_SOYBN^C93A1_SOYBN^Q:11-503,H:5-504^53.48%ID^E:0^RecName: Full=3,9-dihydroxypterocarpan 6A-monooxygenase;^Eukaryota; Viridiplantae; Streptophyta; Embryophyta; Tracheophyta; Spermatophyta; Magnoliophyta; eudicotyledons; Gunneridae; Pentapetalae; rosids; fabids; Fabales; Fabaceae; Papilionoideae; Phaseoleae; Glycine; Soja	PF00067.21^p450^Cytochrome P450^36-496^E:1.1e-108	.	ExpAA=31.13^PredHel=1^Topology=i5-27o	COG2124^Cytochrome p450	KEGG:gmx:100776878`KO:K13261	GO:0016020^cellular_component^membrane`GO:0047082^molecular_function^3,9-dihydroxypterocarpan 6a-monooxygenase activity`GO:0020037^molecular_function^heme binding`GO:0005506^molecular_function^iron ion binding`GO:0016709^molecular_function^oxidoreductase activity, acting on paired donors, with incorporation or reduction of molecular oxygen, NAD(P)H as one donor, and incorporation of one atom of o…	GO:0005506^molecular_function^iron ion binding`GO:0016705^molecular_function^oxidoreductase activity, acting on paired donors, with incorporation or reduction of molecular oxygen`GO:0020037^molecular_function^heme binding`GO:0055114^biological_process^oxidation-reduction process	.	.
MeJA_TRINITY_DN18535_c0_g1	MeJA_TRINITY_DN18535_c0_g1_i2	C93A3_SOYBN^C93A3_SOYBN^Q:241-1014,H:40-302^52.47%ID^E:4e-85^RecName: Full=Cytochrome P450 93A3;^Eukaryota; Viridiplantae; Streptophyta; Embryophyta; Tracheophyta; Spermatophyta; Magnoliophyta; eudicotyledons; Gunneridae; Pentapetalae; rosids; fabids; Fabales; Fabaceae; Papilionoideae; Phaseoleae; Glycine; Soja	.	MeJA_TRINITY_DN18535_c0_g1::MeJA_TRINITY_DN18535_c0_g1_i2::g.43::m.43	112-1038[+]	C93A1_SOYBN^C93A1_SOYBN^Q:11-304,H:5-304^47.67%ID^E:1e-95^RecName: Full=3,9-dihydroxypterocarpan 6A-monooxygenase;^Eukaryota; Viridiplantae; Streptophyta; Embryophyta; Tracheophyta; Spermatophyta; Magnoliophyta; eudicotyledons; Gunneridae; Pentapetalae; rosids; fabids; Fabales; Fabaceae; Papilionoideae; Phaseoleae; Glycine; Soja	PF00067.21^p450^Cytochrome P450^36-303^E:3.7e-36	.	ExpAA=24.80^PredHel=1^Topology=o4-26i	COG2124^Cytochrome p450	KEGG:gmx:100776878`KO:K13261	GO:0016020^cellular_component^membrane`GO:0047082^molecular_function^3,9-dihydroxypterocarpan 6a-monooxygenase activity`GO:0020037^molecular_function^heme binding`GO:0005506^molecular_function^iron ion binding`GO:0016709^molecular_function^oxidoreductase activity, acting on paired donors, with incorporation or reduction of molecular oxygen, NAD(P)H as one donor, and incorporation of one atom of o…	GO:0005506^molecular_function^iron ion binding`GO:0016705^molecular_function^oxidoreductase activity, acting on paired donors, with incorporation or reduction of molecular oxygen`GO:0020037^molecular_function^heme binding`GO:0055114^biological_process^oxidation-reduction process	.	.
MeJA_TRINITY_DN18561_c0_g1	MeJA_TRINITY_DN18561_c0_g1_i1	.	.	.	.	.	.	.	.	.	.	.	.	.	.
MeJA_TRINITY_DN18592_c0_g1	MeJA_TRINITY_DN18592_c0_g1_i1	.	.	.	.	.	.	.	.	.	.	.	.	.	.
MeJA_TRINITY_DN18534_c0_g1	MeJA_TRINITY_DN18534_c0_g1_i1	PUP3_ARATH^PUP3_ARATH^Q:169-840,H:4-230^54.78%ID^E:4e-87^RecName: Full=Purine permease 3;^Eukaryota; Viridiplantae; Streptophyta; Embryophyta; Tracheophyta; Spermatophyta; Magnoliophyta; eudicotyledons; Gunneridae; Pentapetalae; rosids; malvids; Brassicales; Brassicaceae; Camelineae; Arabidopsis	.	MeJA_TRINITY_DN18534_c0_g1::MeJA_TRINITY_DN18534_c0_g1_i1::g.45::m.45	294-620[+]	.	.	.	.	.	.	.	.	.	.
MeJA_TRINITY_DN18534_c0_g2	MeJA_TRINITY_DN18534_c0_g2_i1	PUP3_ARATH^PUP3_ARATH^Q:70-483,H:3-138^53.62%ID^E:7e-47^RecName: Full=Purine permease 3;^Eukaryota; Viridiplantae; Streptophyta; Embryophyta; Tracheophyta; Spermatophyta; Magnoliophyta; eudicotyledons; Gunneridae; Pentapetalae; rosids; malvids; Brassicales; Brassicaceae; Camelineae; Arabidopsis	.	.	.	.	.	.	.	ENOG410Y9BB^purine permease	KEGG:ath:AT1G28220	GO:0016021^cellular_component^integral component of membrane`GO:0016020^cellular_component^membrane`GO:0005345^molecular_function^purine nucleobase transmembrane transporter activity`GO:0006863^biological_process^purine nucleobase transport	.	.	.
MeJA_TRINITY_DN18534_c0_g1	MeJA_TRINITY_DN18534_c0_g1_i2	PUP3_ARATH^PUP3_ARATH^Q:172-1119,H:5-323^58.62%ID^E:2e-134^RecName: Full=Purine permease 3;^Eukaryota; Viridiplantae; Streptophyta; Embryophyta; Tracheophyta; Spermatophyta; Magnoliophyta; eudicotyledons; Gunneridae; Pentapetalae; rosids; malvids; Brassicales; Brassicaceae; Camelineae; Arabidopsis	.	MeJA_TRINITY_DN18534_c0_g1::MeJA_TRINITY_DN18534_c0_g1_i2::g.47::m.47	100-1191[+]	PUP3_ARATH^PUP3_ARATH^Q:25-340,H:5-323^58.39%ID^E:9e-137^RecName: Full=Purine permease 3;^Eukaryota; Viridiplantae; Streptophyta; Embryophyta; Tracheophyta; Spermatophyta; Magnoliophyta; eudicotyledons; Gunneridae; Pentapetalae; rosids; malvids; Brassicales; Brassicaceae; Camelineae; Arabidopsis	PF16913.4^PUNUT^Purine nucleobase transmembrane transport^25-343^E:1.6e-116`PF00892.19^EamA^EamA-like transporter family^60-167^E:2.6e-07	.	ExpAA=214.96^PredHel=10^Topology=i25-47o57-79i96-118o123-145i152-171o186-208i221-243o263-285i290-312o322-339i	ENOG410Y9BB^purine permease	KEGG:ath:AT1G28220	GO:0016021^cellular_component^integral component of membrane`GO:0016020^cellular_component^membrane`GO:0005345^molecular_function^purine nucleobase transmembrane transporter activity`GO:0006863^biological_process^purine nucleobase transport	GO:0016020^cellular_component^membrane`GO:0016021^cellular_component^integral component of membrane	.	.
MeJA_TRINITY_DN18537_c0_g1	MeJA_TRINITY_DN18537_c0_g1_i1	UPL1_ARATH^UPL1_ARATH^Q:2-484,H:298-458^83.85%ID^E:6e-59^RecName: Full=E3 ubiquitin-protein ligase UPL1;^Eukaryota; Viridiplantae; Streptophyta; Embryophyta; Tracheophyta; Spermatophyta; Magnoliophyta; eudicotyledons; Gunneridae; Pentapetalae; rosids; malvids; Brassicales; Brassicaceae; Camelineae; Arabidopsis	.	MeJA_TRINITY_DN18537_c0_g1::MeJA_TRINITY_DN18537_c0_g1_i1::g.49::m.49	2-487[+]	UPL1_ARATH^UPL1_ARATH^Q:1-161,H:298-458^83.85%ID^E:8e-82^RecName: Full=E3 ubiquitin-protein ligase UPL1;^Eukaryota; Viridiplantae; Streptophyta; Embryophyta; Tracheophyta; Spermatophyta; Magnoliophyta; eudicotyledons; Gunneridae; Pentapetalae; rosids; malvids; Brassicales; Brassicaceae; Camelineae; Arabidopsis	PF06012.11^DUF908^Domain of Unknown Function (DUF908)^1-59^E:6.6e-09`PF06025.11^DUF913^Domain of Unknown Function (DUF913)^119-160^E:3.2e-06	.	.	COG5021^ubiquitin protein ligase	KEGG:ath:AT1G55860`KO:K10592	GO:0061630^molecular_function^ubiquitin protein ligase activity	.	.	.
MeJA_TRINITY_DN18591_c0_g1	MeJA_TRINITY_DN18591_c0_g1_i1	.	.	.	.	.	.	.	.	.	.	.	.	.	.
MeJA_TRINITY_DN18591_c0_g2	MeJA_TRINITY_DN18591_c0_g2_i1	.	.	.	.	.	.	.	.	.	.	.	.	.	.
MeJA_TRINITY_DN18512_c0_g1	MeJA_TRINITY_DN18512_c0_g1_i1	.	.	.	.	.	.	.	.	.	.	.	.	.	.
MeJA_TRINITY_DN18512_c0_g1	MeJA_TRINITY_DN18512_c0_g1_i2	.	.	.	.	.	.	.	.	.	.	.	.	.	.
MeJA_TRINITY_DN18569_c0_g1	MeJA_TRINITY_DN18569_c0_g1_i1	.	.	.	.	.	.	.	.	.	.	.	.	.	.
MeJA_TRINITY_DN18569_c0_g1	MeJA_TRINITY_DN18569_c0_g1_i2	.	.	.	.	.	.	.	.	.	.	.	.	.	.
MeJA_TRINITY_DN18569_c1_g1	MeJA_TRINITY_DN18569_c1_g1_i1	.	.	MeJA_TRINITY_DN18569_c1_g1::MeJA_TRINITY_DN18569_c1_g1_i1::g.50::m.50	93-428[+]	.	.	.	.	.	.	.	.	.	.
MeJA_TRINITY_DN18569_c1_g2	MeJA_TRINITY_DN18569_c1_g2_i1	.	.	MeJA_TRINITY_DN18569_c1_g2::MeJA_TRINITY_DN18569_c1_g2_i1::g.51::m.51	3-353[+]	.	.	.	.	.	.	.	.	.	.
MeJA_TRINITY_DN18588_c0_g1	MeJA_TRINITY_DN18588_c0_g1_i1	WTR16_ARATH^WTR16_ARATH^Q:303-1124,H:89-366^69.26%ID^E:2e-121^RecName: Full=WAT1-related protein At3g02690, chloroplastic;^Eukaryota; Viridiplantae; Streptophyta; Embryophyta; Tracheophyta; Spermatophyta; Magnoliophyta; eudicotyledons; Gunneridae; Pentapetalae; rosids; malvids; Brassicales; Brassicaceae; Camelineae; Arabidopsis	.	MeJA_TRINITY_DN18588_c0_g1::MeJA_TRINITY_DN18588_c0_g1_i1::g.52::m.52	75-1205[+]	WTR16_ARATH^WTR16_ARATH^Q:77-350,H:89-366^69.26%ID^E:3e-128^RecName: Full=WAT1-related protein At3g02690, chloroplastic;^Eukaryota; Viridiplantae; Streptophyta; Embryophyta; Tracheophyta; Spermatophyta; Magnoliophyta; eudicotyledons; Gunneridae; Pentapetalae; rosids; malvids; Brassicales; Brassicaceae; Camelineae; Arabidopsis	PF00892.19^EamA^EamA-like transporter family^107-239^E:5.3e-22`PF00892.19^EamA^EamA-like transporter family^256-348^E:9e-13	.	ExpAA=179.76^PredHel=8^Topology=i109-126o136-158i165-187o197-217i222-244o259-278i285-307o322-344i	COG0697^membrane	KEGG:ath:AT3G02690	GO:0009507^cellular_component^chloroplast`GO:0031969^cellular_component^chloroplast membrane`GO:0016021^cellular_component^integral component of membrane	GO:0016020^cellular_component^membrane`GO:0016021^cellular_component^integral component of membrane	.	.
MeJA_TRINITY_DN18588_c0_g1	MeJA_TRINITY_DN18588_c0_g1_i2	WTR16_ARATH^WTR16_ARATH^Q:686-1339,H:200-417^73.85%ID^E:3e-105^RecName: Full=WAT1-related protein At3g02690, chloroplastic;^Eukaryota; Viridiplantae; Streptophyta; Embryophyta; Tracheophyta; Spermatophyta; Magnoliophyta; eudicotyledons; Gunneridae; Pentapetalae; rosids; malvids; Brassicales; Brassicaceae; Camelineae; Arabidopsis`WTR16_ARATH^WTR16_ARATH^Q:303-623,H:89-199^61.26%ID^E:3e-105^RecName…	.	MeJA_TRINITY_DN18588_c0_g1::MeJA_TRINITY_DN18588_c0_g1_i2::g.54::m.54	917-1342[+]	WTR16_ARATH^WTR16_ARATH^Q:1-141,H:277-417^73.05%ID^E:2e-69^RecName: Full=WAT1-related protein At3g02690, chloroplastic;^Eukaryota; Viridiplantae; Streptophyta; Embryophyta; Tracheophyta; Spermatophyta; Magnoliophyta; eudicotyledons; Gunneridae; Pentapetalae; rosids; malvids; Brassicales; Brassicaceae; Camelineae; Arabidopsis	PF00892.19^EamA^EamA-like transporter family^1-135^E:2.9e-25	.	ExpAA=80.76^PredHel=4^Topology=i24-46o61-83i90-112o117-136i	COG0697^membrane	KEGG:ath:AT3G02690	GO:0009507^cellular_component^chloroplast`GO:0031969^cellular_component^chloroplast membrane`GO:0016021^cellular_component^integral component of membrane	GO:0016020^cellular_component^membrane`GO:0016021^cellular_component^integral component of membrane	.	.
MeJA_TRINITY_DN18588_c0_g1	MeJA_TRINITY_DN18588_c0_g1_i3	WTR16_ARATH^WTR16_ARATH^Q:303-1277,H:89-417^69.6%ID^E:3e-134^RecName: Full=WAT1-related protein At3g02690, chloroplastic;^Eukaryota; Viridiplantae; Streptophyta; Embryophyta; Tracheophyta; Spermatophyta; Magnoliophyta; eudicotyledons; Gunneridae; Pentapetalae; rosids; malvids; Brassicales; Brassicaceae; Camelineae; Arabidopsis	.	MeJA_TRINITY_DN18588_c0_g1::MeJA_TRINITY_DN18588_c0_g1_i3::g.55::m.55	75-1280[+]	WTR16_ARATH^WTR16_ARATH^Q:77-401,H:89-417^69.46%ID^E:5e-156^RecName: Full=WAT1-related protein At3g02690, chloroplastic;^Eukaryota; Viridiplantae; Streptophyta; Embryophyta; Tracheophyta; Spermatophyta; Magnoliophyta; eudicotyledons; Gunneridae; Pentapetalae; rosids; malvids; Brassicales; Brassicaceae; Camelineae; Arabidopsis	PF00892.19^EamA^EamA-like transporter family^107-239^E:6.1e-22`PF00892.19^EamA^EamA-like transporter family^256-395^E:5.2e-26	.	ExpAA=204.48^PredHel=10^Topology=i109-126o136-158i165-187o197-217i222-244o259-278i285-307o322-344i353-375o379-396i	COG0697^membrane	KEGG:ath:AT3G02690	GO:0009507^cellular_component^chloroplast`GO:0031969^cellular_component^chloroplast membrane`GO:0016021^cellular_component^integral component of membrane	GO:0016020^cellular_component^membrane`GO:0016021^cellular_component^integral component of membrane	.	.
MeJA_TRINITY_DN18558_c0_g1	MeJA_TRINITY_DN18558_c0_g1_i1	.	.	MeJA_TRINITY_DN18558_c0_g1::MeJA_TRINITY_DN18558_c0_g1_i1::g.56::m.56	202-543[+]	.	.	.	.	.	.	.	.	.	.
MeJA_TRINITY_DN18559_c0_g1	MeJA_TRINITY_DN18559_c0_g1_i1	.	.	MeJA_TRINITY_DN18559_c0_g1::MeJA_TRINITY_DN18559_c0_g1_i1::g.57::m.57	3-608[+]	.	PF12868.6^DUF3824^Domain of unknwon function (DUF3824)^116-183^E:0.15	.	.	.	.	.	.	.	.
MeJA_TRINITY_DN18527_c0_g1	MeJA_TRINITY_DN18527_c0_g1_i1	COG5_MOUSE^COG5_MOUSE^Q:154-2469,H:34-820^31.34%ID^E:2e-125^RecName: Full=Conserved oligomeric Golgi complex subunit 5;^Eukaryota; Metazoa; Chordata; Craniata; Vertebrata; Euteleostomi; Mammalia; Eutheria; Euarchontoglires; Glires; Rodentia; Myomorpha; Muroidea; Muridae; Murinae; Mus; Mus	.	MeJA_TRINITY_DN18527_c0_g1::MeJA_TRINITY_DN18527_c0_g1_i1::g.59::m.59	1-2526[+]	COG5_MOUSE^COG5_MOUSE^Q:49-823,H:31-820^31.56%ID^E:1e-132^RecName: Full=Conserved oligomeric Golgi complex subunit 5;^Eukaryota; Metazoa; Chordata; Craniata; Vertebrata; Euteleostomi; Mammalia; Eutheria; Euarchontoglires; Glires; Rodentia; Myomorpha; Muroidea; Muridae; Murinae; Mus; Mus	PF10392.8^COG5^Golgi transport complex subunit 5^53-176^E:2e-27	.	.	ENOG410XWH0^Component of oligomeric golgi complex 5	KEGG:mmu:238123`KO:K20292	GO:0005829^cellular_component^cytosol`GO:0005794^cellular_component^Golgi apparatus`GO:0000139^cellular_component^Golgi membrane`GO:0017119^cellular_component^Golgi transport complex`GO:0005654^cellular_component^nucleoplasm`GO:0048219^biological_process^inter-Golgi cisterna vesicle-mediated transport`GO:0006891^biological_process^intra-Golgi vesicle-mediated transport`GO:0015031^biological_proce…	GO:0006891^biological_process^intra-Golgi vesicle-mediated transport`GO:0017119^cellular_component^Golgi transport complex	.	.
MeJA_TRINITY_DN18527_c0_g1	MeJA_TRINITY_DN18527_c0_g1_i2	COG5_MOUSE^COG5_MOUSE^Q:154-1563,H:34-523^29.84%ID^E:9e-67^RecName: Full=Conserved oligomeric Golgi complex subunit 5;^Eukaryota; Metazoa; Chordata; Craniata; Vertebrata; Euteleostomi; Mammalia; Eutheria; Euarchontoglires; Glires; Rodentia; Myomorpha; Muroidea; Muridae; Murinae; Mus; Mus	.	MeJA_TRINITY_DN18527_c0_g1::MeJA_TRINITY_DN18527_c0_g1_i2::g.60::m.60	1-1578[+]	COG5_MOUSE^COG5_MOUSE^Q:49-521,H:31-523^30.2%ID^E:5e-73^RecName: Full=Conserved oligomeric Golgi complex subunit 5;^Eukaryota; Metazoa; Chordata; Craniata; Vertebrata; Euteleostomi; Mammalia; Eutheria; Euarchontoglires; Glires; Rodentia; Myomorpha; Muroidea; Muridae; Murinae; Mus; Mus	PF10392.8^COG5^Golgi transport complex subunit 5^53-176^E:9.3e-28	.	.	ENOG410XWH0^Component of oligomeric golgi complex 5	KEGG:mmu:238123`KO:K20292	GO:0005829^cellular_component^cytosol`GO:0005794^cellular_component^Golgi apparatus`GO:0000139^cellular_component^Golgi membrane`GO:0017119^cellular_component^Golgi transport complex`GO:0005654^cellular_component^nucleoplasm`GO:0048219^biological_process^inter-Golgi cisterna vesicle-mediated transport`GO:0006891^biological_process^intra-Golgi vesicle-mediated transport`GO:0015031^biological_proce…	GO:0006891^biological_process^intra-Golgi vesicle-mediated transport`GO:0017119^cellular_component^Golgi transport complex	.	.
MeJA_TRINITY_DN18547_c0_g1	MeJA_TRINITY_DN18547_c0_g1_i1	.	.	.	.	.	.	.	.	.	.	.	.	.	.
MeJA_TRINITY_DN18547_c0_g1	MeJA_TRINITY_DN18547_c0_g1_i2	ERLL3_ARATH^ERLL3_ARATH^Q:17-163,H:94-142^53.06%ID^E:1e-10^RecName: Full=pEARLI1-like lipid transfer protein 3;^Eukaryota; Viridiplantae; Streptophyta; Embryophyta; Tracheophyta; Spermatophyta; Magnoliophyta; eudicotyledons; Gunneridae; Pentapetalae; rosids; malvids; Brassicales; Brassicaceae; Camelineae; Arabidopsis	.	.	.	.	.	.	.	ENOG410YRRT^14 kDa proline-rich protein	KEGG:ath:AT4G12500	GO:0005618^cellular_component^cell wall`GO:0005576^cellular_component^extracellular region	.	.	.
MeJA_TRINITY_DN18571_c0_g1	MeJA_TRINITY_DN18571_c0_g1_i1	C7A13_ARATH^C7A13_ARATH^Q:13-351,H:86-199^52.63%ID^E:6e-35^RecName: Full=Cytochrome P450 72A13;^Eukaryota; Viridiplantae; Streptophyta; Embryophyta; Tracheophyta; Spermatophyta; Magnoliophyta; eudicotyledons; Gunneridae; Pentapetalae; rosids; malvids; Brassicales; Brassicaceae; Camelineae; Arabidopsis	.	MeJA_TRINITY_DN18571_c0_g1::MeJA_TRINITY_DN18571_c0_g1_i1::g.61::m.61	1-351[+]	C7A13_ARATH^C7A13_ARATH^Q:5-117,H:86-199^52.63%ID^E:6e-35^RecName: Full=Cytochrome P450 72A13;^Eukaryota; Viridiplantae; Streptophyta; Embryophyta; Tracheophyta; Spermatophyta; Magnoliophyta; eudicotyledons; Gunneridae; Pentapetalae; rosids; malvids; Brassicales; Brassicaceae; Camelineae; Arabidopsis	PF00067.21^p450^Cytochrome P450^9-106^E:3.1e-10	.	.	COG2124^Cytochrome p450	KEGG:ath:AT3G14660	GO:0016021^cellular_component^integral component of membrane`GO:0020037^molecular_function^heme binding`GO:0005506^molecular_function^iron ion binding`GO:0004497^molecular_function^monooxygenase activity`GO:0016705^molecular_function^oxidoreductase activity, acting on paired donors, with incorporation or reduction of molecular oxygen	GO:0005506^molecular_function^iron ion binding`GO:0016705^molecular_function^oxidoreductase activity, acting on paired donors, with incorporation or reduction of molecular oxygen`GO:0020037^molecular_function^heme binding`GO:0055114^biological_process^oxidation-reduction process	.	.
MeJA_TRINITY_DN18571_c0_g1	MeJA_TRINITY_DN18571_c0_g1_i2	C7A15_ARATH^C7A15_ARATH^Q:94-1575,H:22-512^52.53%ID^E:3e-175^RecName: Full=Cytochrome P450 72A15;^Eukaryota; Viridiplantae; Streptophyta; Embryophyta; Tracheophyta; Spermatophyta; Magnoliophyta; eudicotyledons; Gunneridae; Pentapetalae; rosids; malvids; Brassicales; Brassicaceae; Camelineae; Arabidopsis	.	MeJA_TRINITY_DN18571_c0_g1::MeJA_TRINITY_DN18571_c0_g1_i2::g.62::m.62	31-1578[+]	C7A15_ARATH^C7A15_ARATH^Q:1-515,H:1-512^51.55%ID^E:0^RecName: Full=Cytochrome P450 72A15;^Eukaryota; Viridiplantae; Streptophyta; Embryophyta; Tracheophyta; Spermatophyta; Magnoliophyta; eudicotyledons; Gunneridae; Pentapetalae; rosids; malvids; Brassicales; Brassicaceae; Camelineae; Arabidopsis	PF00067.21^p450^Cytochrome P450^85-491^E:7.2e-83	.	ExpAA=22.88^PredHel=1^Topology=i7-29o	COG2124^Cytochrome p450	KEGG:ath:AT3G14690	GO:0016021^cellular_component^integral component of membrane`GO:0020037^molecular_function^heme binding`GO:0005506^molecular_function^iron ion binding`GO:0004497^molecular_function^monooxygenase activity`GO:0016705^molecular_function^oxidoreductase activity, acting on paired donors, with incorporation or reduction of molecular oxygen	GO:0005506^molecular_function^iron ion binding`GO:0016705^molecular_function^oxidoreductase activity, acting on paired donors, with incorporation or reduction of molecular oxygen`GO:0020037^molecular_function^heme binding`GO:0055114^biological_process^oxidation-reduction process	.	.
MeJA_TRINITY_DN18571_c0_g1	MeJA_TRINITY_DN18571_c0_g1_i3	C7A15_ARATH^C7A15_ARATH^Q:600-1649,H:166-512^53.56%ID^E:8e-138^RecName: Full=Cytochrome P450 72A15;^Eukaryota; Viridiplantae; Streptophyta; Embryophyta; Tracheophyta; Spermatophyta; Magnoliophyta; eudicotyledons; Gunneridae; Pentapetalae; rosids; malvids; Brassicales; Brassicaceae; Camelineae; Arabidopsis`C7A15_ARATH^C7A15_ARATH^Q:94-525,H:22-165^50%ID^E:8e-138^RecName: Full=Cytochrome P450 72A15…	.	MeJA_TRINITY_DN18571_c0_g1::MeJA_TRINITY_DN18571_c0_g1_i3::g.63::m.63	603-1652[+]	C7A29_PANGI^C7A29_PANGI^Q:1-349,H:167-517^55.24%ID^E:4e-133^RecName: Full=Cytochrome P450 CYP72A219;^Eukaryota; Viridiplantae; Streptophyta; Embryophyta; Tracheophyta; Spermatophyta; Magnoliophyta; eudicotyledons; Gunneridae; Pentapetalae; asterids; campanulids; Apiales; Araliaceae; Panax	PF00067.21^p450^Cytochrome P450^5-325^E:3.3e-67	.	.	.	.	GO:0016021^cellular_component^integral component of membrane`GO:0020037^molecular_function^heme binding`GO:0005506^molecular_function^iron ion binding`GO:0004497^molecular_function^monooxygenase activity`GO:0016705^molecular_function^oxidoreductase activity, acting on paired donors, with incorporation or reduction of molecular oxygen	GO:0005506^molecular_function^iron ion binding`GO:0016705^molecular_function^oxidoreductase activity, acting on paired donors, with incorporation or reduction of molecular oxygen`GO:0020037^molecular_function^heme binding`GO:0055114^biological_process^oxidation-reduction process	.	.
MeJA_TRINITY_DN18583_c0_g1	MeJA_TRINITY_DN18583_c0_g1_i1	.	.	MeJA_TRINITY_DN18583_c0_g1::MeJA_TRINITY_DN18583_c0_g1_i1::g.65::m.65	1-345[+]	.	.	.	.	.	.	.	.	.	.
MeJA_TRINITY_DN18583_c0_g1	MeJA_TRINITY_DN18583_c0_g1_i2	.	.	MeJA_TRINITY_DN18583_c0_g1::MeJA_TRINITY_DN18583_c0_g1_i2::g.66::m.66	1-342[+]	.	.	.	.	.	.	.	.	.	.
MeJA_TRINITY_DN18502_c0_g1	MeJA_TRINITY_DN18502_c0_g1_i1	.	.	.	.	.	.	.	.	.	.	.	.	.	.
MeJA_TRINITY_DN18562_c0_g1	MeJA_TRINITY_DN18562_c0_g1_i1	.	.	.	.	.	.	.	.	.	.	.	.	.	.
MeJA_TRINITY_DN18562_c0_g1	MeJA_TRINITY_DN18562_c0_g1_i2	.	.	.	.	.	.	.	.	.	.	.	.	.	.
MeJA_TRINITY_DN18577_c0_g1	MeJA_TRINITY_DN18577_c0_g1_i1	DAG_ANTMA^DAG_ANTMA^Q:39-704,H:1-229^71.18%ID^E:2e-100^RecName: Full=DAG protein, chloroplastic;^Eukaryota; Viridiplantae; Streptophyta; Embryophyta; Tracheophyta; Spermatophyta; Magnoliophyta; eudicotyledons; Gunneridae; Pentapetalae; asterids; lamiids; Lamiales; Plantaginaceae; Antirrhineae; Antirrhinum	.	MeJA_TRINITY_DN18577_c0_g1::MeJA_TRINITY_DN18577_c0_g1_i1::g.67::m.67	39-716[+]	MORF9_ARATH^MORF9_ARATH^Q:50-222,H:57-231^84.57%ID^E:4e-106^RecName: Full=Multiple organellar RNA editing factor 9, chloroplastic {ECO:0000305};^Eukaryota; Viridiplantae; Streptophyta; Embryophyta; Tracheophyta; Spermatophyta; Magnoliophyta; eudicotyledons; Gunneridae; Pentapetalae; rosids; malvids; Brassicales; Brassicaceae; Camelineae; Arabidopsis	.	.	.	ENOG410YD5Z^DAG protein	KEGG:ath:AT1G11430	GO:0009507^cellular_component^chloroplast`GO:0009941^cellular_component^chloroplast envelope`GO:0009570^cellular_component^chloroplast stroma`GO:1900865^biological_process^chloroplast RNA modification`GO:0006397^biological_process^mRNA processing	.	.	.
MeJA_TRINITY_DN18577_c0_g1	MeJA_TRINITY_DN18577_c0_g1_i2	DAG_ANTMA^DAG_ANTMA^Q:144-500,H:106-224^83.19%ID^E:5e-65^RecName: Full=DAG protein, chloroplastic;^Eukaryota; Viridiplantae; Streptophyta; Embryophyta; Tracheophyta; Spermatophyta; Magnoliophyta; eudicotyledons; Gunneridae; Pentapetalae; asterids; lamiids; Lamiales; Plantaginaceae; Antirrhineae; Antirrhinum	.	MeJA_TRINITY_DN18577_c0_g1::MeJA_TRINITY_DN18577_c0_g1_i2::g.68::m.68	177-527[+]	DAG_ANTMA^DAG_ANTMA^Q:4-108,H:120-224^92.38%ID^E:2e-66^RecName: Full=DAG protein, chloroplastic;^Eukaryota; Viridiplantae; Streptophyta; Embryophyta; Tracheophyta; Spermatophyta; Magnoliophyta; eudicotyledons; Gunneridae; Pentapetalae; asterids; lamiids; Lamiales; Plantaginaceae; Antirrhineae; Antirrhinum	.	.	.	.	.	GO:0009507^cellular_component^chloroplast	.	.	.
MeJA_TRINITY_DN18577_c0_g1	MeJA_TRINITY_DN18577_c0_g1_i3	MORF9_ARATH^MORF9_ARATH^Q:186-374,H:57-120^87.5%ID^E:4e-26^RecName: Full=Multiple organellar RNA editing factor 9, chloroplastic {ECO:0000305};^Eukaryota; Viridiplantae; Streptophyta; Embryophyta; Tracheophyta; Spermatophyta; Magnoliophyta; eudicotyledons; Gunneridae; Pentapetalae; rosids; malvids; Brassicales; Brassicaceae; Camelineae; Arabidopsis	.	MeJA_TRINITY_DN18577_c0_g1::MeJA_TRINITY_DN18577_c0_g1_i3::g.69::m.69	39-395[+]	MORF9_ARATH^MORF9_ARATH^Q:50-112,H:57-120^87.5%ID^E:2e-32^RecName: Full=Multiple organellar RNA editing factor 9, chloroplastic {ECO:0000305};^Eukaryota; Viridiplantae; Streptophyta; Embryophyta; Tracheophyta; Spermatophyta; Magnoliophyta; eudicotyledons; Gunneridae; Pentapetalae; rosids; malvids; Brassicales; Brassicaceae; Camelineae; Arabidopsis	.	.	.	ENOG410YD5Z^DAG protein	KEGG:ath:AT1G11430	GO:0009507^cellular_component^chloroplast`GO:0009941^cellular_component^chloroplast envelope`GO:0009570^cellular_component^chloroplast stroma`GO:1900865^biological_process^chloroplast RNA modification`GO:0006397^biological_process^mRNA processing	.	.	.
MeJA_TRINITY_DN18577_c0_g1	MeJA_TRINITY_DN18577_c0_g1_i4	DAG_ANTMA^DAG_ANTMA^Q:39-704,H:1-229^71.18%ID^E:1e-100^RecName: Full=DAG protein, chloroplastic;^Eukaryota; Viridiplantae; Streptophyta; Embryophyta; Tracheophyta; Spermatophyta; Magnoliophyta; eudicotyledons; Gunneridae; Pentapetalae; asterids; lamiids; Lamiales; Plantaginaceae; Antirrhineae; Antirrhinum	.	MeJA_TRINITY_DN18577_c0_g1::MeJA_TRINITY_DN18577_c0_g1_i4::g.70::m.70	39-716[+]	MORF9_ARATH^MORF9_ARATH^Q:50-222,H:57-231^84.57%ID^E:4e-106^RecName: Full=Multiple organellar RNA editing factor 9, chloroplastic {ECO:0000305};^Eukaryota; Viridiplantae; Streptophyta; Embryophyta; Tracheophyta; Spermatophyta; Magnoliophyta; eudicotyledons; Gunneridae; Pentapetalae; rosids; malvids; Brassicales; Brassicaceae; Camelineae; Arabidopsis	.	.	.	ENOG410YD5Z^DAG protein	KEGG:ath:AT1G11430	GO:0009507^cellular_component^chloroplast`GO:0009941^cellular_component^chloroplast envelope`GO:0009570^cellular_component^chloroplast stroma`GO:1900865^biological_process^chloroplast RNA modification`GO:0006397^biological_process^mRNA processing	.	.	.
MeJA_TRINITY_DN18514_c0_g1	MeJA_TRINITY_DN18514_c0_g1_i1	QOR_PSEAE^QOR_PSEAE^Q:198-1169,H:1-325^48.31%ID^E:7e-96^RecName: Full=Quinone oxidoreductase;^Bacteria; Proteobacteria; Gammaproteobacteria; Pseudomonadales; Pseudomonadaceae; Pseudomonas	.	MeJA_TRINITY_DN18514_c0_g1::MeJA_TRINITY_DN18514_c0_g1_i1::g.71::m.71	198-1187[+]	QOR_PSEAE^QOR_PSEAE^Q:1-324,H:1-325^48.31%ID^E:1e-97^RecName: Full=Quinone oxidoreductase;^Bacteria; Proteobacteria; Gammaproteobacteria; Pseudomonadales; Pseudomonadaceae; Pseudomonas	PF08240.11^ADH_N^Alcohol dehydrogenase GroES-like domain^29-87^E:5.1e-08`PF00107.25^ADH_zinc_N^Zinc-binding dehydrogenase^152-261^E:1.8e-27`PF13602.5^ADH_zinc_N_2^Zinc-binding dehydrogenase^185-322^E:4.3e-21	.	.	COG0604^alcohol dehydrogenase	KEGG:pae:PA0023`KO:K00344	GO:0005829^cellular_component^cytosol`GO:0017091^molecular_function^AU-rich element binding`GO:0003960^molecular_function^NADPH:quinone reductase activity`GO:0008270^molecular_function^zinc ion binding`GO:0034599^biological_process^cellular response to oxidative stress	GO:0055114^biological_process^oxidation-reduction process	.	.
MeJA_TRINITY_DN18514_c0_g2	MeJA_TRINITY_DN18514_c0_g2_i1	QOR1_ECOLI^QOR1_ECOLI^Q:465-767,H:219-325^43.93%ID^E:9e-15^RecName: Full=Quinone oxidoreductase 1;^Bacteria; Proteobacteria; Gammaproteobacteria; Enterobacterales; Enterobacteriaceae; Escherichia	.	MeJA_TRINITY_DN18514_c0_g2::MeJA_TRINITY_DN18514_c0_g2_i1::g.72::m.72	297-773[+]	QOR1_ECOLI^QOR1_ECOLI^Q:57-158,H:219-326^43.52%ID^E:6e-16^RecName: Full=Quinone oxidoreductase 1;^Bacteria; Proteobacteria; Gammaproteobacteria; Enterobacterales; Enterobacteriaceae; Escherichia	PF13602.5^ADH_zinc_N_2^Zinc-binding dehydrogenase^61-157^E:6.5e-10	.	.	COG0604^alcohol dehydrogenase	KEGG:ecj:JW4011`KEGG:eco:b4051`KO:K00344	GO:0005737^cellular_component^cytoplasm`GO:0005829^cellular_component^cytosol`GO:0017091^molecular_function^AU-rich element binding`GO:0003960^molecular_function^NADPH:quinone reductase activity`GO:0008270^molecular_function^zinc ion binding`GO:0034599^biological_process^cellular response to oxidative stress	.	.	.
MeJA_TRINITY_DN18514_c0_g1	MeJA_TRINITY_DN18514_c0_g1_i2	CAA43_BURSP^CAA43_BURSP^Q:128-925,H:62-331^47.41%ID^E:1e-74^RecName: Full=2-haloacrylate reductase {ECO:0000303|PubMed:15781461};^Bacteria; Proteobacteria; Betaproteobacteria; Burkholderiales; Burkholderiaceae; Burkholderia	.	MeJA_TRINITY_DN18514_c0_g1::MeJA_TRINITY_DN18514_c0_g1_i2::g.73::m.73	140-943[+]	CAA43_BURSP^CAA43_BURSP^Q:1-262,H:66-331^47.37%ID^E:8e-75^RecName: Full=2-haloacrylate reductase {ECO:0000303|PubMed:15781461};^Bacteria; Proteobacteria; Betaproteobacteria; Burkholderiales; Burkholderiaceae; Burkholderia	PF00107.25^ADH_zinc_N^Zinc-binding dehydrogenase^90-199^E:1.1e-27`PF13602.5^ADH_zinc_N_2^Zinc-binding dehydrogenase^123-260^E:2.6e-21	.	.	.	KEGG:ag:BAD91551`KO:K21839	GO:0102523^molecular_function^2-chloroacrylate reductase activity`GO:0016628^molecular_function^oxidoreductase activity, acting on the CH-CH group of donors, NAD or NADP as acceptor`GO:0042206^biological_process^halogenated hydrocarbon catabolic process	GO:0055114^biological_process^oxidation-reduction process	.	.
MeJA_TRINITY_DN18514_c0_g1	MeJA_TRINITY_DN18514_c0_g1_i3	QOR1_ECOLI^QOR1_ECOLI^Q:270-833,H:137-327^52.36%ID^E:2e-52^RecName: Full=Quinone oxidoreductase 1;^Bacteria; Proteobacteria; Gammaproteobacteria; Enterobacterales; Enterobacteriaceae; Escherichia	.	.	.	.	.	.	.	COG0604^alcohol dehydrogenase	KEGG:ecj:JW4011`KEGG:eco:b4051`KO:K00344	GO:0005737^cellular_component^cytoplasm`GO:0005829^cellular_component^cytosol`GO:0017091^molecular_function^AU-rich element binding`GO:0003960^molecular_function^NADPH:quinone reductase activity`GO:0008270^molecular_function^zinc ion binding`GO:0034599^biological_process^cellular response to oxidative stress	.	.	.
MeJA_TRINITY_DN18514_c0_g2	MeJA_TRINITY_DN18514_c0_g2_i2	QOR_PSEAE^QOR_PSEAE^Q:149-259,H:15-51^56.76%ID^E:2e-07^RecName: Full=Quinone oxidoreductase;^Bacteria; Proteobacteria; Gammaproteobacteria; Pseudomonadales; Pseudomonadaceae; Pseudomonas	.	.	.	.	.	.	.	COG0604^alcohol dehydrogenase	KEGG:pae:PA0023`KO:K00344	GO:0005829^cellular_component^cytosol`GO:0017091^molecular_function^AU-rich element binding`GO:0003960^molecular_function^NADPH:quinone reductase activity`GO:0008270^molecular_function^zinc ion binding`GO:0034599^biological_process^cellular response to oxidative stress	.	.	.
MeJA_TRINITY_DN18514_c0_g2	MeJA_TRINITY_DN18514_c0_g2_i3	.	.	.	.	.	.	.	.	.	.	.	.	.	.
MeJA_TRINITY_DN18514_c0_g2	MeJA_TRINITY_DN18514_c0_g2_i4	CAA43_BURSP^CAA43_BURSP^Q:158-259,H:18-51^52.94%ID^E:3e-13^RecName: Full=2-haloacrylate reductase {ECO:0000303|PubMed:15781461};^Bacteria; Proteobacteria; Betaproteobacteria; Burkholderiales; Burkholderiaceae; Burkholderia`CAA43_BURSP^CAA43_BURSP^Q:333-485,H:91-144^42.59%ID^E:3e-13^RecName: Full=2-haloacrylate reductase {ECO:0000303|PubMed:15781461};^Bacteria; Proteobacteria; Betaproteobacteria; …	.	.	.	.	.	.	.	.	KEGG:ag:BAD91551`KO:K21839	GO:0102523^molecular_function^2-chloroacrylate reductase activity`GO:0016628^molecular_function^oxidoreductase activity, acting on the CH-CH group of donors, NAD or NADP as acceptor`GO:0042206^biological_process^halogenated hydrocarbon catabolic process	.	.	.
MeJA_TRINITY_DN18514_c0_g1	MeJA_TRINITY_DN18514_c0_g1_i4	.	.	.	.	.	.	.	.	.	.	.	.	.	.
MeJA_TRINITY_DN18560_c0_g1	MeJA_TRINITY_DN18560_c0_g1_i1	.	.	MeJA_TRINITY_DN18560_c0_g1::MeJA_TRINITY_DN18560_c0_g1_i1::g.74::m.74	99-617[+]	.	.	.	ExpAA=22.86^PredHel=1^Topology=i29-51o	.	.	.	.	.	.
MeJA_TRINITY_DN18506_c0_g1	MeJA_TRINITY_DN18506_c0_g1_i1	.	.	.	.	.	.	.	.	.	.	.	.	.	.
MeJA_TRINITY_DN18551_c0_g1	MeJA_TRINITY_DN18551_c0_g1_i1	SF3BA_ARATH^SF3BA_ARATH^Q:86-346,H:1-87^94.25%ID^E:4e-56^RecName: Full=Uncharacterized protein At3g23325;^Eukaryota; Viridiplantae; Streptophyta; Embryophyta; Tracheophyta; Spermatophyta; Magnoliophyta; eudicotyledons; Gunneridae; Pentapetalae; rosids; malvids; Brassicales; Brassicaceae; Camelineae; Arabidopsis	.	.	.	.	.	.	.	ENOG4111NTV^Splicing factor 3b subunit	KEGG:ath:AT3G23325`KO:K12832	GO:0071011^cellular_component^precatalytic spliceosome`GO:0005689^cellular_component^U12-type spliceosomal complex`GO:0005686^cellular_component^U2 snRNP`GO:0000398^biological_process^mRNA splicing, via spliceosome	.	.	.
MeJA_TRINITY_DN18551_c0_g1	MeJA_TRINITY_DN18551_c0_g1_i2	SF3BA_ARATH^SF3BA_ARATH^Q:86-346,H:1-87^94.25%ID^E:9e-57^RecName: Full=Uncharacterized protein At3g23325;^Eukaryota; Viridiplantae; Streptophyta; Embryophyta; Tracheophyta; Spermatophyta; Magnoliophyta; eudicotyledons; Gunneridae; Pentapetalae; rosids; malvids; Brassicales; Brassicaceae; Camelineae; Arabidopsis	.	.	.	.	.	.	.	ENOG4111NTV^Splicing factor 3b subunit	KEGG:ath:AT3G23325`KO:K12832	GO:0071011^cellular_component^precatalytic spliceosome`GO:0005689^cellular_component^U12-type spliceosomal complex`GO:0005686^cellular_component^U2 snRNP`GO:0000398^biological_process^mRNA splicing, via spliceosome	.	.	.
MeJA_TRINITY_DN18536_c0_g1	MeJA_TRINITY_DN18536_c0_g1_i1	.	.	.	.	.	.	.	.	.	.	.	.	.	.
MeJA_TRINITY_DN18548_c0_g1	MeJA_TRINITY_DN18548_c0_g1_i1	PSF1_HUMAN^PSF1_HUMAN^Q:201-794,H:1-196^28.92%ID^E:5e-17^RecName: Full=DNA replication complex GINS protein PSF1;^Eukaryota; Metazoa; Chordata; Craniata; Vertebrata; Euteleostomi; Mammalia; Eutheria; Euarchontoglires; Primates; Haplorrhini; Catarrhini; Hominidae; Homo	.	MeJA_TRINITY_DN18548_c0_g1::MeJA_TRINITY_DN18548_c0_g1_i1::g.75::m.75	201-797[+]	PSF1_HUMAN^PSF1_HUMAN^Q:1-198,H:1-196^28.92%ID^E:4e-20^RecName: Full=DNA replication complex GINS protein PSF1;^Eukaryota; Metazoa; Chordata; Craniata; Vertebrata; Euteleostomi; Mammalia; Eutheria; Euarchontoglires; Primates; Haplorrhini; Catarrhini; Hominidae; Homo	PF05916.10^Sld5^GINS complex protein^48-118^E:3e-05	.	.	COG5230^DNA replication complex GINS protein	KEGG:hsa:9837`KO:K10732	GO:0005737^cellular_component^cytoplasm`GO:0000811^cellular_component^GINS complex`GO:0005654^cellular_component^nucleoplasm`GO:0005634^cellular_component^nucleus`GO:0043138^molecular_function^3'-5' DNA helicase activity`GO:0006271^biological_process^DNA strand elongation involved in DNA replication`GO:1902983^biological_process^DNA strand elongation involved in mitotic DNA replication`GO:0001833…	.	.	.
MeJA_TRINITY_DN18598_c0_g1	MeJA_TRINITY_DN18598_c0_g1_i1	.	.	MeJA_TRINITY_DN18598_c0_g1::MeJA_TRINITY_DN18598_c0_g1_i1::g.76::m.76	82-624[+]	.	.	.	ExpAA=21.90^PredHel=1^Topology=i21-43o	.	.	.	.	.	.
MeJA_TRINITY_DN18519_c0_g1	MeJA_TRINITY_DN18519_c0_g1_i1	SNM1_ARATH^SNM1_ARATH^Q:34-186,H:428-478^52.94%ID^E:1e-08^RecName: Full=DNA cross-link repair protein SNM1;^Eukaryota; Viridiplantae; Streptophyta; Embryophyta; Tracheophyta; Spermatophyta; Magnoliophyta; eudicotyledons; Gunneridae; Pentapetalae; rosids; malvids; Brassicales; Brassicaceae; Camelineae; Arabidopsis	.	.	.	.	.	.	.	COG1236^cleavage and polyadenylation	KEGG:ath:AT3G26680`KO:K15340	GO:0000784^cellular_component^nuclear chromosome, telomeric region`GO:0035312^molecular_function^5'-3' exodeoxyribonuclease activity`GO:0003684^molecular_function^damaged DNA binding`GO:0006281^biological_process^DNA repair`GO:0006303^biological_process^double-strand break repair via nonhomologous end joining`GO:0036297^biological_process^interstrand cross-link repair`GO:0031848^biological_proces…	.	.	.
MeJA_TRINITY_DN18519_c0_g1	MeJA_TRINITY_DN18519_c0_g1_i2	SNM1_ARATH^SNM1_ARATH^Q:34-186,H:428-478^52.94%ID^E:2e-08^RecName: Full=DNA cross-link repair protein SNM1;^Eukaryota; Viridiplantae; Streptophyta; Embryophyta; Tracheophyta; Spermatophyta; Magnoliophyta; eudicotyledons; Gunneridae; Pentapetalae; rosids; malvids; Brassicales; Brassicaceae; Camelineae; Arabidopsis	.	.	.	.	.	.	.	COG1236^cleavage and polyadenylation	KEGG:ath:AT3G26680`KO:K15340	GO:0000784^cellular_component^nuclear chromosome, telomeric region`GO:0035312^molecular_function^5'-3' exodeoxyribonuclease activity`GO:0003684^molecular_function^damaged DNA binding`GO:0006281^biological_process^DNA repair`GO:0006303^biological_process^double-strand break repair via nonhomologous end joining`GO:0036297^biological_process^interstrand cross-link repair`GO:0031848^biological_proces…	.	.	.
MeJA_TRINITY_DN18519_c0_g1	MeJA_TRINITY_DN18519_c0_g1_i3	SNM1_ARATH^SNM1_ARATH^Q:94-246,H:434-484^50.98%ID^E:8e-08^RecName: Full=DNA cross-link repair protein SNM1;^Eukaryota; Viridiplantae; Streptophyta; Embryophyta; Tracheophyta; Spermatophyta; Magnoliophyta; eudicotyledons; Gunneridae; Pentapetalae; rosids; malvids; Brassicales; Brassicaceae; Camelineae; Arabidopsis	.	.	.	.	.	.	.	COG1236^cleavage and polyadenylation	KEGG:ath:AT3G26680`KO:K15340	GO:0000784^cellular_component^nuclear chromosome, telomeric region`GO:0035312^molecular_function^5'-3' exodeoxyribonuclease activity`GO:0003684^molecular_function^damaged DNA binding`GO:0006281^biological_process^DNA repair`GO:0006303^biological_process^double-strand break repair via nonhomologous end joining`GO:0036297^biological_process^interstrand cross-link repair`GO:0031848^biological_proces…	.	.	.
MeJA_TRINITY_DN18596_c0_g1	MeJA_TRINITY_DN18596_c0_g1_i1	PGL1B_ARATH^PGL1B_ARATH^Q:388-879,H:129-271^28.9%ID^E:2e-09^RecName: Full=PGR5-like protein 1B, chloroplastic;^Eukaryota; Viridiplantae; Streptophyta; Embryophyta; Tracheophyta; Spermatophyta; Magnoliophyta; eudicotyledons; Gunneridae; Pentapetalae; rosids; malvids; Brassicales; Brassicaceae; Camelineae; Arabidopsis	.	MeJA_TRINITY_DN18596_c0_g1::MeJA_TRINITY_DN18596_c0_g1_i1::g.77::m.77	136-1059[+]	PGL1B_ARATH^PGL1B_ARATH^Q:85-248,H:129-271^28.9%ID^E:5e-10^RecName: Full=PGR5-like protein 1B, chloroplastic;^Eukaryota; Viridiplantae; Streptophyta; Embryophyta; Tracheophyta; Spermatophyta; Magnoliophyta; eudicotyledons; Gunneridae; Pentapetalae; rosids; malvids; Brassicales; Brassicaceae; Camelineae; Arabidopsis	.	.	ExpAA=45.60^PredHel=2^Topology=i154-176o191-213i	ENOG4110C1Q^PGR5-like protein 1A	KEGG:ath:AT4G11960	GO:0009535^cellular_component^chloroplast thylakoid membrane`GO:0016021^cellular_component^integral component of membrane`GO:0015979^biological_process^photosynthesis`GO:0009773^biological_process^photosynthetic electron transport in photosystem I	.	.	.
MeJA_TRINITY_DN18544_c0_g1	MeJA_TRINITY_DN18544_c0_g1_i1	NAC75_ARATH^NAC75_ARATH^Q:200-352,H:9-60^80.77%ID^E:1e-21^RecName: Full=NAC domain-containing protein 75 {ECO:0000303|PubMed:15029955};^Eukaryota; Viridiplantae; Streptophyta; Embryophyta; Tracheophyta; Spermatophyta; Magnoliophyta; eudicotyledons; Gunneridae; Pentapetalae; rosids; malvids; Brassicales; Brassicaceae; Camelineae; Arabidopsis	.	.	.	.	.	.	.	ENOG410YHV1^nac domain	.	GO:0005634^cellular_component^nucleus`GO:0003700^molecular_function^DNA binding transcription factor activity`GO:0044212^molecular_function^transcription regulatory region DNA binding`GO:0071555^biological_process^cell wall organization`GO:0007275^biological_process^multicellular organism development`GO:0045893^biological_process^positive regulation of transcription, DNA-templated`GO:1905177^biol…	.	.	.
MeJA_TRINITY_DN18529_c0_g1	MeJA_TRINITY_DN18529_c0_g1_i1	GT14B_ARATH^GT14B_ARATH^Q:950-1561,H:226-434^58.57%ID^E:1e-121^RecName: Full=Beta-glucuronosyltransferase GlcAT14B {ECO:0000305};^Eukaryota; Viridiplantae; Streptophyta; Embryophyta; Tracheophyta; Spermatophyta; Magnoliophyta; eudicotyledons; Gunneridae; Pentapetalae; rosids; malvids; Brassicales; Brassicaceae; Camelineae; Arabidopsis`GT14B_ARATH^GT14B_ARATH^Q:285-938,H:1-225^48.12%ID^E:1e-121^Re…	.	MeJA_TRINITY_DN18529_c0_g1::MeJA_TRINITY_DN18529_c0_g1_i1::g.78::m.78	276-947[+]	GT14B_ARATH^GT14B_ARATH^Q:4-221,H:1-225^48.12%ID^E:4e-57^RecName: Full=Beta-glucuronosyltransferase GlcAT14B {ECO:0000305};^Eukaryota; Viridiplantae; Streptophyta; Embryophyta; Tracheophyta; Spermatophyta; Magnoliophyta; eudicotyledons; Gunneridae; Pentapetalae; rosids; malvids; Brassicales; Brassicaceae; Camelineae; Arabidopsis	PF02485.20^Branch^Core-2/I-Branching enzyme^84-221^E:1.2e-35	.	ExpAA=22.70^PredHel=1^Topology=i21-43o	ENOG410XQ7M^Glucosaminyl (N-acetyl) transferase	KEGG:ath:AT5G15050`KO:K20891	GO:0000139^cellular_component^Golgi membrane`GO:0016021^cellular_component^integral component of membrane`GO:0008375^molecular_function^acetylglucosaminyltransferase activity`GO:0015020^molecular_function^glucuronosyltransferase activity	GO:0008375^molecular_function^acetylglucosaminyltransferase activity`GO:0016020^cellular_component^membrane	.	.
MeJA_TRINITY_DN18529_c0_g1	MeJA_TRINITY_DN18529_c0_g1_i2	GT14B_ARATH^GT14B_ARATH^Q:285-1550,H:1-434^53.01%ID^E:4e-153^RecName: Full=Beta-glucuronosyltransferase GlcAT14B {ECO:0000305};^Eukaryota; Viridiplantae; Streptophyta; Embryophyta; Tracheophyta; Spermatophyta; Magnoliophyta; eudicotyledons; Gunneridae; Pentapetalae; rosids; malvids; Brassicales; Brassicaceae; Camelineae; Arabidopsis	.	MeJA_TRINITY_DN18529_c0_g1::MeJA_TRINITY_DN18529_c0_g1_i2::g.80::m.80	276-1553[+]	GT14A_ARATH^GT14A_ARATH^Q:13-425,H:31-447^56.77%ID^E:8e-160^RecName: Full=Beta-glucuronosyltransferase GlcAT14A {ECO:0000305};^Eukaryota; Viridiplantae; Streptophyta; Embryophyta; Tracheophyta; Spermatophyta; Magnoliophyta; eudicotyledons; Gunneridae; Pentapetalae; rosids; malvids; Brassicales; Brassicaceae; Camelineae; Arabidopsis	PF02485.20^Branch^Core-2/I-Branching enzyme^84-343^E:2.1e-70	.	ExpAA=22.60^PredHel=1^Topology=i21-43o	ENOG410XQ7M^Glucosaminyl (N-acetyl) transferase	KEGG:ath:AT5G39990`KO:K20891	GO:0005794^cellular_component^Golgi apparatus`GO:0000139^cellular_component^Golgi membrane`GO:0016021^cellular_component^integral component of membrane`GO:0008375^molecular_function^acetylglucosaminyltransferase activity`GO:0015020^molecular_function^glucuronosyltransferase activity`GO:0009826^biological_process^unidimensional cell growth	GO:0008375^molecular_function^acetylglucosaminyltransferase activity`GO:0016020^cellular_component^membrane	.	.
MeJA_TRINITY_DN18529_c0_g1	MeJA_TRINITY_DN18529_c0_g1_i3	GT14A_ARATH^GT14A_ARATH^Q:175-786,H:239-447^60.95%ID^E:2e-88^RecName: Full=Beta-glucuronosyltransferase GlcAT14A {ECO:0000305};^Eukaryota; Viridiplantae; Streptophyta; Embryophyta; Tracheophyta; Spermatophyta; Magnoliophyta; eudicotyledons; Gunneridae; Pentapetalae; rosids; malvids; Brassicales; Brassicaceae; Camelineae; Arabidopsis	.	MeJA_TRINITY_DN18529_c0_g1::MeJA_TRINITY_DN18529_c0_g1_i3::g.81::m.81	187-789[+]	GT14A_ARATH^GT14A_ARATH^Q:2-200,H:244-447^61.46%ID^E:3e-89^RecName: Full=Beta-glucuronosyltransferase GlcAT14A {ECO:0000305};^Eukaryota; Viridiplantae; Streptophyta; Embryophyta; Tracheophyta; Spermatophyta; Magnoliophyta; eudicotyledons; Gunneridae; Pentapetalae; rosids; malvids; Brassicales; Brassicaceae; Camelineae; Arabidopsis	PF02485.20^Branch^Core-2/I-Branching enzyme^3-118^E:1.7e-26	.	.	ENOG410XQ7M^Glucosaminyl (N-acetyl) transferase	KEGG:ath:AT5G39990`KO:K20891	GO:0005794^cellular_component^Golgi apparatus`GO:0000139^cellular_component^Golgi membrane`GO:0016021^cellular_component^integral component of membrane`GO:0008375^molecular_function^acetylglucosaminyltransferase activity`GO:0015020^molecular_function^glucuronosyltransferase activity`GO:0009826^biological_process^unidimensional cell growth	GO:0008375^molecular_function^acetylglucosaminyltransferase activity`GO:0016020^cellular_component^membrane	.	.
MeJA_TRINITY_DN18539_c0_g1	MeJA_TRINITY_DN18539_c0_g1_i1	DSLE_ARATH^DSLE_ARATH^Q:90-1649,H:62-576^45.8%ID^E:7e-168^RecName: Full=Zinc finger BED domain-containing protein DAYSLEEPER;^Eukaryota; Viridiplantae; Streptophyta; Embryophyta; Tracheophyta; Spermatophyta; Magnoliophyta; eudicotyledons; Gunneridae; Pentapetalae; rosids; malvids; Brassicales; Brassicaceae; Camelineae; Arabidopsis	.	MeJA_TRINITY_DN18539_c0_g1::MeJA_TRINITY_DN18539_c0_g1_i1::g.82::m.82	33-1667[+]	DSLE_ARATH^DSLE_ARATH^Q:20-539,H:62-576^45.8%ID^E:4e-168^RecName: Full=Zinc finger BED domain-containing protein DAYSLEEPER;^Eukaryota; Viridiplantae; Streptophyta; Embryophyta; Tracheophyta; Spermatophyta; Magnoliophyta; eudicotyledons; Gunneridae; Pentapetalae; rosids; malvids; Brassicales; Brassicaceae; Camelineae; Arabidopsis	PF02892.14^zf-BED^BED zinc finger^28-71^E:3.5e-06`PF14372.5^DUF4413^Domain of unknown function (DUF4413)^420-518^E:8.7e-30	.	.	ENOG41115TD^zinc finger	KEGG:ath:AT3G42170	GO:0005829^cellular_component^cytosol`GO:0005634^cellular_component^nucleus`GO:0003700^molecular_function^DNA binding transcription factor activity`GO:0046872^molecular_function^metal ion binding`GO:0046983^molecular_function^protein dimerization activity`GO:0000977^molecular_function^RNA polymerase II regulatory region sequence-specific DNA binding`GO:0009791^biological_process^post-embryonic de…	GO:0003677^molecular_function^DNA binding	.	.
MeJA_TRINITY_DN18539_c0_g1	MeJA_TRINITY_DN18539_c0_g1_i2	DSLE_ARATH^DSLE_ARATH^Q:8-1489,H:88-576^45.38%ID^E:1e-153^RecName: Full=Zinc finger BED domain-containing protein DAYSLEEPER;^Eukaryota; Viridiplantae; Streptophyta; Embryophyta; Tracheophyta; Spermatophyta; Magnoliophyta; eudicotyledons; Gunneridae; Pentapetalae; rosids; malvids; Brassicales; Brassicaceae; Camelineae; Arabidopsis	.	MeJA_TRINITY_DN18539_c0_g1::MeJA_TRINITY_DN18539_c0_g1_i2::g.83::m.83	2-1507[+]	DSLE_ARATH^DSLE_ARATH^Q:3-496,H:88-576^45.38%ID^E:9e-154^RecName: Full=Zinc finger BED domain-containing protein DAYSLEEPER;^Eukaryota; Viridiplantae; Streptophyta; Embryophyta; Tracheophyta; Spermatophyta; Magnoliophyta; eudicotyledons; Gunneridae; Pentapetalae; rosids; malvids; Brassicales; Brassicaceae; Camelineae; Arabidopsis	PF14372.5^DUF4413^Domain of unknown function (DUF4413)^377-475^E:7.6e-30	.	.	ENOG41115TD^zinc finger	KEGG:ath:AT3G42170	GO:0005829^cellular_component^cytosol`GO:0005634^cellular_component^nucleus`GO:0003700^molecular_function^DNA binding transcription factor activity`GO:0046872^molecular_function^metal ion binding`GO:0046983^molecular_function^protein dimerization activity`GO:0000977^molecular_function^RNA polymerase II regulatory region sequence-specific DNA binding`GO:0009791^biological_process^post-embryonic de…	GO:0003677^molecular_function^DNA binding	.	.
MeJA_TRINITY_DN18575_c0_g1	MeJA_TRINITY_DN18575_c0_g1_i1	.	.	MeJA_TRINITY_DN18575_c0_g1::MeJA_TRINITY_DN18575_c0_g1_i1::g.84::m.84	22-711[+]	.	.	.	.	.	.	.	.	.	.
MeJA_TRINITY_DN18568_c0_g1	MeJA_TRINITY_DN18568_c0_g1_i1	FIS1A_ARATH^FIS1A_ARATH^Q:22-432,H:4-140^62.77%ID^E:5e-60^RecName: Full=Mitochondrial fission 1 protein A;^Eukaryota; Viridiplantae; Streptophyta; Embryophyta; Tracheophyta; Spermatophyta; Magnoliophyta; eudicotyledons; Gunneridae; Pentapetalae; rosids; malvids; Brassicales; Brassicaceae; Camelineae; Arabidopsis	.	MeJA_TRINITY_DN18568_c0_g1::MeJA_TRINITY_DN18568_c0_g1_i1::g.86::m.86	1-516[+]	FIS1A_ARATH^FIS1A_ARATH^Q:8-171,H:4-170^64.67%ID^E:3e-75^RecName: Full=Mitochondrial fission 1 protein A;^Eukaryota; Viridiplantae; Streptophyta; Embryophyta; Tracheophyta; Spermatophyta; Magnoliophyta; eudicotyledons; Gunneridae; Pentapetalae; rosids; malvids; Brassicales; Brassicaceae; Camelineae; Arabidopsis	PF14852.5^Fis1_TPR_N^Fis1 N-terminal tetratricopeptide repeat^56-84^E:5e-10`PF14853.5^Fis1_TPR_C^Fis1 C-terminal tetratricopeptide repeat^94-146^E:3.6e-21`PF13174.5^TPR_6^Tetratricopeptide repeat^97-126^E:0.21	.	ExpAA=22.88^PredHel=1^Topology=i146-168o	ENOG4111PPH^fission 1	KEGG:ath:AT3G57090`KO:K17969	GO:0009507^cellular_component^chloroplast`GO:0016021^cellular_component^integral component of membrane`GO:0005741^cellular_component^mitochondrial outer membrane`GO:0005739^cellular_component^mitochondrion`GO:0005778^cellular_component^peroxisomal membrane`GO:0005777^cellular_component^peroxisome`GO:0000266^biological_process^mitochondrial fission`GO:0007005^biological_process^mitochondrion organ…	GO:0005515^molecular_function^protein binding	.	.
MeJA_TRINITY_DN18568_c0_g1	MeJA_TRINITY_DN18568_c0_g1_i2	FIS1A_ARATH^FIS1A_ARATH^Q:22-432,H:4-140^62.77%ID^E:8e-60^RecName: Full=Mitochondrial fission 1 protein A;^Eukaryota; Viridiplantae; Streptophyta; Embryophyta; Tracheophyta; Spermatophyta; Magnoliophyta; eudicotyledons; Gunneridae; Pentapetalae; rosids; malvids; Brassicales; Brassicaceae; Camelineae; Arabidopsis	.	MeJA_TRINITY_DN18568_c0_g1::MeJA_TRINITY_DN18568_c0_g1_i2::g.87::m.87	1-516[+]	FIS1A_ARATH^FIS1A_ARATH^Q:8-171,H:4-170^64.67%ID^E:3e-75^RecName: Full=Mitochondrial fission 1 protein A;^Eukaryota; Viridiplantae; Streptophyta; Embryophyta; Tracheophyta; Spermatophyta; Magnoliophyta; eudicotyledons; Gunneridae; Pentapetalae; rosids; malvids; Brassicales; Brassicaceae; Camelineae; Arabidopsis	PF14852.5^Fis1_TPR_N^Fis1 N-terminal tetratricopeptide repeat^56-84^E:5e-10`PF14853.5^Fis1_TPR_C^Fis1 C-terminal tetratricopeptide repeat^94-146^E:3.6e-21`PF13174.5^TPR_6^Tetratricopeptide repeat^97-126^E:0.21	.	ExpAA=22.88^PredHel=1^Topology=i146-168o	ENOG4111PPH^fission 1	KEGG:ath:AT3G57090`KO:K17969	GO:0009507^cellular_component^chloroplast`GO:0016021^cellular_component^integral component of membrane`GO:0005741^cellular_component^mitochondrial outer membrane`GO:0005739^cellular_component^mitochondrion`GO:0005778^cellular_component^peroxisomal membrane`GO:0005777^cellular_component^peroxisome`GO:0000266^biological_process^mitochondrial fission`GO:0007005^biological_process^mitochondrion organ…	GO:0005515^molecular_function^protein binding	.	.
MeJA_TRINITY_DN18568_c0_g1	MeJA_TRINITY_DN18568_c0_g1_i3	.	.	.	.	.	.	.	.	.	.	.	.	.	.
MeJA_TRINITY_DN18568_c0_g1	MeJA_TRINITY_DN18568_c0_g1_i4	.	.	.	.	.	.	.	.	.	.	.	.	.	.
MeJA_TRINITY_DN18568_c0_g1	MeJA_TRINITY_DN18568_c0_g1_i5	FIS1A_ARATH^FIS1A_ARATH^Q:22-369,H:4-119^60.34%ID^E:2e-48^RecName: Full=Mitochondrial fission 1 protein A;^Eukaryota; Viridiplantae; Streptophyta; Embryophyta; Tracheophyta; Spermatophyta; Magnoliophyta; eudicotyledons; Gunneridae; Pentapetalae; rosids; malvids; Brassicales; Brassicaceae; Camelineae; Arabidopsis	.	MeJA_TRINITY_DN18568_c0_g1::MeJA_TRINITY_DN18568_c0_g1_i5::g.88::m.88	1-447[+]	FIS1A_ARATH^FIS1A_ARATH^Q:8-123,H:4-119^60.34%ID^E:9e-49^RecName: Full=Mitochondrial fission 1 protein A;^Eukaryota; Viridiplantae; Streptophyta; Embryophyta; Tracheophyta; Spermatophyta; Magnoliophyta; eudicotyledons; Gunneridae; Pentapetalae; rosids; malvids; Brassicales; Brassicaceae; Camelineae; Arabidopsis	PF14852.5^Fis1_TPR_N^Fis1 N-terminal tetratricopeptide repeat^56-84^E:4e-10`PF14853.5^Fis1_TPR_C^Fis1 C-terminal tetratricopeptide repeat^94-123^E:8.8e-08	.	ExpAA=19.43^PredHel=1^Topology=i123-145o	ENOG4111PPH^fission 1	KEGG:ath:AT3G57090`KO:K17969	GO:0009507^cellular_component^chloroplast`GO:0016021^cellular_component^integral component of membrane`GO:0005741^cellular_component^mitochondrial outer membrane`GO:0005739^cellular_component^mitochondrion`GO:0005778^cellular_component^peroxisomal membrane`GO:0005777^cellular_component^peroxisome`GO:0000266^biological_process^mitochondrial fission`GO:0007005^biological_process^mitochondrion organ…	.	.	.
MeJA_TRINITY_DN18510_c0_g1	MeJA_TRINITY_DN18510_c0_g1_i1	DPYS_ARATH^DPYS_ARATH^Q:112-1614,H:27-527^80.59%ID^E:0^RecName: Full=Dihydropyrimidinase {ECO:0000303|PubMed:12626710};^Eukaryota; Viridiplantae; Streptophyta; Embryophyta; Tracheophyta; Spermatophyta; Magnoliophyta; eudicotyledons; Gunneridae; Pentapetalae; rosids; malvids; Brassicales; Brassicaceae; Camelineae; Arabidopsis	.	MeJA_TRINITY_DN18510_c0_g1::MeJA_TRINITY_DN18510_c0_g1_i1::g.89::m.89	46-1626[+]	DPYS_ARATH^DPYS_ARATH^Q:13-523,H:10-527^79.16%ID^E:0^RecName: Full=Dihydropyrimidinase {ECO:0000303|PubMed:12626710};^Eukaryota; Viridiplantae; Streptophyta; Embryophyta; Tracheophyta; Spermatophyta; Magnoliophyta; eudicotyledons; Gunneridae; Pentapetalae; rosids; malvids; Brassicales; Brassicaceae; Camelineae; Arabidopsis	PF01979.19^Amidohydro_1^Amidohydrolase family^90-476^E:3.7e-24	.	.	COG0044^Dihydroorotase	KEGG:ath:AT5G12200`KO:K01464	GO:0012505^cellular_component^endomembrane system`GO:0005783^cellular_component^endoplasmic reticulum`GO:0005794^cellular_component^Golgi apparatus`GO:0004157^molecular_function^dihydropyrimidinase activity`GO:0046872^molecular_function^metal ion binding`GO:0019483^biological_process^beta-alanine biosynthetic process`GO:0043562^biological_process^cellular response to nitrogen levels`GO:0006212^bi…	GO:0016787^molecular_function^hydrolase activity	.	.
MeJA_TRINITY_DN18501_c0_g1	MeJA_TRINITY_DN18501_c0_g1_i1	.	.	.	.	.	.	.	.	.	.	.	.	.	.
MeJA_TRINITY_DN18501_c0_g2	MeJA_TRINITY_DN18501_c0_g2_i1	.	.	.	.	.	.	.	.	.	.	.	.	.	.
MeJA_TRINITY_DN18523_c0_g1	MeJA_TRINITY_DN18523_c0_g1_i1	.	.	.	.	.	.	.	.	.	.	.	.	.	.
MeJA_TRINITY_DN18523_c0_g1	MeJA_TRINITY_DN18523_c0_g1_i2	.	.	.	.	.	.	.	.	.	.	.	.	.	.
MeJA_TRINITY_DN18523_c0_g1	MeJA_TRINITY_DN18523_c0_g1_i3	.	.	.	.	.	.	.	.	.	.	.	.	.	.
MeJA_TRINITY_DN18593_c0_g1	MeJA_TRINITY_DN18593_c0_g1_i1	LYRM4_TAEGU^LYRM4_TAEGU^Q:161-340,H:26-84^38.33%ID^E:9e-06^RecName: Full=LYR motif-containing protein 4;^Eukaryota; Metazoa; Chordata; Craniata; Vertebrata; Euteleostomi; Archelosauria; Archosauria; Dinosauria; Saurischia; Theropoda; Coelurosauria; Aves; Neognathae; Passeriformes; Passeroidea; Estrildidae; Estrildinae; Taeniopygia	.	MeJA_TRINITY_DN18593_c0_g1::MeJA_TRINITY_DN18593_c0_g1_i1::g.90::m.90	2-352[+]	LYRM4_TAEGU^LYRM4_TAEGU^Q:33-113,H:5-84^41.98%ID^E:2e-14^RecName: Full=LYR motif-containing protein 4;^Eukaryota; Metazoa; Chordata; Craniata; Vertebrata; Euteleostomi; Archelosauria; Archosauria; Dinosauria; Saurischia; Theropoda; Coelurosauria; Aves; Neognathae; Passeriformes; Passeroidea; Estrildidae; Estrildinae; Taeniopygia	PF05347.14^Complex1_LYR^Complex 1 protein (LYR family)^36-92^E:1.1e-16	.	.	ENOG41124X5^LYR motif containing 4	KEGG:tgu:100190252`KO:K22069	GO:0005739^cellular_component^mitochondrion`GO:0005634^cellular_component^nucleus	.	.	.
MeJA_TRINITY_DN18573_c0_g1	MeJA_TRINITY_DN18573_c0_g1_i1	Y4345_ARATH^Y4345_ARATH^Q:628-1302,H:127-353^80.18%ID^E:8e-129^RecName: Full=Probable receptor-like serine/threonine-protein kinase At4g34500;^Eukaryota; Viridiplantae; Streptophyta; Embryophyta; Tracheophyta; Spermatophyta; Magnoliophyta; eudicotyledons; Gunneridae; Pentapetalae; rosids; malvids; Brassicales; Brassicaceae; Camelineae; Arabidopsis	.	MeJA_TRINITY_DN18573_c0_g1::MeJA_TRINITY_DN18573_c0_g1_i1::g.92::m.92	88-1302[+]	Y4345_ARATH^Y4345_ARATH^Q:35-405,H:13-353^58.45%ID^E:1e-132^RecName: Full=Probable receptor-like serine/threonine-protein kinase At4g34500;^Eukaryota; Viridiplantae; Streptophyta; Embryophyta; Tracheophyta; Spermatophyta; Magnoliophyta; eudicotyledons; Gunneridae; Pentapetalae; rosids; malvids; Brassicales; Brassicaceae; Camelineae; Arabidopsis	PF00069.24^Pkinase^Protein kinase domain^200-402^E:2.8e-44`PF07714.16^Pkinase_Tyr^Protein tyrosine kinase^202-401^E:1.7e-43	.	ExpAA=23.09^PredHel=1^Topology=o47-69i	COG0515^Serine Threonine protein kinase	KEGG:ath:AT4G34500	GO:0016021^cellular_component^integral component of membrane`GO:0005886^cellular_component^plasma membrane`GO:0005524^molecular_function^ATP binding`GO:0004675^molecular_function^transmembrane receptor protein serine/threonine kinase activity`GO:0007166^biological_process^cell surface receptor signaling pathway`GO:0006468^biological_process^protein phosphorylation	GO:0004672^molecular_function^protein kinase activity`GO:0005524^molecular_function^ATP binding`GO:0006468^biological_process^protein phosphorylation	.	.
MeJA_TRINITY_DN18585_c1_g1	MeJA_TRINITY_DN18585_c1_g1_i1	.	.	.	.	.	.	.	.	.	.	.	.	.	.
MeJA_TRINITY_DN18563_c0_g1	MeJA_TRINITY_DN18563_c0_g1_i1	.	.	MeJA_TRINITY_DN18563_c0_g1::MeJA_TRINITY_DN18563_c0_g1_i1::g.94::m.94	110-631[+]	.	.	.	.	.	.	.	.	.	.
MeJA_TRINITY_DN18524_c0_g1	MeJA_TRINITY_DN18524_c0_g1_i1	GRS15_ARATH^GRS15_ARATH^Q:114-356,H:16-104^43.16%ID^E:3e-11^RecName: Full=Monothiol glutaredoxin-S15, mitochondrial {ECO:0000303|PubMed:15170506};^Eukaryota; Viridiplantae; Streptophyta; Embryophyta; Tracheophyta; Spermatophyta; Magnoliophyta; eudicotyledons; Gunneridae; Pentapetalae; rosids; malvids; Brassicales; Brassicaceae; Camelineae; Arabidopsis	.	MeJA_TRINITY_DN18524_c0_g1::MeJA_TRINITY_DN18524_c0_g1_i1::g.95::m.95	3-371[+]	GRS15_ARATH^GRS15_ARATH^Q:38-118,H:16-104^43.16%ID^E:7e-12^RecName: Full=Monothiol glutaredoxin-S15, mitochondrial {ECO:0000303|PubMed:15170506};^Eukaryota; Viridiplantae; Streptophyta; Embryophyta; Tracheophyta; Spermatophyta; Magnoliophyta; eudicotyledons; Gunneridae; Pentapetalae; rosids; malvids; Brassicales; Brassicaceae; Camelineae; Arabidopsis	.	.	.	COG0278^Glutaredoxin	KEGG:ath:AT3G15660	GO:0005739^cellular_component^mitochondrion`GO:0051537^molecular_function^2 iron, 2 sulfur cluster binding`GO:0009055^molecular_function^electron transfer activity`GO:0046872^molecular_function^metal ion binding`GO:0015035^molecular_function^protein disulfide oxidoreductase activity`GO:0045454^biological_process^cell redox homeostasis	.	.	.
MeJA_TRINITY_DN18507_c0_g1	MeJA_TRINITY_DN18507_c0_g1_i1	KN12D_ARATH^KN12D_ARATH^Q:1-1512,H:2263-2771^48.24%ID^E:1e-121^RecName: Full=Kinesin-like protein KIN-12D {ECO:0000305};^Eukaryota; Viridiplantae; Streptophyta; Embryophyta; Tracheophyta; Spermatophyta; Magnoliophyta; eudicotyledons; Gunneridae; Pentapetalae; rosids; malvids; Brassicales; Brassicaceae; Camelineae; Arabidopsis	.	MeJA_TRINITY_DN18507_c0_g1::MeJA_TRINITY_DN18507_c0_g1_i1::g.96::m.96	1-1515[+]	KN12D_ARATH^KN12D_ARATH^Q:1-504,H:2263-2771^48.24%ID^E:1e-133^RecName: Full=Kinesin-like protein KIN-12D {ECO:0000305};^Eukaryota; Viridiplantae; Streptophyta; Embryophyta; Tracheophyta; Spermatophyta; Magnoliophyta; eudicotyledons; Gunneridae; Pentapetalae; rosids; malvids; Brassicales; Brassicaceae; Camelineae; Arabidopsis	.	.	.	COG5059^Kinesin family member	KEGG:ath:AT3G19050`KO:K10400	GO:0005871^cellular_component^kinesin complex`GO:0005874^cellular_component^microtubule`GO:0009524^cellular_component^phragmoplast`GO:0005524^molecular_function^ATP binding`GO:0016887^molecular_function^ATPase activity`GO:0008017^molecular_function^microtubule binding`GO:0003777^molecular_function^microtubule motor activity`GO:0000911^biological_process^cytokinesis by cell plate formation`GO:0007…	.	.	.
MeJA_TRINITY_DN18557_c0_g1	MeJA_TRINITY_DN18557_c0_g1_i1	HST_TOBAC^HST_TOBAC^Q:13-828,H:128-390^25.62%ID^E:3e-20^RecName: Full=Shikimate O-hydroxycinnamoyltransferase;^Eukaryota; Viridiplantae; Streptophyta; Embryophyta; Tracheophyta; Spermatophyta; Magnoliophyta; eudicotyledons; Gunneridae; Pentapetalae; asterids; lamiids; Solanales; Solanaceae; Nicotianoideae; Nicotianeae; Nicotiana	.	MeJA_TRINITY_DN18557_c0_g1::MeJA_TRINITY_DN18557_c0_g1_i1::g.97::m.97	1-855[+]	HST_TOBAC^HST_TOBAC^Q:5-276,H:128-390^25.62%ID^E:3e-20^RecName: Full=Shikimate O-hydroxycinnamoyltransferase;^Eukaryota; Viridiplantae; Streptophyta; Embryophyta; Tracheophyta; Spermatophyta; Magnoliophyta; eudicotyledons; Gunneridae; Pentapetalae; asterids; lamiids; Solanales; Solanaceae; Nicotianoideae; Nicotianeae; Nicotiana	PF02458.14^Transferase^Transferase family^4-283^E:1.7e-48	.	.	.	KEGG:nta:107796658`KO:K13065	GO:0047172^molecular_function^shikimate O-hydroxycinnamoyltransferase activity	GO:0016747^molecular_function^transferase activity, transferring acyl groups other than amino-acyl groups	.	.
MeJA_TRINITY_DN18586_c0_g1	MeJA_TRINITY_DN18586_c0_g1_i1	SYKC_ARATH^SYKC_ARATH^Q:303-1946,H:70-612^76.82%ID^E:0^RecName: Full=Lysine--tRNA ligase, cytoplasmic {ECO:0000305};^Eukaryota; Viridiplantae; Streptophyta; Embryophyta; Tracheophyta; Spermatophyta; Magnoliophyta; eudicotyledons; Gunneridae; Pentapetalae; rosids; malvids; Brassicales; Brassicaceae; Camelineae; Arabidopsis	.	MeJA_TRINITY_DN18586_c0_g1::MeJA_TRINITY_DN18586_c0_g1_i1::g.98::m.98	147-2003[+]	SYKC_ARATH^SYKC_ARATH^Q:47-600,H:64-612^76.53%ID^E:0^RecName: Full=Lysine--tRNA ligase, cytoplasmic {ECO:0000305};^Eukaryota; Viridiplantae; Streptophyta; Embryophyta; Tracheophyta; Spermatophyta; Magnoliophyta; eudicotyledons; Gunneridae; Pentapetalae; rosids; malvids; Brassicales; Brassicaceae; Camelineae; Arabidopsis	PF01336.24^tRNA_anti-codon^OB-fold nucleic acid binding domain^123-203^E:4.8e-13`PF00152.19^tRNA-synt_2^tRNA synthetases class II (D, K and N)^246-595^E:8.1e-82	.	.	COG1190^lysyl-trna synthetase	KEGG:ath:AT3G11710`KO:K04567	GO:0005829^cellular_component^cytosol`GO:0009506^cellular_component^plasmodesma`GO:0005524^molecular_function^ATP binding`GO:0003677^molecular_function^DNA binding`GO:0004824^molecular_function^lysine-tRNA ligase activity`GO:0046872^molecular_function^metal ion binding`GO:0006430^biological_process^lysyl-tRNA aminoacylation	GO:0003676^molecular_function^nucleic acid binding`GO:0000166^molecular_function^nucleotide binding`GO:0004812^molecular_function^aminoacyl-tRNA ligase activity`GO:0005524^molecular_function^ATP binding`GO:0006418^biological_process^tRNA aminoacylation for protein translation	.	.
MeJA_TRINITY_DN18586_c0_g1	MeJA_TRINITY_DN18586_c0_g1_i2	SYKC_ARATH^SYKC_ARATH^Q:303-1946,H:70-612^76.82%ID^E:0^RecName: Full=Lysine--tRNA ligase, cytoplasmic {ECO:0000305};^Eukaryota; Viridiplantae; Streptophyta; Embryophyta; Tracheophyta; Spermatophyta; Magnoliophyta; eudicotyledons; Gunneridae; Pentapetalae; rosids; malvids; Brassicales; Brassicaceae; Camelineae; Arabidopsis	.	MeJA_TRINITY_DN18586_c0_g1::MeJA_TRINITY_DN18586_c0_g1_i2::g.100::m.100	147-1982[+]	SYKC_ARATH^SYKC_ARATH^Q:47-600,H:64-612^76.53%ID^E:0^RecName: Full=Lysine--tRNA ligase, cytoplasmic {ECO:0000305};^Eukaryota; Viridiplantae; Streptophyta; Embryophyta; Tracheophyta; Spermatophyta; Magnoliophyta; eudicotyledons; Gunneridae; Pentapetalae; rosids; malvids; Brassicales; Brassicaceae; Camelineae; Arabidopsis	PF01336.24^tRNA_anti-codon^OB-fold nucleic acid binding domain^123-203^E:4.7e-13`PF00152.19^tRNA-synt_2^tRNA synthetases class II (D, K and N)^246-595^E:7.9e-82	.	.	COG1190^lysyl-trna synthetase	KEGG:ath:AT3G11710`KO:K04567	GO:0005829^cellular_component^cytosol`GO:0009506^cellular_component^plasmodesma`GO:0005524^molecular_function^ATP binding`GO:0003677^molecular_function^DNA binding`GO:0004824^molecular_function^lysine-tRNA ligase activity`GO:0046872^molecular_function^metal ion binding`GO:0006430^biological_process^lysyl-tRNA aminoacylation	GO:0003676^molecular_function^nucleic acid binding`GO:0000166^molecular_function^nucleotide binding`GO:0004812^molecular_function^aminoacyl-tRNA ligase activity`GO:0005524^molecular_function^ATP binding`GO:0006418^biological_process^tRNA aminoacylation for protein translation	.	.
MeJA_TRINITY_DN18549_c0_g1	MeJA_TRINITY_DN18549_c0_g1_i1	.	.	.	.	.	.	.	.	.	.	.	.	.	.
MeJA_TRINITY_DN18549_c0_g1	MeJA_TRINITY_DN18549_c0_g1_i2	.	.	.	.	.	.	.	.	.	.	.	.	.	.
MeJA_TRINITY_DN18549_c0_g1	MeJA_TRINITY_DN18549_c0_g1_i3	.	.	.	.	.	.	.	.	.	.	.	.	.	.
MeJA_TRINITY_DN18513_c0_g1	MeJA_TRINITY_DN18513_c0_g1_i1	.	.	.	.	.	.	.	.	.	.	.	.	.	.
MeJA_TRINITY_DN18513_c0_g1	MeJA_TRINITY_DN18513_c0_g1_i2	.	.	.	.	.	.	.	.	.	.	.	.	.	.
MeJA_TRINITY_DN18528_c0_g1	MeJA_TRINITY_DN18528_c0_g1_i1	.	.	.	.	.	.	.	.	.	.	.	.	.	.
MeJA_TRINITY_DN18528_c0_g1	MeJA_TRINITY_DN18528_c0_g1_i2	.	.	.	.	.	.	.	.	.	.	.	.	.	.
MeJA_TRINITY_DN18546_c0_g1	MeJA_TRINITY_DN18546_c0_g1_i1	HDA2_ARATH^HDA2_ARATH^Q:177-1193,H:44-382^76.99%ID^E:0^RecName: Full=Histone deacetylase 2;^Eukaryota; Viridiplantae; Streptophyta; Embryophyta; Tracheophyta; Spermatophyta; Magnoliophyta; eudicotyledons; Gunneridae; Pentapetalae; rosids; malvids; Brassicales; Brassicaceae; Camelineae; Arabidopsis	.	MeJA_TRINITY_DN18546_c0_g1::MeJA_TRINITY_DN18546_c0_g1_i1::g.102::m.102	132-1211[+]	HDA2_ARATH^HDA2_ARATH^Q:27-354,H:55-382^78.96%ID^E:0^RecName: Full=Histone deacetylase 2;^Eukaryota; Viridiplantae; Streptophyta; Embryophyta; Tracheophyta; Spermatophyta; Magnoliophyta; eudicotyledons; Gunneridae; Pentapetalae; rosids; malvids; Brassicales; Brassicaceae; Camelineae; Arabidopsis	PF00850.18^Hist_deacetyl^Histone deacetylase domain^65-344^E:3.9e-48	.	.	COG0123^Histone deacetylase	KEGG:ath:AT5G26040`KO:K11418	GO:0005634^cellular_component^nucleus`GO:0032041^molecular_function^NAD-dependent histone deacetylase activity (H3-K14 specific)`GO:0006355^biological_process^regulation of transcription, DNA-templated`GO:0006351^biological_process^transcription, DNA-templated	.	.	.
MeJA_TRINITY_DN18546_c0_g1	MeJA_TRINITY_DN18546_c0_g1_i2	HDA2_ARATH^HDA2_ARATH^Q:210-851,H:55-268^78.5%ID^E:6e-145^RecName: Full=Histone deacetylase 2;^Eukaryota; Viridiplantae; Streptophyta; Embryophyta; Tracheophyta; Spermatophyta; Magnoliophyta; eudicotyledons; Gunneridae; Pentapetalae; rosids; malvids; Brassicales; Brassicaceae; Camelineae; Arabidopsis`HDA2_ARATH^HDA2_ARATH^Q:929-1270,H:269-382^79.82%ID^E:6e-145^RecName: Full=Histone deacetylase 2;…	.	MeJA_TRINITY_DN18546_c0_g1::MeJA_TRINITY_DN18546_c0_g1_i2::g.103::m.103	132-908[+]	HDA2_ARATH^HDA2_ARATH^Q:27-240,H:55-268^78.5%ID^E:4e-123^RecName: Full=Histone deacetylase 2;^Eukaryota; Viridiplantae; Streptophyta; Embryophyta; Tracheophyta; Spermatophyta; Magnoliophyta; eudicotyledons; Gunneridae; Pentapetalae; rosids; malvids; Brassicales; Brassicaceae; Camelineae; Arabidopsis	PF00850.18^Hist_deacetyl^Histone deacetylase domain^65-239^E:9.2e-30	.	.	COG0123^Histone deacetylase	KEGG:ath:AT5G26040`KO:K11418	GO:0005634^cellular_component^nucleus`GO:0032041^molecular_function^NAD-dependent histone deacetylase activity (H3-K14 specific)`GO:0006355^biological_process^regulation of transcription, DNA-templated`GO:0006351^biological_process^transcription, DNA-templated	.	.	.
MeJA_TRINITY_DN18546_c0_g1	MeJA_TRINITY_DN18546_c0_g1_i3	HDA2_ARATH^HDA2_ARATH^Q:70-315,H:301-382^80.49%ID^E:3e-37^RecName: Full=Histone deacetylase 2;^Eukaryota; Viridiplantae; Streptophyta; Embryophyta; Tracheophyta; Spermatophyta; Magnoliophyta; eudicotyledons; Gunneridae; Pentapetalae; rosids; malvids; Brassicales; Brassicaceae; Camelineae; Arabidopsis	.	.	.	.	.	.	.	COG0123^Histone deacetylase	KEGG:ath:AT5G26040`KO:K11418	GO:0005634^cellular_component^nucleus`GO:0032041^molecular_function^NAD-dependent histone deacetylase activity (H3-K14 specific)`GO:0006355^biological_process^regulation of transcription, DNA-templated`GO:0006351^biological_process^transcription, DNA-templated	.	.	.
MeJA_TRINITY_DN18546_c0_g1	MeJA_TRINITY_DN18546_c0_g1_i4	HDA2_ARATH^HDA2_ARATH^Q:210-575,H:55-176^73.77%ID^E:3e-52^RecName: Full=Histone deacetylase 2;^Eukaryota; Viridiplantae; Streptophyta; Embryophyta; Tracheophyta; Spermatophyta; Magnoliophyta; eudicotyledons; Gunneridae; Pentapetalae; rosids; malvids; Brassicales; Brassicaceae; Camelineae; Arabidopsis	.	MeJA_TRINITY_DN18546_c0_g1::MeJA_TRINITY_DN18546_c0_g1_i4::g.105::m.105	132-626[+]	HDA2_ARATH^HDA2_ARATH^Q:27-148,H:55-176^73.77%ID^E:2e-57^RecName: Full=Histone deacetylase 2;^Eukaryota; Viridiplantae; Streptophyta; Embryophyta; Tracheophyta; Spermatophyta; Magnoliophyta; eudicotyledons; Gunneridae; Pentapetalae; rosids; malvids; Brassicales; Brassicaceae; Camelineae; Arabidopsis	.	.	.	COG0123^Histone deacetylase	KEGG:ath:AT5G26040`KO:K11418	GO:0005634^cellular_component^nucleus`GO:0032041^molecular_function^NAD-dependent histone deacetylase activity (H3-K14 specific)`GO:0006355^biological_process^regulation of transcription, DNA-templated`GO:0006351^biological_process^transcription, DNA-templated	.	.	.
MeJA_TRINITY_DN18555_c0_g1	MeJA_TRINITY_DN18555_c0_g1_i1	CDF1_ARATH^CDF1_ARATH^Q:297-914,H:56-296^43.57%ID^E:2e-47^RecName: Full=Cyclic dof factor 1;^Eukaryota; Viridiplantae; Streptophyta; Embryophyta; Tracheophyta; Spermatophyta; Magnoliophyta; eudicotyledons; Gunneridae; Pentapetalae; rosids; malvids; Brassicales; Brassicaceae; Camelineae; Arabidopsis	.	MeJA_TRINITY_DN18555_c0_g1::MeJA_TRINITY_DN18555_c0_g1_i1::g.106::m.106	126-923[+]	CDF1_ARATH^CDF1_ARATH^Q:30-263,H:28-296^44.24%ID^E:8e-57^RecName: Full=Cyclic dof factor 1;^Eukaryota; Viridiplantae; Streptophyta; Embryophyta; Tracheophyta; Spermatophyta; Magnoliophyta; eudicotyledons; Gunneridae; Pentapetalae; rosids; malvids; Brassicales; Brassicaceae; Camelineae; Arabidopsis	PF02701.14^zf-Dof^Dof domain, zinc finger^54-110^E:5.3e-31	.	.	ENOG410ZK6N^cycling DOF factor 1	KEGG:ath:AT5G62430`KO:K16222	GO:0005634^cellular_component^nucleus`GO:0003677^molecular_function^DNA binding`GO:0003700^molecular_function^DNA binding transcription factor activity`GO:0046872^molecular_function^metal ion binding`GO:0000978^molecular_function^RNA polymerase II proximal promoter sequence-specific DNA binding`GO:0001210^molecular_function^transcriptional repressor activity, metal ion regulated sequence-specific…	GO:0003677^molecular_function^DNA binding`GO:0006355^biological_process^regulation of transcription, DNA-templated	.	.
MeJA_TRINITY_DN18555_c0_g1	MeJA_TRINITY_DN18555_c0_g1_i2	CDF1_ARATH^CDF1_ARATH^Q:90-959,H:5-296^38.77%ID^E:1e-47^RecName: Full=Cyclic dof factor 1;^Eukaryota; Viridiplantae; Streptophyta; Embryophyta; Tracheophyta; Spermatophyta; Magnoliophyta; eudicotyledons; Gunneridae; Pentapetalae; rosids; malvids; Brassicales; Brassicaceae; Camelineae; Arabidopsis	.	MeJA_TRINITY_DN18555_c0_g1::MeJA_TRINITY_DN18555_c0_g1_i2::g.107::m.107	87-968[+]	CDF1_ARATH^CDF1_ARATH^Q:2-291,H:5-296^41.23%ID^E:2e-57^RecName: Full=Cyclic dof factor 1;^Eukaryota; Viridiplantae; Streptophyta; Embryophyta; Tracheophyta; Spermatophyta; Magnoliophyta; eudicotyledons; Gunneridae; Pentapetalae; rosids; malvids; Brassicales; Brassicaceae; Camelineae; Arabidopsis	PF02701.14^zf-Dof^Dof domain, zinc finger^82-138^E:6.3e-31	.	.	ENOG410ZK6N^cycling DOF factor 1	KEGG:ath:AT5G62430`KO:K16222	GO:0005634^cellular_component^nucleus`GO:0003677^molecular_function^DNA binding`GO:0003700^molecular_function^DNA binding transcription factor activity`GO:0046872^molecular_function^metal ion binding`GO:0000978^molecular_function^RNA polymerase II proximal promoter sequence-specific DNA binding`GO:0001210^molecular_function^transcriptional repressor activity, metal ion regulated sequence-specific…	GO:0003677^molecular_function^DNA binding`GO:0006355^biological_process^regulation of transcription, DNA-templated	.	.
MeJA_TRINITY_DN18555_c0_g1	MeJA_TRINITY_DN18555_c0_g1_i3	.	.	.	.	.	.	.	.	.	.	.	.	.	.
MeJA_TRINITY_DN18552_c0_g1	MeJA_TRINITY_DN18552_c0_g1_i1	WTR14_ARATH^WTR14_ARATH^Q:103-711,H:8-206^57.64%ID^E:2e-73^RecName: Full=WAT1-related protein At2g39510;^Eukaryota; Viridiplantae; Streptophyta; Embryophyta; Tracheophyta; Spermatophyta; Magnoliophyta; eudicotyledons; Gunneridae; Pentapetalae; rosids; malvids; Brassicales; Brassicaceae; Camelineae; Arabidopsis	.	MeJA_TRINITY_DN18552_c0_g1::MeJA_TRINITY_DN18552_c0_g1_i1::g.108::m.108	82-726[+]	WTR14_ARATH^WTR14_ARATH^Q:1-210,H:1-206^56.67%ID^E:3e-75^RecName: Full=WAT1-related protein At2g39510;^Eukaryota; Viridiplantae; Streptophyta; Embryophyta; Tracheophyta; Spermatophyta; Magnoliophyta; eudicotyledons; Gunneridae; Pentapetalae; rosids; malvids; Brassicales; Brassicaceae; Camelineae; Arabidopsis	PF00892.19^EamA^EamA-like transporter family^21-137^E:3.4e-15	.	ExpAA=121.44^PredHel=6^Topology=i9-26o36-58i65-84o99-121i134-156o186-203i	ENOG410YBPN^Auxin-induced protein	KEGG:ath:AT2G39510	GO:0016021^cellular_component^integral component of membrane`GO:0005886^cellular_component^plasma membrane`GO:0015186^molecular_function^L-glutamine transmembrane transporter activity`GO:0080144^biological_process^amino acid homeostasis`GO:0098712^biological_process^L-glutamate import across plasma membrane`GO:0048316^biological_process^seed development	GO:0016020^cellular_component^membrane`GO:0016021^cellular_component^integral component of membrane	.	.
MeJA_TRINITY_DN18552_c0_g1	MeJA_TRINITY_DN18552_c0_g1_i2	WTR14_ARATH^WTR14_ARATH^Q:103-1008,H:8-305^59.27%ID^E:3e-121^RecName: Full=WAT1-related protein At2g39510;^Eukaryota; Viridiplantae; Streptophyta; Embryophyta; Tracheophyta; Spermatophyta; Magnoliophyta; eudicotyledons; Gunneridae; Pentapetalae; rosids; malvids; Brassicales; Brassicaceae; Camelineae; Arabidopsis	.	MeJA_TRINITY_DN18552_c0_g1::MeJA_TRINITY_DN18552_c0_g1_i2::g.110::m.110	82-1068[+]	WTR14_ARATH^WTR14_ARATH^Q:1-309,H:1-305^58.58%ID^E:1e-124^RecName: Full=WAT1-related protein At2g39510;^Eukaryota; Viridiplantae; Streptophyta; Embryophyta; Tracheophyta; Spermatophyta; Magnoliophyta; eudicotyledons; Gunneridae; Pentapetalae; rosids; malvids; Brassicales; Brassicaceae; Camelineae; Arabidopsis	PF00892.19^EamA^EamA-like transporter family^21-137^E:9.9e-15`PF00892.19^EamA^EamA-like transporter family^185-308^E:4.2e-09	.	ExpAA=191.27^PredHel=9^Topology=i9-26o36-58i65-84o99-121i134-156o186-208i215-236o251-273i280-302o	ENOG410YBPN^Auxin-induced protein	KEGG:ath:AT2G39510	GO:0016021^cellular_component^integral component of membrane`GO:0005886^cellular_component^plasma membrane`GO:0015186^molecular_function^L-glutamine transmembrane transporter activity`GO:0080144^biological_process^amino acid homeostasis`GO:0098712^biological_process^L-glutamate import across plasma membrane`GO:0048316^biological_process^seed development	GO:0016020^cellular_component^membrane`GO:0016021^cellular_component^integral component of membrane	.	.
MeJA_TRINITY_DN18552_c0_g1	MeJA_TRINITY_DN18552_c0_g1_i3	WTR14_ARATH^WTR14_ARATH^Q:103-1203,H:8-373^55.95%ID^E:2e-138^RecName: Full=WAT1-related protein At2g39510;^Eukaryota; Viridiplantae; Streptophyta; Embryophyta; Tracheophyta; Spermatophyta; Magnoliophyta; eudicotyledons; Gunneridae; Pentapetalae; rosids; malvids; Brassicales; Brassicaceae; Camelineae; Arabidopsis	.	MeJA_TRINITY_DN18552_c0_g1::MeJA_TRINITY_DN18552_c0_g1_i3::g.112::m.112	82-1227[+]	WTR14_ARATH^WTR14_ARATH^Q:1-374,H:1-373^55.44%ID^E:1e-140^RecName: Full=WAT1-related protein At2g39510;^Eukaryota; Viridiplantae; Streptophyta; Embryophyta; Tracheophyta; Spermatophyta; Magnoliophyta; eudicotyledons; Gunneridae; Pentapetalae; rosids; malvids; Brassicales; Brassicaceae; Camelineae; Arabidopsis	PF00892.19^EamA^EamA-like transporter family^21-137^E:1.4e-14`PF00892.19^EamA^EamA-like transporter family^185-324^E:1.9e-12	.	ExpAA=211.04^PredHel=10^Topology=i9-26o36-58i65-84o99-121i134-156o186-208i215-236o251-273i280-302o307-326i	ENOG410YBPN^Auxin-induced protein	KEGG:ath:AT2G39510	GO:0016021^cellular_component^integral component of membrane`GO:0005886^cellular_component^plasma membrane`GO:0015186^molecular_function^L-glutamine transmembrane transporter activity`GO:0080144^biological_process^amino acid homeostasis`GO:0098712^biological_process^L-glutamate import across plasma membrane`GO:0048316^biological_process^seed development	GO:0016020^cellular_component^membrane`GO:0016021^cellular_component^integral component of membrane	.	.
MeJA_TRINITY_DN18552_c0_g1	MeJA_TRINITY_DN18552_c0_g1_i4	WTR14_ARATH^WTR14_ARATH^Q:36-1049,H:59-373^52.49%ID^E:2e-112^RecName: Full=WAT1-related protein At2g39510;^Eukaryota; Viridiplantae; Streptophyta; Embryophyta; Tracheophyta; Spermatophyta; Magnoliophyta; eudicotyledons; Gunneridae; Pentapetalae; rosids; malvids; Brassicales; Brassicaceae; Camelineae; Arabidopsis	.	MeJA_TRINITY_DN18552_c0_g1::MeJA_TRINITY_DN18552_c0_g1_i4::g.114::m.114	84-1073[+]	WTR14_ARATH^WTR14_ARATH^Q:29-322,H:81-373^54.21%ID^E:2e-104^RecName: Full=WAT1-related protein At2g39510;^Eukaryota; Viridiplantae; Streptophyta; Embryophyta; Tracheophyta; Spermatophyta; Magnoliophyta; eudicotyledons; Gunneridae; Pentapetalae; rosids; malvids; Brassicales; Brassicaceae; Camelineae; Arabidopsis	PF00892.19^EamA^EamA-like transporter family^133-272^E:1.4e-12	.	ExpAA=153.25^PredHel=7^Topology=o44-66i87-109o134-156i163-184o199-221i228-250o255-274i	ENOG410YBPN^Auxin-induced protein	KEGG:ath:AT2G39510	GO:0016021^cellular_component^integral component of membrane`GO:0005886^cellular_component^plasma membrane`GO:0015186^molecular_function^L-glutamine transmembrane transporter activity`GO:0080144^biological_process^amino acid homeostasis`GO:0098712^biological_process^L-glutamate import across plasma membrane`GO:0048316^biological_process^seed development	GO:0016020^cellular_component^membrane`GO:0016021^cellular_component^integral component of membrane	.	.
MeJA_TRINITY_DN18589_c0_g1	MeJA_TRINITY_DN18589_c0_g1_i1	HSD1B_ARATH^HSD1B_ARATH^Q:147-278,H:260-303^50%ID^E:2e-10^RecName: Full=11-beta-hydroxysteroid dehydrogenase 1B;^Eukaryota; Viridiplantae; Streptophyta; Embryophyta; Tracheophyta; Spermatophyta; Magnoliophyta; eudicotyledons; Gunneridae; Pentapetalae; rosids; malvids; Brassicales; Brassicaceae; Camelineae; Arabidopsis`HSD1B_ARATH^HSD1B_ARATH^Q:67-165,H:221-253^51.52%ID^E:2e-10^RecName: Full=11-be…	.	.	.	.	.	.	.	COG1028^Dehydrogenase reductase	KEGG:ath:AT5G50600`KEGG:ath:AT5G50700`KO:K22418	GO:0016021^cellular_component^integral component of membrane`GO:0005811^cellular_component^lipid droplet`GO:0070524^molecular_function^11-beta-hydroxysteroid dehydrogenase (NADP+) activity`GO:0006694^biological_process^steroid biosynthetic process	.	.	.
MeJA_TRINITY_DN18589_c0_g1	MeJA_TRINITY_DN18589_c0_g1_i2	HSD1B_ARATH^HSD1B_ARATH^Q:257-385,H:261-303^48.84%ID^E:5e-11^RecName: Full=11-beta-hydroxysteroid dehydrogenase 1B;^Eukaryota; Viridiplantae; Streptophyta; Embryophyta; Tracheophyta; Spermatophyta; Magnoliophyta; eudicotyledons; Gunneridae; Pentapetalae; rosids; malvids; Brassicales; Brassicaceae; Camelineae; Arabidopsis`HSD1B_ARATH^HSD1B_ARATH^Q:67-168,H:221-254^52.94%ID^E:5e-11^RecName: Full=11…	.	.	.	.	.	.	.	COG1028^Dehydrogenase reductase	KEGG:ath:AT5G50600`KEGG:ath:AT5G50700`KO:K22418	GO:0016021^cellular_component^integral component of membrane`GO:0005811^cellular_component^lipid droplet`GO:0070524^molecular_function^11-beta-hydroxysteroid dehydrogenase (NADP+) activity`GO:0006694^biological_process^steroid biosynthetic process	.	.	.
MeJA_TRINITY_DN18532_c0_g1	MeJA_TRINITY_DN18532_c0_g1_i1	E70B1_ARATH^E70B1_ARATH^Q:2-442,H:350-481^42.86%ID^E:8e-32^RecName: Full=Exocyst complex component EXO70B1 {ECO:0000303|PubMed:23944713};^Eukaryota; Viridiplantae; Streptophyta; Embryophyta; Tracheophyta; Spermatophyta; Magnoliophyta; eudicotyledons; Gunneridae; Pentapetalae; rosids; malvids; Brassicales; Brassicaceae; Camelineae; Arabidopsis	.	MeJA_TRINITY_DN18532_c0_g1::MeJA_TRINITY_DN18532_c0_g1_i1::g.116::m.116	2-475[+]	E70B1_ARATH^E70B1_ARATH^Q:1-147,H:350-481^43.54%ID^E:1e-33^RecName: Full=Exocyst complex component EXO70B1 {ECO:0000303|PubMed:23944713};^Eukaryota; Viridiplantae; Streptophyta; Embryophyta; Tracheophyta; Spermatophyta; Magnoliophyta; eudicotyledons; Gunneridae; Pentapetalae; rosids; malvids; Brassicales; Brassicaceae; Camelineae; Arabidopsis	PF03081.14^Exo70^Exo70 exocyst complex subunit^8-157^E:8.4e-46	.	.	ENOG410YIGI^exocyst complex	KEGG:ath:AT5G58430	GO:0005829^cellular_component^cytosol`GO:0012505^cellular_component^endomembrane system`GO:0000145^cellular_component^exocyst`GO:0070062^cellular_component^extracellular exosome`GO:0045335^cellular_component^phagocytic vesicle`GO:0005886^cellular_component^plasma membrane`GO:0042742^biological_process^defense response to bacterium`GO:0050832^biological_process^defense response to fungus`GO:000688…	GO:0006887^biological_process^exocytosis`GO:0000145^cellular_component^exocyst	.	.
MeJA_TRINITY_DN18532_c0_g2	MeJA_TRINITY_DN18532_c0_g2_i1	E70B1_ARATH^E70B1_ARATH^Q:3-389,H:306-434^47.29%ID^E:5e-35^RecName: Full=Exocyst complex component EXO70B1 {ECO:0000303|PubMed:23944713};^Eukaryota; Viridiplantae; Streptophyta; Embryophyta; Tracheophyta; Spermatophyta; Magnoliophyta; eudicotyledons; Gunneridae; Pentapetalae; rosids; malvids; Brassicales; Brassicaceae; Camelineae; Arabidopsis	.	MeJA_TRINITY_DN18532_c0_g2::MeJA_TRINITY_DN18532_c0_g2_i1::g.117::m.117	3-389[+]	E70B1_ARATH^E70B1_ARATH^Q:1-129,H:306-434^47.29%ID^E:4e-35^RecName: Full=Exocyst complex component EXO70B1 {ECO:0000303|PubMed:23944713};^Eukaryota; Viridiplantae; Streptophyta; Embryophyta; Tracheophyta; Spermatophyta; Magnoliophyta; eudicotyledons; Gunneridae; Pentapetalae; rosids; malvids; Brassicales; Brassicaceae; Camelineae; Arabidopsis	PF03081.14^Exo70^Exo70 exocyst complex subunit^7-125^E:8.5e-34	.	.	ENOG410YIGI^exocyst complex	KEGG:ath:AT5G58430	GO:0005829^cellular_component^cytosol`GO:0012505^cellular_component^endomembrane system`GO:0000145^cellular_component^exocyst`GO:0070062^cellular_component^extracellular exosome`GO:0045335^cellular_component^phagocytic vesicle`GO:0005886^cellular_component^plasma membrane`GO:0042742^biological_process^defense response to bacterium`GO:0050832^biological_process^defense response to fungus`GO:000688…	GO:0006887^biological_process^exocytosis`GO:0000145^cellular_component^exocyst	.	.
MeJA_TRINITY_DN18567_c0_g1	MeJA_TRINITY_DN18567_c0_g1_i1	LEUNG_ARATH^LEUNG_ARATH^Q:73-1176,H:524-931^49.15%ID^E:3e-116^RecName: Full=Transcriptional corepressor LEUNIG {ECO:0000303|PubMed:11058164};^Eukaryota; Viridiplantae; Streptophyta; Embryophyta; Tracheophyta; Spermatophyta; Magnoliophyta; eudicotyledons; Gunneridae; Pentapetalae; rosids; malvids; Brassicales; Brassicaceae; Camelineae; Arabidopsis	.	MeJA_TRINITY_DN18567_c0_g1::MeJA_TRINITY_DN18567_c0_g1_i1::g.118::m.118	1-1179[+]	LEUNG_ARATH^LEUNG_ARATH^Q:25-392,H:524-931^49.15%ID^E:6e-117^RecName: Full=Transcriptional corepressor LEUNIG {ECO:0000303|PubMed:11058164};^Eukaryota; Viridiplantae; Streptophyta; Embryophyta; Tracheophyta; Spermatophyta; Magnoliophyta; eudicotyledons; Gunneridae; Pentapetalae; rosids; malvids; Brassicales; Brassicaceae; Camelineae; Arabidopsis	PF00400.31^WD40^WD domain, G-beta repeat^111-140^E:0.12`PF00400.31^WD40^WD domain, G-beta repeat^148-183^E:2.2e-07`PF00400.31^WD40^WD domain, G-beta repeat^189-225^E:0.00068`PF00400.31^WD40^WD domain, G-beta repeat^274-306^E:0.0011	.	.	.	KEGG:ath:AT4G32551	GO:0005634^cellular_component^nucleus`GO:0030154^biological_process^cell differentiation`GO:0006974^biological_process^cellular response to DNA damage stimulus`GO:0071217^biological_process^cellular response to external biotic stimulus`GO:0009908^biological_process^flower development`GO:0010393^biological_process^galacturonan metabolic process`GO:0010073^biological_process^meristem maintenance`GO…	GO:0005515^molecular_function^protein binding	.	.
MeJA_TRINITY_DN18594_c0_g1	MeJA_TRINITY_DN18594_c0_g1_i1	ERF4_NICSY^ERF4_NICSY^Q:83-607,H:22-223^43.96%ID^E:3e-27^RecName: Full=Ethylene-responsive transcription factor 4;^Eukaryota; Viridiplantae; Streptophyta; Embryophyta; Tracheophyta; Spermatophyta; Magnoliophyta; eudicotyledons; Gunneridae; Pentapetalae; asterids; lamiids; Solanales; Solanaceae; Nicotianoideae; Nicotianeae; Nicotiana	.	MeJA_TRINITY_DN18594_c0_g1::MeJA_TRINITY_DN18594_c0_g1_i1::g.119::m.119	44-607[+]	ERF4_TOBAC^ERF4_TOBAC^Q:14-188,H:22-221^43.2%ID^E:8e-39^RecName: Full=Ethylene-responsive transcription factor 4;^Eukaryota; Viridiplantae; Streptophyta; Embryophyta; Tracheophyta; Spermatophyta; Magnoliophyta; eudicotyledons; Gunneridae; Pentapetalae; asterids; lamiids; Solanales; Solanaceae; Nicotianoideae; Nicotianeae; Nicotiana	PF00847.19^AP2^AP2 domain^18-67^E:6.8e-14	.	.	.	KEGG:nta:107778042`KO:K09286	GO:0005634^cellular_component^nucleus`GO:0003677^molecular_function^DNA binding`GO:0003700^molecular_function^DNA binding transcription factor activity`GO:0006952^biological_process^defense response`GO:0009873^biological_process^ethylene-activated signaling pathway`GO:0006351^biological_process^transcription, DNA-templated	GO:0003700^molecular_function^DNA binding transcription factor activity`GO:0006355^biological_process^regulation of transcription, DNA-templated	.	.
MeJA_TRINITY_DN18594_c0_g2	MeJA_TRINITY_DN18594_c0_g2_i1	ALMTA_ARATH^ALMTA_ARATH^Q:11-475,H:321-478^41.77%ID^E:1e-22^RecName: Full=Aluminum-activated malate transporter 10;^Eukaryota; Viridiplantae; Streptophyta; Embryophyta; Tracheophyta; Spermatophyta; Magnoliophyta; eudicotyledons; Gunneridae; Pentapetalae; rosids; malvids; Brassicales; Brassicaceae; Camelineae; Arabidopsis	.	MeJA_TRINITY_DN18594_c0_g2::MeJA_TRINITY_DN18594_c0_g2_i1::g.120::m.120	44-523[+]	ALMTA_ARATH^ALMTA_ARATH^Q:1-158,H:332-491^42.24%ID^E:5e-28^RecName: Full=Aluminum-activated malate transporter 10;^Eukaryota; Viridiplantae; Streptophyta; Embryophyta; Tracheophyta; Spermatophyta; Magnoliophyta; eudicotyledons; Gunneridae; Pentapetalae; rosids; malvids; Brassicales; Brassicaceae; Camelineae; Arabidopsis	PF11744.7^ALMT^Aluminium activated malate transporter^1-102^E:1.1e-15	.	.	ENOG410XR8V^aluminum-activated malate transporter	KEGG:ath:AT4G00910	GO:0016021^cellular_component^integral component of membrane`GO:0009705^cellular_component^plant-type vacuole membrane`GO:0015140^molecular_function^malate transmembrane transporter activity	GO:0015743^biological_process^malate transport	.	.
MeJA_TRINITY_DN18541_c0_g1	MeJA_TRINITY_DN18541_c0_g1_i1	.	.	.	.	.	.	.	.	.	.	.	.	.	.
MeJA_TRINITY_DN18541_c0_g1	MeJA_TRINITY_DN18541_c0_g1_i2	.	.	.	.	.	.	.	.	.	.	.	.	.	.
MeJA_TRINITY_DN18587_c0_g1	MeJA_TRINITY_DN18587_c0_g1_i1	.	.	.	.	.	.	.	.	.	.	.	.	.	.
MeJA_TRINITY_DN18587_c0_g1	MeJA_TRINITY_DN18587_c0_g1_i2	.	.	.	.	.	.	.	.	.	.	.	.	.	.
MeJA_TRINITY_DN18572_c0_g1	MeJA_TRINITY_DN18572_c0_g1_i1	UCC1_ARATH^UCC1_ARATH^Q:66-395,H:6-119^40%ID^E:7e-24^RecName: Full=Uclacyanin 1 {ECO:0000303|PubMed:9761472};^Eukaryota; Viridiplantae; Streptophyta; Embryophyta; Tracheophyta; Spermatophyta; Magnoliophyta; eudicotyledons; Gunneridae; Pentapetalae; rosids; malvids; Brassicales; Brassicaceae; Camelineae; Arabidopsis	.	MeJA_TRINITY_DN18572_c0_g1::MeJA_TRINITY_DN18572_c0_g1_i1::g.121::m.121	39-557[+]	UCC1_ARATH^UCC1_ARATH^Q:10-144,H:6-147^37.76%ID^E:2e-25^RecName: Full=Uclacyanin 1 {ECO:0000303|PubMed:9761472};^Eukaryota; Viridiplantae; Streptophyta; Embryophyta; Tracheophyta; Spermatophyta; Magnoliophyta; eudicotyledons; Gunneridae; Pentapetalae; rosids; malvids; Brassicales; Brassicaceae; Camelineae; Arabidopsis	PF02298.16^Cu_bind_like^Plastocyanin-like domain^35-115^E:5e-24	.	ExpAA=27.78^PredHel=1^Topology=i149-171o	ENOG410YT2D^Early nodulin-like protein	KEGG:ath:AT2G32300	GO:0031225^cellular_component^anchored component of membrane`GO:0046658^cellular_component^anchored component of plasma membrane`GO:0009055^molecular_function^electron transfer activity`GO:0046872^molecular_function^metal ion binding	GO:0009055^molecular_function^electron transfer activity	.	.
MeJA_TRINITY_DN18509_c0_g1	MeJA_TRINITY_DN18509_c0_g1_i1	.	.	.	.	.	.	.	.	.	.	.	.	.	.
MeJA_TRINITY_DN18564_c0_g1	MeJA_TRINITY_DN18564_c0_g1_i1	LTI6B_ORYSJ^LTI6B_ORYSJ^Q:104-265,H:2-55^77.78%ID^E:2e-13^RecName: Full=Hydrophobic protein LTI6B;^Eukaryota; Viridiplantae; Streptophyta; Embryophyta; Tracheophyta; Spermatophyta; Magnoliophyta; Liliopsida; Poales; Poaceae; BOP clade; Oryzoideae; Oryzeae; Oryzinae; Oryza; Oryza sativa	.	.	.	.	.	.	.	COG0401^hydrophobic protein	KEGG:osa:4337750	GO:0016021^cellular_component^integral component of membrane`GO:0009737^biological_process^response to abscisic acid`GO:0009409^biological_process^response to cold`GO:0009651^biological_process^response to salt stress	.	.	.
MeJA_TRINITY_DN18564_c0_g1	MeJA_TRINITY_DN18564_c0_g1_i2	LTI6B_ORYSJ^LTI6B_ORYSJ^Q:104-265,H:2-55^77.78%ID^E:2e-13^RecName: Full=Hydrophobic protein LTI6B;^Eukaryota; Viridiplantae; Streptophyta; Embryophyta; Tracheophyta; Spermatophyta; Magnoliophyta; Liliopsida; Poales; Poaceae; BOP clade; Oryzoideae; Oryzeae; Oryzinae; Oryza; Oryza sativa	.	.	.	.	.	.	.	COG0401^hydrophobic protein	KEGG:osa:4337750	GO:0016021^cellular_component^integral component of membrane`GO:0009737^biological_process^response to abscisic acid`GO:0009409^biological_process^response to cold`GO:0009651^biological_process^response to salt stress	.	.	.
MeJA_TRINITY_DN18564_c0_g1	MeJA_TRINITY_DN18564_c0_g1_i3	LTI6B_ORYSJ^LTI6B_ORYSJ^Q:3-254,H:3-55^50%ID^E:3e-07^RecName: Full=Hydrophobic protein LTI6B;^Eukaryota; Viridiplantae; Streptophyta; Embryophyta; Tracheophyta; Spermatophyta; Magnoliophyta; Liliopsida; Poales; Poaceae; BOP clade; Oryzoideae; Oryzeae; Oryzinae; Oryza; Oryza sativa	.	.	.	.	.	.	.	COG0401^hydrophobic protein	KEGG:osa:4337750	GO:0016021^cellular_component^integral component of membrane`GO:0009737^biological_process^response to abscisic acid`GO:0009409^biological_process^response to cold`GO:0009651^biological_process^response to salt stress	.	.	.
MeJA_TRINITY_DN18564_c0_g1	MeJA_TRINITY_DN18564_c0_g1_i4	LTI6B_ORYSJ^LTI6B_ORYSJ^Q:3-254,H:3-55^50%ID^E:2e-07^RecName: Full=Hydrophobic protein LTI6B;^Eukaryota; Viridiplantae; Streptophyta; Embryophyta; Tracheophyta; Spermatophyta; Magnoliophyta; Liliopsida; Poales; Poaceae; BOP clade; Oryzoideae; Oryzeae; Oryzinae; Oryza; Oryza sativa	.	.	.	.	.	.	.	COG0401^hydrophobic protein	KEGG:osa:4337750	GO:0016021^cellular_component^integral component of membrane`GO:0009737^biological_process^response to abscisic acid`GO:0009409^biological_process^response to cold`GO:0009651^biological_process^response to salt stress	.	.	.
MeJA_TRINITY_DN18520_c1_g1	MeJA_TRINITY_DN18520_c1_g1_i1	EFMT2_HUMAN^EFMT2_HUMAN^Q:134-295,H:229-282^64.81%ID^E:5e-13^RecName: Full=EEF1A lysine methyltransferase 2 {ECO:0000255|HAMAP-Rule:MF_03188, ECO:0000312|HGNC:HGNC:33787};^Eukaryota; Metazoa; Chordata; Craniata; Vertebrata; Euteleostomi; Mammalia; Eutheria; Euarchontoglires; Primates; Haplorrhini; Catarrhini; Hominidae; Homo	.	.	.	.	.	.	.	ENOG4111PXE^Methyltransferase,-like protein	KEGG:hsa:399818	GO:0005737^cellular_component^cytoplasm`GO:0005829^cellular_component^cytosol`GO:0005634^cellular_component^nucleus`GO:0008168^molecular_function^methyltransferase activity`GO:0016279^molecular_function^protein-lysine N-methyltransferase activity`GO:0018022^biological_process^peptidyl-lysine methylation`GO:0006479^biological_process^protein methylation	.	.	.
MeJA_TRINITY_DN18550_c0_g1	MeJA_TRINITY_DN18550_c0_g1_i1	.	.	MeJA_TRINITY_DN18550_c0_g1::MeJA_TRINITY_DN18550_c0_g1_i1::g.122::m.122	2-790[+]	.	.	.	.	.	.	.	.	.	.
MeJA_TRINITY_DN18550_c0_g1	MeJA_TRINITY_DN18550_c0_g1_i2	.	.	.	.	.	.	.	.	.	.	.	.	.	.
MeJA_TRINITY_DN18543_c0_g1	MeJA_TRINITY_DN18543_c0_g1_i1	.	.	.	.	.	.	.	.	.	.	.	.	.	.
MeJA_TRINITY_DN18518_c0_g1	MeJA_TRINITY_DN18518_c0_g1_i1	PXG_SESIN^PXG_SESIN^Q:44-652,H:42-244^64.04%ID^E:2e-95^RecName: Full=Peroxygenase;^Eukaryota; Viridiplantae; Streptophyta; Embryophyta; Tracheophyta; Spermatophyta; Magnoliophyta; eudicotyledons; Gunneridae; Pentapetalae; asterids; lamiids; Lamiales; Pedaliaceae; Sesamum	.	MeJA_TRINITY_DN18518_c0_g1::MeJA_TRINITY_DN18518_c0_g1_i1::g.123::m.123	62-658[+]	PXG_SESIN^PXG_SESIN^Q:1-197,H:48-244^63.45%ID^E:1e-93^RecName: Full=Peroxygenase;^Eukaryota; Viridiplantae; Streptophyta; Embryophyta; Tracheophyta; Spermatophyta; Magnoliophyta; eudicotyledons; Gunneridae; Pentapetalae; asterids; lamiids; Lamiales; Pedaliaceae; Sesamum	PF05042.12^Caleosin^Caleosin related protein^20-186^E:1e-73	.	ExpAA=22.86^PredHel=1^Topology=i49-71o	.	KEGG:sind:105171741`KO:K17991	GO:0005783^cellular_component^endoplasmic reticulum`GO:0005811^cellular_component^lipid droplet`GO:0031090^cellular_component^organelle membrane`GO:0046872^molecular_function^metal ion binding`GO:1990137^molecular_function^plant seed peroxidase activity	.	.	.
MeJA_TRINITY_DN18518_c0_g1	MeJA_TRINITY_DN18518_c0_g1_i2	PXG3_ARATH^PXG3_ARATH^Q:25-729,H:1-235^63.4%ID^E:4e-111^RecName: Full=Probable peroxygenase 3;^Eukaryota; Viridiplantae; Streptophyta; Embryophyta; Tracheophyta; Spermatophyta; Magnoliophyta; eudicotyledons; Gunneridae; Pentapetalae; rosids; malvids; Brassicales; Brassicaceae; Camelineae; Arabidopsis	.	MeJA_TRINITY_DN18518_c0_g1::MeJA_TRINITY_DN18518_c0_g1_i2::g.124::m.124	46-738[+]	PXG3_ARATH^PXG3_ARATH^Q:1-228,H:8-235^64.91%ID^E:2e-112^RecName: Full=Probable peroxygenase 3;^Eukaryota; Viridiplantae; Streptophyta; Embryophyta; Tracheophyta; Spermatophyta; Magnoliophyta; eudicotyledons; Gunneridae; Pentapetalae; rosids; malvids; Brassicales; Brassicaceae; Camelineae; Arabidopsis	PF05042.12^Caleosin^Caleosin related protein^52-218^E:1.7e-73	.	ExpAA=22.74^PredHel=1^Topology=i81-103o	ENOG4111R51^Calcium-binding peroxygenase involved in the degradation of storage lipid in oil bodies. May be involved in the interaction between oil bodies and vacuoles during seed germination and in the oxylipin signaling pathways and plant defense responses. Can catalyze sulfoxidation of thiobenzamide, hydroxylation of aniline	KEGG:ath:AT2G33380`KO:K17991	GO:0031969^cellular_component^chloroplast membrane`GO:0005783^cellular_component^endoplasmic reticulum`GO:0043231^cellular_component^intracellular membrane-bounded organelle`GO:0012511^cellular_component^monolayer-surrounded lipid storage body`GO:0005773^cellular_component^vacuole`GO:0005509^molecular_function^calcium ion binding`GO:1990137^molecular_function^plant seed peroxidase activity`GO:190…	.	.	.
MeJA_TRINITY_DN18518_c0_g1	MeJA_TRINITY_DN18518_c0_g1_i3	PXG_SESIN^PXG_SESIN^Q:2-349,H:129-244^60.34%ID^E:3e-45^RecName: Full=Peroxygenase;^Eukaryota; Viridiplantae; Streptophyta; Embryophyta; Tracheophyta; Spermatophyta; Magnoliophyta; eudicotyledons; Gunneridae; Pentapetalae; asterids; lamiids; Lamiales; Pedaliaceae; Sesamum	.	MeJA_TRINITY_DN18518_c0_g1::MeJA_TRINITY_DN18518_c0_g1_i3::g.125::m.125	2-355[+]	PXG_SESIN^PXG_SESIN^Q:1-116,H:129-244^60.34%ID^E:7e-47^RecName: Full=Peroxygenase;^Eukaryota; Viridiplantae; Streptophyta; Embryophyta; Tracheophyta; Spermatophyta; Magnoliophyta; eudicotyledons; Gunneridae; Pentapetalae; asterids; lamiids; Lamiales; Pedaliaceae; Sesamum	PF05042.12^Caleosin^Caleosin related protein^2-105^E:2.8e-39	.	.	.	KEGG:sind:105171741`KO:K17991	GO:0005783^cellular_component^endoplasmic reticulum`GO:0005811^cellular_component^lipid droplet`GO:0031090^cellular_component^organelle membrane`GO:0046872^molecular_function^metal ion binding`GO:1990137^molecular_function^plant seed peroxidase activity	.	.	.
MeJA_TRINITY_DN18503_c0_g1	MeJA_TRINITY_DN18503_c0_g1_i1	GIF3_ARATH^GIF3_ARATH^Q:131-286,H:14-66^77.36%ID^E:2e-17^RecName: Full=GRF1-interacting factor 3;^Eukaryota; Viridiplantae; Streptophyta; Embryophyta; Tracheophyta; Spermatophyta; Magnoliophyta; eudicotyledons; Gunneridae; Pentapetalae; rosids; malvids; Brassicales; Brassicaceae; Camelineae; Arabidopsis	.	MeJA_TRINITY_DN18503_c0_g1::MeJA_TRINITY_DN18503_c0_g1_i1::g.126::m.126	86-730[+]	GIF3_ARATH^GIF3_ARATH^Q:16-213,H:14-212^45.28%ID^E:9e-28^RecName: Full=GRF1-interacting factor 3;^Eukaryota; Viridiplantae; Streptophyta; Embryophyta; Tracheophyta; Spermatophyta; Magnoliophyta; eudicotyledons; Gunneridae; Pentapetalae; rosids; malvids; Brassicales; Brassicaceae; Camelineae; Arabidopsis	PF05030.11^SSXT^SSXT protein (N-terminal region)^21-78^E:3.6e-24	.	.	ENOG41128HA^synovial sarcoma translocation gene on chromosome 18-like	KEGG:ath:AT4G00850	GO:0005634^cellular_component^nucleus`GO:0003713^molecular_function^transcription coactivator activity`GO:0008283^biological_process^cell proliferation`GO:0048366^biological_process^leaf development`GO:0006355^biological_process^regulation of transcription, DNA-templated`GO:0006351^biological_process^transcription, DNA-templated	GO:0003713^molecular_function^transcription coactivator activity	.	.
MeJA_TRINITY_DN18503_c0_g1	MeJA_TRINITY_DN18503_c0_g1_i2	GIF3_ARATH^GIF3_ARATH^Q:320-475,H:14-66^77.36%ID^E:1e-16^RecName: Full=GRF1-interacting factor 3;^Eukaryota; Viridiplantae; Streptophyta; Embryophyta; Tracheophyta; Spermatophyta; Magnoliophyta; eudicotyledons; Gunneridae; Pentapetalae; rosids; malvids; Brassicales; Brassicaceae; Camelineae; Arabidopsis	.	MeJA_TRINITY_DN18503_c0_g1::MeJA_TRINITY_DN18503_c0_g1_i2::g.128::m.128	275-919[+]	GIF3_ARATH^GIF3_ARATH^Q:16-213,H:14-212^45.28%ID^E:9e-28^RecName: Full=GRF1-interacting factor 3;^Eukaryota; Viridiplantae; Streptophyta; Embryophyta; Tracheophyta; Spermatophyta; Magnoliophyta; eudicotyledons; Gunneridae; Pentapetalae; rosids; malvids; Brassicales; Brassicaceae; Camelineae; Arabidopsis	PF05030.11^SSXT^SSXT protein (N-terminal region)^21-78^E:3.6e-24	.	.	ENOG41128HA^synovial sarcoma translocation gene on chromosome 18-like	KEGG:ath:AT4G00850	GO:0005634^cellular_component^nucleus`GO:0003713^molecular_function^transcription coactivator activity`GO:0008283^biological_process^cell proliferation`GO:0048366^biological_process^leaf development`GO:0006355^biological_process^regulation of transcription, DNA-templated`GO:0006351^biological_process^transcription, DNA-templated	GO:0003713^molecular_function^transcription coactivator activity	.	.
MeJA_TRINITY_DN18538_c0_g1	MeJA_TRINITY_DN18538_c0_g1_i1	.	.	.	.	.	.	.	.	.	.	.	.	.	.
MeJA_TRINITY_DN18538_c0_g1	MeJA_TRINITY_DN18538_c0_g1_i2	RAN1B_LOTJA^RAN1B_LOTJA^Q:101-172,H:13-36^87.5%ID^E:6e-06^RecName: Full=GTP-binding nuclear protein Ran1B;^Eukaryota; Viridiplantae; Streptophyta; Embryophyta; Tracheophyta; Spermatophyta; Magnoliophyta; eudicotyledons; Gunneridae; Pentapetalae; rosids; fabids; Fabales; Fabaceae; Papilionoideae; Loteae; Lotus	.	.	.	.	.	.	.	.	.	GO:0005634^cellular_component^nucleus`GO:0005525^molecular_function^GTP binding`GO:0003924^molecular_function^GTPase activity`GO:0006913^biological_process^nucleocytoplasmic transport`GO:0015031^biological_process^protein transport	.	.	.
MeJA_TRINITY_DN18538_c0_g1	MeJA_TRINITY_DN18538_c0_g1_i3	RAN1B_LOTJA^RAN1B_LOTJA^Q:101-172,H:13-36^87.5%ID^E:2e-06^RecName: Full=GTP-binding nuclear protein Ran1B;^Eukaryota; Viridiplantae; Streptophyta; Embryophyta; Tracheophyta; Spermatophyta; Magnoliophyta; eudicotyledons; Gunneridae; Pentapetalae; rosids; fabids; Fabales; Fabaceae; Papilionoideae; Loteae; Lotus	.	.	.	.	.	.	.	.	.	GO:0005634^cellular_component^nucleus`GO:0005525^molecular_function^GTP binding`GO:0003924^molecular_function^GTPase activity`GO:0006913^biological_process^nucleocytoplasmic transport`GO:0015031^biological_process^protein transport	.	.	.
MeJA_TRINITY_DN18553_c0_g1	MeJA_TRINITY_DN18553_c0_g1_i1	Y3210_ARATH^Y3210_ARATH^Q:7-606,H:95-294^47.26%ID^E:1e-51^RecName: Full=BTB/POZ domain-containing protein At3g22104;^Eukaryota; Viridiplantae; Streptophyta; Embryophyta; Tracheophyta; Spermatophyta; Magnoliophyta; eudicotyledons; Gunneridae; Pentapetalae; rosids; malvids; Brassicales; Brassicaceae; Camelineae; Arabidopsis	.	MeJA_TRINITY_DN18553_c0_g1::MeJA_TRINITY_DN18553_c0_g1_i1::g.130::m.130	1-609[+]	Y3210_ARATH^Y3210_ARATH^Q:3-202,H:95-294^48.76%ID^E:3e-59^RecName: Full=BTB/POZ domain-containing protein At3g22104;^Eukaryota; Viridiplantae; Streptophyta; Embryophyta; Tracheophyta; Spermatophyta; Magnoliophyta; eudicotyledons; Gunneridae; Pentapetalae; rosids; malvids; Brassicales; Brassicaceae; Camelineae; Arabidopsis	PF03000.13^NPH3^NPH3 family^94-202^E:1.5e-16	.	.	ENOG4111G11^BTB POZ domain-containing protein	KEGG:ath:AT3G22104	GO:0016567^biological_process^protein ubiquitination	.	.	.
MeJA_TRINITY_DN18553_c0_g2	MeJA_TRINITY_DN18553_c0_g2_i1	Y3210_ARATH^Y3210_ARATH^Q:1-324,H:280-383^60.55%ID^E:4e-34^RecName: Full=BTB/POZ domain-containing protein At3g22104;^Eukaryota; Viridiplantae; Streptophyta; Embryophyta; Tracheophyta; Spermatophyta; Magnoliophyta; eudicotyledons; Gunneridae; Pentapetalae; rosids; malvids; Brassicales; Brassicaceae; Camelineae; Arabidopsis	.	MeJA_TRINITY_DN18553_c0_g2::MeJA_TRINITY_DN18553_c0_g2_i1::g.131::m.131	1-408[+]	Y3210_ARATH^Y3210_ARATH^Q:1-109,H:280-384^60%ID^E:1e-33^RecName: Full=BTB/POZ domain-containing protein At3g22104;^Eukaryota; Viridiplantae; Streptophyta; Embryophyta; Tracheophyta; Spermatophyta; Magnoliophyta; eudicotyledons; Gunneridae; Pentapetalae; rosids; malvids; Brassicales; Brassicaceae; Camelineae; Arabidopsis	PF03000.13^NPH3^NPH3 family^2-109^E:2.6e-31	.	.	ENOG4111G11^BTB POZ domain-containing protein	KEGG:ath:AT3G22104	GO:0016567^biological_process^protein ubiquitination	.	.	.
MeJA_TRINITY_DN18553_c0_g2	MeJA_TRINITY_DN18553_c0_g2_i2	Y3210_ARATH^Y3210_ARATH^Q:1-435,H:280-420^54.79%ID^E:2e-43^RecName: Full=BTB/POZ domain-containing protein At3g22104;^Eukaryota; Viridiplantae; Streptophyta; Embryophyta; Tracheophyta; Spermatophyta; Magnoliophyta; eudicotyledons; Gunneridae; Pentapetalae; rosids; malvids; Brassicales; Brassicaceae; Camelineae; Arabidopsis	.	MeJA_TRINITY_DN18553_c0_g2::MeJA_TRINITY_DN18553_c0_g2_i2::g.132::m.132	1-600[+]	Y3210_ARATH^Y3210_ARATH^Q:1-145,H:280-420^54.79%ID^E:2e-43^RecName: Full=BTB/POZ domain-containing protein At3g22104;^Eukaryota; Viridiplantae; Streptophyta; Embryophyta; Tracheophyta; Spermatophyta; Magnoliophyta; eudicotyledons; Gunneridae; Pentapetalae; rosids; malvids; Brassicales; Brassicaceae; Camelineae; Arabidopsis	PF03000.13^NPH3^NPH3 family^2-136^E:7e-41	.	.	ENOG4111G11^BTB POZ domain-containing protein	KEGG:ath:AT3G22104	GO:0016567^biological_process^protein ubiquitination	.	.	.
MeJA_TRINITY_DN18570_c0_g1	MeJA_TRINITY_DN18570_c0_g1_i1	PPD6_ARATH^PPD6_ARATH^Q:120-287,H:207-262^76.79%ID^E:5e-23^RecName: Full=PsbP domain-containing protein 6, chloroplastic;^Eukaryota; Viridiplantae; Streptophyta; Embryophyta; Tracheophyta; Spermatophyta; Magnoliophyta; eudicotyledons; Gunneridae; Pentapetalae; rosids; malvids; Brassicales; Brassicaceae; Camelineae; Arabidopsis	.	.	.	.	.	.	.	ENOG411207S^PsbP domain-containing protein 6	KEGG:ath:AT3G56650	GO:0009507^cellular_component^chloroplast`GO:0009570^cellular_component^chloroplast stroma`GO:0009534^cellular_component^chloroplast thylakoid`GO:0009543^cellular_component^chloroplast thylakoid lumen`GO:0019898^cellular_component^extrinsic component of membrane`GO:0009654^cellular_component^photosystem II oxygen evolving complex`GO:0009579^cellular_component^thylakoid`GO:0031977^cellular_compone…	.	.	.
MeJA_TRINITY_DN18570_c0_g1	MeJA_TRINITY_DN18570_c0_g1_i2	PPD6_ARATH^PPD6_ARATH^Q:253-846,H:65-262^82.83%ID^E:3e-118^RecName: Full=PsbP domain-containing protein 6, chloroplastic;^Eukaryota; Viridiplantae; Streptophyta; Embryophyta; Tracheophyta; Spermatophyta; Magnoliophyta; eudicotyledons; Gunneridae; Pentapetalae; rosids; malvids; Brassicales; Brassicaceae; Camelineae; Arabidopsis	.	MeJA_TRINITY_DN18570_c0_g1::MeJA_TRINITY_DN18570_c0_g1_i2::g.133::m.133	79-849[+]	PPD6_ARATH^PPD6_ARATH^Q:1-256,H:1-262^69.29%ID^E:6e-124^RecName: Full=PsbP domain-containing protein 6, chloroplastic;^Eukaryota; Viridiplantae; Streptophyta; Embryophyta; Tracheophyta; Spermatophyta; Magnoliophyta; eudicotyledons; Gunneridae; Pentapetalae; rosids; malvids; Brassicales; Brassicaceae; Camelineae; Arabidopsis	PF01789.15^PsbP^PsbP^99-256^E:4.6e-12	.	.	ENOG411207S^PsbP domain-containing protein 6	KEGG:ath:AT3G56650	GO:0009507^cellular_component^chloroplast`GO:0009570^cellular_component^chloroplast stroma`GO:0009534^cellular_component^chloroplast thylakoid`GO:0009543^cellular_component^chloroplast thylakoid lumen`GO:0019898^cellular_component^extrinsic component of membrane`GO:0009654^cellular_component^photosystem II oxygen evolving complex`GO:0009579^cellular_component^thylakoid`GO:0031977^cellular_compone…	GO:0005509^molecular_function^calcium ion binding`GO:0015979^biological_process^photosynthesis`GO:0009523^cellular_component^photosystem II`GO:0009654^cellular_component^photosystem II oxygen evolving complex`GO:0019898^cellular_component^extrinsic component of membrane	.	.
MeJA_TRINITY_DN18533_c0_g1	MeJA_TRINITY_DN18533_c0_g1_i1	.	.	.	.	.	.	.	.	.	.	.	.	.	.
MeJA_TRINITY_DN18595_c0_g1	MeJA_TRINITY_DN18595_c0_g1_i1	POLX_TOBAC^POLX_TOBAC^Q:66-953,H:803-1099^43.43%ID^E:1e-74^RecName: Full=Retrovirus-related Pol polyprotein from transposon TNT 1-94;^Eukaryota; Viridiplantae; Streptophyta; Embryophyta; Tracheophyta; Spermatophyta; Magnoliophyta; eudicotyledons; Gunneridae; Pentapetalae; asterids; lamiids; Solanales; Solanaceae; Nicotianoideae; Nicotianeae; Nicotiana	.	MeJA_TRINITY_DN18595_c0_g1::MeJA_TRINITY_DN18595_c0_g1_i1::g.134::m.134	3-641[+]	POLX_TOBAC^POLX_TOBAC^Q:1-212,H:779-993^45.58%ID^E:6e-55^RecName: Full=Retrovirus-related Pol polyprotein from transposon TNT 1-94;^Eukaryota; Viridiplantae; Streptophyta; Embryophyta; Tracheophyta; Spermatophyta; Magnoliophyta; eudicotyledons; Gunneridae; Pentapetalae; asterids; lamiids; Solanales; Solanaceae; Nicotianoideae; Nicotianeae; Nicotiana	PF07727.13^RVT_2^Reverse transcriptase (RNA-dependent DNA polymerase)^59-212^E:3.5e-52	.	.	.	.	GO:0004190^molecular_function^aspartic-type endopeptidase activity`GO:0004519^molecular_function^endonuclease activity`GO:0003676^molecular_function^nucleic acid binding`GO:0003964^molecular_function^RNA-directed DNA polymerase activity`GO:0008270^molecular_function^zinc ion binding`GO:0015074^biological_process^DNA integration	.	.	.
MeJA_TRINITY_DN18565_c0_g1	MeJA_TRINITY_DN18565_c0_g1_i1	NUDT2_ARATH^NUDT2_ARATH^Q:163-927,H:5-259^58.43%ID^E:8e-107^RecName: Full=Nudix hydrolase 2;^Eukaryota; Viridiplantae; Streptophyta; Embryophyta; Tracheophyta; Spermatophyta; Magnoliophyta; eudicotyledons; Gunneridae; Pentapetalae; rosids; malvids; Brassicales; Brassicaceae; Camelineae; Arabidopsis	.	MeJA_TRINITY_DN18565_c0_g1::MeJA_TRINITY_DN18565_c0_g1_i1::g.135::m.135	1-981[+]	NUDT2_ARATH^NUDT2_ARATH^Q:55-309,H:5-259^58.43%ID^E:2e-108^RecName: Full=Nudix hydrolase 2;^Eukaryota; Viridiplantae; Streptophyta; Embryophyta; Tracheophyta; Spermatophyta; Magnoliophyta; eudicotyledons; Gunneridae; Pentapetalae; rosids; malvids; Brassicales; Brassicaceae; Camelineae; Arabidopsis	PF00293.27^NUDIX^NUDIX domain^161-284^E:2.7e-23	.	.	ENOG4111WDN^NUDiX hydrolase	KEGG:ath:AT5G47650	GO:0047631^molecular_function^ADP-ribose diphosphatase activity`GO:0046872^molecular_function^metal ion binding`GO:0051287^molecular_function^NAD binding`GO:0000210^molecular_function^NAD+ diphosphatase activity`GO:0006979^biological_process^response to oxidative stress	GO:0016787^molecular_function^hydrolase activity	.	.
MeJA_TRINITY_DN18565_c0_g2	MeJA_TRINITY_DN18565_c0_g2_i1	NUD10_ARATH^NUD10_ARATH^Q:105-446,H:164-277^52.63%ID^E:2e-29^RecName: Full=Nudix hydrolase 10;^Eukaryota; Viridiplantae; Streptophyta; Embryophyta; Tracheophyta; Spermatophyta; Magnoliophyta; eudicotyledons; Gunneridae; Pentapetalae; rosids; malvids; Brassicales; Brassicaceae; Camelineae; Arabidopsis	.	.	.	.	.	.	.	.	KEGG:ath:AT4G25434	GO:0047631^molecular_function^ADP-ribose diphosphatase activity`GO:0046872^molecular_function^metal ion binding`GO:0051287^molecular_function^NAD binding`GO:0000210^molecular_function^NAD+ diphosphatase activity	.	.	.
MeJA_TRINITY_DN18565_c0_g1	MeJA_TRINITY_DN18565_c0_g1_i2	NUDT2_ARATH^NUDT2_ARATH^Q:109-873,H:5-259^58.43%ID^E:8e-107^RecName: Full=Nudix hydrolase 2;^Eukaryota; Viridiplantae; Streptophyta; Embryophyta; Tracheophyta; Spermatophyta; Magnoliophyta; eudicotyledons; Gunneridae; Pentapetalae; rosids; malvids; Brassicales; Brassicaceae; Camelineae; Arabidopsis	.	MeJA_TRINITY_DN18565_c0_g1::MeJA_TRINITY_DN18565_c0_g1_i2::g.136::m.136	103-927[+]	NUDT2_ARATH^NUDT2_ARATH^Q:3-257,H:5-259^58.43%ID^E:9e-109^RecName: Full=Nudix hydrolase 2;^Eukaryota; Viridiplantae; Streptophyta; Embryophyta; Tracheophyta; Spermatophyta; Magnoliophyta; eudicotyledons; Gunneridae; Pentapetalae; rosids; malvids; Brassicales; Brassicaceae; Camelineae; Arabidopsis	PF00293.27^NUDIX^NUDIX domain^109-232^E:1.8e-23	.	.	ENOG4111WDN^NUDiX hydrolase	KEGG:ath:AT5G47650	GO:0047631^molecular_function^ADP-ribose diphosphatase activity`GO:0046872^molecular_function^metal ion binding`GO:0051287^molecular_function^NAD binding`GO:0000210^molecular_function^NAD+ diphosphatase activity`GO:0006979^biological_process^response to oxidative stress	GO:0016787^molecular_function^hydrolase activity	.	.
MeJA_TRINITY_DN18565_c0_g1	MeJA_TRINITY_DN18565_c0_g1_i3	NUDT2_ARATH^NUDT2_ARATH^Q:105-377,H:169-259^60.44%ID^E:6e-32^RecName: Full=Nudix hydrolase 2;^Eukaryota; Viridiplantae; Streptophyta; Embryophyta; Tracheophyta; Spermatophyta; Magnoliophyta; eudicotyledons; Gunneridae; Pentapetalae; rosids; malvids; Brassicales; Brassicaceae; Camelineae; Arabidopsis	.	.	.	.	.	.	.	ENOG4111WDN^NUDiX hydrolase	KEGG:ath:AT5G47650	GO:0047631^molecular_function^ADP-ribose diphosphatase activity`GO:0046872^molecular_function^metal ion binding`GO:0051287^molecular_function^NAD binding`GO:0000210^molecular_function^NAD+ diphosphatase activity`GO:0006979^biological_process^response to oxidative stress	.	.	.
MeJA_TRINITY_DN18599_c0_g1	MeJA_TRINITY_DN18599_c0_g1_i1	.	.	MeJA_TRINITY_DN18599_c0_g1::MeJA_TRINITY_DN18599_c0_g1_i1::g.137::m.137	3-326[+]	.	.	.	.	.	.	.	.	.	.
MeJA_TRINITY_DN18599_c0_g1	MeJA_TRINITY_DN18599_c0_g1_i2	.	.	MeJA_TRINITY_DN18599_c0_g1::MeJA_TRINITY_DN18599_c0_g1_i2::g.138::m.138	3-326[+]	.	.	.	.	.	.	.	.	.	.
MeJA_TRINITY_DN18580_c0_g1	MeJA_TRINITY_DN18580_c0_g1_i1	.	.	.	.	.	.	.	.	.	.	.	.	.	.
MeJA_TRINITY_DN18517_c0_g1	MeJA_TRINITY_DN18517_c0_g1_i1	C77A1_SOLME^C77A1_SOLME^Q:10-606,H:302-498^52.5%ID^E:3e-65^RecName: Full=Cytochrome P450 77A1;^Eukaryota; Viridiplantae; Streptophyta; Embryophyta; Tracheophyta; Spermatophyta; Magnoliophyta; eudicotyledons; Gunneridae; Pentapetalae; asterids; lamiids; Solanales; Solanaceae; Solanoideae; Solaneae; Solanum	.	MeJA_TRINITY_DN18517_c0_g1::MeJA_TRINITY_DN18517_c0_g1_i1::g.139::m.139	1-618[+]	C77A1_SOLME^C77A1_SOLME^Q:4-202,H:302-498^52.5%ID^E:8e-66^RecName: Full=Cytochrome P450 77A1;^Eukaryota; Viridiplantae; Streptophyta; Embryophyta; Tracheophyta; Spermatophyta; Magnoliophyta; eudicotyledons; Gunneridae; Pentapetalae; asterids; lamiids; Solanales; Solanaceae; Solanoideae; Solaneae; Solanum	PF00067.21^p450^Cytochrome P450^4-193^E:6.3e-55	.	.	.	.	GO:0020037^molecular_function^heme binding`GO:0005506^molecular_function^iron ion binding`GO:0004497^molecular_function^monooxygenase activity`GO:0016705^molecular_function^oxidoreductase activity, acting on paired donors, with incorporation or reduction of molecular oxygen	GO:0005506^molecular_function^iron ion binding`GO:0016705^molecular_function^oxidoreductase activity, acting on paired donors, with incorporation or reduction of molecular oxygen`GO:0020037^molecular_function^heme binding`GO:0055114^biological_process^oxidation-reduction process	.	.
MeJA_TRINITY_DN18554_c0_g1	MeJA_TRINITY_DN18554_c0_g1_i1	SCAM4_ARATH^SCAM4_ARATH^Q:215-1018,H:1-264^67.53%ID^E:2e-124^RecName: Full=Secretory carrier-associated membrane protein 4;^Eukaryota; Viridiplantae; Streptophyta; Embryophyta; Tracheophyta; Spermatophyta; Magnoliophyta; eudicotyledons; Gunneridae; Pentapetalae; rosids; malvids; Brassicales; Brassicaceae; Camelineae; Arabidopsis	.	MeJA_TRINITY_DN18554_c0_g1::MeJA_TRINITY_DN18554_c0_g1_i1::g.140::m.140	215-1021[+]	SCAM4_ARATH^SCAM4_ARATH^Q:1-268,H:1-264^67.53%ID^E:5e-136^RecName: Full=Secretory carrier-associated membrane protein 4;^Eukaryota; Viridiplantae; Streptophyta; Embryophyta; Tracheophyta; Spermatophyta; Magnoliophyta; eudicotyledons; Gunneridae; Pentapetalae; rosids; malvids; Brassicales; Brassicaceae; Camelineae; Arabidopsis	PF04144.12^SCAMP^SCAMP family^96-266^E:1.8e-52	.	ExpAA=90.82^PredHel=4^Topology=i125-147o152-174i187-209o235-257i	ENOG410XSJN^secretory carrier membrane protein	KEGG:ath:AT1G32050`KO:K19995	GO:0005794^cellular_component^Golgi apparatus`GO:0016021^cellular_component^integral component of membrane`GO:0005739^cellular_component^mitochondrion`GO:0005886^cellular_component^plasma membrane`GO:0030658^cellular_component^transport vesicle membrane`GO:0015031^biological_process^protein transport	GO:0015031^biological_process^protein transport`GO:0016021^cellular_component^integral component of membrane	.	.
MeJA_TRINITY_DN18554_c0_g1	MeJA_TRINITY_DN18554_c0_g1_i2	SCAM4_ARATH^SCAM4_ARATH^Q:152-412,H:178-264^74.71%ID^E:6e-29^RecName: Full=Secretory carrier-associated membrane protein 4;^Eukaryota; Viridiplantae; Streptophyta; Embryophyta; Tracheophyta; Spermatophyta; Magnoliophyta; eudicotyledons; Gunneridae; Pentapetalae; rosids; malvids; Brassicales; Brassicaceae; Camelineae; Arabidopsis	.	.	.	.	.	.	.	ENOG410XSJN^secretory carrier membrane protein	KEGG:ath:AT1G32050`KO:K19995	GO:0005794^cellular_component^Golgi apparatus`GO:0016021^cellular_component^integral component of membrane`GO:0005739^cellular_component^mitochondrion`GO:0005886^cellular_component^plasma membrane`GO:0030658^cellular_component^transport vesicle membrane`GO:0015031^biological_process^protein transport	.	.	.
MeJA_TRINITY_DN18522_c0_g1	MeJA_TRINITY_DN18522_c0_g1_i1	M3K17_ARATH^M3K17_ARATH^Q:3-200,H:214-287^43.24%ID^E:3e-14^RecName: Full=Mitogen-activated protein kinase kinase kinase 17 {ECO:0000303|PubMed:25720833};^Eukaryota; Viridiplantae; Streptophyta; Embryophyta; Tracheophyta; Spermatophyta; Magnoliophyta; eudicotyledons; Gunneridae; Pentapetalae; rosids; malvids; Brassicales; Brassicaceae; Camelineae; Arabidopsis	.	MeJA_TRINITY_DN18522_c0_g1::MeJA_TRINITY_DN18522_c0_g1_i1::g.141::m.141	3-533[+]	M3K18_ARATH^M3K18_ARATH^Q:1-117,H:218-339^38.58%ID^E:1e-16^RecName: Full=Mitogen-activated protein kinase kinase kinase 18 {ECO:0000303|PubMed:26443375};^Eukaryota; Viridiplantae; Streptophyta; Embryophyta; Tracheophyta; Spermatophyta; Magnoliophyta; eudicotyledons; Gunneridae; Pentapetalae; rosids; malvids; Brassicales; Brassicaceae; Camelineae; Arabidopsis	.	.	.	ENOG410XQGS^mitogen-activated protein kinase kinase kinase	KEGG:ath:AT1G05100`KO:K20716	GO:0005737^cellular_component^cytoplasm`GO:0005634^cellular_component^nucleus`GO:0005524^molecular_function^ATP binding`GO:0004709^molecular_function^MAP kinase kinase kinase activity`GO:0004672^molecular_function^protein kinase activity`GO:0004674^molecular_function^protein serine/threonine kinase activity`GO:0004702^molecular_function^signal transducer, downstream of receptor, with serine/threo…	.	.	.
MeJA_TRINITY_DN18522_c0_g1	MeJA_TRINITY_DN18522_c0_g1_i2	M3K17_ARATH^M3K17_ARATH^Q:3-200,H:214-287^43.24%ID^E:4e-14^RecName: Full=Mitogen-activated protein kinase kinase kinase 17 {ECO:0000303|PubMed:25720833};^Eukaryota; Viridiplantae; Streptophyta; Embryophyta; Tracheophyta; Spermatophyta; Magnoliophyta; eudicotyledons; Gunneridae; Pentapetalae; rosids; malvids; Brassicales; Brassicaceae; Camelineae; Arabidopsis	.	MeJA_TRINITY_DN18522_c0_g1::MeJA_TRINITY_DN18522_c0_g1_i2::g.142::m.142	3-533[+]	M3K18_ARATH^M3K18_ARATH^Q:1-117,H:218-339^38.58%ID^E:1e-16^RecName: Full=Mitogen-activated protein kinase kinase kinase 18 {ECO:0000303|PubMed:26443375};^Eukaryota; Viridiplantae; Streptophyta; Embryophyta; Tracheophyta; Spermatophyta; Magnoliophyta; eudicotyledons; Gunneridae; Pentapetalae; rosids; malvids; Brassicales; Brassicaceae; Camelineae; Arabidopsis	.	.	.	ENOG410XQGS^mitogen-activated protein kinase kinase kinase	KEGG:ath:AT1G05100`KO:K20716	GO:0005737^cellular_component^cytoplasm`GO:0005634^cellular_component^nucleus`GO:0005524^molecular_function^ATP binding`GO:0004709^molecular_function^MAP kinase kinase kinase activity`GO:0004672^molecular_function^protein kinase activity`GO:0004674^molecular_function^protein serine/threonine kinase activity`GO:0004702^molecular_function^signal transducer, downstream of receptor, with serine/threo…	.	.	.
MeJA_TRINITY_DN18590_c0_g1	MeJA_TRINITY_DN18590_c0_g1_i1	.	.	MeJA_TRINITY_DN18590_c0_g1::MeJA_TRINITY_DN18590_c0_g1_i1::g.144::m.144	1-387[+]	.	.	.	.	.	.	.	.	.	.
MeJA_TRINITY_DN18590_c0_g1	MeJA_TRINITY_DN18590_c0_g1_i2	.	.	MeJA_TRINITY_DN18590_c0_g1::MeJA_TRINITY_DN18590_c0_g1_i2::g.145::m.145	105-728[+]	.	PF11712.7^Vma12^Endoplasmic reticulum-based factor for assembly of V-ATPase^74-190^E:3.6e-09	.	ExpAA=44.00^PredHel=2^Topology=i136-155o165-187i	.	.	.	GO:0070072^biological_process^vacuolar proton-transporting V-type ATPase complex assembly	.	.
MeJA_TRINITY_DN18500_c0_g1	MeJA_TRINITY_DN18500_c0_g1_i1	.	.	MeJA_TRINITY_DN18500_c0_g1::MeJA_TRINITY_DN18500_c0_g1_i1::g.147::m.147	41-1021[+]	.	PF04819.11^DUF716^Family of unknown function (DUF716)^125-259^E:5.7e-35	.	ExpAA=134.52^PredHel=6^Topology=o57-76i88-110o120-142i154-173o188-210i244-263o	.	.	.	.	.	.
MeJA_TRINITY_DN18500_c0_g1	MeJA_TRINITY_DN18500_c0_g1_i2	.	.	MeJA_TRINITY_DN18500_c0_g1::MeJA_TRINITY_DN18500_c0_g1_i2::g.148::m.148	41-1021[+]	.	PF04819.11^DUF716^Family of unknown function (DUF716)^125-259^E:5.7e-35	.	ExpAA=134.49^PredHel=6^Topology=o57-76i88-110o120-142i154-173o188-210i244-263o	.	.	.	.	.	.
MeJA_TRINITY_DN18521_c0_g1	MeJA_TRINITY_DN18521_c0_g1_i1	.	.	.	.	.	.	.	.	.	.	.	.	.	.
MeJA_TRINITY_DN18521_c0_g1	MeJA_TRINITY_DN18521_c0_g1_i2	ATL78_ARATH^ATL78_ARATH^Q:18-593,H:17-216^55.39%ID^E:7e-49^RecName: Full=RING-H2 finger protein ATL78;^Eukaryota; Viridiplantae; Streptophyta; Embryophyta; Tracheophyta; Spermatophyta; Magnoliophyta; eudicotyledons; Gunneridae; Pentapetalae; rosids; malvids; Brassicales; Brassicaceae; Camelineae; Arabidopsis	.	MeJA_TRINITY_DN18521_c0_g1::MeJA_TRINITY_DN18521_c0_g1_i2::g.149::m.149	3-608[+]	ATL78_ARATH^ATL78_ARATH^Q:6-197,H:17-216^55.39%ID^E:1e-64^RecName: Full=RING-H2 finger protein ATL78;^Eukaryota; Viridiplantae; Streptophyta; Embryophyta; Tracheophyta; Spermatophyta; Magnoliophyta; eudicotyledons; Gunneridae; Pentapetalae; rosids; malvids; Brassicales; Brassicaceae; Camelineae; Arabidopsis	PF12678.6^zf-rbx1^RING-H2 zinc finger domain^103-150^E:2.3e-10`PF13639.5^zf-RING_2^Ring finger domain^106-150^E:1.8e-14`PF17123.4^zf-RING_11^RING-like zinc finger^107-136^E:2.3e-10`PF13923.5^zf-C3HC4_2^Zinc finger, C3HC4 type (RING finger)^107-149^E:4.1e-09`PF00097.24^zf-C3HC4^Zinc finger, C3HC4 type (RING finger)^108-149^E:7.7e-05`PF12861.6^zf-ANAPC11^Anaphase-promoting complex subunit 11 RING-H…	.	ExpAA=20.95^PredHel=1^Topology=o39-61i	ENOG41121N2^zinc ion binding	KEGG:ath:AT1G49230`KO:K19040	GO:0016021^cellular_component^integral component of membrane`GO:0046872^molecular_function^metal ion binding`GO:0061630^molecular_function^ubiquitin protein ligase activity`GO:0043161^biological_process^proteasome-mediated ubiquitin-dependent protein catabolic process	GO:0008270^molecular_function^zinc ion binding`GO:0046872^molecular_function^metal ion binding`GO:0004842^molecular_function^ubiquitin-protein transferase activity`GO:0005680^cellular_component^anaphase-promoting complex	.	.
MeJA_TRINITY_DN18521_c0_g1	MeJA_TRINITY_DN18521_c0_g1_i3	ATL78_ARATH^ATL78_ARATH^Q:218-781,H:26-216^54.87%ID^E:2e-46^RecName: Full=RING-H2 finger protein ATL78;^Eukaryota; Viridiplantae; Streptophyta; Embryophyta; Tracheophyta; Spermatophyta; Magnoliophyta; eudicotyledons; Gunneridae; Pentapetalae; rosids; malvids; Brassicales; Brassicaceae; Camelineae; Arabidopsis	.	MeJA_TRINITY_DN18521_c0_g1::MeJA_TRINITY_DN18521_c0_g1_i3::g.150::m.150	236-796[+]	ATL78_ARATH^ATL78_ARATH^Q:9-182,H:40-216^58.01%ID^E:6e-63^RecName: Full=RING-H2 finger protein ATL78;^Eukaryota; Viridiplantae; Streptophyta; Embryophyta; Tracheophyta; Spermatophyta; Magnoliophyta; eudicotyledons; Gunneridae; Pentapetalae; rosids; malvids; Brassicales; Brassicaceae; Camelineae; Arabidopsis	PF12678.6^zf-rbx1^RING-H2 zinc finger domain^88-135^E:2e-10`PF13639.5^zf-RING_2^Ring finger domain^91-135^E:1.6e-14`PF17123.4^zf-RING_11^RING-like zinc finger^92-121^E:2e-10`PF13923.5^zf-C3HC4_2^Zinc finger, C3HC4 type (RING finger)^92-134^E:3.6e-09`PF00097.24^zf-C3HC4^Zinc finger, C3HC4 type (RING finger)^93-134^E:6.7e-05`PF12861.6^zf-ANAPC11^Anaphase-promoting complex subunit 11 RING-H2 finger^…	.	ExpAA=22.13^PredHel=1^Topology=o24-46i	ENOG41121N2^zinc ion binding	KEGG:ath:AT1G49230`KO:K19040	GO:0016021^cellular_component^integral component of membrane`GO:0046872^molecular_function^metal ion binding`GO:0061630^molecular_function^ubiquitin protein ligase activity`GO:0043161^biological_process^proteasome-mediated ubiquitin-dependent protein catabolic process	GO:0008270^molecular_function^zinc ion binding`GO:0046872^molecular_function^metal ion binding`GO:0004842^molecular_function^ubiquitin-protein transferase activity`GO:0005680^cellular_component^anaphase-promoting complex	.	.
MeJA_TRINITY_DN18584_c0_g1	MeJA_TRINITY_DN18584_c0_g1_i1	GRXS2_ARATH^GRXS2_ARATH^Q:88-390,H:1-102^58.82%ID^E:9e-38^RecName: Full=Monothiol glutaredoxin-S2;^Eukaryota; Viridiplantae; Streptophyta; Embryophyta; Tracheophyta; Spermatophyta; Magnoliophyta; eudicotyledons; Gunneridae; Pentapetalae; rosids; malvids; Brassicales; Brassicaceae; Camelineae; Arabidopsis	.	MeJA_TRINITY_DN18584_c0_g1::MeJA_TRINITY_DN18584_c0_g1_i1::g.151::m.151	88-393[+]	GRXS2_ARATH^GRXS2_ARATH^Q:1-101,H:1-102^58.82%ID^E:3e-39^RecName: Full=Monothiol glutaredoxin-S2;^Eukaryota; Viridiplantae; Streptophyta; Embryophyta; Tracheophyta; Spermatophyta; Magnoliophyta; eudicotyledons; Gunneridae; Pentapetalae; rosids; malvids; Brassicales; Brassicaceae; Camelineae; Arabidopsis	PF00462.23^Glutaredoxin^Glutaredoxin^13-74^E:1.7e-11	.	.	COG0695^Glutaredoxin	KEGG:ath:AT5G18600	GO:0005737^cellular_component^cytoplasm`GO:0051537^molecular_function^2 iron, 2 sulfur cluster binding`GO:0009055^molecular_function^electron transfer activity`GO:0046872^molecular_function^metal ion binding`GO:0015035^molecular_function^protein disulfide oxidoreductase activity`GO:0045454^biological_process^cell redox homeostasis	GO:0009055^molecular_function^electron transfer activity`GO:0015035^molecular_function^protein disulfide oxidoreductase activity`GO:0045454^biological_process^cell redox homeostasis	.	.
MeJA_TRINITY_DN18597_c0_g1	MeJA_TRINITY_DN18597_c0_g1_i1	Y1607_ARATH^Y1607_ARATH^Q:69-713,H:57-271^31.12%ID^E:3e-17^RecName: Full=Uncharacterized protein At1g76070;^Eukaryota; Viridiplantae; Streptophyta; Embryophyta; Tracheophyta; Spermatophyta; Magnoliophyta; eudicotyledons; Gunneridae; Pentapetalae; rosids; malvids; Brassicales; Brassicaceae; Camelineae; Arabidopsis	.	MeJA_TRINITY_DN18597_c0_g1::MeJA_TRINITY_DN18597_c0_g1_i1::g.152::m.152	3-719[+]	Y1607_ARATH^Y1607_ARATH^Q:23-237,H:57-271^32.08%ID^E:3e-19^RecName: Full=Uncharacterized protein At1g76070;^Eukaryota; Viridiplantae; Streptophyta; Embryophyta; Tracheophyta; Spermatophyta; Magnoliophyta; eudicotyledons; Gunneridae; Pentapetalae; rosids; malvids; Brassicales; Brassicaceae; Camelineae; Arabidopsis	.	.	.	ENOG410YQZK^NA	KEGG:ath:AT1G76070	GO:0005886^cellular_component^plasma membrane	.	.	.
MeJA_TRINITY_DN18530_c0_g1	MeJA_TRINITY_DN18530_c0_g1_i1	.	.	.	.	.	.	.	.	.	.	.	.	.	.
MeJA_TRINITY_DN18576_c0_g1	MeJA_TRINITY_DN18576_c0_g1_i1	.	.	.	.	.	.	.	.	.	.	.	.	.	.
MeJA_TRINITY_DN18576_c0_g1	MeJA_TRINITY_DN18576_c0_g1_i2	.	.	.	.	.	.	.	.	.	.	.	.	.	.
MeJA_TRINITY_DN18540_c0_g1	MeJA_TRINITY_DN18540_c0_g1_i1	BZIP2_ARATH^BZIP2_ARATH^Q:533-832,H:29-130^54.9%ID^E:1e-27^RecName: Full=bZIP transcription factor 2 {ECO:0000305};^Eukaryota; Viridiplantae; Streptophyta; Embryophyta; Tracheophyta; Spermatophyta; Magnoliophyta; eudicotyledons; Gunneridae; Pentapetalae; rosids; malvids; Brassicales; Brassicaceae; Camelineae; Arabidopsis	.	MeJA_TRINITY_DN18540_c0_g1::MeJA_TRINITY_DN18540_c0_g1_i1::g.154::m.154	467-883[+]	BZIP2_ARATH^BZIP2_ARATH^Q:23-122,H:29-130^54.9%ID^E:7e-30^RecName: Full=bZIP transcription factor 2 {ECO:0000305};^Eukaryota; Viridiplantae; Streptophyta; Embryophyta; Tracheophyta; Spermatophyta; Magnoliophyta; eudicotyledons; Gunneridae; Pentapetalae; rosids; malvids; Brassicales; Brassicaceae; Camelineae; Arabidopsis	PF00170.20^bZIP_1^bZIP transcription factor^23-70^E:6.8e-07`PF07716.14^bZIP_2^Basic region leucine zipper^23-65^E:8.5e-05	.	.	ENOG410YVAW^atbzip2, gbf5 atbzip2 (arabidopsis thaliana basic leucine-zipper 2)	KEGG:ath:AT2G18160	GO:0005634^cellular_component^nucleus`GO:0003677^molecular_function^DNA binding`GO:0003700^molecular_function^DNA binding transcription factor activity`GO:0046982^molecular_function^protein heterodimerization activity`GO:0006351^biological_process^transcription, DNA-templated	GO:0003700^molecular_function^DNA binding transcription factor activity`GO:0006355^biological_process^regulation of transcription, DNA-templated	.	.
MeJA_TRINITY_DN18540_c0_g1	MeJA_TRINITY_DN18540_c0_g1_i2	.	.	.	.	.	.	.	.	.	.	.	.	.	.
MeJA_TRINITY_DN18581_c0_g1	MeJA_TRINITY_DN18581_c0_g1_i1	QKY_ARATH^QKY_ARATH^Q:3-209,H:81-151^52.11%ID^E:9e-18^RecName: Full=Protein QUIRKY {ECO:0000303|PubMed:19180193};^Eukaryota; Viridiplantae; Streptophyta; Embryophyta; Tracheophyta; Spermatophyta; Magnoliophyta; eudicotyledons; Gunneridae; Pentapetalae; rosids; malvids; Brassicales; Brassicaceae; Camelineae; Arabidopsis	.	MeJA_TRINITY_DN18581_c0_g1::MeJA_TRINITY_DN18581_c0_g1_i1::g.155::m.155	3-383[+]	QKY_ARATH^QKY_ARATH^Q:1-69,H:81-151^52.11%ID^E:4e-18^RecName: Full=Protein QUIRKY {ECO:0000303|PubMed:19180193};^Eukaryota; Viridiplantae; Streptophyta; Embryophyta; Tracheophyta; Spermatophyta; Magnoliophyta; eudicotyledons; Gunneridae; Pentapetalae; rosids; malvids; Brassicales; Brassicaceae; Camelineae; Arabidopsis	.	.	.	ENOG410Y912^Plant phosphoribosyltransferase C-terminal	KEGG:ath:AT1G74720	GO:0016021^cellular_component^integral component of membrane`GO:0005886^cellular_component^plasma membrane`GO:0009506^cellular_component^plasmodesma`GO:0016757^molecular_function^transferase activity, transferring glycosyl groups`GO:0099402^biological_process^plant organ development	.	.	.
MeJA_TRINITY_DN18581_c0_g1	MeJA_TRINITY_DN18581_c0_g1_i2	QKY_ARATH^QKY_ARATH^Q:3-209,H:81-151^52.11%ID^E:6e-18^RecName: Full=Protein QUIRKY {ECO:0000303|PubMed:19180193};^Eukaryota; Viridiplantae; Streptophyta; Embryophyta; Tracheophyta; Spermatophyta; Magnoliophyta; eudicotyledons; Gunneridae; Pentapetalae; rosids; malvids; Brassicales; Brassicaceae; Camelineae; Arabidopsis	.	MeJA_TRINITY_DN18581_c0_g1::MeJA_TRINITY_DN18581_c0_g1_i2::g.156::m.156	3-413[+]	QKY_ARATH^QKY_ARATH^Q:1-69,H:81-151^52.11%ID^E:5e-18^RecName: Full=Protein QUIRKY {ECO:0000303|PubMed:19180193};^Eukaryota; Viridiplantae; Streptophyta; Embryophyta; Tracheophyta; Spermatophyta; Magnoliophyta; eudicotyledons; Gunneridae; Pentapetalae; rosids; malvids; Brassicales; Brassicaceae; Camelineae; Arabidopsis	.	.	.	ENOG410Y912^Plant phosphoribosyltransferase C-terminal	KEGG:ath:AT1G74720	GO:0016021^cellular_component^integral component of membrane`GO:0005886^cellular_component^plasma membrane`GO:0009506^cellular_component^plasmodesma`GO:0016757^molecular_function^transferase activity, transferring glycosyl groups`GO:0099402^biological_process^plant organ development	.	.	.
MeJA_TRINITY_DN18515_c1_g1	MeJA_TRINITY_DN18515_c1_g1_i1	LORF2_HUMAN^LORF2_HUMAN^Q:1-363,H:1074-1194^68.6%ID^E:4e-51^RecName: Full=LINE-1 retrotransposable element ORF2 protein;^Eukaryota; Metazoa; Chordata; Craniata; Vertebrata; Euteleostomi; Mammalia; Eutheria; Euarchontoglires; Primates; Haplorrhini; Catarrhini; Hominidae; Homo	.	.	.	.	.	.	.	ENOG410Y9TZ^NA	.	GO:0046872^molecular_function^metal ion binding`GO:0003964^molecular_function^RNA-directed DNA polymerase activity`GO:0009036^molecular_function^Type II site-specific deoxyribonuclease activity`GO:0006310^biological_process^DNA recombination`GO:0090305^biological_process^nucleic acid phosphodiester bond hydrolysis`GO:0032199^biological_process^reverse transcription involved in RNA-mediated transp…	.	.	.
MeJA_TRINITY_DN18525_c0_g1	MeJA_TRINITY_DN18525_c0_g1_i1	.	.	MeJA_TRINITY_DN18525_c0_g1::MeJA_TRINITY_DN18525_c0_g1_i1::g.157::m.157	2-376[+]	.	.	.	.	.	.	.	.	.	.
MeJA_TRINITY_DN18525_c0_g2	MeJA_TRINITY_DN18525_c0_g2_i1	.	.	MeJA_TRINITY_DN18525_c0_g2::MeJA_TRINITY_DN18525_c0_g2_i1::g.160::m.160	2-400[+]	.	.	.	.	.	.	.	.	.	.
MeJA_TRINITY_DN18525_c0_g1	MeJA_TRINITY_DN18525_c0_g1_i2	.	.	MeJA_TRINITY_DN18525_c0_g1::MeJA_TRINITY_DN18525_c0_g1_i2::g.161::m.161	2-427[+]	.	.	.	.	.	.	.	.	.	.
MeJA_TRINITY_DN18526_c0_g1	MeJA_TRINITY_DN18526_c0_g1_i1	MBR2_ARATH^MBR2_ARATH^Q:222-497,H:576-661^45.65%ID^E:6e-12^RecName: Full=E3 ubiquitin-protein ligase MBR2;^Eukaryota; Viridiplantae; Streptophyta; Embryophyta; Tracheophyta; Spermatophyta; Magnoliophyta; eudicotyledons; Gunneridae; Pentapetalae; rosids; malvids; Brassicales; Brassicaceae; Camelineae; Arabidopsis	.	.	.	.	.	.	.	ENOG41121N2^zinc ion binding	KEGG:ath:AT4G34040	GO:0046872^molecular_function^metal ion binding`GO:0061630^molecular_function^ubiquitin protein ligase activity`GO:0009908^biological_process^flower development`GO:0043161^biological_process^proteasome-mediated ubiquitin-dependent protein catabolic process`GO:0040008^biological_process^regulation of growth`GO:0010228^biological_process^vegetative to reproductive phase transition of meristem	.	.	.
MeJA_TRINITY_DN18526_c0_g1	MeJA_TRINITY_DN18526_c0_g1_i2	.	.	.	.	.	.	.	.	.	.	.	.	.	.
MeJA_TRINITY_DN18526_c0_g1	MeJA_TRINITY_DN18526_c0_g1_i3	MBR2_ARATH^MBR2_ARATH^Q:467-754,H:572-661^47.92%ID^E:2e-14^RecName: Full=E3 ubiquitin-protein ligase MBR2;^Eukaryota; Viridiplantae; Streptophyta; Embryophyta; Tracheophyta; Spermatophyta; Magnoliophyta; eudicotyledons; Gunneridae; Pentapetalae; rosids; malvids; Brassicales; Brassicaceae; Camelineae; Arabidopsis	.	MeJA_TRINITY_DN18526_c0_g1::MeJA_TRINITY_DN18526_c0_g1_i3::g.163::m.163	389-772[+]	RHG1A_ARATH^RHG1A_ARATH^Q:1-121,H:565-678^47.93%ID^E:2e-29^RecName: Full=Probable E3 ubiquitin-protein ligase RHG1A {ECO:0000305};^Eukaryota; Viridiplantae; Streptophyta; Embryophyta; Tracheophyta; Spermatophyta; Magnoliophyta; eudicotyledons; Gunneridae; Pentapetalae; rosids; malvids; Brassicales; Brassicaceae; Camelineae; Arabidopsis	PF12678.6^zf-rbx1^RING-H2 zinc finger domain^71-121^E:1.6e-11`PF13639.5^zf-RING_2^Ring finger domain^76-121^E:5e-11`PF00097.24^zf-C3HC4^Zinc finger, C3HC4 type (RING finger)^77-120^E:6.3e-07`PF13445.5^zf-RING_UBOX^RING-type zinc-finger^77-118^E:2e-06	.	.	ENOG41121N2^zinc ion binding	KEGG:ath:AT5G42940	GO:0046872^molecular_function^metal ion binding`GO:0061630^molecular_function^ubiquitin protein ligase activity`GO:0043161^biological_process^proteasome-mediated ubiquitin-dependent protein catabolic process	GO:0008270^molecular_function^zinc ion binding`GO:0046872^molecular_function^metal ion binding	.	.
MeJA_TRINITY_DN18526_c0_g1	MeJA_TRINITY_DN18526_c0_g1_i4	.	.	MeJA_TRINITY_DN18526_c0_g1::MeJA_TRINITY_DN18526_c0_g1_i4::g.164::m.164	166-615[+]	.	.	.	.	.	.	.	.	.	.
MeJA_TRINITY_DN18526_c0_g1	MeJA_TRINITY_DN18526_c0_g1_i5	MBR2_ARATH^MBR2_ARATH^Q:811-1098,H:572-661^47.92%ID^E:4e-15^RecName: Full=E3 ubiquitin-protein ligase MBR2;^Eukaryota; Viridiplantae; Streptophyta; Embryophyta; Tracheophyta; Spermatophyta; Magnoliophyta; eudicotyledons; Gunneridae; Pentapetalae; rosids; malvids; Brassicales; Brassicaceae; Camelineae; Arabidopsis	.	MeJA_TRINITY_DN18526_c0_g1::MeJA_TRINITY_DN18526_c0_g1_i5::g.165::m.165	166-1116[+]	RHG1A_ARATH^RHG1A_ARATH^Q:185-311,H:560-679^46.46%ID^E:8e-28^RecName: Full=Probable E3 ubiquitin-protein ligase RHG1A {ECO:0000305};^Eukaryota; Viridiplantae; Streptophyta; Embryophyta; Tracheophyta; Spermatophyta; Magnoliophyta; eudicotyledons; Gunneridae; Pentapetalae; rosids; malvids; Brassicales; Brassicaceae; Camelineae; Arabidopsis	PF12678.6^zf-rbx1^RING-H2 zinc finger domain^261-310^E:1e-10`PF13639.5^zf-RING_2^Ring finger domain^265-310^E:2.2e-10`PF00097.24^zf-C3HC4^Zinc finger, C3HC4 type (RING finger)^266-309^E:3e-06`PF13445.5^zf-RING_UBOX^RING-type zinc-finger^266-307^E:0.00015	.	.	ENOG41121N2^zinc ion binding	KEGG:ath:AT5G42940	GO:0046872^molecular_function^metal ion binding`GO:0061630^molecular_function^ubiquitin protein ligase activity`GO:0043161^biological_process^proteasome-mediated ubiquitin-dependent protein catabolic process	GO:0008270^molecular_function^zinc ion binding`GO:0046872^molecular_function^metal ion binding	.	.
MeJA_TRINITY_DN18542_c0_g1	MeJA_TRINITY_DN18542_c0_g1_i1	.	.	MeJA_TRINITY_DN18542_c0_g1::MeJA_TRINITY_DN18542_c0_g1_i1::g.166::m.166	230-556[+]	.	.	.	.	.	.	.	.	.	.
MeJA_TRINITY_DN18542_c0_g1	MeJA_TRINITY_DN18542_c0_g1_i2	.	.	MeJA_TRINITY_DN18542_c0_g1::MeJA_TRINITY_DN18542_c0_g1_i2::g.167::m.167	182-508[+]	.	.	.	.	.	.	.	.	.	.
MeJA_TRINITY_DN18542_c0_g1	MeJA_TRINITY_DN18542_c0_g1_i3	.	.	.	.	.	.	.	.	.	.	.	.	.	.
MeJA_TRINITY_DN18511_c0_g1	MeJA_TRINITY_DN18511_c0_g1_i1	.	.	MeJA_TRINITY_DN18511_c0_g1::MeJA_TRINITY_DN18511_c0_g1_i1::g.169::m.169	2-943[+]	.	.	.	.	.	.	.	.	.	.
MeJA_TRINITY_DN18516_c0_g1	MeJA_TRINITY_DN18516_c0_g1_i1	.	.	.	.	.	.	.	.	.	.	.	.	.	.
MeJA_TRINITY_DN18516_c0_g2	MeJA_TRINITY_DN18516_c0_g2_i1	.	.	.	.	.	.	.	.	.	.	.	.	.	.
MeJA_TRINITY_DN18508_c0_g1	MeJA_TRINITY_DN18508_c0_g1_i1	BETL1_ARATH^BETL1_ARATH^Q:128-526,H:1-137^64.23%ID^E:1e-47^RecName: Full=Bet1-like protein At4g14600;^Eukaryota; Viridiplantae; Streptophyta; Embryophyta; Tracheophyta; Spermatophyta; Magnoliophyta; eudicotyledons; Gunneridae; Pentapetalae; rosids; malvids; Brassicales; Brassicaceae; Camelineae; Arabidopsis	.	MeJA_TRINITY_DN18508_c0_g1::MeJA_TRINITY_DN18508_c0_g1_i1::g.170::m.170	128-529[+]	BETL1_ARATH^BETL1_ARATH^Q:1-133,H:1-137^64.23%ID^E:8e-58^RecName: Full=Bet1-like protein At4g14600;^Eukaryota; Viridiplantae; Streptophyta; Embryophyta; Tracheophyta; Spermatophyta; Magnoliophyta; eudicotyledons; Gunneridae; Pentapetalae; rosids; malvids; Brassicales; Brassicaceae; Camelineae; Arabidopsis	.	.	ExpAA=21.65^PredHel=1^Topology=i105-127o	ENOG410Y34R^vesicle-mediated transport	KEGG:ath:AT4G14600`KO:K08505	GO:0005789^cellular_component^endoplasmic reticulum membrane`GO:0000139^cellular_component^Golgi membrane`GO:0016021^cellular_component^integral component of membrane`GO:0005886^cellular_component^plasma membrane`GO:0015031^biological_process^protein transport`GO:0016192^biological_process^vesicle-mediated transport	.	.	.
MeJA_TRINITY_DN18508_c0_g1	MeJA_TRINITY_DN18508_c0_g1_i2	BETL1_ARATH^BETL1_ARATH^Q:150-548,H:1-137^64.23%ID^E:2e-47^RecName: Full=Bet1-like protein At4g14600;^Eukaryota; Viridiplantae; Streptophyta; Embryophyta; Tracheophyta; Spermatophyta; Magnoliophyta; eudicotyledons; Gunneridae; Pentapetalae; rosids; malvids; Brassicales; Brassicaceae; Camelineae; Arabidopsis	.	MeJA_TRINITY_DN18508_c0_g1::MeJA_TRINITY_DN18508_c0_g1_i2::g.171::m.171	150-551[+]	BETL1_ARATH^BETL1_ARATH^Q:1-133,H:1-137^64.23%ID^E:8e-58^RecName: Full=Bet1-like protein At4g14600;^Eukaryota; Viridiplantae; Streptophyta; Embryophyta; Tracheophyta; Spermatophyta; Magnoliophyta; eudicotyledons; Gunneridae; Pentapetalae; rosids; malvids; Brassicales; Brassicaceae; Camelineae; Arabidopsis	.	.	ExpAA=21.65^PredHel=1^Topology=i105-127o	ENOG410Y34R^vesicle-mediated transport	KEGG:ath:AT4G14600`KO:K08505	GO:0005789^cellular_component^endoplasmic reticulum membrane`GO:0000139^cellular_component^Golgi membrane`GO:0016021^cellular_component^integral component of membrane`GO:0005886^cellular_component^plasma membrane`GO:0015031^biological_process^protein transport`GO:0016192^biological_process^vesicle-mediated transport	.	.	.
MeJA_TRINITY_DN18508_c0_g1	MeJA_TRINITY_DN18508_c0_g1_i3	BETL1_ARATH^BETL1_ARATH^Q:111-509,H:1-137^64.23%ID^E:1e-47^RecName: Full=Bet1-like protein At4g14600;^Eukaryota; Viridiplantae; Streptophyta; Embryophyta; Tracheophyta; Spermatophyta; Magnoliophyta; eudicotyledons; Gunneridae; Pentapetalae; rosids; malvids; Brassicales; Brassicaceae; Camelineae; Arabidopsis	.	MeJA_TRINITY_DN18508_c0_g1::MeJA_TRINITY_DN18508_c0_g1_i3::g.172::m.172	111-512[+]	BETL1_ARATH^BETL1_ARATH^Q:1-133,H:1-137^64.23%ID^E:8e-58^RecName: Full=Bet1-like protein At4g14600;^Eukaryota; Viridiplantae; Streptophyta; Embryophyta; Tracheophyta; Spermatophyta; Magnoliophyta; eudicotyledons; Gunneridae; Pentapetalae; rosids; malvids; Brassicales; Brassicaceae; Camelineae; Arabidopsis	.	.	ExpAA=21.65^PredHel=1^Topology=i105-127o	ENOG410Y34R^vesicle-mediated transport	KEGG:ath:AT4G14600`KO:K08505	GO:0005789^cellular_component^endoplasmic reticulum membrane`GO:0000139^cellular_component^Golgi membrane`GO:0016021^cellular_component^integral component of membrane`GO:0005886^cellular_component^plasma membrane`GO:0015031^biological_process^protein transport`GO:0016192^biological_process^vesicle-mediated transport	.	.	.
MeJA_TRINITY_DN18508_c0_g1	MeJA_TRINITY_DN18508_c0_g1_i4	BETL1_ARATH^BETL1_ARATH^Q:29-217,H:1-67^68.66%ID^E:7e-23^RecName: Full=Bet1-like protein At4g14600;^Eukaryota; Viridiplantae; Streptophyta; Embryophyta; Tracheophyta; Spermatophyta; Magnoliophyta; eudicotyledons; Gunneridae; Pentapetalae; rosids; malvids; Brassicales; Brassicaceae; Camelineae; Arabidopsis	.	.	.	.	.	.	.	ENOG410Y34R^vesicle-mediated transport	KEGG:ath:AT4G14600`KO:K08505	GO:0005789^cellular_component^endoplasmic reticulum membrane`GO:0000139^cellular_component^Golgi membrane`GO:0016021^cellular_component^integral component of membrane`GO:0005886^cellular_component^plasma membrane`GO:0015031^biological_process^protein transport`GO:0016192^biological_process^vesicle-mediated transport	.	.	.
MeJA_TRINITY_DN18578_c0_g1	MeJA_TRINITY_DN18578_c0_g1_i1	RS3A2_VITVI^RS3A2_VITVI^Q:108-191,H:71-98^82.14%ID^E:4e-08^RecName: Full=40S ribosomal protein S3a-2 {ECO:0000255|HAMAP-Rule:MF_03122};^Eukaryota; Viridiplantae; Streptophyta; Embryophyta; Tracheophyta; Spermatophyta; Magnoliophyta; eudicotyledons; Gunneridae; Pentapetalae; rosids; Vitales; Vitaceae; Vitis`RS3A2_VITVI^RS3A2_VITVI^Q:68-109,H:56-69^78.57%ID^E:4e-08^RecName: Full=40S ribosomal prote…	.	.	.	.	.	.	.	COG1890^Ribosomal protein	.	GO:0005840^cellular_component^ribosome`GO:0003735^molecular_function^structural constituent of ribosome`GO:0006412^biological_process^translation	.	.	.
MeJA_TRINITY_DN18578_c0_g1	MeJA_TRINITY_DN18578_c0_g1_i2	RS3A2_VITVI^RS3A2_VITVI^Q:1331-1414,H:71-98^82.14%ID^E:3e-07^RecName: Full=40S ribosomal protein S3a-2 {ECO:0000255|HAMAP-Rule:MF_03122};^Eukaryota; Viridiplantae; Streptophyta; Embryophyta; Tracheophyta; Spermatophyta; Magnoliophyta; eudicotyledons; Gunneridae; Pentapetalae; rosids; Vitales; Vitaceae; Vitis`RS3A2_VITVI^RS3A2_VITVI^Q:1288-1332,H:55-69^73.33%ID^E:3e-07^RecName: Full=40S ribosomal …	.	.	.	.	.	.	.	COG1890^Ribosomal protein	.	GO:0005840^cellular_component^ribosome`GO:0003735^molecular_function^structural constituent of ribosome`GO:0006412^biological_process^translation	.	.	.
MeJA_TRINITY_DN18582_c0_g1	MeJA_TRINITY_DN18582_c0_g1_i1	AB6G_ARATH^AB6G_ARATH^Q:12-698,H:498-726^81.22%ID^E:4e-119^RecName: Full=ABC transporter G family member 6;^Eukaryota; Viridiplantae; Streptophyta; Embryophyta; Tracheophyta; Spermatophyta; Magnoliophyta; eudicotyledons; Gunneridae; Pentapetalae; rosids; malvids; Brassicales; Brassicaceae; Camelineae; Arabidopsis	.	MeJA_TRINITY_DN18582_c0_g1::MeJA_TRINITY_DN18582_c0_g1_i1::g.173::m.173	3-704[+]	AB6G_ARATH^AB6G_ARATH^Q:4-232,H:498-726^81.22%ID^E:1e-130^RecName: Full=ABC transporter G family member 6;^Eukaryota; Viridiplantae; Streptophyta; Embryophyta; Tracheophyta; Spermatophyta; Magnoliophyta; eudicotyledons; Gunneridae; Pentapetalae; rosids; malvids; Brassicales; Brassicaceae; Camelineae; Arabidopsis	PF01061.23^ABC2_membrane^ABC-2 type transporter^3-137^E:1.6e-26	.	ExpAA=93.82^PredHel=4^Topology=i21-43o56-78i85-107o206-228i	COG1131^(ABC) transporter	KEGG:ath:AT5G13580	GO:0016021^cellular_component^integral component of membrane`GO:0005886^cellular_component^plasma membrane`GO:0005524^molecular_function^ATP binding`GO:0042626^molecular_function^ATPase activity, coupled to transmembrane movement of substances`GO:0009624^biological_process^response to nematode`GO:0010345^biological_process^suberin biosynthetic process	GO:0016020^cellular_component^membrane	.	.
MeJA_TRINITY_DN18582_c0_g1	MeJA_TRINITY_DN18582_c0_g1_i2	AB6G_ARATH^AB6G_ARATH^Q:12-683,H:498-721^80.8%ID^E:2e-115^RecName: Full=ABC transporter G family member 6;^Eukaryota; Viridiplantae; Streptophyta; Embryophyta; Tracheophyta; Spermatophyta; Magnoliophyta; eudicotyledons; Gunneridae; Pentapetalae; rosids; malvids; Brassicales; Brassicaceae; Camelineae; Arabidopsis	.	MeJA_TRINITY_DN18582_c0_g1::MeJA_TRINITY_DN18582_c0_g1_i2::g.174::m.174	3-704[+]	AB6G_ARATH^AB6G_ARATH^Q:4-232,H:498-726^81.22%ID^E:3e-131^RecName: Full=ABC transporter G family member 6;^Eukaryota; Viridiplantae; Streptophyta; Embryophyta; Tracheophyta; Spermatophyta; Magnoliophyta; eudicotyledons; Gunneridae; Pentapetalae; rosids; malvids; Brassicales; Brassicaceae; Camelineae; Arabidopsis	PF01061.23^ABC2_membrane^ABC-2 type transporter^3-137^E:1.6e-26	.	ExpAA=94.07^PredHel=4^Topology=i21-43o56-78i85-107o206-228i	COG1131^(ABC) transporter	KEGG:ath:AT5G13580	GO:0016021^cellular_component^integral component of membrane`GO:0005886^cellular_component^plasma membrane`GO:0005524^molecular_function^ATP binding`GO:0042626^molecular_function^ATPase activity, coupled to transmembrane movement of substances`GO:0009624^biological_process^response to nematode`GO:0010345^biological_process^suberin biosynthetic process	GO:0016020^cellular_component^membrane	.	.
MeJA_TRINITY_DN18531_c0_g1	MeJA_TRINITY_DN18531_c0_g1_i1	.	.	.	.	.	.	.	.	.	.	.	.	.	.
MeJA_TRINITY_DN18531_c0_g2	MeJA_TRINITY_DN18531_c0_g2_i1	.	.	.	.	.	.	.	.	.	.	.	.	.	.
MeJA_TRINITY_DN18531_c0_g3	MeJA_TRINITY_DN18531_c0_g3_i1	KEULE_ARATH^KEULE_ARATH^Q:198-764,H:202-391^73.82%ID^E:9e-95^RecName: Full=SNARE-interacting protein KEULE;^Eukaryota; Viridiplantae; Streptophyta; Embryophyta; Tracheophyta; Spermatophyta; Magnoliophyta; eudicotyledons; Gunneridae; Pentapetalae; rosids; malvids; Brassicales; Brassicaceae; Camelineae; Arabidopsis	.	MeJA_TRINITY_DN18531_c0_g3::MeJA_TRINITY_DN18531_c0_g3_i1::g.175::m.175	246-764[+]	KEULE_ARATH^KEULE_ARATH^Q:1-173,H:218-391^73.14%ID^E:6e-86^RecName: Full=SNARE-interacting protein KEULE;^Eukaryota; Viridiplantae; Streptophyta; Embryophyta; Tracheophyta; Spermatophyta; Magnoliophyta; eudicotyledons; Gunneridae; Pentapetalae; rosids; malvids; Brassicales; Brassicaceae; Camelineae; Arabidopsis	PF00995.22^Sec1^Sec1 family^23-173^E:1.3e-39	.	.	COG5158^Vacuolar Protein	KEGG:ath:AT1G12360`KO:K15292	GO:0005856^cellular_component^cytoskeleton`GO:0005829^cellular_component^cytosol`GO:0019898^cellular_component^extrinsic component of membrane`GO:0009524^cellular_component^phragmoplast`GO:0005886^cellular_component^plasma membrane`GO:0005773^cellular_component^vacuole`GO:0007049^biological_process^cell cycle`GO:0051301^biological_process^cell division`GO:0015031^biological_process^protein transp…	GO:0006904^biological_process^vesicle docking involved in exocytosis`GO:0016192^biological_process^vesicle-mediated transport	.	.
MeJA_TRINITY_DN18531_c0_g1	MeJA_TRINITY_DN18531_c0_g1_i2	.	.	.	.	.	.	.	.	.	.	.	.	.	.
MeJA_TRINITY_DN18531_c0_g3	MeJA_TRINITY_DN18531_c0_g3_i2	KEULE_ARATH^KEULE_ARATH^Q:742-837,H:197-228^75%ID^E:7e-09^RecName: Full=SNARE-interacting protein KEULE;^Eukaryota; Viridiplantae; Streptophyta; Embryophyta; Tracheophyta; Spermatophyta; Magnoliophyta; eudicotyledons; Gunneridae; Pentapetalae; rosids; malvids; Brassicales; Brassicaceae; Camelineae; Arabidopsis`KEULE_ARATH^KEULE_ARATH^Q:636-731,H:161-192^46.88%ID^E:7e-09^RecName: Full=SNARE-intera…	.	.	.	.	.	.	.	COG5158^Vacuolar Protein	KEGG:ath:AT1G12360`KO:K15292	GO:0005856^cellular_component^cytoskeleton`GO:0005829^cellular_component^cytosol`GO:0019898^cellular_component^extrinsic component of membrane`GO:0009524^cellular_component^phragmoplast`GO:0005886^cellular_component^plasma membrane`GO:0005773^cellular_component^vacuole`GO:0007049^biological_process^cell cycle`GO:0051301^biological_process^cell division`GO:0015031^biological_process^protein transp…	.	.	.
MeJA_TRINITY_DN18531_c0_g2	MeJA_TRINITY_DN18531_c0_g2_i2	.	.	.	.	.	.	.	.	.	.	.	.	.	.
MeJA_TRINITY_DN18531_c0_g3	MeJA_TRINITY_DN18531_c0_g3_i3	KEULE_ARATH^KEULE_ARATH^Q:198-278,H:202-228^81.48%ID^E:8e-10^RecName: Full=SNARE-interacting protein KEULE;^Eukaryota; Viridiplantae; Streptophyta; Embryophyta; Tracheophyta; Spermatophyta; Magnoliophyta; eudicotyledons; Gunneridae; Pentapetalae; rosids; malvids; Brassicales; Brassicaceae; Camelineae; Arabidopsis`KEULE_ARATH^KEULE_ARATH^Q:7-105,H:160-192^48.48%ID^E:8e-10^RecName: Full=SNARE-inter…	.	.	.	.	.	.	.	COG5158^Vacuolar Protein	KEGG:ath:AT1G12360`KO:K15292	GO:0005856^cellular_component^cytoskeleton`GO:0005829^cellular_component^cytosol`GO:0019898^cellular_component^extrinsic component of membrane`GO:0009524^cellular_component^phragmoplast`GO:0005886^cellular_component^plasma membrane`GO:0005773^cellular_component^vacuole`GO:0007049^biological_process^cell cycle`GO:0051301^biological_process^cell division`GO:0015031^biological_process^protein transp…	.	.	.
MeJA_TRINITY_DN18556_c0_g1	MeJA_TRINITY_DN18556_c0_g1_i1	POLR1_ARATH^POLR1_ARATH^Q:29-1657,H:921-1466^45.39%ID^E:7e-137^RecName: Full=Retrovirus-related Pol polyprotein from transposon RE1;^Eukaryota; Viridiplantae; Streptophyta; Embryophyta; Tracheophyta; Spermatophyta; Magnoliophyta; eudicotyledons; Gunneridae; Pentapetalae; rosids; malvids; Brassicales; Brassicaceae; Camelineae; Arabidopsis`POLR1_ARATH^POLR1_ARATH^Q:2993-3382,H:329-457^35.38%ID^E:3e…	.	MeJA_TRINITY_DN18556_c0_g1::MeJA_TRINITY_DN18556_c0_g1_i1::g.176::m.176	203-1675[+]	POLR1_ARATH^POLR1_ARATH^Q:1-485,H:972-1466^49.09%ID^E:7e-148^RecName: Full=Retrovirus-related Pol polyprotein from transposon RE1;^Eukaryota; Viridiplantae; Streptophyta; Embryophyta; Tracheophyta; Spermatophyta; Magnoliophyta; eudicotyledons; Gunneridae; Pentapetalae; rosids; malvids; Brassicales; Brassicaceae; Camelineae; Arabidopsis	PF07727.13^RVT_2^Reverse transcriptase (RNA-dependent DNA polymerase)^11-245^E:2.3e-65	.	.	.	.	GO:0004190^molecular_function^aspartic-type endopeptidase activity`GO:0004519^molecular_function^endonuclease activity`GO:0046872^molecular_function^metal ion binding`GO:0003676^molecular_function^nucleic acid binding`GO:0003964^molecular_function^RNA-directed DNA polymerase activity`GO:0015074^biological_process^DNA integration`GO:0006310^biological_process^DNA recombination	.	.	.
MeJA_TRINITY_DN18556_c0_g1	MeJA_TRINITY_DN18556_c0_g1_i2	POLR1_ARATH^POLR1_ARATH^Q:18-581,H:1278-1466^50.26%ID^E:8e-47^RecName: Full=Retrovirus-related Pol polyprotein from transposon RE1;^Eukaryota; Viridiplantae; Streptophyta; Embryophyta; Tracheophyta; Spermatophyta; Magnoliophyta; eudicotyledons; Gunneridae; Pentapetalae; rosids; malvids; Brassicales; Brassicaceae; Camelineae; Arabidopsis`POLR1_ARATH^POLR1_ARATH^Q:1917-2306,H:329-457^35.38%ID^E:3e-…	.	MeJA_TRINITY_DN18556_c0_g1::MeJA_TRINITY_DN18556_c0_g1_i2::g.179::m.179	813-1556[+]	POLX_TOBAC^POLX_TOBAC^Q:64-220,H:38-195^24.53%ID^E:2e-07^RecName: Full=Retrovirus-related Pol polyprotein from transposon TNT 1-94;^Eukaryota; Viridiplantae; Streptophyta; Embryophyta; Tracheophyta; Spermatophyta; Magnoliophyta; eudicotyledons; Gunneridae; Pentapetalae; asterids; lamiids; Solanales; Solanaceae; Nicotianoideae; Nicotianeae; Nicotiana	PF14223.5^Retrotran_gag_2^gag-polypeptide of LTR copia-type^77-214^E:2.9e-23`PF03732.16^Retrotrans_gag^Retrotransposon gag protein^99-179^E:1.8e-06	.	.	.	.	GO:0004190^molecular_function^aspartic-type endopeptidase activity`GO:0004519^molecular_function^endonuclease activity`GO:0003676^molecular_function^nucleic acid binding`GO:0003964^molecular_function^RNA-directed DNA polymerase activity`GO:0008270^molecular_function^zinc ion binding`GO:0015074^biological_process^DNA integration	.	.	.
MeJA_TRINITY_DN18545_c0_g1	MeJA_TRINITY_DN18545_c0_g1_i1	CRK2_ARATH^CRK2_ARATH^Q:3-752,H:2-255^48.63%ID^E:2e-66^RecName: Full=Cysteine-rich receptor-like protein kinase 2;^Eukaryota; Viridiplantae; Streptophyta; Embryophyta; Tracheophyta; Spermatophyta; Magnoliophyta; eudicotyledons; Gunneridae; Pentapetalae; rosids; malvids; Brassicales; Brassicaceae; Camelineae; Arabidopsis`CRK2_ARATH^CRK2_ARATH^Q:765-1196,H:29-172^45.14%ID^E:1e-38^RecName: Full=Cyst…	.	MeJA_TRINITY_DN18545_c0_g1::MeJA_TRINITY_DN18545_c0_g1_i1::g.182::m.182	3-1196[+]	CRK2_ARATH^CRK2_ARATH^Q:1-250,H:2-255^48.63%ID^E:4e-71^RecName: Full=Cysteine-rich receptor-like protein kinase 2;^Eukaryota; Viridiplantae; Streptophyta; Embryophyta; Tracheophyta; Spermatophyta; Magnoliophyta; eudicotyledons; Gunneridae; Pentapetalae; rosids; malvids; Brassicales; Brassicaceae; Camelineae; Arabidopsis`CRK2_ARATH^CRK2_ARATH^Q:255-398,H:29-172^45.14%ID^E:9e-39^RecName: Full=Cyste…	PF01657.16^Stress-antifung^Salt stress response/antifungal^58-131^E:2.7e-09`PF01657.16^Stress-antifung^Salt stress response/antifungal^152-239^E:9.9e-11`PF01657.16^Stress-antifung^Salt stress response/antifungal^266-358^E:8e-12	.	ExpAA=16.95^PredHel=1^Topology=i7-24o	COG0515^Serine Threonine protein kinase	KEGG:ath:AT1G70520	GO:0016021^cellular_component^integral component of membrane`GO:0005886^cellular_component^plasma membrane`GO:0009506^cellular_component^plasmodesma`GO:0005524^molecular_function^ATP binding`GO:0004674^molecular_function^protein serine/threonine kinase activity`GO:0046777^biological_process^protein autophosphorylation`GO:0010193^biological_process^response to ozone	.	.	.
MeJA_TRINITY_DN18545_c0_g1	MeJA_TRINITY_DN18545_c0_g1_i2	CRK2_ARATH^CRK2_ARATH^Q:3-752,H:2-255^48.63%ID^E:3e-68^RecName: Full=Cysteine-rich receptor-like protein kinase 2;^Eukaryota; Viridiplantae; Streptophyta; Embryophyta; Tracheophyta; Spermatophyta; Magnoliophyta; eudicotyledons; Gunneridae; Pentapetalae; rosids; malvids; Brassicales; Brassicaceae; Camelineae; Arabidopsis	.	MeJA_TRINITY_DN18545_c0_g1::MeJA_TRINITY_DN18545_c0_g1_i2::g.183::m.183	3-791[+]	CRK2_ARATH^CRK2_ARATH^Q:1-250,H:2-255^48.63%ID^E:6e-73^RecName: Full=Cysteine-rich receptor-like protein kinase 2;^Eukaryota; Viridiplantae; Streptophyta; Embryophyta; Tracheophyta; Spermatophyta; Magnoliophyta; eudicotyledons; Gunneridae; Pentapetalae; rosids; malvids; Brassicales; Brassicaceae; Camelineae; Arabidopsis	PF01657.16^Stress-antifung^Salt stress response/antifungal^58-131^E:1.3e-09`PF01657.16^Stress-antifung^Salt stress response/antifungal^152-239^E:4.5e-11	.	ExpAA=17.26^PredHel=1^Topology=i7-24o	COG0515^Serine Threonine protein kinase	KEGG:ath:AT1G70520	GO:0016021^cellular_component^integral component of membrane`GO:0005886^cellular_component^plasma membrane`GO:0009506^cellular_component^plasmodesma`GO:0005524^molecular_function^ATP binding`GO:0004674^molecular_function^protein serine/threonine kinase activity`GO:0046777^biological_process^protein autophosphorylation`GO:0010193^biological_process^response to ozone	.	.	.
MeJA_TRINITY_DN18545_c0_g1	MeJA_TRINITY_DN18545_c0_g1_i3	CRK2_ARATH^CRK2_ARATH^Q:178-609,H:29-172^45.14%ID^E:1e-40^RecName: Full=Cysteine-rich receptor-like protein kinase 2;^Eukaryota; Viridiplantae; Streptophyta; Embryophyta; Tracheophyta; Spermatophyta; Magnoliophyta; eudicotyledons; Gunneridae; Pentapetalae; rosids; malvids; Brassicales; Brassicaceae; Camelineae; Arabidopsis`CRK2_ARATH^CRK2_ARATH^Q:1-165,H:198-255^60.34%ID^E:5e-14^RecName: Full=Cys…	.	MeJA_TRINITY_DN18545_c0_g1::MeJA_TRINITY_DN18545_c0_g1_i3::g.184::m.184	1-609[+]	CRK2_ARATH^CRK2_ARATH^Q:60-203,H:29-172^45.14%ID^E:1e-40^RecName: Full=Cysteine-rich receptor-like protein kinase 2;^Eukaryota; Viridiplantae; Streptophyta; Embryophyta; Tracheophyta; Spermatophyta; Magnoliophyta; eudicotyledons; Gunneridae; Pentapetalae; rosids; malvids; Brassicales; Brassicaceae; Camelineae; Arabidopsis`CRK2_ARATH^CRK2_ARATH^Q:1-55,H:198-255^60.34%ID^E:4e-14^RecName: Full=Cyste…	PF01657.16^Stress-antifung^Salt stress response/antifungal^2-44^E:1.6e-06`PF01657.16^Stress-antifung^Salt stress response/antifungal^71-163^E:2e-12	.	.	COG0515^Serine Threonine protein kinase	KEGG:ath:AT1G70520	GO:0016021^cellular_component^integral component of membrane`GO:0005886^cellular_component^plasma membrane`GO:0009506^cellular_component^plasmodesma`GO:0005524^molecular_function^ATP binding`GO:0004674^molecular_function^protein serine/threonine kinase activity`GO:0046777^biological_process^protein autophosphorylation`GO:0010193^biological_process^response to ozone	.	.	.
MeJA_TRINITY_DN12369_c0_g1	MeJA_TRINITY_DN12369_c0_g1_i1	.	.	MeJA_TRINITY_DN12369_c0_g1::MeJA_TRINITY_DN12369_c0_g1_i1::g.185::m.185	308-823[+]	.	.	.	.	.	.	.	.	.	.
MeJA_TRINITY_DN12377_c0_g1	MeJA_TRINITY_DN12377_c0_g1_i1	FRS5_ARATH^FRS5_ARATH^Q:6-413,H:359-493^34.31%ID^E:5e-20^RecName: Full=Protein FAR1-RELATED SEQUENCE 5;^Eukaryota; Viridiplantae; Streptophyta; Embryophyta; Tracheophyta; Spermatophyta; Magnoliophyta; eudicotyledons; Gunneridae; Pentapetalae; rosids; malvids; Brassicales; Brassicaceae; Camelineae; Arabidopsis	.	MeJA_TRINITY_DN12377_c0_g1::MeJA_TRINITY_DN12377_c0_g1_i1::g.186::m.186	3-416[+]	FRS5_ARATH^FRS5_ARATH^Q:2-137,H:359-493^34.31%ID^E:4e-20^RecName: Full=Protein FAR1-RELATED SEQUENCE 5;^Eukaryota; Viridiplantae; Streptophyta; Embryophyta; Tracheophyta; Spermatophyta; Magnoliophyta; eudicotyledons; Gunneridae; Pentapetalae; rosids; malvids; Brassicales; Brassicaceae; Camelineae; Arabidopsis	PF10551.8^MULE^MULE transposase domain^2-35^E:2.2e-09	.	.	ENOG410ZJSX^protein FAR1-RELATED SEQUENCE 5-like	KEGG:ath:AT4G38180	GO:0005634^cellular_component^nucleus`GO:0008270^molecular_function^zinc ion binding`GO:0006355^biological_process^regulation of transcription, DNA-templated	.	.	.
MeJA_TRINITY_DN12355_c0_g1	MeJA_TRINITY_DN12355_c0_g1_i1	PGES2_DANRE^PGES2_DANRE^Q:324-971,H:107-370^45.45%ID^E:7e-67^RecName: Full=Prostaglandin E synthase 2;^Eukaryota; Metazoa; Chordata; Craniata; Vertebrata; Euteleostomi; Actinopterygii; Neopterygii; Teleostei; Ostariophysi; Cypriniformes; Cyprinidae; Danio	.	MeJA_TRINITY_DN12355_c0_g1::MeJA_TRINITY_DN12355_c0_g1_i1::g.187::m.187	69-1004[+]	PGES2_DANRE^PGES2_DANRE^Q:86-301,H:107-370^45.45%ID^E:2e-69^RecName: Full=Prostaglandin E synthase 2;^Eukaryota; Metazoa; Chordata; Craniata; Vertebrata; Euteleostomi; Actinopterygii; Neopterygii; Teleostei; Ostariophysi; Cypriniformes; Cyprinidae; Danio	PF00462.23^Glutaredoxin^Glutaredoxin^86-140^E:2.2e-10`PF02798.19^GST_N^Glutathione S-transferase, N-terminal domain^86-146^E:0.00011`PF13417.5^GST_N_3^Glutathione S-transferase, N-terminal domain^88-155^E:1.3e-13`PF13409.5^GST_N_2^Glutathione S-transferase, N-terminal domain^93-150^E:6.6e-07`PF17172.3^GST_N_4^Glutathione S-transferase N-terminal domain^95-182^E:1.6e-07`PF00043.24^GST_C^Glutathion…	.	.	ENOG410XS2X^prostaglandin E synthase	KEGG:dre:799964`KO:K05309	GO:0000139^cellular_component^Golgi membrane`GO:0016021^cellular_component^integral component of membrane`GO:0009055^molecular_function^electron transfer activity`GO:0043295^molecular_function^glutathione binding`GO:0020037^molecular_function^heme binding`GO:0016829^molecular_function^lyase activity`GO:0050220^molecular_function^prostaglandin-E synthase activity`GO:0015035^molecular_function^prot…	GO:0009055^molecular_function^electron transfer activity`GO:0015035^molecular_function^protein disulfide oxidoreductase activity`GO:0045454^biological_process^cell redox homeostasis`GO:0005515^molecular_function^protein binding	.	.
MeJA_TRINITY_DN12390_c0_g1	MeJA_TRINITY_DN12390_c0_g1_i1	YI31B_YEAST^YI31B_YEAST^Q:575-3,H:614-802^47.12%ID^E:3e-51^RecName: Full=Transposon Ty3-I Gag-Pol polyprotein;^Eukaryota; Fungi; Dikarya; Ascomycota; Saccharomycotina; Saccharomycetes; Saccharomycetales; Saccharomycetaceae; Saccharomyces	.	.	.	.	.	.	.	.	KEGG:sce:YIL082W-A`KO:K07497	GO:0005737^cellular_component^cytoplasm`GO:0005634^cellular_component^nucleus`GO:0000943^cellular_component^retrotransposon nucleocapsid`GO:0004190^molecular_function^aspartic-type endopeptidase activity`GO:0005524^molecular_function^ATP binding`GO:0003677^molecular_function^DNA binding`GO:0003887^molecular_function^DNA-directed DNA polymerase activity`GO:0008233^molecular_function^peptidase acti…	.	.	.
MeJA_TRINITY_DN12356_c0_g1	MeJA_TRINITY_DN12356_c0_g1_i1	.	.	.	.	.	.	.	.	.	.	.	.	.	.
MeJA_TRINITY_DN12356_c0_g1	MeJA_TRINITY_DN12356_c0_g1_i2	.	.	.	.	.	.	.	.	.	.	.	.	.	.
MeJA_TRINITY_DN12356_c0_g1	MeJA_TRINITY_DN12356_c0_g1_i3	.	.	.	.	.	.	.	.	.	.	.	.	.	.
MeJA_TRINITY_DN12341_c0_g1	MeJA_TRINITY_DN12341_c0_g1_i1	.	.	.	.	.	.	.	.	.	.	.	.	.	.
MeJA_TRINITY_DN12341_c0_g1	MeJA_TRINITY_DN12341_c0_g1_i2	.	.	.	.	.	.	.	.	.	.	.	.	.	.
MeJA_TRINITY_DN12399_c0_g1	MeJA_TRINITY_DN12399_c0_g1_i1	TRA1_MAIZE^TRA1_MAIZE^Q:395-138,H:354-444^27.47%ID^E:3e-07^RecName: Full=Putative AC transposase;^Eukaryota; Viridiplantae; Streptophyta; Embryophyta; Tracheophyta; Spermatophyta; Magnoliophyta; Liliopsida; Poales; Poaceae; PACMAD clade; Panicoideae; Andropogonodae; Andropogoneae; Tripsacinae; Zea`TRA1_MAIZE^TRA1_MAIZE^Q:105-58,H:456-471^68.75%ID^E:3e-07^RecName: Full=Putative AC transposase;^Euk…	.	.	.	.	.	.	.	.	.	GO:0003677^molecular_function^DNA binding`GO:0046983^molecular_function^protein dimerization activity`GO:0006310^biological_process^DNA recombination`GO:0032196^biological_process^transposition	.	.	.
MeJA_TRINITY_DN12305_c0_g1	MeJA_TRINITY_DN12305_c0_g1_i1	R13L3_ARATH^R13L3_ARATH^Q:390-88,H:428-526^29.81%ID^E:2e-06^RecName: Full=Putative disease resistance RPP13-like protein 3;^Eukaryota; Viridiplantae; Streptophyta; Embryophyta; Tracheophyta; Spermatophyta; Magnoliophyta; eudicotyledons; Gunneridae; Pentapetalae; rosids; malvids; Brassicales; Brassicaceae; Camelineae; Arabidopsis	.	MeJA_TRINITY_DN12305_c0_g1::MeJA_TRINITY_DN12305_c0_g1_i1::g.189::m.189	1-390[-]	R13L3_ARATH^R13L3_ARATH^Q:1-101,H:428-526^29.81%ID^E:1e-06^RecName: Full=Putative disease resistance RPP13-like protein 3;^Eukaryota; Viridiplantae; Streptophyta; Embryophyta; Tracheophyta; Spermatophyta; Magnoliophyta; eudicotyledons; Gunneridae; Pentapetalae; rosids; malvids; Brassicales; Brassicaceae; Camelineae; Arabidopsis	.	.	.	COG4886^leucine Rich Repeat	KEGG:ath:AT3G46730	GO:0005886^cellular_component^plasma membrane`GO:0043531^molecular_function^ADP binding`GO:0005524^molecular_function^ATP binding`GO:0009626^biological_process^plant-type hypersensitive response`GO:0007165^biological_process^signal transduction	.	.	.
MeJA_TRINITY_DN12314_c0_g1	MeJA_TRINITY_DN12314_c0_g1_i1	.	.	.	.	.	.	.	.	.	.	.	.	.	.
MeJA_TRINITY_DN12351_c0_g1	MeJA_TRINITY_DN12351_c0_g1_i1	.	.	MeJA_TRINITY_DN12351_c0_g1::MeJA_TRINITY_DN12351_c0_g1_i1::g.191::m.191	1-318[-]	.	PF00459.24^Inositol_P^Inositol monophosphatase family^1-57^E:4.7e-06	.	.	.	.	.	GO:0046854^biological_process^phosphatidylinositol phosphorylation	.	.
MeJA_TRINITY_DN12391_c0_g1	MeJA_TRINITY_DN12391_c0_g1_i1	CX5B2_ARATH^CX5B2_ARATH^Q:2-91,H:72-101^56.67%ID^E:4e-09^RecName: Full=Cytochrome c oxidase subunit 5b-2, mitochondrial;^Eukaryota; Viridiplantae; Streptophyta; Embryophyta; Tracheophyta; Spermatophyta; Magnoliophyta; eudicotyledons; Gunneridae; Pentapetalae; rosids; malvids; Brassicales; Brassicaceae; Camelineae; Arabidopsis`CX5B2_ARATH^CX5B2_ARATH^Q:130-222,H:104-134^54.84%ID^E:4e-09^RecName: F…	.	.	.	.	.	.	.	ENOG4111XEM^cytochrome C oxidase	KEGG:ath:AT1G80230`KO:K02265	GO:0005751^cellular_component^mitochondrial respiratory chain complex IV`GO:0005739^cellular_component^mitochondrion`GO:0004129^molecular_function^cytochrome-c oxidase activity`GO:0046872^molecular_function^metal ion binding`GO:0042776^biological_process^mitochondrial ATP synthesis coupled proton transport`GO:0006123^biological_process^mitochondrial electron transport, cytochrome c to oxygen	.	.	.
MeJA_TRINITY_DN12316_c0_g1	MeJA_TRINITY_DN12316_c0_g1_i1	.	.	MeJA_TRINITY_DN12316_c0_g1::MeJA_TRINITY_DN12316_c0_g1_i1::g.192::m.192	315-671[+]	.	PF14223.5^Retrotran_gag_2^gag-polypeptide of LTR copia-type^14-110^E:3.2e-14`PF03732.16^Retrotrans_gag^Retrotransposon gag protein^14-97^E:5.1e-05	.	.	.	.	.	.	.	.
MeJA_TRINITY_DN12361_c0_g1	MeJA_TRINITY_DN12361_c0_g1_i1	.	.	.	.	.	.	.	.	.	.	.	.	.	.
MeJA_TRINITY_DN12361_c0_g1	MeJA_TRINITY_DN12361_c0_g1_i2	.	.	.	.	.	.	.	.	.	.	.	.	.	.
MeJA_TRINITY_DN12328_c0_g1	MeJA_TRINITY_DN12328_c0_g1_i1	.	.	MeJA_TRINITY_DN12328_c0_g1::MeJA_TRINITY_DN12328_c0_g1_i1::g.193::m.193	3-482[+]	.	PF14009.5^DUF4228^Domain of unknown function (DUF4228)^1-159^E:1.8e-21	.	.	.	.	.	.	.	.
MeJA_TRINITY_DN12328_c1_g1	MeJA_TRINITY_DN12328_c1_g1_i1	.	.	MeJA_TRINITY_DN12328_c1_g1::MeJA_TRINITY_DN12328_c1_g1_i1::g.194::m.194	44-739[+]	.	PF14009.5^DUF4228^Domain of unknown function (DUF4228)^4-201^E:3.4e-21	.	.	.	.	.	.	.	.
MeJA_TRINITY_DN12365_c0_g1	MeJA_TRINITY_DN12365_c0_g1_i1	.	.	.	.	.	.	.	.	.	.	.	.	.	.
MeJA_TRINITY_DN12365_c0_g1	MeJA_TRINITY_DN12365_c0_g1_i2	.	.	.	.	.	.	.	.	.	.	.	.	.	.
MeJA_TRINITY_DN12313_c0_g1	MeJA_TRINITY_DN12313_c0_g1_i1	U73B1_ARATH^U73B1_ARATH^Q:812-1603,H:216-455^32.95%ID^E:1e-36^RecName: Full=UDP-glycosyltransferase 73B1;^Eukaryota; Viridiplantae; Streptophyta; Embryophyta; Tracheophyta; Spermatophyta; Magnoliophyta; eudicotyledons; Gunneridae; Pentapetalae; rosids; malvids; Brassicales; Brassicaceae; Camelineae; Arabidopsis	.	MeJA_TRINITY_DN12313_c0_g1::MeJA_TRINITY_DN12313_c0_g1_i1::g.195::m.195	182-1684[+]	U73C3_ARATH^U73C3_ARATH^Q:216-476,H:221-463^36.47%ID^E:8e-42^RecName: Full=UDP-glycosyltransferase 73C3;^Eukaryota; Viridiplantae; Streptophyta; Embryophyta; Tracheophyta; Spermatophyta; Magnoliophyta; eudicotyledons; Gunneridae; Pentapetalae; rosids; malvids; Brassicales; Brassicaceae; Camelineae; Arabidopsis	PF00201.17^UDPGT^UDP-glucoronosyl and UDP-glucosyl transferase^277-427^E:1.3e-21	.	.	COG1819^Transferase	KEGG:ath:AT2G36780`KO:K13496	GO:0043231^cellular_component^intracellular membrane-bounded organelle`GO:0080043^molecular_function^quercetin 3-O-glucosyltransferase activity`GO:0080044^molecular_function^quercetin 7-O-glucosyltransferase activity`GO:0008152^biological_process^metabolic process	GO:0016758^molecular_function^transferase activity, transferring hexosyl groups`GO:0008152^biological_process^metabolic process	.	.
MeJA_TRINITY_DN12330_c0_g1	MeJA_TRINITY_DN12330_c0_g1_i1	.	.	.	.	.	.	.	.	.	.	.	.	.	.
MeJA_TRINITY_DN12396_c0_g1	MeJA_TRINITY_DN12396_c0_g1_i1	CALSA_ARATH^CALSA_ARATH^Q:127-210,H:1020-1047^75%ID^E:1e-09^RecName: Full=Callose synthase 10;^Eukaryota; Viridiplantae; Streptophyta; Embryophyta; Tracheophyta; Spermatophyta; Magnoliophyta; eudicotyledons; Gunneridae; Pentapetalae; rosids; malvids; Brassicales; Brassicaceae; Camelineae; Arabidopsis`CALSA_ARATH^CALSA_ARATH^Q:203-331,H:1067-1114^40.82%ID^E:1e-09^RecName: Full=Callose synthase 10;…	.	.	.	.	.	.	.	ENOG410XQ8V^synthase	KEGG:ath:AT2G36850`KO:K11000	GO:0000148^cellular_component^1,3-beta-D-glucan synthase complex`GO:0005794^cellular_component^Golgi apparatus`GO:0016021^cellular_component^integral component of membrane`GO:0005886^cellular_component^plasma membrane`GO:0009506^cellular_component^plasmodesma`GO:0003843^molecular_function^1,3-beta-D-glucan synthase activity`GO:0006075^biological_process^(1->3)-beta-D-glucan biosynthetic process`G…	.	.	.
MeJA_TRINITY_DN12396_c0_g1	MeJA_TRINITY_DN12396_c0_g1_i2	CALSA_ARATH^CALSA_ARATH^Q:127-210,H:1020-1047^75%ID^E:2e-09^RecName: Full=Callose synthase 10;^Eukaryota; Viridiplantae; Streptophyta; Embryophyta; Tracheophyta; Spermatophyta; Magnoliophyta; eudicotyledons; Gunneridae; Pentapetalae; rosids; malvids; Brassicales; Brassicaceae; Camelineae; Arabidopsis`CALSA_ARATH^CALSA_ARATH^Q:203-331,H:1067-1114^40.82%ID^E:2e-09^RecName: Full=Callose synthase 10;…	.	.	.	.	.	.	.	ENOG410XQ8V^synthase	KEGG:ath:AT2G36850`KO:K11000	GO:0000148^cellular_component^1,3-beta-D-glucan synthase complex`GO:0005794^cellular_component^Golgi apparatus`GO:0016021^cellular_component^integral component of membrane`GO:0005886^cellular_component^plasma membrane`GO:0009506^cellular_component^plasmodesma`GO:0003843^molecular_function^1,3-beta-D-glucan synthase activity`GO:0006075^biological_process^(1->3)-beta-D-glucan biosynthetic process`G…	.	.	.
MeJA_TRINITY_DN12396_c0_g1	MeJA_TRINITY_DN12396_c0_g1_i3	CALS5_ARATH^CALS5_ARATH^Q:188-391,H:1056-1128^59.46%ID^E:5e-22^RecName: Full=Callose synthase 5;^Eukaryota; Viridiplantae; Streptophyta; Embryophyta; Tracheophyta; Spermatophyta; Magnoliophyta; eudicotyledons; Gunneridae; Pentapetalae; rosids; malvids; Brassicales; Brassicaceae; Camelineae; Arabidopsis`CALS5_ARATH^CALS5_ARATH^Q:127-189,H:1032-1052^85.71%ID^E:5e-22^RecName: Full=Callose synthase 5…	.	.	.	.	.	.	.	ENOG410XQ8V^synthase	KEGG:ath:AT2G13680`KO:K11000	GO:0000148^cellular_component^1,3-beta-D-glucan synthase complex`GO:0016021^cellular_component^integral component of membrane`GO:0003843^molecular_function^1,3-beta-D-glucan synthase activity`GO:0006075^biological_process^(1->3)-beta-D-glucan biosynthetic process`GO:0071555^biological_process^cell wall organization`GO:0009556^biological_process^microsporogenesis`GO:0009846^biological_process^poll…	.	.	.
MeJA_TRINITY_DN12396_c0_g1	MeJA_TRINITY_DN12396_c0_g1_i4	CALS5_ARATH^CALS5_ARATH^Q:188-391,H:1056-1128^59.46%ID^E:8e-22^RecName: Full=Callose synthase 5;^Eukaryota; Viridiplantae; Streptophyta; Embryophyta; Tracheophyta; Spermatophyta; Magnoliophyta; eudicotyledons; Gunneridae; Pentapetalae; rosids; malvids; Brassicales; Brassicaceae; Camelineae; Arabidopsis`CALS5_ARATH^CALS5_ARATH^Q:127-189,H:1032-1052^85.71%ID^E:8e-22^RecName: Full=Callose synthase 5…	.	.	.	.	.	.	.	ENOG410XQ8V^synthase	KEGG:ath:AT2G13680`KO:K11000	GO:0000148^cellular_component^1,3-beta-D-glucan synthase complex`GO:0016021^cellular_component^integral component of membrane`GO:0003843^molecular_function^1,3-beta-D-glucan synthase activity`GO:0006075^biological_process^(1->3)-beta-D-glucan biosynthetic process`GO:0071555^biological_process^cell wall organization`GO:0009556^biological_process^microsporogenesis`GO:0009846^biological_process^poll…	.	.	.
MeJA_TRINITY_DN12306_c0_g1	MeJA_TRINITY_DN12306_c0_g1_i1	.	.	.	.	.	.	.	.	.	.	.	.	.	.
MeJA_TRINITY_DN12347_c0_g1	MeJA_TRINITY_DN12347_c0_g1_i1	UBL5_ARATH^UBL5_ARATH^Q:24-242,H:1-73^98.63%ID^E:1e-44^RecName: Full=Ubiquitin-like protein 5;^Eukaryota; Viridiplantae; Streptophyta; Embryophyta; Tracheophyta; Spermatophyta; Magnoliophyta; eudicotyledons; Gunneridae; Pentapetalae; rosids; malvids; Brassicales; Brassicaceae; Camelineae; Arabidopsis	.	.	.	.	.	.	.	ENOG4111UT0^Ubiquitin-like protein	KEGG:ath:AT5G42300`KO:K13113	GO:0005737^cellular_component^cytoplasm`GO:0005634^cellular_component^nucleus`GO:0031386^molecular_function^protein tag`GO:0006464^biological_process^cellular protein modification process`GO:0000398^biological_process^mRNA splicing, via spliceosome	.	.	.
MeJA_TRINITY_DN12339_c0_g1	MeJA_TRINITY_DN12339_c0_g1_i1	.	.	.	.	.	.	.	.	.	.	.	.	.	.
MeJA_TRINITY_DN12325_c0_g1	MeJA_TRINITY_DN12325_c0_g1_i1	.	.	MeJA_TRINITY_DN12325_c0_g1::MeJA_TRINITY_DN12325_c0_g1_i1::g.198::m.198	2-346[+]	.	.	.	.	.	.	.	.	.	.
MeJA_TRINITY_DN12335_c0_g1	MeJA_TRINITY_DN12335_c0_g1_i1	GDL14_ARATH^GDL14_ARATH^Q:6-680,H:78-303^34.21%ID^E:9e-34^RecName: Full=GDSL esterase/lipase At1g29660 {ECO:0000303|PubMed:18819574};^Eukaryota; Viridiplantae; Streptophyta; Embryophyta; Tracheophyta; Spermatophyta; Magnoliophyta; eudicotyledons; Gunneridae; Pentapetalae; rosids; malvids; Brassicales; Brassicaceae; Camelineae; Arabidopsis	.	MeJA_TRINITY_DN12335_c0_g1::MeJA_TRINITY_DN12335_c0_g1_i1::g.199::m.199	3-680[+]	GDL14_ARATH^GDL14_ARATH^Q:2-226,H:78-303^34.21%ID^E:1e-38^RecName: Full=GDSL esterase/lipase At1g29660 {ECO:0000303|PubMed:18819574};^Eukaryota; Viridiplantae; Streptophyta; Embryophyta; Tracheophyta; Spermatophyta; Magnoliophyta; eudicotyledons; Gunneridae; Pentapetalae; rosids; malvids; Brassicales; Brassicaceae; Camelineae; Arabidopsis	PF00657.21^Lipase_GDSL^GDSL-like Lipase/Acylhydrolase^29-199^E:1.4e-11	.	.	ENOG410YD3P^GDSL-motif lipase hydrolase family protein	KEGG:ath:AT1G29660	GO:0048046^cellular_component^apoplast`GO:0005634^cellular_component^nucleus`GO:0016788^molecular_function^hydrolase activity, acting on ester bonds`GO:0016042^biological_process^lipid catabolic process`GO:0009627^biological_process^systemic acquired resistance	GO:0016788^molecular_function^hydrolase activity, acting on ester bonds	.	.
MeJA_TRINITY_DN12335_c0_g1	MeJA_TRINITY_DN12335_c0_g1_i2	GDL14_ARATH^GDL14_ARATH^Q:60-593,H:124-303^32.78%ID^E:8e-29^RecName: Full=GDSL esterase/lipase At1g29660 {ECO:0000303|PubMed:18819574};^Eukaryota; Viridiplantae; Streptophyta; Embryophyta; Tracheophyta; Spermatophyta; Magnoliophyta; eudicotyledons; Gunneridae; Pentapetalae; rosids; malvids; Brassicales; Brassicaceae; Camelineae; Arabidopsis	.	MeJA_TRINITY_DN12335_c0_g1::MeJA_TRINITY_DN12335_c0_g1_i2::g.200::m.200	54-593[+]	GDL14_ARATH^GDL14_ARATH^Q:3-180,H:124-303^32.78%ID^E:4e-29^RecName: Full=GDSL esterase/lipase At1g29660 {ECO:0000303|PubMed:18819574};^Eukaryota; Viridiplantae; Streptophyta; Embryophyta; Tracheophyta; Spermatophyta; Magnoliophyta; eudicotyledons; Gunneridae; Pentapetalae; rosids; malvids; Brassicales; Brassicaceae; Camelineae; Arabidopsis	PF00657.21^Lipase_GDSL^GDSL-like Lipase/Acylhydrolase^25-154^E:2.8e-11	.	.	ENOG410YD3P^GDSL-motif lipase hydrolase family protein	KEGG:ath:AT1G29660	GO:0048046^cellular_component^apoplast`GO:0005634^cellular_component^nucleus`GO:0016788^molecular_function^hydrolase activity, acting on ester bonds`GO:0016042^biological_process^lipid catabolic process`GO:0009627^biological_process^systemic acquired resistance	GO:0016788^molecular_function^hydrolase activity, acting on ester bonds	.	.
MeJA_TRINITY_DN12374_c0_g1	MeJA_TRINITY_DN12374_c0_g1_i1	.	.	.	.	.	.	.	.	.	.	.	.	.	.
MeJA_TRINITY_DN12362_c0_g1	MeJA_TRINITY_DN12362_c0_g1_i1	.	.	.	.	.	.	.	.	.	.	.	.	.	.
MeJA_TRINITY_DN12375_c0_g1	MeJA_TRINITY_DN12375_c0_g1_i1	.	.	MeJA_TRINITY_DN12375_c0_g1::MeJA_TRINITY_DN12375_c0_g1_i1::g.201::m.201	1-516[+]	.	.	.	.	.	.	.	.	.	.
MeJA_TRINITY_DN12375_c0_g1	MeJA_TRINITY_DN12375_c0_g1_i2	.	.	MeJA_TRINITY_DN12375_c0_g1::MeJA_TRINITY_DN12375_c0_g1_i2::g.203::m.203	1-549[+]	.	.	.	.	.	.	.	.	.	.
MeJA_TRINITY_DN12308_c0_g1	MeJA_TRINITY_DN12308_c0_g1_i1	.	.	.	.	.	.	.	.	.	.	.	.	.	.
MeJA_TRINITY_DN12340_c0_g1	MeJA_TRINITY_DN12340_c0_g1_i1	.	.	.	.	.	.	.	.	.	.	.	.	.	.
MeJA_TRINITY_DN12398_c0_g1	MeJA_TRINITY_DN12398_c0_g1_i1	.	.	.	.	.	.	.	.	.	.	.	.	.	.
MeJA_TRINITY_DN12309_c0_g1	MeJA_TRINITY_DN12309_c0_g1_i1	.	.	.	.	.	.	.	.	.	.	.	.	.	.
MeJA_TRINITY_DN12336_c0_g1	MeJA_TRINITY_DN12336_c0_g1_i1	Y1571_ARATH^Y1571_ARATH^Q:5-547,H:46-243^38.05%ID^E:2e-27^RecName: Full=Probable leucine-rich repeat receptor-like protein kinase At1g35710;^Eukaryota; Viridiplantae; Streptophyta; Embryophyta; Tracheophyta; Spermatophyta; Magnoliophyta; eudicotyledons; Gunneridae; Pentapetalae; rosids; malvids; Brassicales; Brassicaceae; Camelineae; Arabidopsis`Y1571_ARATH^Y1571_ARATH^Q:179-547,H:217-339^43.09%I…	.	MeJA_TRINITY_DN12336_c0_g1::MeJA_TRINITY_DN12336_c0_g1_i1::g.205::m.205	2-547[+]	Y1571_ARATH^Y1571_ARATH^Q:2-182,H:46-219^40.88%ID^E:5e-32^RecName: Full=Probable leucine-rich repeat receptor-like protein kinase At1g35710;^Eukaryota; Viridiplantae; Streptophyta; Embryophyta; Tracheophyta; Spermatophyta; Magnoliophyta; eudicotyledons; Gunneridae; Pentapetalae; rosids; malvids; Brassicales; Brassicaceae; Camelineae; Arabidopsis`Y1571_ARATH^Y1571_ARATH^Q:34-182,H:165-315^38.16%ID…	PF08263.11^LRRNT_2^Leucine rich repeat N-terminal domain^3-37^E:0.00017`PF00560.32^LRR_1^Leucine Rich Repeat^138-160^E:0.86`PF00560.32^LRR_1^Leucine Rich Repeat^162-181^E:0.89	.	.	COG4886^leucine Rich Repeat	KEGG:ath:AT1G35710	GO:0016021^cellular_component^integral component of membrane`GO:0005524^molecular_function^ATP binding`GO:0004674^molecular_function^protein serine/threonine kinase activity	GO:0005515^molecular_function^protein binding	.	.
MeJA_TRINITY_DN12366_c0_g1	MeJA_TRINITY_DN12366_c0_g1_i1	POLR1_ARATH^POLR1_ARATH^Q:1-339,H:1190-1299^43.48%ID^E:4e-21^RecName: Full=Retrovirus-related Pol polyprotein from transposon RE1;^Eukaryota; Viridiplantae; Streptophyta; Embryophyta; Tracheophyta; Spermatophyta; Magnoliophyta; eudicotyledons; Gunneridae; Pentapetalae; rosids; malvids; Brassicales; Brassicaceae; Camelineae; Arabidopsis	.	MeJA_TRINITY_DN12366_c0_g1::MeJA_TRINITY_DN12366_c0_g1_i1::g.206::m.206	1-348[+]	POLR1_ARATH^POLR1_ARATH^Q:1-113,H:1190-1299^43.48%ID^E:4e-21^RecName: Full=Retrovirus-related Pol polyprotein from transposon RE1;^Eukaryota; Viridiplantae; Streptophyta; Embryophyta; Tracheophyta; Spermatophyta; Magnoliophyta; eudicotyledons; Gunneridae; Pentapetalae; rosids; malvids; Brassicales; Brassicaceae; Camelineae; Arabidopsis	.	.	.	.	.	GO:0004190^molecular_function^aspartic-type endopeptidase activity`GO:0004519^molecular_function^endonuclease activity`GO:0046872^molecular_function^metal ion binding`GO:0003676^molecular_function^nucleic acid binding`GO:0003964^molecular_function^RNA-directed DNA polymerase activity`GO:0015074^biological_process^DNA integration`GO:0006310^biological_process^DNA recombination	.	.	.
MeJA_TRINITY_DN12332_c0_g1	MeJA_TRINITY_DN12332_c0_g1_i1	.	.	.	.	.	.	.	.	.	.	.	.	.	.
MeJA_TRINITY_DN12332_c0_g1	MeJA_TRINITY_DN12332_c0_g1_i2	.	.	.	.	.	.	.	.	.	.	.	.	.	.
MeJA_TRINITY_DN12303_c0_g1	MeJA_TRINITY_DN12303_c0_g1_i1	.	.	.	.	.	.	.	.	.	.	.	.	.	.
MeJA_TRINITY_DN12303_c0_g1	MeJA_TRINITY_DN12303_c0_g1_i2	.	.	.	.	.	.	.	.	.	.	.	.	.	.
MeJA_TRINITY_DN12373_c0_g1	MeJA_TRINITY_DN12373_c0_g1_i1	.	.	.	.	.	.	.	.	.	.	.	.	.	.
MeJA_TRINITY_DN12376_c0_g1	MeJA_TRINITY_DN12376_c0_g1_i1	ZMYM5_BOVIN^ZMYM5_BOVIN^Q:305-6,H:514-612^45.1%ID^E:3e-15^RecName: Full=Zinc finger MYM-type protein 5;^Eukaryota; Metazoa; Chordata; Craniata; Vertebrata; Euteleostomi; Mammalia; Eutheria; Laurasiatheria; Cetartiodactyla; Ruminantia; Pecora; Bovidae; Bovinae; Bos	.	MeJA_TRINITY_DN12376_c0_g1::MeJA_TRINITY_DN12376_c0_g1_i1::g.207::m.207	3-353[-]	ZMYM5_BOVIN^ZMYM5_BOVIN^Q:17-116,H:514-612^45.1%ID^E:6e-16^RecName: Full=Zinc finger MYM-type protein 5;^Eukaryota; Metazoa; Chordata; Craniata; Vertebrata; Euteleostomi; Mammalia; Eutheria; Laurasiatheria; Cetartiodactyla; Ruminantia; Pecora; Bovidae; Bovinae; Bos	.	.	.	ENOG41113IZ^Zinc finger, MYM-type 5	KEGG:bta:536389	GO:0005737^cellular_component^cytoplasm`GO:0005654^cellular_component^nucleoplasm`GO:0003677^molecular_function^DNA binding`GO:0000981^molecular_function^RNA polymerase II transcription factor activity, sequence-specific DNA binding`GO:0008270^molecular_function^zinc ion binding`GO:0007010^biological_process^cytoskeleton organization`GO:0007275^biological_process^multicellular organism developmen…	.	.	.
MeJA_TRINITY_DN12329_c0_g1	MeJA_TRINITY_DN12329_c0_g1_i1	PMIR2_ARATH^PMIR2_ARATH^Q:48-665,H:727-968^31.84%ID^E:7e-19^RecName: Full=Protein PLASTID MOVEMENT IMPAIRED 1-RELATED 2 {ECO:0000303|PubMed:26324877};^Eukaryota; Viridiplantae; Streptophyta; Embryophyta; Tracheophyta; Spermatophyta; Magnoliophyta; eudicotyledons; Gunneridae; Pentapetalae; rosids; malvids; Brassicales; Brassicaceae; Camelineae; Arabidopsis	.	MeJA_TRINITY_DN12329_c0_g1::MeJA_TRINITY_DN12329_c0_g1_i1::g.208::m.208	69-671[+]	PMIR2_ARATH^PMIR2_ARATH^Q:1-199,H:734-968^33.19%ID^E:3e-22^RecName: Full=Protein PLASTID MOVEMENT IMPAIRED 1-RELATED 2 {ECO:0000303|PubMed:26324877};^Eukaryota; Viridiplantae; Streptophyta; Embryophyta; Tracheophyta; Spermatophyta; Magnoliophyta; eudicotyledons; Gunneridae; Pentapetalae; rosids; malvids; Brassicales; Brassicaceae; Camelineae; Arabidopsis	.	.	.	ENOG4111CTE^NA	KEGG:ath:AT5G26160	.	.	.	.
MeJA_TRINITY_DN12329_c0_g1	MeJA_TRINITY_DN12329_c0_g1_i2	PMIR2_ARATH^PMIR2_ARATH^Q:48-665,H:727-968^31.84%ID^E:8e-19^RecName: Full=Protein PLASTID MOVEMENT IMPAIRED 1-RELATED 2 {ECO:0000303|PubMed:26324877};^Eukaryota; Viridiplantae; Streptophyta; Embryophyta; Tracheophyta; Spermatophyta; Magnoliophyta; eudicotyledons; Gunneridae; Pentapetalae; rosids; malvids; Brassicales; Brassicaceae; Camelineae; Arabidopsis	.	MeJA_TRINITY_DN12329_c0_g1::MeJA_TRINITY_DN12329_c0_g1_i2::g.209::m.209	69-671[+]	PMIR2_ARATH^PMIR2_ARATH^Q:1-199,H:734-968^33.19%ID^E:3e-22^RecName: Full=Protein PLASTID MOVEMENT IMPAIRED 1-RELATED 2 {ECO:0000303|PubMed:26324877};^Eukaryota; Viridiplantae; Streptophyta; Embryophyta; Tracheophyta; Spermatophyta; Magnoliophyta; eudicotyledons; Gunneridae; Pentapetalae; rosids; malvids; Brassicales; Brassicaceae; Camelineae; Arabidopsis	.	.	.	ENOG4111CTE^NA	KEGG:ath:AT5G26160	.	.	.	.
MeJA_TRINITY_DN36293_c0_g1	MeJA_TRINITY_DN36293_c0_g1_i1	.	.	MeJA_TRINITY_DN36293_c0_g1::MeJA_TRINITY_DN36293_c0_g1_i1::g.210::m.210	2-379[+]	.	.	.	.	.	.	.	.	.	.
MeJA_TRINITY_DN36231_c0_g1	MeJA_TRINITY_DN36231_c0_g1_i1	.	.	.	.	.	.	.	.	.	.	.	.	.	.
MeJA_TRINITY_DN36296_c0_g1	MeJA_TRINITY_DN36296_c0_g1_i1	.	.	MeJA_TRINITY_DN36296_c0_g1::MeJA_TRINITY_DN36296_c0_g1_i1::g.211::m.211	3-362[+]	.	.	.	ExpAA=22.18^PredHel=1^Topology=o74-96i	.	.	.	.	.	.
MeJA_TRINITY_DN36264_c0_g1	MeJA_TRINITY_DN36264_c0_g1_i1	.	.	MeJA_TRINITY_DN36264_c0_g1::MeJA_TRINITY_DN36264_c0_g1_i1::g.212::m.212	1-825[+]	.	.	.	ExpAA=23.90^PredHel=1^Topology=o239-261i	.	.	.	.	.	.
MeJA_TRINITY_DN36278_c0_g1	MeJA_TRINITY_DN36278_c0_g1_i1	.	.	.	.	.	.	.	.	.	.	.	.	.	.
MeJA_TRINITY_DN36250_c0_g1	MeJA_TRINITY_DN36250_c0_g1_i1	YCF2_GUIAB^YCF2_GUIAB^Q:309-1,H:1299-1401^96.12%ID^E:9e-59^RecName: Full=Protein Ycf2 {ECO:0000255|HAMAP-Rule:MF_01330};^Eukaryota; Viridiplantae; Streptophyta; Embryophyta; Tracheophyta; Spermatophyta; Magnoliophyta; eudicotyledons; Gunneridae; Pentapetalae; asterids; campanulids; Asterales; Asteraceae; Asteroideae; Heliantheae alliance; Millerieae; Guizotia	.	MeJA_TRINITY_DN36250_c0_g1::MeJA_TRINITY_DN36250_c0_g1_i1::g.213::m.213	1-309[-]	YCF2_GUIAB^YCF2_GUIAB^Q:1-103,H:1299-1401^96.12%ID^E:8e-59^RecName: Full=Protein Ycf2 {ECO:0000255|HAMAP-Rule:MF_01330};^Eukaryota; Viridiplantae; Streptophyta; Embryophyta; Tracheophyta; Spermatophyta; Magnoliophyta; eudicotyledons; Gunneridae; Pentapetalae; asterids; campanulids; Asterales; Asteraceae; Asteroideae; Heliantheae alliance; Millerieae; Guizotia	PF05695.11^DUF825^Plant protein of unknown function (DUF825)^1-103^E:3.3e-52	.	ExpAA=22.88^PredHel=1^Topology=o31-53i	.	.	GO:0009570^cellular_component^chloroplast stroma`GO:0005524^molecular_function^ATP binding	GO:0005524^molecular_function^ATP binding`GO:0009507^cellular_component^chloroplast	.	.
MeJA_TRINITY_DN36279_c0_g1	MeJA_TRINITY_DN36279_c0_g1_i1	.	.	.	.	.	.	.	.	.	.	.	.	.	.
MeJA_TRINITY_DN36230_c0_g1	MeJA_TRINITY_DN36230_c0_g1_i1	.	.	.	.	.	.	.	.	.	.	.	.	.	.
MeJA_TRINITY_DN36238_c0_g1	MeJA_TRINITY_DN36238_c0_g1_i1	.	.	MeJA_TRINITY_DN36238_c0_g1::MeJA_TRINITY_DN36238_c0_g1_i1::g.214::m.214	1-321[+]	.	.	.	.	.	.	.	.	.	.
MeJA_TRINITY_DN36267_c0_g1	MeJA_TRINITY_DN36267_c0_g1_i1	.	.	.	.	.	.	.	.	.	.	.	.	.	.
MeJA_TRINITY_DN36210_c0_g1	MeJA_TRINITY_DN36210_c0_g1_i1	.	.	.	.	.	.	.	.	.	.	.	.	.	.
MeJA_TRINITY_DN36285_c0_g1	MeJA_TRINITY_DN36285_c0_g1_i1	6PGD1_SPIOL^6PGD1_SPIOL^Q:129-227,H:402-434^51.52%ID^E:6e-10^RecName: Full=6-phosphogluconate dehydrogenase, decarboxylating 1;^Eukaryota; Viridiplantae; Streptophyta; Embryophyta; Tracheophyta; Spermatophyta; Magnoliophyta; eudicotyledons; Gunneridae; Pentapetalae; Caryophyllales; Chenopodiaceae; Chenopodioideae; Anserineae; Spinacia`6PGD1_SPIOL^6PGD1_SPIOL^Q:64-147,H:379-407^62.07%ID^E:6e-10^Re…	.	.	.	.	.	.	.	.	.	GO:0005737^cellular_component^cytoplasm`GO:0004616^molecular_function^phosphogluconate dehydrogenase (decarboxylating) activity`GO:0019521^biological_process^D-gluconate metabolic process`GO:0006098^biological_process^pentose-phosphate shunt	.	.	.
MeJA_TRINITY_DN36221_c0_g1	MeJA_TRINITY_DN36221_c0_g1_i1	.	.	.	.	.	.	.	.	.	.	.	.	.	.
MeJA_TRINITY_DN36297_c0_g1	MeJA_TRINITY_DN36297_c0_g1_i1	.	.	.	.	.	.	.	.	.	.	.	.	.	.
MeJA_TRINITY_DN36294_c0_g1	MeJA_TRINITY_DN36294_c0_g1_i1	.	.	.	.	.	.	.	.	.	.	.	.	.	.
MeJA_TRINITY_DN36212_c0_g1	MeJA_TRINITY_DN36212_c0_g1_i1	.	.	.	.	.	.	.	.	.	.	.	.	.	.
MeJA_TRINITY_DN36227_c0_g1	MeJA_TRINITY_DN36227_c0_g1_i1	.	.	MeJA_TRINITY_DN36227_c0_g1::MeJA_TRINITY_DN36227_c0_g1_i1::g.215::m.215	31-360[+]	.	.	.	.	.	.	.	.	.	.
MeJA_TRINITY_DN36251_c0_g1	MeJA_TRINITY_DN36251_c0_g1_i1	PEPR2_ARATH^PEPR2_ARATH^Q:4-309,H:98-193^36.19%ID^E:2e-06^RecName: Full=Leucine-rich repeat receptor-like protein kinase PEPR2;^Eukaryota; Viridiplantae; Streptophyta; Embryophyta; Tracheophyta; Spermatophyta; Magnoliophyta; eudicotyledons; Gunneridae; Pentapetalae; rosids; malvids; Brassicales; Brassicaceae; Camelineae; Arabidopsis	.	MeJA_TRINITY_DN36251_c0_g1::MeJA_TRINITY_DN36251_c0_g1_i1::g.216::m.216	1-330[+]	PEPR2_ARATH^PEPR2_ARATH^Q:2-103,H:98-193^36.19%ID^E:2e-06^RecName: Full=Leucine-rich repeat receptor-like protein kinase PEPR2;^Eukaryota; Viridiplantae; Streptophyta; Embryophyta; Tracheophyta; Spermatophyta; Magnoliophyta; eudicotyledons; Gunneridae; Pentapetalae; rosids; malvids; Brassicales; Brassicaceae; Camelineae; Arabidopsis	PF00560.32^LRR_1^Leucine Rich Repeat^59-81^E:2	.	.	COG0515^Serine Threonine protein kinase`COG4886^leucine Rich Repeat	KEGG:ath:AT1G17750	GO:0016021^cellular_component^integral component of membrane`GO:0005886^cellular_component^plasma membrane`GO:0005524^molecular_function^ATP binding`GO:0042277^molecular_function^peptide binding`GO:0004674^molecular_function^protein serine/threonine kinase activity`GO:0042742^biological_process^defense response to bacterium`GO:0009753^biological_process^response to jasmonic acid`GO:0009611^biolog…	GO:0005515^molecular_function^protein binding	.	.
MeJA_TRINITY_DN36244_c0_g1	MeJA_TRINITY_DN36244_c0_g1_i1	.	.	.	.	.	.	.	.	.	.	.	.	.	.
MeJA_TRINITY_DN36213_c0_g1	MeJA_TRINITY_DN36213_c0_g1_i1	SYP32_ARATH^SYP32_ARATH^Q:97-297,H:8-79^50%ID^E:3e-22^RecName: Full=Syntaxin-32;^Eukaryota; Viridiplantae; Streptophyta; Embryophyta; Tracheophyta; Spermatophyta; Magnoliophyta; eudicotyledons; Gunneridae; Pentapetalae; rosids; malvids; Brassicales; Brassicaceae; Camelineae; Arabidopsis`SYP32_ARATH^SYP32_ARATH^Q:285-356,H:77-100^91.67%ID^E:3e-22^RecName: Full=Syntaxin-32;^Eukaryota; Viridiplantae…	.	.	.	.	.	.	.	ENOG410Y2MB^Syntaxin 5	KEGG:ath:AT3G24350`KO:K08490	GO:0000139^cellular_component^Golgi membrane`GO:0016021^cellular_component^integral component of membrane`GO:0031201^cellular_component^SNARE complex`GO:0005484^molecular_function^SNAP receptor activity`GO:0000149^molecular_function^SNARE binding`GO:0006888^biological_process^ER to Golgi vesicle-mediated transport`GO:0006886^biological_process^intracellular protein transport`GO:0048278^biological…	.	.	.
MeJA_TRINITY_DN36255_c0_g1	MeJA_TRINITY_DN36255_c0_g1_i1	.	.	.	.	.	.	.	.	.	.	.	.	.	.
MeJA_TRINITY_DN36245_c0_g1	MeJA_TRINITY_DN36245_c0_g1_i1	.	.	.	.	.	.	.	.	.	.	.	.	.	.
MeJA_TRINITY_DN36282_c0_g1	MeJA_TRINITY_DN36282_c0_g1_i1	.	.	.	.	.	.	.	.	.	.	.	.	.	.
MeJA_TRINITY_DN36254_c0_g1	MeJA_TRINITY_DN36254_c0_g1_i1	WAKLH_ARATH^WAKLH_ARATH^Q:411-527,H:406-444^61.54%ID^E:3e-06^RecName: Full=Wall-associated receptor kinase-like 9;^Eukaryota; Viridiplantae; Streptophyta; Embryophyta; Tracheophyta; Spermatophyta; Magnoliophyta; eudicotyledons; Gunneridae; Pentapetalae; rosids; malvids; Brassicales; Brassicaceae; Camelineae; Arabidopsis	.	MeJA_TRINITY_DN36254_c0_g1::MeJA_TRINITY_DN36254_c0_g1_i1::g.217::m.217	1-480[+]	WAKLH_ARATH^WAKLH_ARATH^Q:31-142,H:311-410^33.04%ID^E:4e-07^RecName: Full=Wall-associated receptor kinase-like 9;^Eukaryota; Viridiplantae; Streptophyta; Embryophyta; Tracheophyta; Spermatophyta; Magnoliophyta; eudicotyledons; Gunneridae; Pentapetalae; rosids; malvids; Brassicales; Brassicaceae; Camelineae; Arabidopsis	.	.	ExpAA=22.99^PredHel=1^Topology=o104-126i	.	KEGG:ath:AT1G69730	GO:0016021^cellular_component^integral component of membrane`GO:0005886^cellular_component^plasma membrane`GO:0005524^molecular_function^ATP binding`GO:0005509^molecular_function^calcium ion binding`GO:0030247^molecular_function^polysaccharide binding`GO:0004674^molecular_function^protein serine/threonine kinase activity`GO:0007166^biological_process^cell surface receptor signaling pathway	.	.	.
MeJA_TRINITY_DN36214_c0_g1	MeJA_TRINITY_DN36214_c0_g1_i1	.	.	.	.	.	.	.	.	.	.	.	.	.	.
MeJA_TRINITY_DN36208_c0_g1	MeJA_TRINITY_DN36208_c0_g1_i1	.	.	.	.	.	.	.	.	.	.	.	.	.	.
MeJA_TRINITY_DN36249_c0_g1	MeJA_TRINITY_DN36249_c0_g1_i1	UGT1_GARJA^UGT1_GARJA^Q:18-368,H:1-117^41.53%ID^E:7e-22^RecName: Full=Crocetin glucosyltransferase, chloroplastic;^Eukaryota; Viridiplantae; Streptophyta; Embryophyta; Tracheophyta; Spermatophyta; Magnoliophyta; eudicotyledons; Gunneridae; Pentapetalae; asterids; lamiids; Gentianales; Rubiaceae; Ixoroideae; Gardenieae complex; Gardenieae - Pavetteae clade; Gardenieae; Gardenia	.	.	.	.	.	.	.	.	KEGG:ag:BAK55736`KO:K21371	GO:0009507^cellular_component^chloroplast`GO:0016758^molecular_function^transferase activity, transferring hexosyl groups`GO:0008152^biological_process^metabolic process	.	.	.
MeJA_TRINITY_DN36205_c0_g1	MeJA_TRINITY_DN36205_c0_g1_i1	.	.	.	.	.	.	.	.	.	.	.	.	.	.
MeJA_TRINITY_DN36241_c0_g1	MeJA_TRINITY_DN36241_c0_g1_i1	.	.	.	.	.	.	.	.	.	.	.	.	.	.
MeJA_TRINITY_DN36266_c0_g1	MeJA_TRINITY_DN36266_c0_g1_i1	.	.	.	.	.	.	.	.	.	.	.	.	.	.
MeJA_TRINITY_DN36206_c0_g1	MeJA_TRINITY_DN36206_c0_g1_i1	.	.	MeJA_TRINITY_DN36206_c0_g1::MeJA_TRINITY_DN36206_c0_g1_i1::g.219::m.219	3-386[+]	.	.	.	.	.	.	.	.	.	.
MeJA_TRINITY_DN36223_c0_g1	MeJA_TRINITY_DN36223_c0_g1_i1	ALDO1_ARATH^ALDO1_ARATH^Q:3-353,H:431-545^55.56%ID^E:6e-34^RecName: Full=Indole-3-acetaldehyde oxidase;^Eukaryota; Viridiplantae; Streptophyta; Embryophyta; Tracheophyta; Spermatophyta; Magnoliophyta; eudicotyledons; Gunneridae; Pentapetalae; rosids; malvids; Brassicales; Brassicaceae; Camelineae; Arabidopsis	.	.	.	.	.	.	.	COG4630^xanthine dehydrogenase`COG4631^xanthine dehydrogenase	KEGG:ath:AT5G20960`KO:K11817	GO:0005829^cellular_component^cytosol`GO:0051537^molecular_function^2 iron, 2 sulfur cluster binding`GO:0004031^molecular_function^aldehyde oxidase activity`GO:0009055^molecular_function^electron transfer activity`GO:0050660^molecular_function^flavin adenine dinucleotide binding`GO:0050302^molecular_function^indole-3-acetaldehyde oxidase activity`GO:0005506^molecular_function^iron ion binding`GO:…	.	.	.
MeJA_TRINITY_DN36258_c0_g1	MeJA_TRINITY_DN36258_c0_g1_i1	.	.	.	.	.	.	.	.	.	.	.	.	.	.
MeJA_TRINITY_DN36289_c0_g1	MeJA_TRINITY_DN36289_c0_g1_i1	.	.	.	.	.	.	.	.	.	.	.	.	.	.
MeJA_TRINITY_DN36290_c0_g1	MeJA_TRINITY_DN36290_c0_g1_i1	.	.	.	.	.	.	.	.	.	.	.	.	.	.
MeJA_TRINITY_DN36292_c0_g1	MeJA_TRINITY_DN36292_c0_g1_i1	.	.	MeJA_TRINITY_DN36292_c0_g1::MeJA_TRINITY_DN36292_c0_g1_i1::g.221::m.221	3-311[+]	.	.	.	.	.	.	.	.	.	.
MeJA_TRINITY_DN36224_c0_g1	MeJA_TRINITY_DN36224_c0_g1_i1	.	.	.	.	.	.	.	.	.	.	.	.	.	.
MeJA_TRINITY_DN36237_c0_g1	MeJA_TRINITY_DN36237_c0_g1_i1	GPAT4_ARATH^GPAT4_ARATH^Q:239-6,H:8-83^61.54%ID^E:2e-21^RecName: Full=Glycerol-3-phosphate 2-O-acyltransferase 4;^Eukaryota; Viridiplantae; Streptophyta; Embryophyta; Tracheophyta; Spermatophyta; Magnoliophyta; eudicotyledons; Gunneridae; Pentapetalae; rosids; malvids; Brassicales; Brassicaceae; Camelineae; Arabidopsis	.	.	.	.	.	.	.	ENOG4111C4N^glycerol-3-phosphate acyltransferase	KEGG:ath:AT1G01610`KO:K13508	GO:0016021^cellular_component^integral component of membrane`GO:0016020^cellular_component^membrane`GO:0090447^molecular_function^glycerol-3-phosphate 2-O-acyltransferase activity`GO:0016791^molecular_function^phosphatase activity`GO:0102419^molecular_function^sn-2-glycerol-3-phosphate omega-OH-C22:0-CoA acyl transferase activity`GO:0010143^biological_process^cutin biosynthetic process`GO:0008654…	.	.	.
MeJA_TRINITY_DN36232_c0_g1	MeJA_TRINITY_DN36232_c0_g1_i1	.	.	MeJA_TRINITY_DN36232_c0_g1::MeJA_TRINITY_DN36232_c0_g1_i1::g.225::m.225	1-399[+]	.	.	.	.	.	.	.	.	.	.
MeJA_TRINITY_DN36283_c0_g1	MeJA_TRINITY_DN36283_c0_g1_i1	.	.	.	.	.	.	.	.	.	.	.	.	.	.
MeJA_TRINITY_DN36256_c0_g1	MeJA_TRINITY_DN36256_c0_g1_i1	.	.	.	.	.	.	.	.	.	.	.	.	.	.
MeJA_TRINITY_DN36236_c0_g1	MeJA_TRINITY_DN36236_c0_g1_i1	.	.	.	.	.	.	.	.	.	.	.	.	.	.
MeJA_TRINITY_DN36240_c0_g1	MeJA_TRINITY_DN36240_c0_g1_i1	.	.	.	.	.	.	.	.	.	.	.	.	.	.
MeJA_TRINITY_DN36263_c0_g1	MeJA_TRINITY_DN36263_c0_g1_i1	RVE1_ARATH^RVE1_ARATH^Q:228-365,H:32-77^67.39%ID^E:2e-15^RecName: Full=Protein REVEILLE 1;^Eukaryota; Viridiplantae; Streptophyta; Embryophyta; Tracheophyta; Spermatophyta; Magnoliophyta; eudicotyledons; Gunneridae; Pentapetalae; rosids; malvids; Brassicales; Brassicaceae; Camelineae; Arabidopsis	.	MeJA_TRINITY_DN36263_c0_g1::MeJA_TRINITY_DN36263_c0_g1_i1::g.227::m.227	3-368[+]	RVE1_ARATH^RVE1_ARATH^Q:76-121,H:32-77^67.39%ID^E:1e-15^RecName: Full=Protein REVEILLE 1;^Eukaryota; Viridiplantae; Streptophyta; Embryophyta; Tracheophyta; Spermatophyta; Magnoliophyta; eudicotyledons; Gunneridae; Pentapetalae; rosids; malvids; Brassicales; Brassicaceae; Camelineae; Arabidopsis	.	.	.	ENOG41123FA^myb-like DNA-binding domain, SHAQKYF class family protein	KEGG:ath:AT5G17300	GO:0005634^cellular_component^nucleus`GO:0003677^molecular_function^DNA binding`GO:0003700^molecular_function^DNA binding transcription factor activity`GO:0009851^biological_process^auxin biosynthetic process`GO:0009734^biological_process^auxin-activated signaling pathway`GO:0007623^biological_process^circadian rhythm`GO:0010600^biological_process^regulation of auxin biosynthetic process`GO:00063…	.	.	.
MeJA_TRINITY_DN36259_c0_g1	MeJA_TRINITY_DN36259_c0_g1_i1	LORF1_HUMAN^LORF1_HUMAN^Q:322-185,H:279-324^54.35%ID^E:5e-08^RecName: Full=LINE-1 retrotransposable element ORF1 protein;^Eukaryota; Metazoa; Chordata; Craniata; Vertebrata; Euteleostomi; Mammalia; Eutheria; Euarchontoglires; Primates; Haplorrhini; Catarrhini; Hominidae; Homo`LORF1_HUMAN^LORF1_HUMAN^Q:369-298,H:259-282^41.67%ID^E:5e-08^RecName: Full=LINE-1 retrotransposable element ORF1 protein;^…	.	MeJA_TRINITY_DN36259_c0_g1::MeJA_TRINITY_DN36259_c0_g1_i1::g.228::m.228	3-368[+]	.	.	.	.	.	.	.	.	.	.
MeJA_TRINITY_DN36291_c0_g1	MeJA_TRINITY_DN36291_c0_g1_i1	CH044_HUMAN^CH044_HUMAN^Q:170-313,H:22-68^62.5%ID^E:2e-11^RecName: Full=Putative uncharacterized protein C8orf44;^Eukaryota; Metazoa; Chordata; Craniata; Vertebrata; Euteleostomi; Mammalia; Eutheria; Euarchontoglires; Primates; Haplorrhini; Catarrhini; Hominidae; Homo	.	.	.	.	.	.	.	ENOG41113P7^chromosome 8 open reading frame 44	KEGG:hsa:56260	GO:0005654^cellular_component^nucleoplasm	.	.	.
MeJA_TRINITY_DN36287_c0_g1	MeJA_TRINITY_DN36287_c0_g1_i1	.	.	.	.	.	.	.	.	.	.	.	.	.	.
MeJA_TRINITY_DN36277_c0_g1	MeJA_TRINITY_DN36277_c0_g1_i1	HMA7_ARATH^HMA7_ARATH^Q:48-455,H:866-1001^86.03%ID^E:6e-64^RecName: Full=Copper-transporting ATPase RAN1;^Eukaryota; Viridiplantae; Streptophyta; Embryophyta; Tracheophyta; Spermatophyta; Magnoliophyta; eudicotyledons; Gunneridae; Pentapetalae; rosids; malvids; Brassicales; Brassicaceae; Camelineae; Arabidopsis	.	MeJA_TRINITY_DN36277_c0_g1::MeJA_TRINITY_DN36277_c0_g1_i1::g.229::m.229	72-458[+]	HMA7_ARATH^HMA7_ARATH^Q:1-128,H:874-1001^85.16%ID^E:4e-60^RecName: Full=Copper-transporting ATPase RAN1;^Eukaryota; Viridiplantae; Streptophyta; Embryophyta; Tracheophyta; Spermatophyta; Magnoliophyta; eudicotyledons; Gunneridae; Pentapetalae; rosids; malvids; Brassicales; Brassicaceae; Camelineae; Arabidopsis	PF08282.11^Hydrolase_3^haloacid dehalogenase-like hydrolase^2-45^E:9.1e-05	.	ExpAA=52.40^PredHel=2^Topology=i62-84o89-111i	COG2217^p-type ATPase	KEGG:ath:AT5G44790`KO:K17686	GO:0005768^cellular_component^endosome`GO:0005794^cellular_component^Golgi apparatus`GO:0016021^cellular_component^integral component of membrane`GO:0005802^cellular_component^trans-Golgi network`GO:0005524^molecular_function^ATP binding`GO:0019829^molecular_function^cation-transporting ATPase activity`GO:0005507^molecular_function^copper ion binding`GO:0006825^biological_process^copper ion trans…	.	.	.
MeJA_TRINITY_DN36268_c0_g1	MeJA_TRINITY_DN36268_c0_g1_i1	PP296_ARATH^PP296_ARATH^Q:129-350,H:82-155^47.3%ID^E:2e-16^RecName: Full=Pentatricopeptide repeat-containing protein At3g63370, chloroplastic {ECO:0000305};^Eukaryota; Viridiplantae; Streptophyta; Embryophyta; Tracheophyta; Spermatophyta; Magnoliophyta; eudicotyledons; Gunneridae; Pentapetalae; rosids; malvids; Brassicales; Brassicaceae; Camelineae; Arabidopsis	.	MeJA_TRINITY_DN36268_c0_g1::MeJA_TRINITY_DN36268_c0_g1_i1::g.230::m.230	3-350[+]	PP296_ARATH^PP296_ARATH^Q:43-116,H:82-155^47.3%ID^E:2e-16^RecName: Full=Pentatricopeptide repeat-containing protein At3g63370, chloroplastic {ECO:0000305};^Eukaryota; Viridiplantae; Streptophyta; Embryophyta; Tracheophyta; Spermatophyta; Magnoliophyta; eudicotyledons; Gunneridae; Pentapetalae; rosids; malvids; Brassicales; Brassicaceae; Camelineae; Arabidopsis	PF01535.19^PPR^PPR repeat^83-105^E:0.00085	.	.	ENOG410Z7Z7^Pentatricopeptide repeat-containing protein	KEGG:ath:AT3G63370	GO:0009507^cellular_component^chloroplast`GO:0004519^molecular_function^endonuclease activity`GO:0003723^molecular_function^RNA binding`GO:0008270^molecular_function^zinc ion binding`GO:0031425^biological_process^chloroplast RNA processing`GO:0006397^biological_process^mRNA processing`GO:0009451^biological_process^RNA modification	.	.	.
MeJA_TRINITY_DN36299_c0_g1	MeJA_TRINITY_DN36299_c0_g1_i1	.	.	MeJA_TRINITY_DN36299_c0_g1::MeJA_TRINITY_DN36299_c0_g1_i1::g.231::m.231	1-321[+]	.	PF01442.17^Apolipoprotein^Apolipoprotein A1/A4/E domain^43-105^E:0.0076	.	.	.	.	.	GO:0008289^molecular_function^lipid binding`GO:0006869^biological_process^lipid transport`GO:0042157^biological_process^lipoprotein metabolic process`GO:0005576^cellular_component^extracellular region	.	.
MeJA_TRINITY_DN36216_c0_g1	MeJA_TRINITY_DN36216_c0_g1_i1	DUF2_ARATH^DUF2_ARATH^Q:90-464,H:3-133^36.64%ID^E:7e-14^RecName: Full=DUF724 domain-containing protein 2 {ECO:0000305};^Eukaryota; Viridiplantae; Streptophyta; Embryophyta; Tracheophyta; Spermatophyta; Magnoliophyta; eudicotyledons; Gunneridae; Pentapetalae; rosids; malvids; Brassicales; Brassicaceae; Camelineae; Arabidopsis	.	MeJA_TRINITY_DN36216_c0_g1::MeJA_TRINITY_DN36216_c0_g1_i1::g.233::m.233	51-467[+]	DUF2_ARATH^DUF2_ARATH^Q:14-138,H:3-133^36.64%ID^E:3e-14^RecName: Full=DUF724 domain-containing protein 2 {ECO:0000305};^Eukaryota; Viridiplantae; Streptophyta; Embryophyta; Tracheophyta; Spermatophyta; Magnoliophyta; eudicotyledons; Gunneridae; Pentapetalae; rosids; malvids; Brassicales; Brassicaceae; Camelineae; Arabidopsis	PF05641.11^Agenet^Agenet domain^21-80^E:1.4e-17	.	.	ENOG411077K^Protein of unknown function (DUF724)	KEGG:ath:AT1G11420	GO:0040008^biological_process^regulation of growth	.	.	.
MeJA_TRINITY_DN36288_c0_g1	MeJA_TRINITY_DN36288_c0_g1_i1	EGC_CITJA^EGC_CITJA^Q:9-380,H:6-130^51.2%ID^E:2e-42^RecName: Full=EG45-like domain containing protein;^Eukaryota; Viridiplantae; Streptophyta; Embryophyta; Tracheophyta; Spermatophyta; Magnoliophyta; eudicotyledons; Gunneridae; Pentapetalae; rosids; malvids; Sapindales; Rutaceae; Aurantioideae; Citrus	.	MeJA_TRINITY_DN36288_c0_g1::MeJA_TRINITY_DN36288_c0_g1_i1::g.234::m.234	3-386[+]	EGC_CITJA^EGC_CITJA^Q:3-126,H:6-130^51.2%ID^E:4e-43^RecName: Full=EG45-like domain containing protein;^Eukaryota; Viridiplantae; Streptophyta; Embryophyta; Tracheophyta; Spermatophyta; Magnoliophyta; eudicotyledons; Gunneridae; Pentapetalae; rosids; malvids; Sapindales; Rutaceae; Aurantioideae; Citrus	PF03330.17^DPBB_1^Lytic transglycolase^49-124^E:2.2e-16	.	ExpAA=40.20^PredHel=2^Topology=i5-27o37-56i	.	.	GO:0005576^cellular_component^extracellular region	.	.	.
MeJA_TRINITY_DN36229_c0_g1	MeJA_TRINITY_DN36229_c0_g1_i1	.	.	.	.	.	.	.	.	.	.	.	.	.	.
MeJA_TRINITY_DN36218_c0_g1	MeJA_TRINITY_DN36218_c0_g1_i1	.	.	.	.	.	.	.	.	.	.	.	.	.	.
MeJA_TRINITY_DN36295_c0_g1	MeJA_TRINITY_DN36295_c0_g1_i1	ACA11_ARATH^ACA11_ARATH^Q:1-678,H:253-478^74.34%ID^E:7e-113^RecName: Full=Putative calcium-transporting ATPase 11, plasma membrane-type;^Eukaryota; Viridiplantae; Streptophyta; Embryophyta; Tracheophyta; Spermatophyta; Magnoliophyta; eudicotyledons; Gunneridae; Pentapetalae; rosids; malvids; Brassicales; Brassicaceae; Camelineae; Arabidopsis	.	MeJA_TRINITY_DN36295_c0_g1::MeJA_TRINITY_DN36295_c0_g1_i1::g.235::m.235	1-693[+]	ACA11_ARATH^ACA11_ARATH^Q:1-226,H:253-478^74.34%ID^E:6e-113^RecName: Full=Putative calcium-transporting ATPase 11, plasma membrane-type;^Eukaryota; Viridiplantae; Streptophyta; Embryophyta; Tracheophyta; Spermatophyta; Magnoliophyta; eudicotyledons; Gunneridae; Pentapetalae; rosids; malvids; Brassicales; Brassicaceae; Camelineae; Arabidopsis	PF00122.19^E1-E2_ATPase^E1-E2 ATPase^1-175^E:8.8e-37	.	ExpAA=46.83^PredHel=2^Topology=i99-121o141-163i	ENOG410XNNC^ATPase, Ca transporting, plasma membrane	KEGG:ath:AT3G57330`KO:K01537	GO:0009507^cellular_component^chloroplast`GO:0005794^cellular_component^Golgi apparatus`GO:0005887^cellular_component^integral component of plasma membrane`GO:0009705^cellular_component^plant-type vacuole membrane`GO:0005886^cellular_component^plasma membrane`GO:0005774^cellular_component^vacuolar membrane`GO:0005773^cellular_component^vacuole`GO:0005524^molecular_function^ATP binding`GO:0005388^…	.	.	.
MeJA_TRINITY_DN36207_c0_g1	MeJA_TRINITY_DN36207_c0_g1_i1	.	.	.	.	.	.	.	.	.	.	.	.	.	.
MeJA_TRINITY_DN36228_c0_g1	MeJA_TRINITY_DN36228_c0_g1_i1	.	.	MeJA_TRINITY_DN36228_c0_g1::MeJA_TRINITY_DN36228_c0_g1_i1::g.237::m.237	44-613[+]	.	PF13359.5^DDE_Tnp_4^DDE superfamily endonuclease^126-183^E:1.3e-10	.	.	.	.	.	.	.	.
MeJA_TRINITY_DN36225_c0_g1	MeJA_TRINITY_DN36225_c0_g1_i1	.	.	.	.	.	.	.	.	.	.	.	.	.	.
MeJA_TRINITY_DN36200_c0_g1	MeJA_TRINITY_DN36200_c0_g1_i1	.	.	.	.	.	.	.	.	.	.	.	.	.	.
MeJA_TRINITY_DN36275_c0_g1	MeJA_TRINITY_DN36275_c0_g1_i1	.	.	.	.	.	.	.	.	.	.	.	.	.	.
MeJA_TRINITY_DN36262_c0_g1	MeJA_TRINITY_DN36262_c0_g1_i1	.	.	.	.	.	.	.	.	.	.	.	.	.	.
MeJA_TRINITY_DN36247_c0_g1	MeJA_TRINITY_DN36247_c0_g1_i1	HERK_ARATH^HERK_ARATH^Q:14-181,H:472-523^46.43%ID^E:6e-15^RecName: Full=Receptor-like protein kinase HERK 1;^Eukaryota; Viridiplantae; Streptophyta; Embryophyta; Tracheophyta; Spermatophyta; Magnoliophyta; eudicotyledons; Gunneridae; Pentapetalae; rosids; malvids; Brassicales; Brassicaceae; Camelineae; Arabidopsis`HERK_ARATH^HERK_ARATH^Q:202-306,H:536-570^40%ID^E:6e-15^RecName: Full=Receptor-like…	.	.	.	.	.	.	.	COG0515^Serine Threonine protein kinase	KEGG:ath:AT3G46290	GO:0016021^cellular_component^integral component of membrane`GO:0005886^cellular_component^plasma membrane`GO:0009506^cellular_component^plasmodesma`GO:0005524^molecular_function^ATP binding`GO:0004672^molecular_function^protein kinase activity`GO:0004674^molecular_function^protein serine/threonine kinase activity`GO:0009741^biological_process^response to brassinosteroid`GO:0009826^biological_pro…	.	.	.
MeJA_TRINITY_DN36273_c0_g1	MeJA_TRINITY_DN36273_c0_g1_i1	.	.	.	.	.	.	.	.	.	.	.	.	.	.
MeJA_TRINITY_DN36219_c0_g1	MeJA_TRINITY_DN36219_c0_g1_i1	.	.	.	.	.	.	.	.	.	.	.	.	.	.
MeJA_TRINITY_DN36284_c0_g1	MeJA_TRINITY_DN36284_c0_g1_i1	CCU21_ARATH^CCU21_ARATH^Q:3-284,H:112-205^84.04%ID^E:2e-52^RecName: Full=Cyclin-U2-1;^Eukaryota; Viridiplantae; Streptophyta; Embryophyta; Tracheophyta; Spermatophyta; Magnoliophyta; eudicotyledons; Gunneridae; Pentapetalae; rosids; malvids; Brassicales; Brassicaceae; Camelineae; Arabidopsis	.	MeJA_TRINITY_DN36284_c0_g1::MeJA_TRINITY_DN36284_c0_g1_i1::g.238::m.238	3-326[+]	CCU21_ARATH^CCU21_ARATH^Q:1-94,H:112-205^84.04%ID^E:4e-53^RecName: Full=Cyclin-U2-1;^Eukaryota; Viridiplantae; Streptophyta; Embryophyta; Tracheophyta; Spermatophyta; Magnoliophyta; eudicotyledons; Gunneridae; Pentapetalae; rosids; malvids; Brassicales; Brassicaceae; Camelineae; Arabidopsis	PF08613.10^Cyclin^Cyclin^1-52^E:1e-19	.	.	ENOG4111TTK^Cyclin-dependent protein kinase	KEGG:ath:AT2G45080	GO:0019901^molecular_function^protein kinase binding`GO:0007049^biological_process^cell cycle`GO:0051301^biological_process^cell division`GO:0000079^biological_process^regulation of cyclin-dependent protein serine/threonine kinase activity	GO:0019901^molecular_function^protein kinase binding`GO:0000079^biological_process^regulation of cyclin-dependent protein serine/threonine kinase activity	.	.
MeJA_TRINITY_DN36220_c0_g1	MeJA_TRINITY_DN36220_c0_g1_i1	.	.	MeJA_TRINITY_DN36220_c0_g1::MeJA_TRINITY_DN36220_c0_g1_i1::g.239::m.239	2-655[-]	.	.	.	.	.	.	.	.	.	.
MeJA_TRINITY_DN36233_c0_g1	MeJA_TRINITY_DN36233_c0_g1_i1	.	.	MeJA_TRINITY_DN36233_c0_g1::MeJA_TRINITY_DN36233_c0_g1_i1::g.240::m.240	1-357[-]	.	PF08284.10^RVP_2^Retroviral aspartyl protease^18-68^E:2.4e-05	.	.	.	.	.	.	.	.
MeJA_TRINITY_DN36248_c0_g1	MeJA_TRINITY_DN36248_c0_g1_i1	LORF2_HUMAN^LORF2_HUMAN^Q:4-480,H:658-813^30.49%ID^E:2e-08^RecName: Full=LINE-1 retrotransposable element ORF2 protein;^Eukaryota; Metazoa; Chordata; Craniata; Vertebrata; Euteleostomi; Mammalia; Eutheria; Euarchontoglires; Primates; Haplorrhini; Catarrhini; Hominidae; Homo	.	MeJA_TRINITY_DN36248_c0_g1::MeJA_TRINITY_DN36248_c0_g1_i1::g.241::m.241	46-486[+]	.	.	.	.	.	.	.	.	.	.
MeJA_TRINITY_DN36298_c0_g1	MeJA_TRINITY_DN36298_c0_g1_i1	ULP1C_ARATH^ULP1C_ARATH^Q:1-192,H:505-568^46.88%ID^E:2e-12^RecName: Full=Ubiquitin-like-specific protease 1C;^Eukaryota; Viridiplantae; Streptophyta; Embryophyta; Tracheophyta; Spermatophyta; Magnoliophyta; eudicotyledons; Gunneridae; Pentapetalae; rosids; malvids; Brassicales; Brassicaceae; Camelineae; Arabidopsis	.	MeJA_TRINITY_DN36298_c0_g1::MeJA_TRINITY_DN36298_c0_g1_i1::g.243::m.243	1-336[+]	ULP1C_ARATH^ULP1C_ARATH^Q:1-64,H:505-568^46.88%ID^E:1e-12^RecName: Full=Ubiquitin-like-specific protease 1C;^Eukaryota; Viridiplantae; Streptophyta; Embryophyta; Tracheophyta; Spermatophyta; Magnoliophyta; eudicotyledons; Gunneridae; Pentapetalae; rosids; malvids; Brassicales; Brassicaceae; Camelineae; Arabidopsis	PF02902.18^Peptidase_C48^Ulp1 protease family, C-terminal catalytic domain^1-46^E:3e-08	.	.	COG5160^SUMO1 sentrin specific peptidase	KEGG:ath:AT1G10570`KO:K16287	GO:0005654^cellular_component^nucleoplasm`GO:0005634^cellular_component^nucleus`GO:0004175^molecular_function^endopeptidase activity`GO:0070139^molecular_function^SUMO-specific endopeptidase activity`GO:0070140^molecular_function^SUMO-specific isopeptidase activity`GO:0016926^biological_process^protein desumoylation`GO:0009651^biological_process^response to salt stress`GO:0010228^biological_proce…	GO:0008234^molecular_function^cysteine-type peptidase activity`GO:0006508^biological_process^proteolysis	.	.
MeJA_TRINITY_DN36211_c0_g1	MeJA_TRINITY_DN36211_c0_g1_i1	.	.	MeJA_TRINITY_DN36211_c0_g1::MeJA_TRINITY_DN36211_c0_g1_i1::g.245::m.245	1-324[-]	.	.	.	.	.	.	.	.	.	.
MeJA_TRINITY_DN36201_c0_g1	MeJA_TRINITY_DN36201_c0_g1_i1	.	.	.	.	.	.	.	.	.	.	.	.	.	.
MeJA_TRINITY_DN36204_c0_g1	MeJA_TRINITY_DN36204_c0_g1_i1	.	.	.	.	.	.	.	.	.	.	.	.	.	.
MeJA_TRINITY_DN36261_c0_g1	MeJA_TRINITY_DN36261_c0_g1_i1	GAO_BARSP^GAO_BARSP^Q:2-484,H:332-491^59.01%ID^E:3e-65^RecName: Full=Germacrene A oxidase;^Eukaryota; Viridiplantae; Streptophyta; Embryophyta; Tracheophyta; Spermatophyta; Magnoliophyta; eudicotyledons; Gunneridae; Pentapetalae; asterids; campanulids; Asterales; Asteraceae; Barnadesioideae; Barnadesia	.	MeJA_TRINITY_DN36261_c0_g1::MeJA_TRINITY_DN36261_c0_g1_i1::g.247::m.247	2-490[+]	GAO_BARSP^GAO_BARSP^Q:1-161,H:332-491^59.01%ID^E:1e-65^RecName: Full=Germacrene A oxidase;^Eukaryota; Viridiplantae; Streptophyta; Embryophyta; Tracheophyta; Spermatophyta; Magnoliophyta; eudicotyledons; Gunneridae; Pentapetalae; asterids; campanulids; Asterales; Asteraceae; Barnadesioideae; Barnadesia	PF00067.21^p450^Cytochrome P450^4-151^E:7.1e-48	.	.	.	.	GO:0005789^cellular_component^endoplasmic reticulum membrane`GO:0016021^cellular_component^integral component of membrane`GO:0102260^molecular_function^germacrene A alcohol dehydrogenase activity`GO:0020037^molecular_function^heme binding`GO:0005506^molecular_function^iron ion binding`GO:0004497^molecular_function^monooxygenase activity`GO:0016705^molecular_function^oxidoreductase activity, actin…	GO:0005506^molecular_function^iron ion binding`GO:0016705^molecular_function^oxidoreductase activity, acting on paired donors, with incorporation or reduction of molecular oxygen`GO:0020037^molecular_function^heme binding`GO:0055114^biological_process^oxidation-reduction process	.	.
MeJA_TRINITY_DN36203_c0_g1	MeJA_TRINITY_DN36203_c0_g1_i1	LORF2_MOUSE^LORF2_MOUSE^Q:317-132,H:1094-1155^41.94%ID^E:7e-10^RecName: Full=LINE-1 retrotransposable element ORF2 protein;^Eukaryota; Metazoa; Chordata; Craniata; Vertebrata; Euteleostomi; Mammalia; Eutheria; Euarchontoglires; Glires; Rodentia; Myomorpha; Muroidea; Muridae; Murinae; Mus; Mus	.	.	.	.	.	.	.	ENOG41120A8^NA	.	GO:0004519^molecular_function^endonuclease activity`GO:0046872^molecular_function^metal ion binding`GO:0003964^molecular_function^RNA-directed DNA polymerase activity`GO:0006310^biological_process^DNA recombination	.	.	.
MeJA_TRINITY_DN36246_c0_g1	MeJA_TRINITY_DN36246_c0_g1_i1	.	.	.	.	.	.	.	.	.	.	.	.	.	.
MeJA_TRINITY_DN36242_c0_g1	MeJA_TRINITY_DN36242_c0_g1_i1	POLR1_ARATH^POLR1_ARATH^Q:199-690,H:1266-1429^42.68%ID^E:2e-44^RecName: Full=Retrovirus-related Pol polyprotein from transposon RE1;^Eukaryota; Viridiplantae; Streptophyta; Embryophyta; Tracheophyta; Spermatophyta; Magnoliophyta; eudicotyledons; Gunneridae; Pentapetalae; rosids; malvids; Brassicales; Brassicaceae; Camelineae; Arabidopsis`POLR1_ARATH^POLR1_ARATH^Q:2-202,H:1200-1266^43.28%ID^E:2e-4…	.	MeJA_TRINITY_DN36242_c0_g1::MeJA_TRINITY_DN36242_c0_g1_i1::g.248::m.248	205-693[+]	POLR1_ARATH^POLR1_ARATH^Q:2-162,H:1269-1429^42.86%ID^E:2e-42^RecName: Full=Retrovirus-related Pol polyprotein from transposon RE1;^Eukaryota; Viridiplantae; Streptophyta; Embryophyta; Tracheophyta; Spermatophyta; Magnoliophyta; eudicotyledons; Gunneridae; Pentapetalae; rosids; malvids; Brassicales; Brassicaceae; Camelineae; Arabidopsis	.	.	.	.	.	GO:0004190^molecular_function^aspartic-type endopeptidase activity`GO:0004519^molecular_function^endonuclease activity`GO:0046872^molecular_function^metal ion binding`GO:0003676^molecular_function^nucleic acid binding`GO:0003964^molecular_function^RNA-directed DNA polymerase activity`GO:0015074^biological_process^DNA integration`GO:0006310^biological_process^DNA recombination	.	.	.
MeJA_TRINITY_DN36234_c0_g1	MeJA_TRINITY_DN36234_c0_g1_i1	.	.	.	.	.	.	.	.	.	.	.	.	.	.
MeJA_TRINITY_DN36217_c0_g1	MeJA_TRINITY_DN36217_c0_g1_i1	.	.	MeJA_TRINITY_DN36217_c0_g1::MeJA_TRINITY_DN36217_c0_g1_i1::g.249::m.249	2-346[+]	.	.	.	.	.	.	.	.	.	.
MeJA_TRINITY_DN36276_c0_g1	MeJA_TRINITY_DN36276_c0_g1_i1	14KD_DAUCA^14KD_DAUCA^Q:3-173,H:80-136^61.4%ID^E:1e-17^RecName: Full=14 kDa proline-rich protein DC2.15;^Eukaryota; Viridiplantae; Streptophyta; Embryophyta; Tracheophyta; Spermatophyta; Magnoliophyta; eudicotyledons; Gunneridae; Pentapetalae; asterids; campanulids; Apiales; Apiaceae; Apioideae; Scandiceae; Daucinae; Daucus; Daucus sect. Daucus	.	.	.	.	.	.	.	.	.	GO:0016021^cellular_component^integral component of membrane	.	.	.
MeJA_TRINITY_DN36235_c0_g1	MeJA_TRINITY_DN36235_c0_g1_i1	.	.	.	.	.	.	.	.	.	.	.	.	.	.
MeJA_TRINITY_DN36226_c0_g1	MeJA_TRINITY_DN36226_c0_g1_i1	.	.	.	.	.	.	.	.	.	.	.	.	.	.
MeJA_TRINITY_DN36271_c0_g1	MeJA_TRINITY_DN36271_c0_g1_i1	.	.	.	.	.	.	.	.	.	.	.	.	.	.
MeJA_TRINITY_DN36252_c0_g1	MeJA_TRINITY_DN36252_c0_g1_i1	HMA5_ARATH^HMA5_ARATH^Q:1-390,H:861-990^87.69%ID^E:2e-59^RecName: Full=Probable copper-transporting ATPase HMA5;^Eukaryota; Viridiplantae; Streptophyta; Embryophyta; Tracheophyta; Spermatophyta; Magnoliophyta; eudicotyledons; Gunneridae; Pentapetalae; rosids; malvids; Brassicales; Brassicaceae; Camelineae; Arabidopsis	.	MeJA_TRINITY_DN36252_c0_g1::MeJA_TRINITY_DN36252_c0_g1_i1::g.250::m.250	1-402[+]	HMA5_ARATH^HMA5_ARATH^Q:1-130,H:861-990^87.69%ID^E:9e-71^RecName: Full=Probable copper-transporting ATPase HMA5;^Eukaryota; Viridiplantae; Streptophyta; Embryophyta; Tracheophyta; Spermatophyta; Magnoliophyta; eudicotyledons; Gunneridae; Pentapetalae; rosids; malvids; Brassicales; Brassicaceae; Camelineae; Arabidopsis	.	.	ExpAA=46.78^PredHel=2^Topology=i62-84o94-116i	COG2217^p-type ATPase	KEGG:ath:AT1G63440`KO:K17686	GO:0005887^cellular_component^integral component of plasma membrane`GO:0043231^cellular_component^intracellular membrane-bounded organelle`GO:0005524^molecular_function^ATP binding`GO:0005388^molecular_function^calcium-transporting ATPase activity`GO:0005507^molecular_function^copper ion binding`GO:0006825^biological_process^copper ion transport`GO:0010273^biological_process^detoxification of cop…	.	.	.
MeJA_TRINITY_DN36270_c0_g1	MeJA_TRINITY_DN36270_c0_g1_i1	.	.	.	.	.	.	.	.	.	.	.	.	.	.
MeJA_TRINITY_DN36239_c0_g1	MeJA_TRINITY_DN36239_c0_g1_i1	.	.	.	.	.	.	.	.	.	.	.	.	.	.
MeJA_TRINITY_DN36243_c0_g1	MeJA_TRINITY_DN36243_c0_g1_i1	SC11C_PONAB^SC11C_PONAB^Q:188-364,H:99-156^54.24%ID^E:2e-12^RecName: Full=Signal peptidase complex catalytic subunit SEC11C;^Eukaryota; Metazoa; Chordata; Craniata; Vertebrata; Euteleostomi; Mammalia; Eutheria; Euarchontoglires; Primates; Haplorrhini; Catarrhini; Hominidae; Pongo	.	.	.	.	.	.	.	COG0681^Signal peptidase i	KEGG:pon:100174381`KO:K13280	GO:0016021^cellular_component^integral component of membrane`GO:0031090^cellular_component^organelle membrane`GO:0005787^cellular_component^signal peptidase complex`GO:0008236^molecular_function^serine-type peptidase activity`GO:0006465^biological_process^signal peptide processing	.	.	.
MeJA_TRINITY_DN36222_c0_g1	MeJA_TRINITY_DN36222_c0_g1_i1	.	.	MeJA_TRINITY_DN36222_c0_g1::MeJA_TRINITY_DN36222_c0_g1_i1::g.253::m.253	1-462[+]	.	.	.	.	.	.	.	.	.	.
MeJA_TRINITY_DN36257_c0_g1	MeJA_TRINITY_DN36257_c0_g1_i1	LORF2_HUMAN^LORF2_HUMAN^Q:226-321,H:770-801^71.88%ID^E:5e-15^RecName: Full=LINE-1 retrotransposable element ORF2 protein;^Eukaryota; Metazoa; Chordata; Craniata; Vertebrata; Euteleostomi; Mammalia; Eutheria; Euarchontoglires; Primates; Haplorrhini; Catarrhini; Hominidae; Homo`LORF2_HUMAN^LORF2_HUMAN^Q:3-236,H:690-768^40.7%ID^E:5e-15^RecName: Full=LINE-1 retrotransposable element ORF2 protein;^Euk…	.	.	.	.	.	.	.	ENOG410Y9TZ^NA	.	GO:0046872^molecular_function^metal ion binding`GO:0003964^molecular_function^RNA-directed DNA polymerase activity`GO:0009036^molecular_function^Type II site-specific deoxyribonuclease activity`GO:0006310^biological_process^DNA recombination`GO:0090305^biological_process^nucleic acid phosphodiester bond hydrolysis`GO:0032199^biological_process^reverse transcription involved in RNA-mediated transp…	.	.	.
MeJA_TRINITY_DN36274_c0_g1	MeJA_TRINITY_DN36274_c0_g1_i1	.	.	.	.	.	.	.	.	.	.	.	.	.	.
MeJA_TRINITY_DN36269_c0_g1	MeJA_TRINITY_DN36269_c0_g1_i1	.	.	.	.	.	.	.	.	.	.	.	.	.	.
MeJA_TRINITY_DN36286_c0_g1	MeJA_TRINITY_DN36286_c0_g1_i1	.	.	.	.	.	.	.	.	.	.	.	.	.	.
MeJA_TRINITY_DN36202_c0_g1	MeJA_TRINITY_DN36202_c0_g1_i1	.	.	.	.	.	.	.	.	.	.	.	.	.	.
MeJA_TRINITY_DN36260_c0_g1	MeJA_TRINITY_DN36260_c0_g1_i1	TR130_ARATH^TR130_ARATH^Q:3-365,H:618-738^80.17%ID^E:6e-61^RecName: Full=Trafficking protein particle complex II-specific subunit 130 homolog {ECO:0000305};^Eukaryota; Viridiplantae; Streptophyta; Embryophyta; Tracheophyta; Spermatophyta; Magnoliophyta; eudicotyledons; Gunneridae; Pentapetalae; rosids; malvids; Brassicales; Brassicaceae; Camelineae; Arabidopsis	.	MeJA_TRINITY_DN36260_c0_g1::MeJA_TRINITY_DN36260_c0_g1_i1::g.254::m.254	3-365[+]	TR130_ARATH^TR130_ARATH^Q:1-121,H:618-738^80.17%ID^E:5e-61^RecName: Full=Trafficking protein particle complex II-specific subunit 130 homolog {ECO:0000305};^Eukaryota; Viridiplantae; Streptophyta; Embryophyta; Tracheophyta; Spermatophyta; Magnoliophyta; eudicotyledons; Gunneridae; Pentapetalae; rosids; malvids; Brassicales; Brassicaceae; Camelineae; Arabidopsis	.	.	.	ENOG410XNVF^trafficking protein particle complex	KEGG:ath:AT5G54440`KO:K20307	GO:0005829^cellular_component^cytosol`GO:0005769^cellular_component^early endosome`GO:0005802^cellular_component^trans-Golgi network`GO:1990071^cellular_component^TRAPPII protein complex`GO:0000919^biological_process^cell plate assembly`GO:0000911^biological_process^cytokinesis by cell plate formation`GO:0034498^biological_process^early endosome to Golgi transport`GO:0006891^biological_process^in…	.	.	.
MeJA_TRINITY_DN32184_c0_g1	MeJA_TRINITY_DN32184_c0_g1_i1	.	.	.	.	.	.	.	.	.	.	.	.	.	.
MeJA_TRINITY_DN32105_c0_g1	MeJA_TRINITY_DN32105_c0_g1_i1	.	.	.	.	.	.	.	.	.	.	.	.	.	.
MeJA_TRINITY_DN32151_c0_g1	MeJA_TRINITY_DN32151_c0_g1_i1	.	.	.	.	.	.	.	.	.	.	.	.	.	.
MeJA_TRINITY_DN32192_c0_g1	MeJA_TRINITY_DN32192_c0_g1_i1	.	.	.	.	.	.	.	.	.	.	.	.	.	.
MeJA_TRINITY_DN32120_c0_g1	MeJA_TRINITY_DN32120_c0_g1_i1	.	.	.	.	.	.	.	.	.	.	.	.	.	.
MeJA_TRINITY_DN32117_c0_g1	MeJA_TRINITY_DN32117_c0_g1_i1	.	.	.	.	.	.	.	.	.	.	.	.	.	.
MeJA_TRINITY_DN32134_c0_g1	MeJA_TRINITY_DN32134_c0_g1_i1	.	.	.	.	.	.	.	.	.	.	.	.	.	.
MeJA_TRINITY_DN32126_c0_g1	MeJA_TRINITY_DN32126_c0_g1_i1	POLX_TOBAC^POLX_TOBAC^Q:340-8,H:1130-1239^46.96%ID^E:9e-22^RecName: Full=Retrovirus-related Pol polyprotein from transposon TNT 1-94;^Eukaryota; Viridiplantae; Streptophyta; Embryophyta; Tracheophyta; Spermatophyta; Magnoliophyta; eudicotyledons; Gunneridae; Pentapetalae; asterids; lamiids; Solanales; Solanaceae; Nicotianoideae; Nicotianeae; Nicotiana	.	.	.	.	.	.	.	.	.	GO:0004190^molecular_function^aspartic-type endopeptidase activity`GO:0004519^molecular_function^endonuclease activity`GO:0003676^molecular_function^nucleic acid binding`GO:0003964^molecular_function^RNA-directed DNA polymerase activity`GO:0008270^molecular_function^zinc ion binding`GO:0015074^biological_process^DNA integration	.	.	.
MeJA_TRINITY_DN32128_c0_g1	MeJA_TRINITY_DN32128_c0_g1_i1	DMP4_ARATH^DMP4_ARATH^Q:20-628,H:1-211^61.61%ID^E:2e-87^RecName: Full=Protein DMP4 {ECO:0000303|PubMed:20712629};^Eukaryota; Viridiplantae; Streptophyta; Embryophyta; Tracheophyta; Spermatophyta; Magnoliophyta; eudicotyledons; Gunneridae; Pentapetalae; rosids; malvids; Brassicales; Brassicaceae; Camelineae; Arabidopsis	.	MeJA_TRINITY_DN32128_c0_g1::MeJA_TRINITY_DN32128_c0_g1_i1::g.255::m.255	20-637[+]	DMP4_ARATH^DMP4_ARATH^Q:1-203,H:1-211^61.61%ID^E:5e-88^RecName: Full=Protein DMP4 {ECO:0000303|PubMed:20712629};^Eukaryota; Viridiplantae; Streptophyta; Embryophyta; Tracheophyta; Spermatophyta; Magnoliophyta; eudicotyledons; Gunneridae; Pentapetalae; rosids; malvids; Brassicales; Brassicaceae; Camelineae; Arabidopsis	PF05078.11^DUF679^Protein of unknown function (DUF679)^38-200^E:1.3e-67	.	ExpAA=72.96^PredHel=3^Topology=o70-92i137-154o169-191i	ENOG410YAMB^Protein of unknown function (DUF679)	KEGG:ath:AT4G18425	GO:0005783^cellular_component^endoplasmic reticulum`GO:0016021^cellular_component^integral component of membrane`GO:0009705^cellular_component^plant-type vacuole membrane`GO:0009838^biological_process^abscission`GO:0010256^biological_process^endomembrane system organization`GO:0090693^biological_process^plant organ senescence	.	.	.
MeJA_TRINITY_DN32172_c0_g1	MeJA_TRINITY_DN32172_c0_g1_i1	.	.	.	.	.	.	.	.	.	.	.	.	.	.
MeJA_TRINITY_DN32124_c0_g1	MeJA_TRINITY_DN32124_c0_g1_i1	.	.	.	.	.	.	.	.	.	.	.	.	.	.
MeJA_TRINITY_DN32164_c0_g1	MeJA_TRINITY_DN32164_c0_g1_i1	.	.	.	.	.	.	.	.	.	.	.	.	.	.
MeJA_TRINITY_DN32157_c0_g1	MeJA_TRINITY_DN32157_c0_g1_i1	GUAA_HELHP^GUAA_HELHP^Q:239-3,H:896-979^44.05%ID^E:9e-18^RecName: Full=Probable GMP synthase [glutamine-hydrolyzing];^Bacteria; Proteobacteria; Epsilonproteobacteria; Campylobacterales; Helicobacteraceae; Helicobacter	.	.	.	.	.	.	.	COG0518^Catalyzes the synthesis of GMP from XMP (By similarity)`COG0519^Catalyzes the synthesis of GMP from XMP (By similarity)`COG2818^DNA-3-methyladenine glycosylase activity	KEGG:hhe:HH_1444`KO:K03790	GO:0005524^molecular_function^ATP binding`GO:0008725^molecular_function^DNA-3-methyladenine glycosylase activity`GO:0003922^molecular_function^GMP synthase (glutamine-hydrolyzing) activity`GO:0008080^molecular_function^N-acetyltransferase activity`GO:0016462^molecular_function^pyrophosphatase activity`GO:0006284^biological_process^base-excision repair`GO:0006541^biological_process^glutamine metab…	.	.	.
MeJA_TRINITY_DN32199_c0_g1	MeJA_TRINITY_DN32199_c0_g1_i1	.	.	.	.	.	.	.	.	.	.	.	.	.	.
MeJA_TRINITY_DN32101_c0_g1	MeJA_TRINITY_DN32101_c0_g1_i1	RLMN_CUTAK^RLMN_CUTAK^Q:342-1,H:92-205^100%ID^E:2e-76^RecName: Full=Probable dual-specificity RNA methyltransferase RlmN {ECO:0000255|HAMAP-Rule:MF_01849};^Bacteria; Actinobacteria; Propionibacteriales; Propionibacteriaceae; Cutibacterium	.	.	.	.	.	.	.	COG0820^rRNA (adenine-C2-)-methyltransferase activity	KEGG:pac:PPA1514`KO:K06941	GO:0005737^cellular_component^cytoplasm`GO:0051539^molecular_function^4 iron, 4 sulfur cluster binding`GO:0046872^molecular_function^metal ion binding`GO:0070040^molecular_function^rRNA (adenine-C2-)-methyltransferase activity`GO:0070475^biological_process^rRNA base methylation`GO:0030488^biological_process^tRNA methylation	.	.	.
MeJA_TRINITY_DN32118_c0_g1	MeJA_TRINITY_DN32118_c0_g1_i1	GAT1_ARATH^GAT1_ARATH^Q:2-673,H:211-441^36.21%ID^E:3e-42^RecName: Full=GABA transporter 1;^Eukaryota; Viridiplantae; Streptophyta; Embryophyta; Tracheophyta; Spermatophyta; Magnoliophyta; eudicotyledons; Gunneridae; Pentapetalae; rosids; malvids; Brassicales; Brassicaceae; Camelineae; Arabidopsis	.	MeJA_TRINITY_DN32118_c0_g1::MeJA_TRINITY_DN32118_c0_g1_i1::g.259::m.259	2-673[+]	GAT1_ARATH^GAT1_ARATH^Q:1-224,H:211-441^36.21%ID^E:3e-42^RecName: Full=GABA transporter 1;^Eukaryota; Viridiplantae; Streptophyta; Embryophyta; Tracheophyta; Spermatophyta; Magnoliophyta; eudicotyledons; Gunneridae; Pentapetalae; rosids; malvids; Brassicales; Brassicaceae; Camelineae; Arabidopsis	PF01490.17^Aa_trans^Transmembrane amino acid transporter protein^7-217^E:2.6e-39	.	ExpAA=121.62^PredHel=6^Topology=o15-32i52-74o89-111i138-157o161-183i196-218o	COG0814^amino acid transport	KEGG:ath:AT1G08230	GO:0016021^cellular_component^integral component of membrane`GO:0005886^cellular_component^plasma membrane`GO:0015171^molecular_function^amino acid transmembrane transporter activity`GO:0015185^molecular_function^gamma-aminobutyric acid transmembrane transporter activity`GO:0003333^biological_process^amino acid transmembrane transport`GO:0015812^biological_process^gamma-aminobutyric acid transport	.	.	.
MeJA_TRINITY_DN32175_c0_g1	MeJA_TRINITY_DN32175_c0_g1_i1	.	.	.	.	.	.	.	.	.	.	.	.	.	.
MeJA_TRINITY_DN32180_c0_g1	MeJA_TRINITY_DN32180_c0_g1_i1	.	.	.	.	.	.	.	.	.	.	.	.	.	.
MeJA_TRINITY_DN32129_c0_g1	MeJA_TRINITY_DN32129_c0_g1_i1	.	.	MeJA_TRINITY_DN32129_c0_g1::MeJA_TRINITY_DN32129_c0_g1_i1::g.260::m.260	2-397[+]	.	.	.	.	.	.	.	.	.	.
MeJA_TRINITY_DN32185_c0_g1	MeJA_TRINITY_DN32185_c0_g1_i1	POLR1_ARATH^POLR1_ARATH^Q:8-295,H:1084-1179^40.62%ID^E:9e-19^RecName: Full=Retrovirus-related Pol polyprotein from transposon RE1;^Eukaryota; Viridiplantae; Streptophyta; Embryophyta; Tracheophyta; Spermatophyta; Magnoliophyta; eudicotyledons; Gunneridae; Pentapetalae; rosids; malvids; Brassicales; Brassicaceae; Camelineae; Arabidopsis	.	MeJA_TRINITY_DN32185_c0_g1::MeJA_TRINITY_DN32185_c0_g1_i1::g.261::m.261	2-310[+]	POLR1_ARATH^POLR1_ARATH^Q:3-98,H:1084-1179^40.62%ID^E:8e-19^RecName: Full=Retrovirus-related Pol polyprotein from transposon RE1;^Eukaryota; Viridiplantae; Streptophyta; Embryophyta; Tracheophyta; Spermatophyta; Magnoliophyta; eudicotyledons; Gunneridae; Pentapetalae; rosids; malvids; Brassicales; Brassicaceae; Camelineae; Arabidopsis	PF07727.13^RVT_2^Reverse transcriptase (RNA-dependent DNA polymerase)^2-102^E:1.7e-25	.	.	.	.	GO:0004190^molecular_function^aspartic-type endopeptidase activity`GO:0004519^molecular_function^endonuclease activity`GO:0046872^molecular_function^metal ion binding`GO:0003676^molecular_function^nucleic acid binding`GO:0003964^molecular_function^RNA-directed DNA polymerase activity`GO:0015074^biological_process^DNA integration`GO:0006310^biological_process^DNA recombination	.	.	.
MeJA_TRINITY_DN32150_c0_g1	MeJA_TRINITY_DN32150_c0_g1_i1	.	.	.	.	.	.	.	.	.	.	.	.	.	.
MeJA_TRINITY_DN32158_c0_g1	MeJA_TRINITY_DN32158_c0_g1_i1	.	.	MeJA_TRINITY_DN32158_c0_g1::MeJA_TRINITY_DN32158_c0_g1_i1::g.262::m.262	1-327[+]	.	.	.	.	.	.	.	.	.	.
MeJA_TRINITY_DN32141_c0_g1	MeJA_TRINITY_DN32141_c0_g1_i1	PER11_ARATH^PER11_ARATH^Q:2-169,H:281-336^67.86%ID^E:1e-20^RecName: Full=Peroxidase 11;^Eukaryota; Viridiplantae; Streptophyta; Embryophyta; Tracheophyta; Spermatophyta; Magnoliophyta; eudicotyledons; Gunneridae; Pentapetalae; rosids; malvids; Brassicales; Brassicaceae; Camelineae; Arabidopsis	.	.	.	.	.	.	.	ENOG410YA9R^peroxidase	KEGG:ath:AT1G68850`KO:K00430	GO:0005576^cellular_component^extracellular region`GO:0020037^molecular_function^heme binding`GO:0046872^molecular_function^metal ion binding`GO:0004601^molecular_function^peroxidase activity`GO:0042744^biological_process^hydrogen peroxide catabolic process`GO:0006979^biological_process^response to oxidative stress`GO:0048511^biological_process^rhythmic process	.	.	.
MeJA_TRINITY_DN32116_c0_g1	MeJA_TRINITY_DN32116_c0_g1_i1	PTR14_ARATH^PTR14_ARATH^Q:2-709,H:39-274^57.2%ID^E:6e-85^RecName: Full=Protein NRT1/ PTR FAMILY 7.3;^Eukaryota; Viridiplantae; Streptophyta; Embryophyta; Tracheophyta; Spermatophyta; Magnoliophyta; eudicotyledons; Gunneridae; Pentapetalae; rosids; malvids; Brassicales; Brassicaceae; Camelineae; Arabidopsis	.	MeJA_TRINITY_DN32116_c0_g1::MeJA_TRINITY_DN32116_c0_g1_i1::g.263::m.263	2-709[+]	PTR14_ARATH^PTR14_ARATH^Q:1-236,H:39-274^57.2%ID^E:5e-85^RecName: Full=Protein NRT1/ PTR FAMILY 7.3;^Eukaryota; Viridiplantae; Streptophyta; Embryophyta; Tracheophyta; Spermatophyta; Magnoliophyta; eudicotyledons; Gunneridae; Pentapetalae; rosids; malvids; Brassicales; Brassicaceae; Camelineae; Arabidopsis	PF00854.20^PTR2^POT family^72-231^E:3e-36	.	ExpAA=119.96^PredHel=6^Topology=i9-31o46-68i75-97o117-139i160-182o187-209i	COG3104^transporter	KEGG:ath:AT1G32450	GO:0016021^cellular_component^integral component of membrane`GO:0005886^cellular_component^plasma membrane`GO:0015112^molecular_function^nitrate transmembrane transporter activity`GO:0015386^molecular_function^potassium:proton antiporter activity`GO:0015293^molecular_function^symporter activity`GO:1902600^biological_process^proton transmembrane transport`GO:0010150^biological_process^leaf senesce…	GO:0022857^molecular_function^transmembrane transporter activity`GO:0055085^biological_process^transmembrane transport`GO:0016020^cellular_component^membrane	.	.
MeJA_TRINITY_DN32190_c0_g1	MeJA_TRINITY_DN32190_c0_g1_i1	.	.	MeJA_TRINITY_DN32190_c0_g1::MeJA_TRINITY_DN32190_c0_g1_i1::g.264::m.264	1-336[+]	.	PF14223.5^Retrotran_gag_2^gag-polypeptide of LTR copia-type^2-107^E:2.6e-18	.	.	.	.	.	.	.	.
MeJA_TRINITY_DN32144_c0_g1	MeJA_TRINITY_DN32144_c0_g1_i1	.	.	MeJA_TRINITY_DN32144_c0_g1::MeJA_TRINITY_DN32144_c0_g1_i1::g.265::m.265	1-450[+]	.	PF05212.11^DUF707^Protein of unknown function (DUF707)^2-148^E:6.7e-53	.	.	.	.	.	.	.	.
MeJA_TRINITY_DN32131_c0_g1	MeJA_TRINITY_DN32131_c0_g1_i1	.	.	MeJA_TRINITY_DN32131_c0_g1::MeJA_TRINITY_DN32131_c0_g1_i1::g.266::m.266	2-403[+]	.	PF14223.5^Retrotran_gag_2^gag-polypeptide of LTR copia-type^2-116^E:4e-07`PF03732.16^Retrotrans_gag^Retrotransposon gag protein^3-53^E:8.3e-08	.	.	.	.	.	.	.	.
MeJA_TRINITY_DN32137_c0_g1	MeJA_TRINITY_DN32137_c0_g1_i1	.	.	.	.	.	.	.	.	.	.	.	.	.	.
MeJA_TRINITY_DN32142_c0_g1	MeJA_TRINITY_DN32142_c0_g1_i1	.	.	.	.	.	.	.	.	.	.	.	.	.	.
MeJA_TRINITY_DN32121_c0_g1	MeJA_TRINITY_DN32121_c0_g1_i1	.	.	.	.	.	.	.	.	.	.	.	.	.	.
MeJA_TRINITY_DN32123_c0_g1	MeJA_TRINITY_DN32123_c0_g1_i1	.	.	.	.	.	.	.	.	.	.	.	.	.	.
MeJA_TRINITY_DN32198_c0_g1	MeJA_TRINITY_DN32198_c0_g1_i1	.	.	.	.	.	.	.	.	.	.	.	.	.	.
MeJA_TRINITY_DN32188_c0_g1	MeJA_TRINITY_DN32188_c0_g1_i1	.	.	.	.	.	.	.	.	.	.	.	.	.	.
MeJA_TRINITY_DN32113_c0_g1	MeJA_TRINITY_DN32113_c0_g1_i1	.	.	MeJA_TRINITY_DN32113_c0_g1::MeJA_TRINITY_DN32113_c0_g1_i1::g.267::m.267	1-480[+]	.	.	.	.	.	.	.	.	.	.
MeJA_TRINITY_DN32111_c0_g1	MeJA_TRINITY_DN32111_c0_g1_i1	AB40G_ARATH^AB40G_ARATH^Q:2-703,H:1189-1423^58.3%ID^E:6e-83^RecName: Full=ABC transporter G family member 40 {ECO:0000303|PubMed:18299247};^Eukaryota; Viridiplantae; Streptophyta; Embryophyta; Tracheophyta; Spermatophyta; Magnoliophyta; eudicotyledons; Gunneridae; Pentapetalae; rosids; malvids; Brassicales; Brassicaceae; Camelineae; Arabidopsis	.	MeJA_TRINITY_DN32111_c0_g1::MeJA_TRINITY_DN32111_c0_g1_i1::g.268::m.268	98-703[+]	PDR1_TOBAC^PDR1_TOBAC^Q:3-202,H:1235-1434^60%ID^E:9e-75^RecName: Full=Pleiotropic drug resistance protein 1;^Eukaryota; Viridiplantae; Streptophyta; Embryophyta; Tracheophyta; Spermatophyta; Magnoliophyta; eudicotyledons; Gunneridae; Pentapetalae; asterids; lamiids; Solanales; Solanaceae; Nicotianoideae; Nicotianeae; Nicotiana`PDR1_TOBAC^PDR1_TOBAC^Q:13-192,H:594-782^22.51%ID^E:6e-07^RecName: Ful…	PF01061.23^ABC2_membrane^ABC-2 type transporter^3-144^E:2.4e-39	.	ExpAA=116.16^PredHel=5^Topology=o37-59i66-88o92-114i121-143o172-194i	.	KEGG:nta:107799533	GO:0016021^cellular_component^integral component of membrane`GO:0005524^molecular_function^ATP binding`GO:0016887^molecular_function^ATPase activity	GO:0016020^cellular_component^membrane	.	.
MeJA_TRINITY_DN32104_c0_g1	MeJA_TRINITY_DN32104_c0_g1_i1	CNDP2_BOVIN^CNDP2_BOVIN^Q:470-66,H:93-232^41.43%ID^E:7e-22^RecName: Full=Cytosolic non-specific dipeptidase;^Eukaryota; Metazoa; Chordata; Craniata; Vertebrata; Euteleostomi; Mammalia; Eutheria; Laurasiatheria; Cetartiodactyla; Ruminantia; Pecora; Bovidae; Bovinae; Bos	.	MeJA_TRINITY_DN32104_c0_g1::MeJA_TRINITY_DN32104_c0_g1_i1::g.270::m.270	78-707[+]	.	.	.	.	.	.	.	.	.	.
MeJA_TRINITY_DN32194_c0_g1	MeJA_TRINITY_DN32194_c0_g1_i1	.	.	.	.	.	.	.	.	.	.	.	.	.	.
MeJA_TRINITY_DN32148_c0_g1	MeJA_TRINITY_DN32148_c0_g1_i1	.	.	MeJA_TRINITY_DN32148_c0_g1::MeJA_TRINITY_DN32148_c0_g1_i1::g.271::m.271	3-341[-]	.	.	.	.	.	.	.	.	.	.
MeJA_TRINITY_DN32147_c0_g1	MeJA_TRINITY_DN32147_c0_g1_i1	PP144_ARATH^PP144_ARATH^Q:3-1031,H:252-596^52.17%ID^E:2e-108^RecName: Full=Pentatricopeptide repeat-containing protein At2g02750;^Eukaryota; Viridiplantae; Streptophyta; Embryophyta; Tracheophyta; Spermatophyta; Magnoliophyta; eudicotyledons; Gunneridae; Pentapetalae; rosids; malvids; Brassicales; Brassicaceae; Camelineae; Arabidopsis`PP144_ARATH^PP144_ARATH^Q:72-764,H:173-367^28.45%ID^E:6e-25^Re…	.	MeJA_TRINITY_DN32147_c0_g1::MeJA_TRINITY_DN32147_c0_g1_i1::g.272::m.272	72-1037[+]	PP144_ARATH^PP144_ARATH^Q:1-320,H:275-596^52.48%ID^E:4e-110^RecName: Full=Pentatricopeptide repeat-containing protein At2g02750;^Eukaryota; Viridiplantae; Streptophyta; Embryophyta; Tracheophyta; Spermatophyta; Magnoliophyta; eudicotyledons; Gunneridae; Pentapetalae; rosids; malvids; Brassicales; Brassicaceae; Camelineae; Arabidopsis`PP144_ARATH^PP144_ARATH^Q:1-231,H:173-367^28.45%ID^E:4e-25^RecN…	PF13041.5^PPR_2^PPR repeat family^23-71^E:3.3e-11`PF01535.19^PPR^PPR repeat^25-53^E:0.002`PF12854.6^PPR_1^PPR repeat^55-86^E:7.7e-10`PF13041.5^PPR_2^PPR repeat family^57-105^E:3.2e-11`PF01535.19^PPR^PPR repeat^61-89^E:5.2e-09`PF01535.19^PPR^PPR repeat^133-154^E:0.51`PF13041.5^PPR_2^PPR repeat family^161-207^E:1e-15`PF12854.6^PPR_1^PPR repeat^161-188^E:3.7e-07`PF01535.19^PPR^PPR repeat^163-193^E:8…	.	.	ENOG410Z7Z7^Pentatricopeptide repeat-containing protein	KEGG:ath:AT2G02750	GO:0043231^cellular_component^intracellular membrane-bounded organelle`GO:0004519^molecular_function^endonuclease activity`GO:0003723^molecular_function^RNA binding`GO:0009451^biological_process^RNA modification	.	.	.
MeJA_TRINITY_DN32140_c0_g1	MeJA_TRINITY_DN32140_c0_g1_i1	.	.	MeJA_TRINITY_DN32140_c0_g1::MeJA_TRINITY_DN32140_c0_g1_i1::g.273::m.273	2-343[+]	.	.	.	.	.	.	.	.	.	.
MeJA_TRINITY_DN32156_c0_g1	MeJA_TRINITY_DN32156_c0_g1_i1	.	.	.	.	.	.	.	.	.	.	.	.	.	.
MeJA_TRINITY_DN32177_c0_g1	MeJA_TRINITY_DN32177_c0_g1_i1	.	.	MeJA_TRINITY_DN32177_c0_g1::MeJA_TRINITY_DN32177_c0_g1_i1::g.274::m.274	22-480[+]	.	.	.	ExpAA=21.09^PredHel=1^Topology=o10-32i	.	.	.	.	.	.
MeJA_TRINITY_DN32115_c0_g1	MeJA_TRINITY_DN32115_c0_g1_i1	.	.	.	.	.	.	.	.	.	.	.	.	.	.
MeJA_TRINITY_DN32176_c0_g1	MeJA_TRINITY_DN32176_c0_g1_i1	.	.	.	.	.	.	.	.	.	.	.	.	.	.
MeJA_TRINITY_DN32109_c0_g1	MeJA_TRINITY_DN32109_c0_g1_i1	RDO2_ARATH^RDO2_ARATH^Q:235-1104,H:1-328^46.65%ID^E:6e-74^RecName: Full=Transcription elongation factor TFIIS {ECO:0000305};^Eukaryota; Viridiplantae; Streptophyta; Embryophyta; Tracheophyta; Spermatophyta; Magnoliophyta; eudicotyledons; Gunneridae; Pentapetalae; rosids; malvids; Brassicales; Brassicaceae; Camelineae; Arabidopsis	.	MeJA_TRINITY_DN32109_c0_g1::MeJA_TRINITY_DN32109_c0_g1_i1::g.276::m.276	235-1110[+]	RDO2_ARATH^RDO2_ARATH^Q:1-290,H:1-328^48.33%ID^E:1e-80^RecName: Full=Transcription elongation factor TFIIS {ECO:0000305};^Eukaryota; Viridiplantae; Streptophyta; Embryophyta; Tracheophyta; Spermatophyta; Magnoliophyta; eudicotyledons; Gunneridae; Pentapetalae; rosids; malvids; Brassicales; Brassicaceae; Camelineae; Arabidopsis	PF08711.10^Med26^TFIIS helical bundle-like domain^36-85^E:2.2e-10`PF07500.13^TFIIS_M^Transcription factor S-II (TFIIS), central domain^170-286^E:2.6e-29	.	.	COG1594^DNA-dependent RNA polymerase catalyzes the transcription of DNA into RNA using the four ribonucleoside triphosphates as substrates (By similarity)	KEGG:ath:AT2G38560`KO:K03145	GO:0005634^cellular_component^nucleus`GO:0003746^molecular_function^translation elongation factor activity`GO:0008270^molecular_function^zinc ion binding`GO:0009910^biological_process^negative regulation of flower development`GO:0034243^biological_process^regulation of transcription elongation from RNA polymerase II promoter`GO:0009739^biological_process^response to gibberellin`GO:0010162^biologi…	GO:0005634^cellular_component^nucleus`GO:0006351^biological_process^transcription, DNA-templated	.	.
MeJA_TRINITY_DN32186_c0_g1	MeJA_TRINITY_DN32186_c0_g1_i1	.	.	.	.	.	.	.	.	.	.	.	.	.	.
MeJA_TRINITY_DN32145_c0_g1	MeJA_TRINITY_DN32145_c0_g1_i1	.	.	.	.	.	.	.	.	.	.	.	.	.	.
MeJA_TRINITY_DN32182_c0_g1	MeJA_TRINITY_DN32182_c0_g1_i1	.	.	.	.	.	.	.	.	.	.	.	.	.	.
MeJA_TRINITY_DN32106_c0_g1	MeJA_TRINITY_DN32106_c0_g1_i1	.	.	.	.	.	.	.	.	.	.	.	.	.	.
MeJA_TRINITY_DN32122_c0_g1	MeJA_TRINITY_DN32122_c0_g1_i1	.	.	.	.	.	.	.	.	.	.	.	.	.	.
MeJA_TRINITY_DN32136_c0_g1	MeJA_TRINITY_DN32136_c0_g1_i1	.	.	.	.	.	.	.	.	.	.	.	.	.	.
MeJA_TRINITY_DN32108_c0_g1	MeJA_TRINITY_DN32108_c0_g1_i1	.	.	.	.	.	.	.	.	.	.	.	.	.	.
MeJA_TRINITY_DN32181_c0_g1	MeJA_TRINITY_DN32181_c0_g1_i1	.	.	.	.	.	.	.	.	.	.	.	.	.	.
MeJA_TRINITY_DN32197_c0_g1	MeJA_TRINITY_DN32197_c0_g1_i1	.	.	.	.	.	.	.	.	.	.	.	.	.	.
MeJA_TRINITY_DN32107_c0_g1	MeJA_TRINITY_DN32107_c0_g1_i1	YCF2_GUIAB^YCF2_GUIAB^Q:2-355,H:1596-1707^88.98%ID^E:5e-46^RecName: Full=Protein Ycf2 {ECO:0000255|HAMAP-Rule:MF_01330};^Eukaryota; Viridiplantae; Streptophyta; Embryophyta; Tracheophyta; Spermatophyta; Magnoliophyta; eudicotyledons; Gunneridae; Pentapetalae; asterids; campanulids; Asterales; Asteraceae; Asteroideae; Heliantheae alliance; Millerieae; Guizotia	.	MeJA_TRINITY_DN32107_c0_g1::MeJA_TRINITY_DN32107_c0_g1_i1::g.277::m.277	2-355[+]	YCF2_GUIAB^YCF2_GUIAB^Q:1-118,H:1596-1707^89.83%ID^E:3e-49^RecName: Full=Protein Ycf2 {ECO:0000255|HAMAP-Rule:MF_01330};^Eukaryota; Viridiplantae; Streptophyta; Embryophyta; Tracheophyta; Spermatophyta; Magnoliophyta; eudicotyledons; Gunneridae; Pentapetalae; asterids; campanulids; Asterales; Asteraceae; Asteroideae; Heliantheae alliance; Millerieae; Guizotia	.	.	.	.	.	GO:0009570^cellular_component^chloroplast stroma`GO:0005524^molecular_function^ATP binding	.	.	.
MeJA_TRINITY_DN32102_c0_g1	MeJA_TRINITY_DN32102_c0_g1_i1	.	.	.	.	.	.	.	.	.	.	.	.	.	.
MeJA_TRINITY_DN32193_c0_g1	MeJA_TRINITY_DN32193_c0_g1_i1	.	.	.	.	.	.	.	.	.	.	.	.	.	.
MeJA_TRINITY_DN32173_c0_g1	MeJA_TRINITY_DN32173_c0_g1_i1	.	.	.	.	.	.	.	.	.	.	.	.	.	.
MeJA_TRINITY_DN32138_c0_g1	MeJA_TRINITY_DN32138_c0_g1_i1	.	.	.	.	.	.	.	.	.	.	.	.	.	.
MeJA_TRINITY_DN32160_c0_g1	MeJA_TRINITY_DN32160_c0_g1_i1	.	.	.	.	.	.	.	.	.	.	.	.	.	.
MeJA_TRINITY_DN32146_c0_g1	MeJA_TRINITY_DN32146_c0_g1_i1	.	.	MeJA_TRINITY_DN32146_c0_g1::MeJA_TRINITY_DN32146_c0_g1_i1::g.279::m.279	2-376[+]	.	.	.	.	.	.	.	.	.	.
MeJA_TRINITY_DN32170_c0_g1	MeJA_TRINITY_DN32170_c0_g1_i1	.	.	MeJA_TRINITY_DN32170_c0_g1::MeJA_TRINITY_DN32170_c0_g1_i1::g.280::m.280	15-338[-]	.	.	.	.	.	.	.	.	.	.
MeJA_TRINITY_DN32163_c0_g1	MeJA_TRINITY_DN32163_c0_g1_i1	U85C1_STERE^U85C1_STERE^Q:461-3,H:9-161^63.4%ID^E:2e-62^RecName: Full=UDP-glycosyltransferase 85C1 {ECO:0000303|PubMed:15610349};^Eukaryota; Viridiplantae; Streptophyta; Embryophyta; Tracheophyta; Spermatophyta; Magnoliophyta; eudicotyledons; Gunneridae; Pentapetalae; asterids; campanulids; Asterales; Asteraceae; Asteroideae; Heliantheae alliance; Eupatorieae; Stevia	.	MeJA_TRINITY_DN32163_c0_g1::MeJA_TRINITY_DN32163_c0_g1_i1::g.282::m.282	3-491[-]	U85C1_STERE^U85C1_STERE^Q:11-163,H:9-161^63.4%ID^E:8e-63^RecName: Full=UDP-glycosyltransferase 85C1 {ECO:0000303|PubMed:15610349};^Eukaryota; Viridiplantae; Streptophyta; Embryophyta; Tracheophyta; Spermatophyta; Magnoliophyta; eudicotyledons; Gunneridae; Pentapetalae; asterids; campanulids; Asterales; Asteraceae; Asteroideae; Heliantheae alliance; Eupatorieae; Stevia	.	.	ExpAA=26.20^PredHel=1^Topology=o138-160i	.	.	GO:0016758^molecular_function^transferase activity, transferring hexosyl groups`GO:0008152^biological_process^metabolic process	.	.	.
MeJA_TRINITY_DN32103_c0_g1	MeJA_TRINITY_DN32103_c0_g1_i1	.	.	.	.	.	.	.	.	.	.	.	.	.	.
MeJA_TRINITY_DN32114_c0_g1	MeJA_TRINITY_DN32114_c0_g1_i1	.	.	.	.	.	.	.	.	.	.	.	.	.	.
MeJA_TRINITY_DN32187_c0_g1	MeJA_TRINITY_DN32187_c0_g1_i1	.	.	MeJA_TRINITY_DN32187_c0_g1::MeJA_TRINITY_DN32187_c0_g1_i1::g.284::m.284	43-411[-]	.	.	.	.	.	.	.	.	.	.
MeJA_TRINITY_DN32195_c0_g1	MeJA_TRINITY_DN32195_c0_g1_i1	.	.	.	.	.	.	.	.	.	.	.	.	.	.
MeJA_TRINITY_DN32110_c0_g1	MeJA_TRINITY_DN32110_c0_g1_i1	.	.	.	.	.	.	.	.	.	.	.	.	.	.
MeJA_TRINITY_DN32132_c0_g1	MeJA_TRINITY_DN32132_c0_g1_i1	.	.	.	.	.	.	.	.	.	.	.	.	.	.
MeJA_TRINITY_DN32133_c0_g1	MeJA_TRINITY_DN32133_c0_g1_i1	G3PP_MYCTU^G3PP_MYCTU^Q:1-321,H:180-289^37.27%ID^E:2e-11^RecName: Full=D,L-glycerol 3-phosphate phosphatase {ECO:0000303|PubMed:23801751};^Bacteria; Actinobacteria; Corynebacteriales; Mycobacteriaceae; Mycobacterium; Mycobacterium tuberculosis complex	.	MeJA_TRINITY_DN32133_c0_g1::MeJA_TRINITY_DN32133_c0_g1_i1::g.285::m.285	1-366[+]	G3PP_MYCTU^G3PP_MYCTU^Q:1-107,H:180-289^37.27%ID^E:2e-11^RecName: Full=D,L-glycerol 3-phosphate phosphatase {ECO:0000303|PubMed:23801751};^Bacteria; Actinobacteria; Corynebacteriales; Mycobacteriaceae; Mycobacterium; Mycobacterium tuberculosis complex	PF13242.5^Hydrolase_like^HAD-hyrolase-like^5-76^E:2.6e-12	.	.	COG0647^Hydrolase	KEGG:mtu:Rv1692`KEGG:mtv:RVBD_1692	GO:0050897^molecular_function^cobalt ion binding`GO:0000121^molecular_function^glycerol-1-phosphatase activity`GO:0000287^molecular_function^magnesium ion binding`GO:0030145^molecular_function^manganese ion binding`GO:0042803^molecular_function^protein homodimerization activity`GO:0006071^biological_process^glycerol metabolic process`GO:0046475^biological_process^glycerophospholipid catabolic pro…	.	.	.
MeJA_TRINITY_DN32100_c0_g1	MeJA_TRINITY_DN32100_c0_g1_i1	.	.	.	.	.	.	.	.	.	.	.	.	.	.
MeJA_TRINITY_DN32135_c0_g1	MeJA_TRINITY_DN32135_c0_g1_i1	.	.	MeJA_TRINITY_DN32135_c0_g1::MeJA_TRINITY_DN32135_c0_g1_i1::g.286::m.286	161-529[+]	.	PF05212.11^DUF707^Protein of unknown function (DUF707)^61-122^E:2.7e-12	.	ExpAA=22.84^PredHel=1^Topology=i20-42o	.	.	.	.	.	.
MeJA_TRINITY_DN32191_c0_g1	MeJA_TRINITY_DN32191_c0_g1_i1	.	.	.	.	.	.	.	.	.	.	.	.	.	.
MeJA_TRINITY_DN32167_c0_g1	MeJA_TRINITY_DN32167_c0_g1_i1	MYO12_ARATH^MYO12_ARATH^Q:268-38,H:67-141^72.73%ID^E:5e-41^RecName: Full=Myosin-12;^Eukaryota; Viridiplantae; Streptophyta; Embryophyta; Tracheophyta; Spermatophyta; Magnoliophyta; eudicotyledons; Gunneridae; Pentapetalae; rosids; malvids; Brassicales; Brassicaceae; Camelineae; Arabidopsis`MYO12_ARATH^MYO12_ARATH^Q:350-252,H:2-34^78.79%ID^E:5e-41^RecName: Full=Myosin-12;^Eukaryota; Viridiplantae;…	.	.	.	.	.	.	.	COG5022^myosin heavy chain	KEGG:ath:AT2G31900`KO:K10357	GO:0016461^cellular_component^unconventional myosin complex`GO:0003779^molecular_function^actin binding`GO:0005524^molecular_function^ATP binding`GO:0005516^molecular_function^calmodulin binding`GO:0008017^molecular_function^microtubule binding`GO:0003777^molecular_function^microtubule motor activity`GO:0003774^molecular_function^motor activity`GO:0007015^biological_process^actin filament organiz…	.	.	.
MeJA_TRINITY_DN32183_c0_g1	MeJA_TRINITY_DN32183_c0_g1_i1	YG31B_YEAST^YG31B_YEAST^Q:394-5,H:1311-1438^25.76%ID^E:4e-07^RecName: Full=Transposon Ty3-G Gag-Pol polyprotein;^Eukaryota; Fungi; Dikarya; Ascomycota; Saccharomycotina; Saccharomycetes; Saccharomycetales; Saccharomycetaceae; Saccharomyces	.	MeJA_TRINITY_DN32183_c0_g1::MeJA_TRINITY_DN32183_c0_g1_i1::g.287::m.287	2-400[-]	YG31B_YEAST^YG31B_YEAST^Q:3-132,H:1311-1438^25.76%ID^E:4e-07^RecName: Full=Transposon Ty3-G Gag-Pol polyprotein;^Eukaryota; Fungi; Dikarya; Ascomycota; Saccharomycotina; Saccharomycetes; Saccharomycetales; Saccharomycetaceae; Saccharomyces	.	.	.	.	KEGG:sce:YGR109W-B`KO:K07497	GO:0005737^cellular_component^cytoplasm`GO:0005634^cellular_component^nucleus`GO:0000943^cellular_component^retrotransposon nucleocapsid`GO:0004190^molecular_function^aspartic-type endopeptidase activity`GO:0005524^molecular_function^ATP binding`GO:0003677^molecular_function^DNA binding`GO:0003887^molecular_function^DNA-directed DNA polymerase activity`GO:0008233^molecular_function^peptidase acti…	.	.	.
MeJA_TRINITY_DN32159_c0_g1	MeJA_TRINITY_DN32159_c0_g1_i1	.	.	.	.	.	.	.	.	.	.	.	.	.	.
MeJA_TRINITY_DN32189_c0_g1	MeJA_TRINITY_DN32189_c0_g1_i1	CH60_CUTAC^CH60_CUTAC^Q:2-97,H:498-529^100%ID^E:2e-11^RecName: Full=60 kDa chaperonin {ECO:0000255|HAMAP-Rule:MF_00600};^Bacteria; Actinobacteria; Propionibacteriales; Propionibacteriaceae; Cutibacterium	.	.	.	.	.	.	.	COG0459^Prevents misfolding and promotes the refolding and proper assembly of unfolded polypeptides generated under stress conditions (By similarity)	.	GO:0005737^cellular_component^cytoplasm`GO:0005524^molecular_function^ATP binding`GO:0042026^biological_process^protein refolding	.	.	.
MeJA_TRINITY_DN32161_c0_g1	MeJA_TRINITY_DN32161_c0_g1_i1	SPL2_ARATH^SPL2_ARATH^Q:101-250,H:166-215^84%ID^E:5e-26^RecName: Full=Squamosa promoter-binding-like protein 2;^Eukaryota; Viridiplantae; Streptophyta; Embryophyta; Tracheophyta; Spermatophyta; Magnoliophyta; eudicotyledons; Gunneridae; Pentapetalae; rosids; malvids; Brassicales; Brassicaceae; Camelineae; Arabidopsis`SPL2_ARATH^SPL2_ARATH^Q:325-606,H:215-289^42.55%ID^E:5e-26^RecName: Full=Squamos…	.	MeJA_TRINITY_DN32161_c0_g1::MeJA_TRINITY_DN32161_c0_g1_i1::g.288::m.288	294-599[-]	.	.	.	.	.	.	.	.	.	.
MeJA_TRINITY_DN32162_c0_g1	MeJA_TRINITY_DN32162_c0_g1_i1	.	.	.	.	.	.	.	.	.	.	.	.	.	.
MeJA_TRINITY_DN32139_c0_g1	MeJA_TRINITY_DN32139_c0_g1_i1	.	.	.	.	.	.	.	.	.	.	.	.	.	.
MeJA_TRINITY_DN32179_c0_g1	MeJA_TRINITY_DN32179_c0_g1_i1	JGB_ARATH^JGB_ARATH^Q:406-2,H:95-217^39.26%ID^E:1e-21^RecName: Full=Protein JINGUBANG {ECO:0000303|PubMed:27468890};^Eukaryota; Viridiplantae; Streptophyta; Embryophyta; Tracheophyta; Spermatophyta; Magnoliophyta; eudicotyledons; Gunneridae; Pentapetalae; rosids; malvids; Brassicales; Brassicaceae; Camelineae; Arabidopsis	.	MeJA_TRINITY_DN32179_c0_g1::MeJA_TRINITY_DN32179_c0_g1_i1::g.290::m.290	2-424[-]	JGB_ARATH^JGB_ARATH^Q:7-141,H:95-217^39.26%ID^E:1e-21^RecName: Full=Protein JINGUBANG {ECO:0000303|PubMed:27468890};^Eukaryota; Viridiplantae; Streptophyta; Embryophyta; Tracheophyta; Spermatophyta; Magnoliophyta; eudicotyledons; Gunneridae; Pentapetalae; rosids; malvids; Brassicales; Brassicaceae; Camelineae; Arabidopsis	PF00400.31^WD40^WD domain, G-beta repeat^59-82^E:0.29	.	.	COG2319^wd repeat	KEGG:ath:AT2G26490	GO:0005737^cellular_component^cytoplasm`GO:0005634^cellular_component^nucleus`GO:0009846^biological_process^pollen germination	GO:0005515^molecular_function^protein binding	.	.
MeJA_TRINITY_DN32125_c0_g1	MeJA_TRINITY_DN32125_c0_g1_i1	.	.	.	.	.	.	.	.	.	.	.	.	.	.
MeJA_TRINITY_DN32130_c0_g1	MeJA_TRINITY_DN32130_c0_g1_i1	.	.	.	.	.	.	.	.	.	.	.	.	.	.
MeJA_TRINITY_DN32178_c0_g1	MeJA_TRINITY_DN32178_c0_g1_i1	.	.	MeJA_TRINITY_DN32178_c0_g1::MeJA_TRINITY_DN32178_c0_g1_i1::g.291::m.291	1-684[+]	.	PF13966.5^zf-RVT^zinc-binding in reverse transcriptase^60-124^E:2.5e-13	.	.	.	.	.	.	.	.
MeJA_TRINITY_DN32143_c0_g1	MeJA_TRINITY_DN32143_c0_g1_i1	PP326_ARATH^PP326_ARATH^Q:300-434,H:274-318^64.44%ID^E:3e-23^RecName: Full=Pentatricopeptide repeat-containing protein At4g19890;^Eukaryota; Viridiplantae; Streptophyta; Embryophyta; Tracheophyta; Spermatophyta; Magnoliophyta; eudicotyledons; Gunneridae; Pentapetalae; rosids; malvids; Brassicales; Brassicaceae; Camelineae; Arabidopsis`PP326_ARATH^PP326_ARATH^Q:191-304,H:238-275^50%ID^E:3e-23^RecN…	.	.	.	.	.	.	.	ENOG410Z7Z7^Pentatricopeptide repeat-containing protein	KEGG:ath:AT4G19890	GO:0043231^cellular_component^intracellular membrane-bounded organelle`GO:0004519^molecular_function^endonuclease activity`GO:0003723^molecular_function^RNA binding`GO:0009451^biological_process^RNA modification	.	.	.
MeJA_TRINITY_DN32171_c0_g1	MeJA_TRINITY_DN32171_c0_g1_i1	ROGFC_ARATH^ROGFC_ARATH^Q:300-4,H:293-393^74.26%ID^E:2e-42^RecName: Full=Rop guanine nucleotide exchange factor 12 {ECO:0000303|PubMed:15980860};^Eukaryota; Viridiplantae; Streptophyta; Embryophyta; Tracheophyta; Spermatophyta; Magnoliophyta; eudicotyledons; Gunneridae; Pentapetalae; rosids; malvids; Brassicales; Brassicaceae; Camelineae; Arabidopsis	.	.	.	.	.	.	.	ENOG410YG86^guanine nucleotide exchange factor	KEGG:ath:AT1G79860	GO:0005737^cellular_component^cytoplasm`GO:0005886^cellular_component^plasma membrane`GO:0090406^cellular_component^pollen tube`GO:0005089^molecular_function^Rho guanyl-nucleotide exchange factor activity`GO:0009793^biological_process^embryo development ending in seed dormancy`GO:0009860^biological_process^pollen tube growth`GO:0080092^biological_process^regulation of pollen tube growth	.	.	.
MeJA_TRINITY_DN32165_c0_g1	MeJA_TRINITY_DN32165_c0_g1_i1	.	.	.	.	.	.	.	.	.	.	.	.	.	.
MeJA_TRINITY_DN32119_c0_g1	MeJA_TRINITY_DN32119_c0_g1_i1	.	.	.	.	.	.	.	.	.	.	.	.	.	.
MeJA_TRINITY_DN32152_c0_g1	MeJA_TRINITY_DN32152_c0_g1_i1	.	.	.	.	.	.	.	.	.	.	.	.	.	.
MeJA_TRINITY_DN32153_c0_g1	MeJA_TRINITY_DN32153_c0_g1_i1	.	.	MeJA_TRINITY_DN32153_c0_g1::MeJA_TRINITY_DN32153_c0_g1_i1::g.292::m.292	1-459[+]	.	.	.	.	.	.	.	.	.	.
MeJA_TRINITY_DN32196_c0_g1	MeJA_TRINITY_DN32196_c0_g1_i1	POLR1_ARATH^POLR1_ARATH^Q:71-364,H:927-1025^49.49%ID^E:1e-23^RecName: Full=Retrovirus-related Pol polyprotein from transposon RE1;^Eukaryota; Viridiplantae; Streptophyta; Embryophyta; Tracheophyta; Spermatophyta; Magnoliophyta; eudicotyledons; Gunneridae; Pentapetalae; rosids; malvids; Brassicales; Brassicaceae; Camelineae; Arabidopsis	.	MeJA_TRINITY_DN32196_c0_g1::MeJA_TRINITY_DN32196_c0_g1_i1::g.293::m.293	2-364[+]	POLR1_ARATH^POLR1_ARATH^Q:24-121,H:927-1025^49.49%ID^E:1e-23^RecName: Full=Retrovirus-related Pol polyprotein from transposon RE1;^Eukaryota; Viridiplantae; Streptophyta; Embryophyta; Tracheophyta; Spermatophyta; Magnoliophyta; eudicotyledons; Gunneridae; Pentapetalae; rosids; malvids; Brassicales; Brassicaceae; Camelineae; Arabidopsis	.	.	.	.	.	GO:0004190^molecular_function^aspartic-type endopeptidase activity`GO:0004519^molecular_function^endonuclease activity`GO:0046872^molecular_function^metal ion binding`GO:0003676^molecular_function^nucleic acid binding`GO:0003964^molecular_function^RNA-directed DNA polymerase activity`GO:0015074^biological_process^DNA integration`GO:0006310^biological_process^DNA recombination	.	.	.
MeJA_TRINITY_DN32149_c0_g1	MeJA_TRINITY_DN32149_c0_g1_i1	.	.	.	.	.	.	.	.	.	.	.	.	.	.
MeJA_TRINITY_DN32174_c0_g1	MeJA_TRINITY_DN32174_c0_g1_i1	.	.	.	.	.	.	.	.	.	.	.	.	.	.
MeJA_TRINITY_DN32166_c0_g1	MeJA_TRINITY_DN32166_c0_g1_i1	.	.	.	.	.	.	.	.	.	.	.	.	.	.
MeJA_TRINITY_DN32169_c0_g1	MeJA_TRINITY_DN32169_c0_g1_i1	ERLI1_ARATH^ERLI1_ARATH^Q:88-351,H:81-168^59.09%ID^E:5e-30^RecName: Full=Lipid transfer protein EARLI 1;^Eukaryota; Viridiplantae; Streptophyta; Embryophyta; Tracheophyta; Spermatophyta; Magnoliophyta; eudicotyledons; Gunneridae; Pentapetalae; rosids; malvids; Brassicales; Brassicaceae; Camelineae; Arabidopsis	.	MeJA_TRINITY_DN32169_c0_g1::MeJA_TRINITY_DN32169_c0_g1_i1::g.295::m.295	1-354[+]	ERLI1_ARATH^ERLI1_ARATH^Q:30-117,H:81-168^59.09%ID^E:2e-30^RecName: Full=Lipid transfer protein EARLI 1;^Eukaryota; Viridiplantae; Streptophyta; Embryophyta; Tracheophyta; Spermatophyta; Magnoliophyta; eudicotyledons; Gunneridae; Pentapetalae; rosids; malvids; Brassicales; Brassicaceae; Camelineae; Arabidopsis	PF14547.5^Hydrophob_seed^Hydrophobic seed protein^33-117^E:1e-25`PF00234.21^Tryp_alpha_amyl^Protease inhibitor/seed storage/LTP family^34-116^E:7.4e-05	.	.	ENOG410YRRT^14 kDa proline-rich protein	KEGG:ath:AT4G12480	GO:0009707^cellular_component^chloroplast outer membrane`GO:0005783^cellular_component^endoplasmic reticulum`GO:0005576^cellular_component^extracellular region`GO:0009505^cellular_component^plant-type cell wall`GO:0009506^cellular_component^plasmodesma`GO:0050832^biological_process^defense response to fungus`GO:0009682^biological_process^induced systemic resistance`GO:0009737^biological_process^r…	.	.	.
MeJA_TRINITY_DN19393_c0_g1	MeJA_TRINITY_DN19393_c0_g1_i1	TOM20_SOLTU^TOM20_SOLTU^Q:51-632,H:4-194^60.31%ID^E:4e-68^RecName: Full=Mitochondrial import receptor subunit TOM20;^Eukaryota; Viridiplantae; Streptophyta; Embryophyta; Tracheophyta; Spermatophyta; Magnoliophyta; eudicotyledons; Gunneridae; Pentapetalae; asterids; lamiids; Solanales; Solanaceae; Solanoideae; Solaneae; Solanum	.	MeJA_TRINITY_DN19393_c0_g1::MeJA_TRINITY_DN19393_c0_g1_i1::g.296::m.296	39-647[+]	TOM20_SOLTU^TOM20_SOLTU^Q:5-198,H:4-194^60.31%ID^E:1e-72^RecName: Full=Mitochondrial import receptor subunit TOM20;^Eukaryota; Viridiplantae; Streptophyta; Embryophyta; Tracheophyta; Spermatophyta; Magnoliophyta; eudicotyledons; Gunneridae; Pentapetalae; asterids; lamiids; Solanales; Solanaceae; Solanoideae; Solaneae; Solanum	PF06552.11^TOM20_plant^Plant specific mitochondrial import receptor subunit TOM20^9-196^E:2.8e-80	.	ExpAA=18.32^PredHel=1^Topology=i178-195o	.	KEGG:sot:102603648	GO:0016021^cellular_component^integral component of membrane`GO:0005742^cellular_component^mitochondrial outer membrane translocase complex`GO:0045040^biological_process^protein import into mitochondrial outer membrane	.	.	.
MeJA_TRINITY_DN19397_c0_g1	MeJA_TRINITY_DN19397_c0_g1_i1	.	.	.	.	.	.	.	.	.	.	.	.	.	.
MeJA_TRINITY_DN19397_c0_g1	MeJA_TRINITY_DN19397_c0_g1_i2	.	.	.	.	.	.	.	.	.	.	.	.	.	.
MeJA_TRINITY_DN19397_c0_g2	MeJA_TRINITY_DN19397_c0_g2_i1	.	.	.	.	.	.	.	.	.	.	.	.	.	.
MeJA_TRINITY_DN19309_c0_g1	MeJA_TRINITY_DN19309_c0_g1_i1	MSH7_ARATH^MSH7_ARATH^Q:27-317,H:2-104^33.01%ID^E:1e-06^RecName: Full=DNA mismatch repair protein MSH7;^Eukaryota; Viridiplantae; Streptophyta; Embryophyta; Tracheophyta; Spermatophyta; Magnoliophyta; eudicotyledons; Gunneridae; Pentapetalae; rosids; malvids; Brassicales; Brassicaceae; Camelineae; Arabidopsis	.	MeJA_TRINITY_DN19309_c0_g1::MeJA_TRINITY_DN19309_c0_g1_i1::g.297::m.297	3-467[+]	MSH7_ARATH^MSH7_ARATH^Q:9-105,H:2-104^33.01%ID^E:1e-06^RecName: Full=DNA mismatch repair protein MSH7;^Eukaryota; Viridiplantae; Streptophyta; Embryophyta; Tracheophyta; Spermatophyta; Magnoliophyta; eudicotyledons; Gunneridae; Pentapetalae; rosids; malvids; Brassicales; Brassicaceae; Camelineae; Arabidopsis	.	.	.	COG0249^that it carries out the mismatch recognition step. This protein has a weak ATPase activity (By similarity)	KEGG:ath:AT3G24495`KO:K08737	GO:0032300^cellular_component^mismatch repair complex`GO:0005634^cellular_component^nucleus`GO:0005524^molecular_function^ATP binding`GO:0003684^molecular_function^damaged DNA binding`GO:0008094^molecular_function^DNA-dependent ATPase activity`GO:0000404^molecular_function^heteroduplex DNA loop binding`GO:0043570^biological_process^maintenance of DNA repeat elements`GO:0006298^biological_process^…	.	.	.
MeJA_TRINITY_DN19309_c0_g1	MeJA_TRINITY_DN19309_c0_g1_i2	MSH7_ARATH^MSH7_ARATH^Q:125-424,H:1-106^33.02%ID^E:2e-07^RecName: Full=DNA mismatch repair protein MSH7;^Eukaryota; Viridiplantae; Streptophyta; Embryophyta; Tracheophyta; Spermatophyta; Magnoliophyta; eudicotyledons; Gunneridae; Pentapetalae; rosids; malvids; Brassicales; Brassicaceae; Camelineae; Arabidopsis	.	MeJA_TRINITY_DN19309_c0_g1::MeJA_TRINITY_DN19309_c0_g1_i2::g.299::m.299	2-568[+]	MSH7_ARATH^MSH7_ARATH^Q:42-141,H:1-106^33.02%ID^E:2e-07^RecName: Full=DNA mismatch repair protein MSH7;^Eukaryota; Viridiplantae; Streptophyta; Embryophyta; Tracheophyta; Spermatophyta; Magnoliophyta; eudicotyledons; Gunneridae; Pentapetalae; rosids; malvids; Brassicales; Brassicaceae; Camelineae; Arabidopsis	.	.	.	COG0249^that it carries out the mismatch recognition step. This protein has a weak ATPase activity (By similarity)	KEGG:ath:AT3G24495`KO:K08737	GO:0032300^cellular_component^mismatch repair complex`GO:0005634^cellular_component^nucleus`GO:0005524^molecular_function^ATP binding`GO:0003684^molecular_function^damaged DNA binding`GO:0008094^molecular_function^DNA-dependent ATPase activity`GO:0000404^molecular_function^heteroduplex DNA loop binding`GO:0043570^biological_process^maintenance of DNA repeat elements`GO:0006298^biological_process^…	.	.	.
MeJA_TRINITY_DN19318_c0_g1	MeJA_TRINITY_DN19318_c0_g1_i1	BBX21_ARATH^BBX21_ARATH^Q:91-1026,H:1-331^42.94%ID^E:1e-60^RecName: Full=B-box zinc finger protein 21 {ECO:0000303|PubMed:19920209};^Eukaryota; Viridiplantae; Streptophyta; Embryophyta; Tracheophyta; Spermatophyta; Magnoliophyta; eudicotyledons; Gunneridae; Pentapetalae; rosids; malvids; Brassicales; Brassicaceae; Camelineae; Arabidopsis	.	MeJA_TRINITY_DN19318_c0_g1::MeJA_TRINITY_DN19318_c0_g1_i1::g.301::m.301	1-1032[+]	BBX21_ARATH^BBX21_ARATH^Q:31-342,H:1-331^44.57%ID^E:3e-71^RecName: Full=B-box zinc finger protein 21 {ECO:0000303|PubMed:19920209};^Eukaryota; Viridiplantae; Streptophyta; Embryophyta; Tracheophyta; Spermatophyta; Magnoliophyta; eudicotyledons; Gunneridae; Pentapetalae; rosids; malvids; Brassicales; Brassicaceae; Camelineae; Arabidopsis	PF00643.23^zf-B_box^B-box zinc finger^34-72^E:1.8e-05`PF00643.23^zf-B_box^B-box zinc finger^84-123^E:4.4e-08	.	.	ENOG410YIAM^Salt tolerance-like protein	KEGG:ath:AT1G75540	GO:0005634^cellular_component^nucleus`GO:0003700^molecular_function^DNA binding transcription factor activity`GO:0043565^molecular_function^sequence-specific DNA binding`GO:0000989^molecular_function^transcription factor activity, transcription factor binding`GO:0008270^molecular_function^zinc ion binding`GO:0009640^biological_process^photomorphogenesis`GO:0006355^biological_process^regulation of…	GO:0008270^molecular_function^zinc ion binding`GO:0005622^cellular_component^intracellular	.	.
MeJA_TRINITY_DN19318_c0_g1	MeJA_TRINITY_DN19318_c0_g1_i2	.	.	.	.	.	.	.	.	.	.	.	.	.	.
MeJA_TRINITY_DN19391_c0_g1	MeJA_TRINITY_DN19391_c0_g1_i1	.	.	MeJA_TRINITY_DN19391_c0_g1::MeJA_TRINITY_DN19391_c0_g1_i1::g.302::m.302	11-412[-]	.	.	.	.	.	.	.	.	.	.
MeJA_TRINITY_DN19391_c0_g1	MeJA_TRINITY_DN19391_c0_g1_i2	.	.	MeJA_TRINITY_DN19391_c0_g1::MeJA_TRINITY_DN19391_c0_g1_i2::g.303::m.303	4-435[-]	.	.	.	.	.	.	.	.	.	.
MeJA_TRINITY_DN19391_c0_g1	MeJA_TRINITY_DN19391_c0_g1_i3	.	.	MeJA_TRINITY_DN19391_c0_g1::MeJA_TRINITY_DN19391_c0_g1_i3::g.305::m.305	1-309[+]	.	.	.	.	.	.	.	.	.	.
MeJA_TRINITY_DN19303_c0_g1	MeJA_TRINITY_DN19303_c0_g1_i1	Y5129_ARATH^Y5129_ARATH^Q:224-1990,H:24-613^76.61%ID^E:0^RecName: Full=Probable LRR receptor-like serine/threonine-protein kinase At5g10290;^Eukaryota; Viridiplantae; Streptophyta; Embryophyta; Tracheophyta; Spermatophyta; Magnoliophyta; eudicotyledons; Gunneridae; Pentapetalae; rosids; malvids; Brassicales; Brassicaceae; Camelineae; Arabidopsis	.	MeJA_TRINITY_DN19303_c0_g1::MeJA_TRINITY_DN19303_c0_g1_i1::g.306::m.306	158-1993[+]	SERK4_ORYSJ^SERK4_ORYSJ^Q:6-611,H:1-607^72.53%ID^E:0^RecName: Full=LRR receptor kinase SERK2 {ECO:0000305};^Eukaryota; Viridiplantae; Streptophyta; Embryophyta; Tracheophyta; Spermatophyta; Magnoliophyta; Liliopsida; Poales; Poaceae; BOP clade; Oryzoideae; Oryzeae; Oryzinae; Oryza; Oryza sativa	PF08263.11^LRRNT_2^Leucine rich repeat N-terminal domain^26-66^E:1.8e-09`PF13516.5^LRR_6^Leucine Rich repeat^93-107^E:1.4`PF13855.5^LRR_8^Leucine rich repeat^118-177^E:1.1e-07`PF00069.24^Pkinase^Protein kinase domain^289-560^E:2.2e-43`PF07714.16^Pkinase_Tyr^Protein tyrosine kinase^291-562^E:9.8e-42	.	ExpAA=31.19^PredHel=1^Topology=i223-245o	COG0515^Serine Threonine protein kinase	KEGG:osa:4329032	GO:0016021^cellular_component^integral component of membrane`GO:0005886^cellular_component^plasma membrane`GO:0005524^molecular_function^ATP binding`GO:0004675^molecular_function^transmembrane receptor protein serine/threonine kinase activity`GO:0009742^biological_process^brassinosteroid mediated signaling pathway`GO:0007166^biological_process^cell surface receptor signaling pathway`GO:0006468^bi…	GO:0005515^molecular_function^protein binding`GO:0004672^molecular_function^protein kinase activity`GO:0005524^molecular_function^ATP binding`GO:0006468^biological_process^protein phosphorylation	.	.
MeJA_TRINITY_DN19303_c0_g1	MeJA_TRINITY_DN19303_c0_g1_i2	Y5129_ARATH^Y5129_ARATH^Q:209-1975,H:24-613^76.61%ID^E:0^RecName: Full=Probable LRR receptor-like serine/threonine-protein kinase At5g10290;^Eukaryota; Viridiplantae; Streptophyta; Embryophyta; Tracheophyta; Spermatophyta; Magnoliophyta; eudicotyledons; Gunneridae; Pentapetalae; rosids; malvids; Brassicales; Brassicaceae; Camelineae; Arabidopsis	.	MeJA_TRINITY_DN19303_c0_g1::MeJA_TRINITY_DN19303_c0_g1_i2::g.307::m.307	158-1978[+]	SERK4_ORYSJ^SERK4_ORYSJ^Q:1-606,H:1-607^72.7%ID^E:0^RecName: Full=LRR receptor kinase SERK2 {ECO:0000305};^Eukaryota; Viridiplantae; Streptophyta; Embryophyta; Tracheophyta; Spermatophyta; Magnoliophyta; Liliopsida; Poales; Poaceae; BOP clade; Oryzoideae; Oryzeae; Oryzinae; Oryza; Oryza sativa	PF08263.11^LRRNT_2^Leucine rich repeat N-terminal domain^21-61^E:1.8e-09`PF13516.5^LRR_6^Leucine Rich repeat^88-102^E:1.4`PF13855.5^LRR_8^Leucine rich repeat^113-172^E:1.1e-07`PF00069.24^Pkinase^Protein kinase domain^284-555^E:2.2e-43`PF07714.16^Pkinase_Tyr^Protein tyrosine kinase^286-557^E:9.7e-42	.	ExpAA=24.64^PredHel=1^Topology=i218-240o	COG0515^Serine Threonine protein kinase	KEGG:osa:4329032	GO:0016021^cellular_component^integral component of membrane`GO:0005886^cellular_component^plasma membrane`GO:0005524^molecular_function^ATP binding`GO:0004675^molecular_function^transmembrane receptor protein serine/threonine kinase activity`GO:0009742^biological_process^brassinosteroid mediated signaling pathway`GO:0007166^biological_process^cell surface receptor signaling pathway`GO:0006468^bi…	GO:0005515^molecular_function^protein binding`GO:0004672^molecular_function^protein kinase activity`GO:0005524^molecular_function^ATP binding`GO:0006468^biological_process^protein phosphorylation	.	.
MeJA_TRINITY_DN19329_c0_g1	MeJA_TRINITY_DN19329_c0_g1_i1	RAB7_PRUAR^RAB7_PRUAR^Q:161-274,H:1-38^73.68%ID^E:1e-09^RecName: Full=Ras-related protein Rab7;^Eukaryota; Viridiplantae; Streptophyta; Embryophyta; Tracheophyta; Spermatophyta; Magnoliophyta; eudicotyledons; Gunneridae; Pentapetalae; rosids; fabids; Rosales; Rosaceae; Maloideae; Amygdaleae; Prunus	.	.	.	.	.	.	.	.	.	GO:0005886^cellular_component^plasma membrane`GO:0005525^molecular_function^GTP binding`GO:0003924^molecular_function^GTPase activity`GO:0015031^biological_process^protein transport	.	.	.
MeJA_TRINITY_DN19329_c0_g1	MeJA_TRINITY_DN19329_c0_g1_i2	RAB7_PRUAR^RAB7_PRUAR^Q:161-274,H:1-38^73.68%ID^E:5e-10^RecName: Full=Ras-related protein Rab7;^Eukaryota; Viridiplantae; Streptophyta; Embryophyta; Tracheophyta; Spermatophyta; Magnoliophyta; eudicotyledons; Gunneridae; Pentapetalae; rosids; fabids; Rosales; Rosaceae; Maloideae; Amygdaleae; Prunus	.	.	.	.	.	.	.	.	.	GO:0005886^cellular_component^plasma membrane`GO:0005525^molecular_function^GTP binding`GO:0003924^molecular_function^GTPase activity`GO:0015031^biological_process^protein transport	.	.	.
MeJA_TRINITY_DN19340_c0_g1	MeJA_TRINITY_DN19340_c0_g1_i1	XTH8_ARATH^XTH8_ARATH^Q:154-924,H:16-277^79.01%ID^E:2e-156^RecName: Full=Probable xyloglucan endotransglucosylase/hydrolase protein 8;^Eukaryota; Viridiplantae; Streptophyta; Embryophyta; Tracheophyta; Spermatophyta; Magnoliophyta; eudicotyledons; Gunneridae; Pentapetalae; rosids; malvids; Brassicales; Brassicaceae; Camelineae; Arabidopsis	.	MeJA_TRINITY_DN19340_c0_g1::MeJA_TRINITY_DN19340_c0_g1_i1::g.308::m.308	136-954[+]	XTH8_ARATH^XTH8_ARATH^Q:7-263,H:16-277^79.01%ID^E:8e-157^RecName: Full=Probable xyloglucan endotransglucosylase/hydrolase protein 8;^Eukaryota; Viridiplantae; Streptophyta; Embryophyta; Tracheophyta; Spermatophyta; Magnoliophyta; eudicotyledons; Gunneridae; Pentapetalae; rosids; malvids; Brassicales; Brassicaceae; Camelineae; Arabidopsis	PF00722.20^Glyco_hydro_16^Glycosyl hydrolases family 16^27-209^E:6.7e-55	.	.	ENOG410YAVH^xyloglucan endotransglucosylase hydrolase protein	KEGG:ath:AT1G11545`KO:K08235	GO:0048046^cellular_component^apoplast`GO:0005618^cellular_component^cell wall`GO:0004553^molecular_function^hydrolase activity, hydrolyzing O-glycosyl compounds`GO:0016762^molecular_function^xyloglucan:xyloglucosyl transferase activity`GO:0042546^biological_process^cell wall biogenesis`GO:0071555^biological_process^cell wall organization`GO:0010411^biological_process^xyloglucan metabolic process	GO:0004553^molecular_function^hydrolase activity, hydrolyzing O-glycosyl compounds`GO:0005975^biological_process^carbohydrate metabolic process	.	.
MeJA_TRINITY_DN19340_c0_g1	MeJA_TRINITY_DN19340_c0_g1_i2	XTH8_ARATH^XTH8_ARATH^Q:154-306,H:16-69^59.26%ID^E:4e-12^RecName: Full=Probable xyloglucan endotransglucosylase/hydrolase protein 8;^Eukaryota; Viridiplantae; Streptophyta; Embryophyta; Tracheophyta; Spermatophyta; Magnoliophyta; eudicotyledons; Gunneridae; Pentapetalae; rosids; malvids; Brassicales; Brassicaceae; Camelineae; Arabidopsis	.	.	.	.	.	.	.	ENOG410YAVH^xyloglucan endotransglucosylase hydrolase protein	KEGG:ath:AT1G11545`KO:K08235	GO:0048046^cellular_component^apoplast`GO:0005618^cellular_component^cell wall`GO:0004553^molecular_function^hydrolase activity, hydrolyzing O-glycosyl compounds`GO:0016762^molecular_function^xyloglucan:xyloglucosyl transferase activity`GO:0042546^biological_process^cell wall biogenesis`GO:0071555^biological_process^cell wall organization`GO:0010411^biological_process^xyloglucan metabolic process	.	.	.
MeJA_TRINITY_DN19340_c0_g1	MeJA_TRINITY_DN19340_c0_g1_i3	XTH8_ARATH^XTH8_ARATH^Q:154-1005,H:16-304^79.58%ID^E:3e-175^RecName: Full=Probable xyloglucan endotransglucosylase/hydrolase protein 8;^Eukaryota; Viridiplantae; Streptophyta; Embryophyta; Tracheophyta; Spermatophyta; Magnoliophyta; eudicotyledons; Gunneridae; Pentapetalae; rosids; malvids; Brassicales; Brassicaceae; Camelineae; Arabidopsis	.	MeJA_TRINITY_DN19340_c0_g1::MeJA_TRINITY_DN19340_c0_g1_i3::g.309::m.309	136-1011[+]	XTH8_ARATH^XTH8_ARATH^Q:7-290,H:16-304^79.58%ID^E:6e-177^RecName: Full=Probable xyloglucan endotransglucosylase/hydrolase protein 8;^Eukaryota; Viridiplantae; Streptophyta; Embryophyta; Tracheophyta; Spermatophyta; Magnoliophyta; eudicotyledons; Gunneridae; Pentapetalae; rosids; malvids; Brassicales; Brassicaceae; Camelineae; Arabidopsis	PF00722.20^Glyco_hydro_16^Glycosyl hydrolases family 16^27-209^E:8.2e-55`PF06955.11^XET_C^Xyloglucan endo-transglycosylase (XET) C-terminus^238-285^E:2.6e-17	.	.	ENOG410YAVH^xyloglucan endotransglucosylase hydrolase protein	KEGG:ath:AT1G11545`KO:K08235	GO:0048046^cellular_component^apoplast`GO:0005618^cellular_component^cell wall`GO:0004553^molecular_function^hydrolase activity, hydrolyzing O-glycosyl compounds`GO:0016762^molecular_function^xyloglucan:xyloglucosyl transferase activity`GO:0042546^biological_process^cell wall biogenesis`GO:0071555^biological_process^cell wall organization`GO:0010411^biological_process^xyloglucan metabolic process	GO:0004553^molecular_function^hydrolase activity, hydrolyzing O-glycosyl compounds`GO:0005975^biological_process^carbohydrate metabolic process`GO:0016762^molecular_function^xyloglucan:xyloglucosyl transferase activity`GO:0006073^biological_process^cellular glucan metabolic process`GO:0005618^cellular_component^cell wall`GO:0048046^cellular_component^apoplast	.	.
MeJA_TRINITY_DN19340_c0_g1	MeJA_TRINITY_DN19340_c0_g1_i4	XTH8_ARATH^XTH8_ARATH^Q:15-533,H:130-304^83.43%ID^E:4e-108^RecName: Full=Probable xyloglucan endotransglucosylase/hydrolase protein 8;^Eukaryota; Viridiplantae; Streptophyta; Embryophyta; Tracheophyta; Spermatophyta; Magnoliophyta; eudicotyledons; Gunneridae; Pentapetalae; rosids; malvids; Brassicales; Brassicaceae; Camelineae; Arabidopsis	.	MeJA_TRINITY_DN19340_c0_g1::MeJA_TRINITY_DN19340_c0_g1_i4::g.310::m.310	3-539[+]	XTH8_ARATH^XTH8_ARATH^Q:5-177,H:130-304^83.43%ID^E:2e-109^RecName: Full=Probable xyloglucan endotransglucosylase/hydrolase protein 8;^Eukaryota; Viridiplantae; Streptophyta; Embryophyta; Tracheophyta; Spermatophyta; Magnoliophyta; eudicotyledons; Gunneridae; Pentapetalae; rosids; malvids; Brassicales; Brassicaceae; Camelineae; Arabidopsis	PF00722.20^Glyco_hydro_16^Glycosyl hydrolases family 16^6-96^E:6.9e-30`PF06955.11^XET_C^Xyloglucan endo-transglycosylase (XET) C-terminus^125-172^E:1.1e-17	.	.	ENOG410YAVH^xyloglucan endotransglucosylase hydrolase protein	KEGG:ath:AT1G11545`KO:K08235	GO:0048046^cellular_component^apoplast`GO:0005618^cellular_component^cell wall`GO:0004553^molecular_function^hydrolase activity, hydrolyzing O-glycosyl compounds`GO:0016762^molecular_function^xyloglucan:xyloglucosyl transferase activity`GO:0042546^biological_process^cell wall biogenesis`GO:0071555^biological_process^cell wall organization`GO:0010411^biological_process^xyloglucan metabolic process	GO:0004553^molecular_function^hydrolase activity, hydrolyzing O-glycosyl compounds`GO:0005975^biological_process^carbohydrate metabolic process`GO:0016762^molecular_function^xyloglucan:xyloglucosyl transferase activity`GO:0006073^biological_process^cellular glucan metabolic process`GO:0005618^cellular_component^cell wall`GO:0048046^cellular_component^apoplast	.	.
MeJA_TRINITY_DN19340_c0_g1	MeJA_TRINITY_DN19340_c0_g1_i5	XTH8_ARATH^XTH8_ARATH^Q:45-674,H:66-277^83.49%ID^E:5e-135^RecName: Full=Probable xyloglucan endotransglucosylase/hydrolase protein 8;^Eukaryota; Viridiplantae; Streptophyta; Embryophyta; Tracheophyta; Spermatophyta; Magnoliophyta; eudicotyledons; Gunneridae; Pentapetalae; rosids; malvids; Brassicales; Brassicaceae; Camelineae; Arabidopsis	.	MeJA_TRINITY_DN19340_c0_g1::MeJA_TRINITY_DN19340_c0_g1_i5::g.311::m.311	3-704[+]	XTH8_ARATH^XTH8_ARATH^Q:15-224,H:66-277^83.49%ID^E:5e-135^RecName: Full=Probable xyloglucan endotransglucosylase/hydrolase protein 8;^Eukaryota; Viridiplantae; Streptophyta; Embryophyta; Tracheophyta; Spermatophyta; Magnoliophyta; eudicotyledons; Gunneridae; Pentapetalae; rosids; malvids; Brassicales; Brassicaceae; Camelineae; Arabidopsis	PF00722.20^Glyco_hydro_16^Glycosyl hydrolases family 16^16-170^E:4.5e-51	.	.	ENOG410YAVH^xyloglucan endotransglucosylase hydrolase protein	KEGG:ath:AT1G11545`KO:K08235	GO:0048046^cellular_component^apoplast`GO:0005618^cellular_component^cell wall`GO:0004553^molecular_function^hydrolase activity, hydrolyzing O-glycosyl compounds`GO:0016762^molecular_function^xyloglucan:xyloglucosyl transferase activity`GO:0042546^biological_process^cell wall biogenesis`GO:0071555^biological_process^cell wall organization`GO:0010411^biological_process^xyloglucan metabolic process	GO:0004553^molecular_function^hydrolase activity, hydrolyzing O-glycosyl compounds`GO:0005975^biological_process^carbohydrate metabolic process	.	.
MeJA_TRINITY_DN19340_c0_g1	MeJA_TRINITY_DN19340_c0_g1_i6	XTH8_ARATH^XTH8_ARATH^Q:45-755,H:66-304^83.68%ID^E:6e-154^RecName: Full=Probable xyloglucan endotransglucosylase/hydrolase protein 8;^Eukaryota; Viridiplantae; Streptophyta; Embryophyta; Tracheophyta; Spermatophyta; Magnoliophyta; eudicotyledons; Gunneridae; Pentapetalae; rosids; malvids; Brassicales; Brassicaceae; Camelineae; Arabidopsis	.	MeJA_TRINITY_DN19340_c0_g1::MeJA_TRINITY_DN19340_c0_g1_i6::g.312::m.312	3-761[+]	XTH8_ARATH^XTH8_ARATH^Q:15-251,H:66-304^83.68%ID^E:2e-155^RecName: Full=Probable xyloglucan endotransglucosylase/hydrolase protein 8;^Eukaryota; Viridiplantae; Streptophyta; Embryophyta; Tracheophyta; Spermatophyta; Magnoliophyta; eudicotyledons; Gunneridae; Pentapetalae; rosids; malvids; Brassicales; Brassicaceae; Camelineae; Arabidopsis	PF00722.20^Glyco_hydro_16^Glycosyl hydrolases family 16^16-170^E:5.7e-51`PF06955.11^XET_C^Xyloglucan endo-transglycosylase (XET) C-terminus^199-246^E:2.1e-17	.	.	ENOG410YAVH^xyloglucan endotransglucosylase hydrolase protein	KEGG:ath:AT1G11545`KO:K08235	GO:0048046^cellular_component^apoplast`GO:0005618^cellular_component^cell wall`GO:0004553^molecular_function^hydrolase activity, hydrolyzing O-glycosyl compounds`GO:0016762^molecular_function^xyloglucan:xyloglucosyl transferase activity`GO:0042546^biological_process^cell wall biogenesis`GO:0071555^biological_process^cell wall organization`GO:0010411^biological_process^xyloglucan metabolic process	GO:0004553^molecular_function^hydrolase activity, hydrolyzing O-glycosyl compounds`GO:0005975^biological_process^carbohydrate metabolic process`GO:0016762^molecular_function^xyloglucan:xyloglucosyl transferase activity`GO:0006073^biological_process^cellular glucan metabolic process`GO:0005618^cellular_component^cell wall`GO:0048046^cellular_component^apoplast	.	.
MeJA_TRINITY_DN19389_c0_g1	MeJA_TRINITY_DN19389_c0_g1_i1	SEC14_SCHPO^SEC14_SCHPO^Q:154-759,H:49-265^30.6%ID^E:2e-20^RecName: Full=Sec14 cytosolic factor;^Eukaryota; Fungi; Dikarya; Ascomycota; Taphrinomycotina; Schizosaccharomycetes; Schizosaccharomycetales; Schizosaccharomycetaceae; Schizosaccharomyces	.	MeJA_TRINITY_DN19389_c0_g1::MeJA_TRINITY_DN19389_c0_g1_i1::g.313::m.313	1-780[+]	SEC14_SCHPO^SEC14_SCHPO^Q:52-253,H:49-265^30.6%ID^E:1e-20^RecName: Full=Sec14 cytosolic factor;^Eukaryota; Fungi; Dikarya; Ascomycota; Taphrinomycotina; Schizosaccharomycetes; Schizosaccharomycetales; Schizosaccharomycetaceae; Schizosaccharomyces	PF03765.14^CRAL_TRIO_N^CRAL/TRIO, N-terminal domain^36-75^E:2.5e-05`PF00650.19^CRAL_TRIO^CRAL/TRIO domain^101-250^E:1.4e-36`PF13716.5^CRAL_TRIO_2^Divergent CRAL/TRIO domain^117-235^E:2.4e-08	.	.	.	KEGG:spo:SPAC3H8.10	GO:0032153^cellular_component^cell division site`GO:0060187^cellular_component^cell pole`GO:0051286^cellular_component^cell tip`GO:0035838^cellular_component^growing cell tip`GO:0005634^cellular_component^nucleus`GO:0005628^cellular_component^prospore membrane`GO:0008525^molecular_function^phosphatidylcholine transporter activity`GO:0008526^molecular_function^phosphatidylinositol transporter acti…	.	.	.
MeJA_TRINITY_DN19389_c0_g1	MeJA_TRINITY_DN19389_c0_g1_i2	SEC14_SCHPO^SEC14_SCHPO^Q:252-548,H:166-265^39.6%ID^E:2e-12^RecName: Full=Sec14 cytosolic factor;^Eukaryota; Fungi; Dikarya; Ascomycota; Taphrinomycotina; Schizosaccharomycetes; Schizosaccharomycetales; Schizosaccharomycetaceae; Schizosaccharomyces	.	MeJA_TRINITY_DN19389_c0_g1::MeJA_TRINITY_DN19389_c0_g1_i2::g.314::m.314	237-569[+]	SEC14_SCHPO^SEC14_SCHPO^Q:6-103,H:166-264^40%ID^E:2e-13^RecName: Full=Sec14 cytosolic factor;^Eukaryota; Fungi; Dikarya; Ascomycota; Taphrinomycotina; Schizosaccharomycetes; Schizosaccharomycetales; Schizosaccharomycetaceae; Schizosaccharomyces	PF00650.19^CRAL_TRIO^CRAL/TRIO domain^4-101^E:1.3e-26`PF13716.5^CRAL_TRIO_2^Divergent CRAL/TRIO domain^27-95^E:8.6e-07	.	.	.	KEGG:spo:SPAC3H8.10	GO:0032153^cellular_component^cell division site`GO:0060187^cellular_component^cell pole`GO:0051286^cellular_component^cell tip`GO:0035838^cellular_component^growing cell tip`GO:0005634^cellular_component^nucleus`GO:0005628^cellular_component^prospore membrane`GO:0008525^molecular_function^phosphatidylcholine transporter activity`GO:0008526^molecular_function^phosphatidylinositol transporter acti…	.	.	.
MeJA_TRINITY_DN19389_c0_g1	MeJA_TRINITY_DN19389_c0_g1_i3	SEC14_SCHPO^SEC14_SCHPO^Q:82-687,H:49-265^31.86%ID^E:8e-21^RecName: Full=Sec14 cytosolic factor;^Eukaryota; Fungi; Dikarya; Ascomycota; Taphrinomycotina; Schizosaccharomycetes; Schizosaccharomycetales; Schizosaccharomycetaceae; Schizosaccharomyces	.	MeJA_TRINITY_DN19389_c0_g1::MeJA_TRINITY_DN19389_c0_g1_i3::g.315::m.315	1-708[+]	SEC14_SCHPO^SEC14_SCHPO^Q:28-228,H:49-264^32%ID^E:4e-21^RecName: Full=Sec14 cytosolic factor;^Eukaryota; Fungi; Dikarya; Ascomycota; Taphrinomycotina; Schizosaccharomycetes; Schizosaccharomycetales; Schizosaccharomycetaceae; Schizosaccharomyces	PF03765.14^CRAL_TRIO_N^CRAL/TRIO, N-terminal domain^12-51^E:3.2e-05`PF00650.19^CRAL_TRIO^CRAL/TRIO domain^77-226^E:1.6e-36`PF13716.5^CRAL_TRIO_2^Divergent CRAL/TRIO domain^95-211^E:9.4e-08	.	.	.	KEGG:spo:SPAC3H8.10	GO:0032153^cellular_component^cell division site`GO:0060187^cellular_component^cell pole`GO:0051286^cellular_component^cell tip`GO:0035838^cellular_component^growing cell tip`GO:0005634^cellular_component^nucleus`GO:0005628^cellular_component^prospore membrane`GO:0008525^molecular_function^phosphatidylcholine transporter activity`GO:0008526^molecular_function^phosphatidylinositol transporter acti…	.	.	.
MeJA_TRINITY_DN19392_c0_g1	MeJA_TRINITY_DN19392_c0_g1_i1	PIRL5_ARATH^PIRL5_ARATH^Q:675-1691,H:182-519^64.9%ID^E:1e-143^RecName: Full=Plant intracellular Ras-group-related LRR protein 5;^Eukaryota; Viridiplantae; Streptophyta; Embryophyta; Tracheophyta; Spermatophyta; Magnoliophyta; eudicotyledons; Gunneridae; Pentapetalae; rosids; malvids; Brassicales; Brassicaceae; Camelineae; Arabidopsis`PIRL5_ARATH^PIRL5_ARATH^Q:65-601,H:3-178^41.94%ID^E:1e-143^RecN…	.	MeJA_TRINITY_DN19392_c0_g1::MeJA_TRINITY_DN19392_c0_g1_i1::g.316::m.316	609-1742[+]	PIRL4_ARATH^PIRL4_ARATH^Q:6-375,H:168-549^61.88%ID^E:1e-155^RecName: Full=Plant intracellular Ras-group-related LRR protein 4;^Eukaryota; Viridiplantae; Streptophyta; Embryophyta; Tracheophyta; Spermatophyta; Magnoliophyta; eudicotyledons; Gunneridae; Pentapetalae; rosids; malvids; Brassicales; Brassicaceae; Camelineae; Arabidopsis	PF13855.5^LRR_8^Leucine rich repeat^94-152^E:3.2e-08`PF13855.5^LRR_8^Leucine rich repeat^141-198^E:5.4e-09`PF12799.6^LRR_4^Leucine Rich repeats (2 copies)^141-178^E:4.2e-06`PF00560.32^LRR_1^Leucine Rich Repeat^141-161^E:0.34`PF13855.5^LRR_8^Leucine rich repeat^256-315^E:4.8e-08`PF13516.5^LRR_6^Leucine Rich repeat^280-294^E:0.3	.	.	COG4886^leucine Rich Repeat	KEGG:ath:AT4G35470	GO:0005886^cellular_component^plasma membrane`GO:0007165^biological_process^signal transduction	GO:0005515^molecular_function^protein binding	.	.
MeJA_TRINITY_DN19392_c0_g1	MeJA_TRINITY_DN19392_c0_g1_i2	PIRL4_ARATH^PIRL4_ARATH^Q:44-1666,H:5-549^55.87%ID^E:0^RecName: Full=Plant intracellular Ras-group-related LRR protein 4;^Eukaryota; Viridiplantae; Streptophyta; Embryophyta; Tracheophyta; Spermatophyta; Magnoliophyta; eudicotyledons; Gunneridae; Pentapetalae; rosids; malvids; Brassicales; Brassicaceae; Camelineae; Arabidopsis	.	MeJA_TRINITY_DN19392_c0_g1::MeJA_TRINITY_DN19392_c0_g1_i2::g.318::m.318	47-1675[+]	PIRL4_ARATH^PIRL4_ARATH^Q:1-540,H:6-549^56.45%ID^E:0^RecName: Full=Plant intracellular Ras-group-related LRR protein 4;^Eukaryota; Viridiplantae; Streptophyta; Embryophyta; Tracheophyta; Spermatophyta; Magnoliophyta; eudicotyledons; Gunneridae; Pentapetalae; rosids; malvids; Brassicales; Brassicaceae; Camelineae; Arabidopsis	PF13855.5^LRR_8^Leucine rich repeat^306-363^E:1e-08`PF00560.32^LRR_1^Leucine Rich Repeat^306-326^E:0.54`PF13855.5^LRR_8^Leucine rich repeat^421-480^E:8.3e-08`PF13516.5^LRR_6^Leucine Rich repeat^445-459^E:0.46	.	.	COG4886^leucine Rich Repeat	KEGG:ath:AT4G35470	GO:0005886^cellular_component^plasma membrane`GO:0007165^biological_process^signal transduction	GO:0005515^molecular_function^protein binding	.	.
MeJA_TRINITY_DN19392_c0_g1	MeJA_TRINITY_DN19392_c0_g1_i3	PIRL4_ARATH^PIRL4_ARATH^Q:523-1632,H:168-549^61.88%ID^E:4e-144^RecName: Full=Plant intracellular Ras-group-related LRR protein 4;^Eukaryota; Viridiplantae; Streptophyta; Embryophyta; Tracheophyta; Spermatophyta; Magnoliophyta; eudicotyledons; Gunneridae; Pentapetalae; rosids; malvids; Brassicales; Brassicaceae; Camelineae; Arabidopsis`PIRL4_ARATH^PIRL4_ARATH^Q:27-494,H:33-197^35.03%ID^E:1e-16^Rec…	.	MeJA_TRINITY_DN19392_c0_g1::MeJA_TRINITY_DN19392_c0_g1_i3::g.319::m.319	508-1641[+]	PIRL4_ARATH^PIRL4_ARATH^Q:6-375,H:168-549^61.88%ID^E:1e-155^RecName: Full=Plant intracellular Ras-group-related LRR protein 4;^Eukaryota; Viridiplantae; Streptophyta; Embryophyta; Tracheophyta; Spermatophyta; Magnoliophyta; eudicotyledons; Gunneridae; Pentapetalae; rosids; malvids; Brassicales; Brassicaceae; Camelineae; Arabidopsis	PF13855.5^LRR_8^Leucine rich repeat^94-152^E:3.2e-08`PF13855.5^LRR_8^Leucine rich repeat^141-198^E:5.4e-09`PF12799.6^LRR_4^Leucine Rich repeats (2 copies)^141-178^E:4.2e-06`PF00560.32^LRR_1^Leucine Rich Repeat^141-161^E:0.34`PF13855.5^LRR_8^Leucine rich repeat^256-315^E:4.8e-08`PF13516.5^LRR_6^Leucine Rich repeat^280-294^E:0.3	.	.	COG4886^leucine Rich Repeat	KEGG:ath:AT4G35470	GO:0005886^cellular_component^plasma membrane`GO:0007165^biological_process^signal transduction	GO:0005515^molecular_function^protein binding	.	.
MeJA_TRINITY_DN19392_c0_g1	MeJA_TRINITY_DN19392_c0_g1_i4	PIRL4_ARATH^PIRL4_ARATH^Q:27-1565,H:33-549^55.24%ID^E:4e-176^RecName: Full=Plant intracellular Ras-group-related LRR protein 4;^Eukaryota; Viridiplantae; Streptophyta; Embryophyta; Tracheophyta; Spermatophyta; Magnoliophyta; eudicotyledons; Gunneridae; Pentapetalae; rosids; malvids; Brassicales; Brassicaceae; Camelineae; Arabidopsis	.	MeJA_TRINITY_DN19392_c0_g1::MeJA_TRINITY_DN19392_c0_g1_i4::g.321::m.321	3-1574[+]	PIRL4_ARATH^PIRL4_ARATH^Q:9-521,H:33-549^55.74%ID^E:0^RecName: Full=Plant intracellular Ras-group-related LRR protein 4;^Eukaryota; Viridiplantae; Streptophyta; Embryophyta; Tracheophyta; Spermatophyta; Magnoliophyta; eudicotyledons; Gunneridae; Pentapetalae; rosids; malvids; Brassicales; Brassicaceae; Camelineae; Arabidopsis	PF13855.5^LRR_8^Leucine rich repeat^287-344^E:9.1e-09`PF00560.32^LRR_1^Leucine Rich Repeat^287-307^E:0.51`PF13855.5^LRR_8^Leucine rich repeat^402-461^E:7.8e-08`PF13516.5^LRR_6^Leucine Rich repeat^426-440^E:0.45	.	.	COG4886^leucine Rich Repeat	KEGG:ath:AT4G35470	GO:0005886^cellular_component^plasma membrane`GO:0007165^biological_process^signal transduction	GO:0005515^molecular_function^protein binding	.	.
MeJA_TRINITY_DN19390_c0_g1	MeJA_TRINITY_DN19390_c0_g1_i1	.	.	.	.	.	.	.	.	.	.	.	.	.	.
MeJA_TRINITY_DN19306_c0_g1	MeJA_TRINITY_DN19306_c0_g1_i1	Y1341_ORYSJ^Y1341_ORYSJ^Q:439-747,H:134-237^45.19%ID^E:9e-20^RecName: Full=B3 domain-containing protein Os01g0234100;^Eukaryota; Viridiplantae; Streptophyta; Embryophyta; Tracheophyta; Spermatophyta; Magnoliophyta; Liliopsida; Poales; Poaceae; BOP clade; Oryzoideae; Oryzeae; Oryzinae; Oryza; Oryza sativa	.	MeJA_TRINITY_DN19306_c0_g1::MeJA_TRINITY_DN19306_c0_g1_i1::g.322::m.322	136-786[+]	Y1341_ORYSJ^Y1341_ORYSJ^Q:102-204,H:134-237^45.19%ID^E:3e-20^RecName: Full=B3 domain-containing protein Os01g0234100;^Eukaryota; Viridiplantae; Streptophyta; Embryophyta; Tracheophyta; Spermatophyta; Magnoliophyta; Liliopsida; Poales; Poaceae; BOP clade; Oryzoideae; Oryzeae; Oryzinae; Oryza; Oryza sativa	PF02362.20^B3^B3 DNA binding domain^120-202^E:9.9e-10	.	.	ENOG410YD7W^B3 domain-containing protein	KEGG:osa:4324291	GO:0005634^cellular_component^nucleus`GO:0003677^molecular_function^DNA binding`GO:0006355^biological_process^regulation of transcription, DNA-templated`GO:0006351^biological_process^transcription, DNA-templated	GO:0003677^molecular_function^DNA binding	.	.
MeJA_TRINITY_DN19306_c0_g1	MeJA_TRINITY_DN19306_c0_g1_i2	Y1341_ORYSJ^Y1341_ORYSJ^Q:173-1300,H:134-495^32.28%ID^E:1e-52^RecName: Full=B3 domain-containing protein Os01g0234100;^Eukaryota; Viridiplantae; Streptophyta; Embryophyta; Tracheophyta; Spermatophyta; Magnoliophyta; Liliopsida; Poales; Poaceae; BOP clade; Oryzoideae; Oryzeae; Oryzinae; Oryza; Oryza sativa	.	MeJA_TRINITY_DN19306_c0_g1::MeJA_TRINITY_DN19306_c0_g1_i2::g.323::m.323	227-1303[+]	Y1341_ORYSJ^Y1341_ORYSJ^Q:1-358,H:153-495^32.03%ID^E:2e-55^RecName: Full=B3 domain-containing protein Os01g0234100;^Eukaryota; Viridiplantae; Streptophyta; Embryophyta; Tracheophyta; Spermatophyta; Magnoliophyta; Liliopsida; Poales; Poaceae; BOP clade; Oryzoideae; Oryzeae; Oryzinae; Oryza; Oryza sativa	PF02362.20^B3^B3 DNA binding domain^2-89^E:1.3e-09	.	.	ENOG410YD7W^B3 domain-containing protein	KEGG:osa:4324291	GO:0005634^cellular_component^nucleus`GO:0003677^molecular_function^DNA binding`GO:0006355^biological_process^regulation of transcription, DNA-templated`GO:0006351^biological_process^transcription, DNA-templated	GO:0003677^molecular_function^DNA binding	.	.
MeJA_TRINITY_DN19306_c0_g2	MeJA_TRINITY_DN19306_c0_g2_i1	Y1341_ORYSJ^Y1341_ORYSJ^Q:247-1476,H:115-495^30.9%ID^E:1e-52^RecName: Full=B3 domain-containing protein Os01g0234100;^Eukaryota; Viridiplantae; Streptophyta; Embryophyta; Tracheophyta; Spermatophyta; Magnoliophyta; Liliopsida; Poales; Poaceae; BOP clade; Oryzoideae; Oryzeae; Oryzinae; Oryza; Oryza sativa	.	MeJA_TRINITY_DN19306_c0_g2::MeJA_TRINITY_DN19306_c0_g2_i1::g.324::m.324	97-1479[+]	Y1341_ORYSJ^Y1341_ORYSJ^Q:51-460,H:115-495^30.9%ID^E:7e-60^RecName: Full=B3 domain-containing protein Os01g0234100;^Eukaryota; Viridiplantae; Streptophyta; Embryophyta; Tracheophyta; Spermatophyta; Magnoliophyta; Liliopsida; Poales; Poaceae; BOP clade; Oryzoideae; Oryzeae; Oryzinae; Oryza; Oryza sativa	PF02362.20^B3^B3 DNA binding domain^94-182^E:5.7e-14	.	.	ENOG410YD7W^B3 domain-containing protein	KEGG:osa:4324291	GO:0005634^cellular_component^nucleus`GO:0003677^molecular_function^DNA binding`GO:0006355^biological_process^regulation of transcription, DNA-templated`GO:0006351^biological_process^transcription, DNA-templated	GO:0003677^molecular_function^DNA binding	.	.
MeJA_TRINITY_DN19306_c0_g1	MeJA_TRINITY_DN19306_c0_g1_i3	Y1341_ORYSJ^Y1341_ORYSJ^Q:439-1566,H:134-495^32.28%ID^E:3e-52^RecName: Full=B3 domain-containing protein Os01g0234100;^Eukaryota; Viridiplantae; Streptophyta; Embryophyta; Tracheophyta; Spermatophyta; Magnoliophyta; Liliopsida; Poales; Poaceae; BOP clade; Oryzoideae; Oryzeae; Oryzinae; Oryza; Oryza sativa	.	MeJA_TRINITY_DN19306_c0_g1::MeJA_TRINITY_DN19306_c0_g1_i3::g.325::m.325	136-1569[+]	Y1341_ORYSJ^Y1341_ORYSJ^Q:102-477,H:134-495^32.01%ID^E:5e-57^RecName: Full=B3 domain-containing protein Os01g0234100;^Eukaryota; Viridiplantae; Streptophyta; Embryophyta; Tracheophyta; Spermatophyta; Magnoliophyta; Liliopsida; Poales; Poaceae; BOP clade; Oryzoideae; Oryzeae; Oryzinae; Oryza; Oryza sativa	PF02362.20^B3^B3 DNA binding domain^120-208^E:1.3e-09	.	.	ENOG410YD7W^B3 domain-containing protein	KEGG:osa:4324291	GO:0005634^cellular_component^nucleus`GO:0003677^molecular_function^DNA binding`GO:0006355^biological_process^regulation of transcription, DNA-templated`GO:0006351^biological_process^transcription, DNA-templated	GO:0003677^molecular_function^DNA binding	.	.
MeJA_TRINITY_DN19350_c0_g1	MeJA_TRINITY_DN19350_c0_g1_i1	.	.	MeJA_TRINITY_DN19350_c0_g1::MeJA_TRINITY_DN19350_c0_g1_i1::g.326::m.326	95-427[+]	.	.	.	.	.	.	.	.	.	.
MeJA_TRINITY_DN19350_c0_g1	MeJA_TRINITY_DN19350_c0_g1_i2	HDHD3_MOUSE^HDHD3_MOUSE^Q:248-838,H:5-210^30%ID^E:1e-17^RecName: Full=Haloacid dehalogenase-like hydrolase domain-containing protein 3;^Eukaryota; Metazoa; Chordata; Craniata; Vertebrata; Euteleostomi; Mammalia; Eutheria; Euarchontoglires; Glires; Rodentia; Myomorpha; Muroidea; Muridae; Murinae; Mus; Mus	.	MeJA_TRINITY_DN19350_c0_g1::MeJA_TRINITY_DN19350_c0_g1_i2::g.327::m.327	95-898[+]	HDHD3_MOUSE^HDHD3_MOUSE^Q:52-248,H:5-210^30%ID^E:2e-18^RecName: Full=Haloacid dehalogenase-like hydrolase domain-containing protein 3;^Eukaryota; Metazoa; Chordata; Craniata; Vertebrata; Euteleostomi; Mammalia; Eutheria; Euarchontoglires; Glires; Rodentia; Myomorpha; Muroidea; Muridae; Murinae; Mus; Mus	PF00702.25^Hydrolase^haloacid dehalogenase-like hydrolase^55-243^E:1.7e-11`PF13419.5^HAD_2^Haloacid dehalogenase-like hydrolase^63-246^E:2e-18`PF13242.5^Hydrolase_like^HAD-hyrolase-like^204-255^E:4.3e-08	.	.	COG1011^Hydrolase	KEGG:mmu:72748	GO:0005739^cellular_component^mitochondrion`GO:0016787^molecular_function^hydrolase activity`GO:0008152^biological_process^metabolic process	.	.	.
MeJA_TRINITY_DN19310_c0_g1	MeJA_TRINITY_DN19310_c0_g1_i1	.	.	MeJA_TRINITY_DN19310_c0_g1::MeJA_TRINITY_DN19310_c0_g1_i1::g.328::m.328	132-473[+]	.	PF11493.7^TSP9^Thylakoid soluble phosphoprotein TSP9^38-112^E:6.1e-19	.	.	.	.	.	.	.	.
MeJA_TRINITY_DN19310_c0_g2	MeJA_TRINITY_DN19310_c0_g2_i1	.	.	MeJA_TRINITY_DN19310_c0_g2::MeJA_TRINITY_DN19310_c0_g2_i1::g.329::m.329	145-498[+]	.	PF11493.7^TSP9^Thylakoid soluble phosphoprotein TSP9^43-116^E:6.7e-18	.	.	.	.	.	.	.	.
MeJA_TRINITY_DN19304_c0_g1	MeJA_TRINITY_DN19304_c0_g1_i1	MTEFE_ARATH^MTEFE_ARATH^Q:18-917,H:144-444^54.49%ID^E:2e-111^RecName: Full=Transcription termination factor MTERF15, mitochondrial {ECO:0000305};^Eukaryota; Viridiplantae; Streptophyta; Embryophyta; Tracheophyta; Spermatophyta; Magnoliophyta; eudicotyledons; Gunneridae; Pentapetalae; rosids; malvids; Brassicales; Brassicaceae; Camelineae; Arabidopsis	.	MeJA_TRINITY_DN19304_c0_g1::MeJA_TRINITY_DN19304_c0_g1_i1::g.330::m.330	3-923[+]	MTEFE_ARATH^MTEFE_ARATH^Q:6-305,H:144-444^54.49%ID^E:3e-113^RecName: Full=Transcription termination factor MTERF15, mitochondrial {ECO:0000305};^Eukaryota; Viridiplantae; Streptophyta; Embryophyta; Tracheophyta; Spermatophyta; Magnoliophyta; eudicotyledons; Gunneridae; Pentapetalae; rosids; malvids; Brassicales; Brassicaceae; Camelineae; Arabidopsis	PF02536.13^mTERF^mTERF^6-121^E:3.7e-12`PF02536.13^mTERF^mTERF^148-248^E:2.5e-12	.	.	ENOG410XT49^mitochondrial transcription termination	KEGG:ath:AT1G74120	GO:0009507^cellular_component^chloroplast`GO:0005739^cellular_component^mitochondrion`GO:0003690^molecular_function^double-stranded DNA binding`GO:0003723^molecular_function^RNA binding`GO:0019843^molecular_function^rRNA binding`GO:0003727^molecular_function^single-stranded RNA binding`GO:0009658^biological_process^chloroplast organization`GO:0032502^biological_process^developmental process`GO:00…	GO:0003690^molecular_function^double-stranded DNA binding`GO:0006355^biological_process^regulation of transcription, DNA-templated	.	.
MeJA_TRINITY_DN19304_c0_g1	MeJA_TRINITY_DN19304_c0_g1_i2	MTEFE_ARATH^MTEFE_ARATH^Q:29-532,H:181-348^54.17%ID^E:1e-57^RecName: Full=Transcription termination factor MTERF15, mitochondrial {ECO:0000305};^Eukaryota; Viridiplantae; Streptophyta; Embryophyta; Tracheophyta; Spermatophyta; Magnoliophyta; eudicotyledons; Gunneridae; Pentapetalae; rosids; malvids; Brassicales; Brassicaceae; Camelineae; Arabidopsis	.	MeJA_TRINITY_DN19304_c0_g1::MeJA_TRINITY_DN19304_c0_g1_i2::g.331::m.331	2-538[+]	MTEFE_ARATH^MTEFE_ARATH^Q:10-177,H:181-348^54.17%ID^E:9e-58^RecName: Full=Transcription termination factor MTERF15, mitochondrial {ECO:0000305};^Eukaryota; Viridiplantae; Streptophyta; Embryophyta; Tracheophyta; Spermatophyta; Magnoliophyta; eudicotyledons; Gunneridae; Pentapetalae; rosids; malvids; Brassicales; Brassicaceae; Camelineae; Arabidopsis	PF02536.13^mTERF^mTERF^15-147^E:8.7e-11`PF02536.13^mTERF^mTERF^115-175^E:9.3e-06	.	.	ENOG410XT49^mitochondrial transcription termination	KEGG:ath:AT1G74120	GO:0009507^cellular_component^chloroplast`GO:0005739^cellular_component^mitochondrion`GO:0003690^molecular_function^double-stranded DNA binding`GO:0003723^molecular_function^RNA binding`GO:0019843^molecular_function^rRNA binding`GO:0003727^molecular_function^single-stranded RNA binding`GO:0009658^biological_process^chloroplast organization`GO:0032502^biological_process^developmental process`GO:00…	GO:0003690^molecular_function^double-stranded DNA binding`GO:0006355^biological_process^regulation of transcription, DNA-templated	.	.
MeJA_TRINITY_DN19373_c0_g1	MeJA_TRINITY_DN19373_c0_g1_i1	PP166_ARATH^PP166_ARATH^Q:102-1406,H:20-456^42.92%ID^E:6e-114^RecName: Full=Pentatricopeptide repeat-containing protein At2g20710, mitochondrial;^Eukaryota; Viridiplantae; Streptophyta; Embryophyta; Tracheophyta; Spermatophyta; Magnoliophyta; eudicotyledons; Gunneridae; Pentapetalae; rosids; malvids; Brassicales; Brassicaceae; Camelineae; Arabidopsis	.	MeJA_TRINITY_DN19373_c0_g1::MeJA_TRINITY_DN19373_c0_g1_i1::g.332::m.332	24-1466[+]	PP166_ARATH^PP166_ARATH^Q:27-461,H:20-456^42.92%ID^E:1e-122^RecName: Full=Pentatricopeptide repeat-containing protein At2g20710, mitochondrial;^Eukaryota; Viridiplantae; Streptophyta; Embryophyta; Tracheophyta; Spermatophyta; Magnoliophyta; eudicotyledons; Gunneridae; Pentapetalae; rosids; malvids; Brassicales; Brassicaceae; Camelineae; Arabidopsis	PF01535.19^PPR^PPR repeat^147-175^E:0.061`PF01535.19^PPR^PPR repeat^181-210^E:0.0082`PF01535.19^PPR^PPR repeat^215-241^E:0.55`PF01535.19^PPR^PPR repeat^252-275^E:0.9`PF01535.19^PPR^PPR repeat^359-385^E:2e-05`PF01535.19^PPR^PPR repeat^392-414^E:0.91	.	.	ENOG410Z7Z7^Pentatricopeptide repeat-containing protein	KEGG:ath:AT2G20710	GO:0043231^cellular_component^intracellular membrane-bounded organelle`GO:0005739^cellular_component^mitochondrion`GO:0004519^molecular_function^endonuclease activity`GO:0003723^molecular_function^RNA binding`GO:0009451^biological_process^RNA modification	.	.	.
MeJA_TRINITY_DN19373_c0_g1	MeJA_TRINITY_DN19373_c0_g1_i2	PP166_ARATH^PP166_ARATH^Q:102-1406,H:20-456^42.92%ID^E:1e-114^RecName: Full=Pentatricopeptide repeat-containing protein At2g20710, mitochondrial;^Eukaryota; Viridiplantae; Streptophyta; Embryophyta; Tracheophyta; Spermatophyta; Magnoliophyta; eudicotyledons; Gunneridae; Pentapetalae; rosids; malvids; Brassicales; Brassicaceae; Camelineae; Arabidopsis	.	MeJA_TRINITY_DN19373_c0_g1::MeJA_TRINITY_DN19373_c0_g1_i2::g.333::m.333	24-1466[+]	PP166_ARATH^PP166_ARATH^Q:27-461,H:20-456^42.92%ID^E:1e-122^RecName: Full=Pentatricopeptide repeat-containing protein At2g20710, mitochondrial;^Eukaryota; Viridiplantae; Streptophyta; Embryophyta; Tracheophyta; Spermatophyta; Magnoliophyta; eudicotyledons; Gunneridae; Pentapetalae; rosids; malvids; Brassicales; Brassicaceae; Camelineae; Arabidopsis	PF01535.19^PPR^PPR repeat^147-175^E:0.061`PF01535.19^PPR^PPR repeat^181-210^E:0.0082`PF01535.19^PPR^PPR repeat^215-241^E:0.55`PF01535.19^PPR^PPR repeat^252-275^E:0.9`PF01535.19^PPR^PPR repeat^359-385^E:2e-05`PF01535.19^PPR^PPR repeat^392-414^E:0.91	.	.	ENOG410Z7Z7^Pentatricopeptide repeat-containing protein	KEGG:ath:AT2G20710	GO:0043231^cellular_component^intracellular membrane-bounded organelle`GO:0005739^cellular_component^mitochondrion`GO:0004519^molecular_function^endonuclease activity`GO:0003723^molecular_function^RNA binding`GO:0009451^biological_process^RNA modification	.	.	.
MeJA_TRINITY_DN19346_c0_g1	MeJA_TRINITY_DN19346_c0_g1_i1	T2FB_SCHPO^T2FB_SCHPO^Q:51-824,H:15-262^33.84%ID^E:5e-27^RecName: Full=Transcription initiation factor IIF subunit beta;^Eukaryota; Fungi; Dikarya; Ascomycota; Taphrinomycotina; Schizosaccharomycetes; Schizosaccharomycetales; Schizosaccharomycetaceae; Schizosaccharomyces	.	MeJA_TRINITY_DN19346_c0_g1::MeJA_TRINITY_DN19346_c0_g1_i1::g.334::m.334	54-827[+]	T2FB_SCHPO^T2FB_SCHPO^Q:2-257,H:17-262^33.72%ID^E:1e-29^RecName: Full=Transcription initiation factor IIF subunit beta;^Eukaryota; Fungi; Dikarya; Ascomycota; Taphrinomycotina; Schizosaccharomycetes; Schizosaccharomycetales; Schizosaccharomycetaceae; Schizosaccharomyces	PF02270.14^TFIIF_beta^Transcription initiation factor IIF, beta subunit^10-96^E:1.2e-06`PF02270.14^TFIIF_beta^Transcription initiation factor IIF, beta subunit^95-248^E:1.6e-33	.	.	.	KEGG:spo:SPBC1198.13c`KO:K03139	GO:0005634^cellular_component^nucleus`GO:0005674^cellular_component^transcription factor TFIIF complex`GO:0005524^molecular_function^ATP binding`GO:0004003^molecular_function^ATP-dependent DNA helicase activity`GO:0003677^molecular_function^DNA binding`GO:0000991^molecular_function^transcription factor activity, core RNA polymerase II binding`GO:0032968^biological_process^positive regulation of t…	GO:0006366^biological_process^transcription by RNA polymerase II`GO:0006367^biological_process^transcription initiation from RNA polymerase II promoter`GO:0005674^cellular_component^transcription factor TFIIF complex	.	.
MeJA_TRINITY_DN19346_c0_g1	MeJA_TRINITY_DN19346_c0_g1_i2	T2FB_SCHPO^T2FB_SCHPO^Q:51-710,H:15-224^32.89%ID^E:3e-17^RecName: Full=Transcription initiation factor IIF subunit beta;^Eukaryota; Fungi; Dikarya; Ascomycota; Taphrinomycotina; Schizosaccharomycetes; Schizosaccharomycetales; Schizosaccharomycetaceae; Schizosaccharomyces	.	MeJA_TRINITY_DN19346_c0_g1::MeJA_TRINITY_DN19346_c0_g1_i2::g.336::m.336	54-764[+]	T2FB_SCHPO^T2FB_SCHPO^Q:2-219,H:17-224^32.74%ID^E:3e-19^RecName: Full=Transcription initiation factor IIF subunit beta;^Eukaryota; Fungi; Dikarya; Ascomycota; Taphrinomycotina; Schizosaccharomycetes; Schizosaccharomycetales; Schizosaccharomycetaceae; Schizosaccharomyces	PF02270.14^TFIIF_beta^Transcription initiation factor IIF, beta subunit^10-95^E:1.1e-06`PF02270.14^TFIIF_beta^Transcription initiation factor IIF, beta subunit^95-218^E:1.2e-18	.	.	.	KEGG:spo:SPBC1198.13c`KO:K03139	GO:0005634^cellular_component^nucleus`GO:0005674^cellular_component^transcription factor TFIIF complex`GO:0005524^molecular_function^ATP binding`GO:0004003^molecular_function^ATP-dependent DNA helicase activity`GO:0003677^molecular_function^DNA binding`GO:0000991^molecular_function^transcription factor activity, core RNA polymerase II binding`GO:0032968^biological_process^positive regulation of t…	GO:0006366^biological_process^transcription by RNA polymerase II`GO:0006367^biological_process^transcription initiation from RNA polymerase II promoter`GO:0005674^cellular_component^transcription factor TFIIF complex	.	.
MeJA_TRINITY_DN19367_c0_g1	MeJA_TRINITY_DN19367_c0_g1_i1	.	.	.	.	.	.	.	.	.	.	.	.	.	.
MeJA_TRINITY_DN19367_c0_g1	MeJA_TRINITY_DN19367_c0_g1_i2	.	.	.	.	.	.	.	.	.	.	.	.	.	.
MeJA_TRINITY_DN19386_c0_g1	MeJA_TRINITY_DN19386_c0_g1_i1	Y1054_ORYSJ^Y1054_ORYSJ^Q:36-332,H:80-176^31.31%ID^E:5e-10^RecName: Full=B3 domain-containing protein Os01g0905400;^Eukaryota; Viridiplantae; Streptophyta; Embryophyta; Tracheophyta; Spermatophyta; Magnoliophyta; Liliopsida; Poales; Poaceae; BOP clade; Oryzoideae; Oryzeae; Oryzinae; Oryza; Oryza sativa	.	MeJA_TRINITY_DN19386_c0_g1::MeJA_TRINITY_DN19386_c0_g1_i1::g.338::m.338	3-563[+]	Y1054_ORYSJ^Y1054_ORYSJ^Q:12-110,H:80-176^31.31%ID^E:6e-10^RecName: Full=B3 domain-containing protein Os01g0905400;^Eukaryota; Viridiplantae; Streptophyta; Embryophyta; Tracheophyta; Spermatophyta; Magnoliophyta; Liliopsida; Poales; Poaceae; BOP clade; Oryzoideae; Oryzeae; Oryzinae; Oryza; Oryza sativa	PF02362.20^B3^B3 DNA binding domain^25-104^E:1.7e-10	.	.	ENOG410YW9B^B3 domain-containing protein	KEGG:osa:4325025	GO:0005634^cellular_component^nucleus`GO:0003677^molecular_function^DNA binding`GO:0006355^biological_process^regulation of transcription, DNA-templated`GO:0006351^biological_process^transcription, DNA-templated	GO:0003677^molecular_function^DNA binding	.	.
MeJA_TRINITY_DN19386_c0_g1	MeJA_TRINITY_DN19386_c0_g1_i2	Y5698_ARATH^Y5698_ARATH^Q:42-338,H:10-111^36.89%ID^E:4e-09^RecName: Full=Putative B3 domain-containing protein At5g66980;^Eukaryota; Viridiplantae; Streptophyta; Embryophyta; Tracheophyta; Spermatophyta; Magnoliophyta; eudicotyledons; Gunneridae; Pentapetalae; rosids; malvids; Brassicales; Brassicaceae; Camelineae; Arabidopsis	.	MeJA_TRINITY_DN19386_c0_g1::MeJA_TRINITY_DN19386_c0_g1_i2::g.339::m.339	3-884[+]	REM15_ARATH^REM15_ARATH^Q:14-270,H:6-237^22.87%ID^E:8e-13^RecName: Full=Putative B3 domain-containing protein REM15;^Eukaryota; Viridiplantae; Streptophyta; Embryophyta; Tracheophyta; Spermatophyta; Magnoliophyta; eudicotyledons; Gunneridae; Pentapetalae; rosids; malvids; Brassicales; Brassicaceae; Camelineae; Arabidopsis	PF02362.20^B3^B3 DNA binding domain^25-104^E:4.5e-10`PF02362.20^B3^B3 DNA binding domain^170-256^E:5.3e-08	.	.	ENOG410Z6HB^Transcriptional factor B3 family protein	KEGG:ath:AT4G00260	GO:0005634^cellular_component^nucleus`GO:0003677^molecular_function^DNA binding`GO:0009793^biological_process^embryo development ending in seed dormancy`GO:0006355^biological_process^regulation of transcription, DNA-templated`GO:0006351^biological_process^transcription, DNA-templated	GO:0003677^molecular_function^DNA binding	.	.
MeJA_TRINITY_DN19372_c0_g1	MeJA_TRINITY_DN19372_c0_g1_i1	AB20I_ARATH^AB20I_ARATH^Q:203-1156,H:11-328^82.13%ID^E:3e-161^RecName: Full=ABC transporter I family member 20;^Eukaryota; Viridiplantae; Streptophyta; Embryophyta; Tracheophyta; Spermatophyta; Magnoliophyta; eudicotyledons; Gunneridae; Pentapetalae; rosids; malvids; Brassicales; Brassicaceae; Camelineae; Arabidopsis	.	MeJA_TRINITY_DN19372_c0_g1::MeJA_TRINITY_DN19372_c0_g1_i1::g.340::m.340	2-1162[+]	AB20I_ARATH^AB20I_ARATH^Q:68-385,H:11-328^82.13%ID^E:2e-176^RecName: Full=ABC transporter I family member 20;^Eukaryota; Viridiplantae; Streptophyta; Embryophyta; Tracheophyta; Spermatophyta; Magnoliophyta; eudicotyledons; Gunneridae; Pentapetalae; rosids; malvids; Brassicales; Brassicaceae; Camelineae; Arabidopsis	PF00005.26^ABC_tran^ABC transporter^96-241^E:5e-16	.	.	.	KEGG:ath:AT5G02270`KO:K12608	GO:0005737^cellular_component^cytoplasm`GO:0005524^molecular_function^ATP binding`GO:0016887^molecular_function^ATPase activity	GO:0005524^molecular_function^ATP binding`GO:0016887^molecular_function^ATPase activity	.	.
MeJA_TRINITY_DN19321_c0_g1	MeJA_TRINITY_DN19321_c0_g1_i1	.	.	MeJA_TRINITY_DN19321_c0_g1::MeJA_TRINITY_DN19321_c0_g1_i1::g.341::m.341	20-388[+]	.	.	.	.	.	.	.	.	.	.
MeJA_TRINITY_DN19321_c0_g1	MeJA_TRINITY_DN19321_c0_g1_i2	.	.	.	.	.	.	.	.	.	.	.	.	.	.
MeJA_TRINITY_DN19321_c0_g1	MeJA_TRINITY_DN19321_c0_g1_i3	.	.	.	.	.	.	.	.	.	.	.	.	.	.
MeJA_TRINITY_DN19321_c0_g1	MeJA_TRINITY_DN19321_c0_g1_i4	.	.	.	.	.	.	.	.	.	.	.	.	.	.
MeJA_TRINITY_DN19383_c0_g1	MeJA_TRINITY_DN19383_c0_g1_i1	.	.	.	.	.	.	.	.	.	.	.	.	.	.
MeJA_TRINITY_DN19383_c0_g1	MeJA_TRINITY_DN19383_c0_g1_i2	NLTP_HELAN^NLTP_HELAN^Q:97-447,H:1-116^57.26%ID^E:4e-38^RecName: Full=Non-specific lipid-transfer protein;^Eukaryota; Viridiplantae; Streptophyta; Embryophyta; Tracheophyta; Spermatophyta; Magnoliophyta; eudicotyledons; Gunneridae; Pentapetalae; asterids; campanulids; Asterales; Asteraceae; Asteroideae; Heliantheae alliance; Heliantheae; Helianthus	.	MeJA_TRINITY_DN19383_c0_g1::MeJA_TRINITY_DN19383_c0_g1_i2::g.342::m.342	1-450[+]	NLTP_HELAN^NLTP_HELAN^Q:33-149,H:1-116^57.26%ID^E:3e-39^RecName: Full=Non-specific lipid-transfer protein;^Eukaryota; Viridiplantae; Streptophyta; Embryophyta; Tracheophyta; Spermatophyta; Magnoliophyta; eudicotyledons; Gunneridae; Pentapetalae; asterids; campanulids; Asterales; Asteraceae; Asteroideae; Heliantheae alliance; Heliantheae; Helianthus	PF14368.5^LTP_2^Probable lipid transfer^44-137^E:1.9e-05`PF00234.21^Tryp_alpha_amyl^Protease inhibitor/seed storage/LTP family^61-145^E:3.7e-09	.	ExpAA=19.28^PredHel=1^Topology=o30-52i	.	.	GO:0008289^molecular_function^lipid binding`GO:0006869^biological_process^lipid transport	.	.	.
MeJA_TRINITY_DN19383_c0_g1	MeJA_TRINITY_DN19383_c0_g1_i3	NLTP_HELAN^NLTP_HELAN^Q:97-441,H:1-114^56.52%ID^E:2e-37^RecName: Full=Non-specific lipid-transfer protein;^Eukaryota; Viridiplantae; Streptophyta; Embryophyta; Tracheophyta; Spermatophyta; Magnoliophyta; eudicotyledons; Gunneridae; Pentapetalae; asterids; campanulids; Asterales; Asteraceae; Asteroideae; Heliantheae alliance; Heliantheae; Helianthus	.	MeJA_TRINITY_DN19383_c0_g1::MeJA_TRINITY_DN19383_c0_g1_i3::g.343::m.343	1-477[+]	NLTP_HELAN^NLTP_HELAN^Q:33-147,H:1-114^56.52%ID^E:2e-37^RecName: Full=Non-specific lipid-transfer protein;^Eukaryota; Viridiplantae; Streptophyta; Embryophyta; Tracheophyta; Spermatophyta; Magnoliophyta; eudicotyledons; Gunneridae; Pentapetalae; asterids; campanulids; Asterales; Asteraceae; Asteroideae; Heliantheae alliance; Heliantheae; Helianthus	PF14368.5^LTP_2^Probable lipid transfer^44-137^E:2.2e-05`PF00234.21^Tryp_alpha_amyl^Protease inhibitor/seed storage/LTP family^61-145^E:4.3e-09	.	ExpAA=18.98^PredHel=1^Topology=o30-52i	.	.	GO:0008289^molecular_function^lipid binding`GO:0006869^biological_process^lipid transport	.	.	.
MeJA_TRINITY_DN19394_c0_g1	MeJA_TRINITY_DN19394_c0_g1_i1	.	.	MeJA_TRINITY_DN19394_c0_g1::MeJA_TRINITY_DN19394_c0_g1_i1::g.344::m.344	2-373[+]	.	.	.	.	.	.	.	.	.	.
MeJA_TRINITY_DN19352_c0_g1	MeJA_TRINITY_DN19352_c0_g1_i1	SUVR3_ARATH^SUVR3_ARATH^Q:48-965,H:32-354^52.63%ID^E:8e-105^RecName: Full=Histone-lysine N-methyltransferase SUVR3;^Eukaryota; Viridiplantae; Streptophyta; Embryophyta; Tracheophyta; Spermatophyta; Magnoliophyta; eudicotyledons; Gunneridae; Pentapetalae; rosids; malvids; Brassicales; Brassicaceae; Camelineae; Arabidopsis	.	MeJA_TRINITY_DN19352_c0_g1::MeJA_TRINITY_DN19352_c0_g1_i1::g.345::m.345	3-968[+]	SUVR3_ARATH^SUVR3_ARATH^Q:16-321,H:32-354^55.73%ID^E:5e-118^RecName: Full=Histone-lysine N-methyltransferase SUVR3;^Eukaryota; Viridiplantae; Streptophyta; Embryophyta; Tracheophyta; Spermatophyta; Magnoliophyta; eudicotyledons; Gunneridae; Pentapetalae; rosids; malvids; Brassicales; Brassicaceae; Camelineae; Arabidopsis	PF05033.15^Pre-SET^Pre-SET motif^54-154^E:2.6e-09`PF00856.27^SET^SET domain^173-294^E:3e-18	.	.	COG2940^Histone-lysine N-methyltransferase	KEGG:ath:AT3G03750`KO:K11433	GO:0005694^cellular_component^chromosome`GO:0005634^cellular_component^nucleus`GO:0018024^molecular_function^histone-lysine N-methyltransferase activity`GO:0046872^molecular_function^metal ion binding	GO:0008270^molecular_function^zinc ion binding`GO:0018024^molecular_function^histone-lysine N-methyltransferase activity`GO:0034968^biological_process^histone lysine methylation`GO:0005634^cellular_component^nucleus`GO:0005515^molecular_function^protein binding	.	.
MeJA_TRINITY_DN19352_c0_g1	MeJA_TRINITY_DN19352_c0_g1_i2	SUVR3_ARATH^SUVR3_ARATH^Q:36-440,H:216-354^66.19%ID^E:1e-56^RecName: Full=Histone-lysine N-methyltransferase SUVR3;^Eukaryota; Viridiplantae; Streptophyta; Embryophyta; Tracheophyta; Spermatophyta; Magnoliophyta; eudicotyledons; Gunneridae; Pentapetalae; rosids; malvids; Brassicales; Brassicaceae; Camelineae; Arabidopsis	.	MeJA_TRINITY_DN19352_c0_g1::MeJA_TRINITY_DN19352_c0_g1_i2::g.346::m.346	3-443[+]	SUVR3_ARATH^SUVR3_ARATH^Q:12-146,H:216-354^66.19%ID^E:3e-59^RecName: Full=Histone-lysine N-methyltransferase SUVR3;^Eukaryota; Viridiplantae; Streptophyta; Embryophyta; Tracheophyta; Spermatophyta; Magnoliophyta; eudicotyledons; Gunneridae; Pentapetalae; rosids; malvids; Brassicales; Brassicaceae; Camelineae; Arabidopsis	PF00856.27^SET^SET domain^55-119^E:9.1e-13	.	.	COG2940^Histone-lysine N-methyltransferase	KEGG:ath:AT3G03750`KO:K11433	GO:0005694^cellular_component^chromosome`GO:0005634^cellular_component^nucleus`GO:0018024^molecular_function^histone-lysine N-methyltransferase activity`GO:0046872^molecular_function^metal ion binding	GO:0005515^molecular_function^protein binding	.	.
MeJA_TRINITY_DN19352_c0_g2	MeJA_TRINITY_DN19352_c0_g2_i1	SUVR3_ARATH^SUVR3_ARATH^Q:130-510,H:155-323^33.33%ID^E:2e-10^RecName: Full=Histone-lysine N-methyltransferase SUVR3;^Eukaryota; Viridiplantae; Streptophyta; Embryophyta; Tracheophyta; Spermatophyta; Magnoliophyta; eudicotyledons; Gunneridae; Pentapetalae; rosids; malvids; Brassicales; Brassicaceae; Camelineae; Arabidopsis`SUVR3_ARATH^SUVR3_ARATH^Q:264-353,H:201-230^73.33%ID^E:3e-06^RecName: Full=…	.	.	.	.	.	.	.	COG2940^Histone-lysine N-methyltransferase	KEGG:ath:AT3G03750`KO:K11433	GO:0005694^cellular_component^chromosome`GO:0005634^cellular_component^nucleus`GO:0018024^molecular_function^histone-lysine N-methyltransferase activity`GO:0046872^molecular_function^metal ion binding	.	.	.
MeJA_TRINITY_DN19352_c0_g1	MeJA_TRINITY_DN19352_c0_g1_i3	SUVR3_ARATH^SUVR3_ARATH^Q:27-590,H:25-225^40.8%ID^E:5e-37^RecName: Full=Histone-lysine N-methyltransferase SUVR3;^Eukaryota; Viridiplantae; Streptophyta; Embryophyta; Tracheophyta; Spermatophyta; Magnoliophyta; eudicotyledons; Gunneridae; Pentapetalae; rosids; malvids; Brassicales; Brassicaceae; Camelineae; Arabidopsis	.	MeJA_TRINITY_DN19352_c0_g1::MeJA_TRINITY_DN19352_c0_g1_i3::g.347::m.347	3-608[+]	SUVR3_ARATH^SUVR3_ARATH^Q:9-196,H:25-225^45.77%ID^E:2e-49^RecName: Full=Histone-lysine N-methyltransferase SUVR3;^Eukaryota; Viridiplantae; Streptophyta; Embryophyta; Tracheophyta; Spermatophyta; Magnoliophyta; eudicotyledons; Gunneridae; Pentapetalae; rosids; malvids; Brassicales; Brassicaceae; Camelineae; Arabidopsis	PF05033.15^Pre-SET^Pre-SET motif^54-154^E:2.1e-09	.	.	COG2940^Histone-lysine N-methyltransferase	KEGG:ath:AT3G03750`KO:K11433	GO:0005694^cellular_component^chromosome`GO:0005634^cellular_component^nucleus`GO:0018024^molecular_function^histone-lysine N-methyltransferase activity`GO:0046872^molecular_function^metal ion binding	GO:0008270^molecular_function^zinc ion binding`GO:0018024^molecular_function^histone-lysine N-methyltransferase activity`GO:0034968^biological_process^histone lysine methylation`GO:0005634^cellular_component^nucleus	.	.
MeJA_TRINITY_DN19382_c0_g1	MeJA_TRINITY_DN19382_c0_g1_i1	CML20_ARATH^CML20_ARATH^Q:139-633,H:4-167^84.24%ID^E:8e-93^RecName: Full=Probable calcium-binding protein CML20 {ECO:0000303|Ref.6};^Eukaryota; Viridiplantae; Streptophyta; Embryophyta; Tracheophyta; Spermatophyta; Magnoliophyta; eudicotyledons; Gunneridae; Pentapetalae; rosids; malvids; Brassicales; Brassicaceae; Camelineae; Arabidopsis	.	MeJA_TRINITY_DN19382_c0_g1::MeJA_TRINITY_DN19382_c0_g1_i1::g.348::m.348	133-639[+]	CML20_ARATH^CML20_ARATH^Q:3-167,H:4-167^84.24%ID^E:2e-94^RecName: Full=Probable calcium-binding protein CML20 {ECO:0000303|Ref.6};^Eukaryota; Viridiplantae; Streptophyta; Embryophyta; Tracheophyta; Spermatophyta; Magnoliophyta; eudicotyledons; Gunneridae; Pentapetalae; rosids; malvids; Brassicales; Brassicaceae; Camelineae; Arabidopsis	PF13833.5^EF-hand_8^EF-hand domain pair^24-47^E:0.031`PF13499.5^EF-hand_7^EF-hand domain pair^26-88^E:1.2e-16`PF00036.31^EF-hand_1^EF hand^27-55^E:1.2e-08`PF13405.5^EF-hand_6^EF-hand domain^27-56^E:1e-08`PF13202.5^EF-hand_5^EF hand^28-49^E:5e-06`PF13833.5^EF-hand_8^EF-hand domain pair^41-89^E:1.3e-08`PF00036.31^EF-hand_1^EF hand^64-90^E:4.8e-08`PF13202.5^EF-hand_5^EF hand^67-84^E:0.002`PF13833.5^…	.	.	COG5126^Calcium-binding protein	KEGG:ath:AT3G50360`KO:K13448	GO:0005737^cellular_component^cytoplasm`GO:0005886^cellular_component^plasma membrane`GO:0005509^molecular_function^calcium ion binding`GO:1901527^biological_process^abscisic acid-activated signaling pathway involved in stomatal movement	GO:0005509^molecular_function^calcium ion binding	.	.
MeJA_TRINITY_DN19382_c0_g1	MeJA_TRINITY_DN19382_c0_g1_i2	CML20_ARATH^CML20_ARATH^Q:139-633,H:4-167^84.24%ID^E:1e-92^RecName: Full=Probable calcium-binding protein CML20 {ECO:0000303|Ref.6};^Eukaryota; Viridiplantae; Streptophyta; Embryophyta; Tracheophyta; Spermatophyta; Magnoliophyta; eudicotyledons; Gunneridae; Pentapetalae; rosids; malvids; Brassicales; Brassicaceae; Camelineae; Arabidopsis	.	MeJA_TRINITY_DN19382_c0_g1::MeJA_TRINITY_DN19382_c0_g1_i2::g.350::m.350	133-639[+]	CML20_ARATH^CML20_ARATH^Q:3-167,H:4-167^84.24%ID^E:2e-94^RecName: Full=Probable calcium-binding protein CML20 {ECO:0000303|Ref.6};^Eukaryota; Viridiplantae; Streptophyta; Embryophyta; Tracheophyta; Spermatophyta; Magnoliophyta; eudicotyledons; Gunneridae; Pentapetalae; rosids; malvids; Brassicales; Brassicaceae; Camelineae; Arabidopsis	PF13833.5^EF-hand_8^EF-hand domain pair^24-47^E:0.031`PF13499.5^EF-hand_7^EF-hand domain pair^26-88^E:1.2e-16`PF00036.31^EF-hand_1^EF hand^27-55^E:1.2e-08`PF13405.5^EF-hand_6^EF-hand domain^27-56^E:1e-08`PF13202.5^EF-hand_5^EF hand^28-49^E:5e-06`PF13833.5^EF-hand_8^EF-hand domain pair^41-89^E:1.3e-08`PF00036.31^EF-hand_1^EF hand^64-90^E:4.8e-08`PF13202.5^EF-hand_5^EF hand^67-84^E:0.002`PF13833.5^…	.	.	COG5126^Calcium-binding protein	KEGG:ath:AT3G50360`KO:K13448	GO:0005737^cellular_component^cytoplasm`GO:0005886^cellular_component^plasma membrane`GO:0005509^molecular_function^calcium ion binding`GO:1901527^biological_process^abscisic acid-activated signaling pathway involved in stomatal movement	GO:0005509^molecular_function^calcium ion binding	.	.
MeJA_TRINITY_DN19348_c0_g1	MeJA_TRINITY_DN19348_c0_g1_i1	RLA32_ARATH^RLA32_ARATH^Q:94-300,H:1-69^75.36%ID^E:2e-26^RecName: Full=60S acidic ribosomal protein P3-2;^Eukaryota; Viridiplantae; Streptophyta; Embryophyta; Tracheophyta; Spermatophyta; Magnoliophyta; eudicotyledons; Gunneridae; Pentapetalae; rosids; malvids; Brassicales; Brassicaceae; Camelineae; Arabidopsis	.	MeJA_TRINITY_DN19348_c0_g1::MeJA_TRINITY_DN19348_c0_g1_i1::g.352::m.352	1-456[+]	RLA32_ARATH^RLA32_ARATH^Q:32-100,H:1-69^75.36%ID^E:4e-27^RecName: Full=60S acidic ribosomal protein P3-2;^Eukaryota; Viridiplantae; Streptophyta; Embryophyta; Tracheophyta; Spermatophyta; Magnoliophyta; eudicotyledons; Gunneridae; Pentapetalae; rosids; malvids; Brassicales; Brassicaceae; Camelineae; Arabidopsis	PF00428.18^Ribosomal_60s^60s Acidic ribosomal protein^104-150^E:5.1e-14	.	.	ENOG41124K7^translational elongation	KEGG:ath:AT5G57290`KO:K02942	GO:0005829^cellular_component^cytosol`GO:0022626^cellular_component^cytosolic ribosome`GO:0005634^cellular_component^nucleus`GO:0003735^molecular_function^structural constituent of ribosome`GO:0006414^biological_process^translational elongation	.	.	.
MeJA_TRINITY_DN19348_c0_g1	MeJA_TRINITY_DN19348_c0_g1_i2	RLA3_MAIZE^RLA3_MAIZE^Q:89-448,H:1-120^62.5%ID^E:1e-17^RecName: Full=60S acidic ribosomal protein P3;^Eukaryota; Viridiplantae; Streptophyta; Embryophyta; Tracheophyta; Spermatophyta; Magnoliophyta; Liliopsida; Poales; Poaceae; PACMAD clade; Panicoideae; Andropogonodae; Andropogoneae; Tripsacinae; Zea	.	MeJA_TRINITY_DN19348_c0_g1::MeJA_TRINITY_DN19348_c0_g1_i2::g.353::m.353	89-451[+]	RLA3_MAIZE^RLA3_MAIZE^Q:1-120,H:1-120^62.5%ID^E:2e-28^RecName: Full=60S acidic ribosomal protein P3;^Eukaryota; Viridiplantae; Streptophyta; Embryophyta; Tracheophyta; Spermatophyta; Magnoliophyta; Liliopsida; Poales; Poaceae; PACMAD clade; Panicoideae; Andropogonodae; Andropogoneae; Tripsacinae; Zea	PF00428.18^Ribosomal_60s^60s Acidic ribosomal protein^72-119^E:6.1e-14	.	.	.	KEGG:zma:542339`KO:K02942	GO:0022625^cellular_component^cytosolic large ribosomal subunit`GO:0003735^molecular_function^structural constituent of ribosome`GO:0034059^biological_process^response to anoxia`GO:0006414^biological_process^translational elongation	.	.	.
MeJA_TRINITY_DN19348_c0_g1	MeJA_TRINITY_DN19348_c0_g1_i3	RLA3_MAIZE^RLA3_MAIZE^Q:89-448,H:1-120^62.5%ID^E:8e-18^RecName: Full=60S acidic ribosomal protein P3;^Eukaryota; Viridiplantae; Streptophyta; Embryophyta; Tracheophyta; Spermatophyta; Magnoliophyta; Liliopsida; Poales; Poaceae; PACMAD clade; Panicoideae; Andropogonodae; Andropogoneae; Tripsacinae; Zea	.	MeJA_TRINITY_DN19348_c0_g1::MeJA_TRINITY_DN19348_c0_g1_i3::g.354::m.354	89-451[+]	RLA3_MAIZE^RLA3_MAIZE^Q:1-120,H:1-120^62.5%ID^E:2e-28^RecName: Full=60S acidic ribosomal protein P3;^Eukaryota; Viridiplantae; Streptophyta; Embryophyta; Tracheophyta; Spermatophyta; Magnoliophyta; Liliopsida; Poales; Poaceae; PACMAD clade; Panicoideae; Andropogonodae; Andropogoneae; Tripsacinae; Zea	PF00428.18^Ribosomal_60s^60s Acidic ribosomal protein^72-119^E:6.1e-14	.	.	.	KEGG:zma:542339`KO:K02942	GO:0022625^cellular_component^cytosolic large ribosomal subunit`GO:0003735^molecular_function^structural constituent of ribosome`GO:0034059^biological_process^response to anoxia`GO:0006414^biological_process^translational elongation	.	.	.
MeJA_TRINITY_DN19316_c0_g1	MeJA_TRINITY_DN19316_c0_g1_i1	SCY1_ARATH^SCY1_ARATH^Q:120-1403,H:121-548^89.02%ID^E:0^RecName: Full=Preprotein translocase subunit SCY1, chloroplastic;^Eukaryota; Viridiplantae; Streptophyta; Embryophyta; Tracheophyta; Spermatophyta; Magnoliophyta; eudicotyledons; Gunneridae; Pentapetalae; rosids; malvids; Brassicales; Brassicaceae; Camelineae; Arabidopsis	.	MeJA_TRINITY_DN19316_c0_g1::MeJA_TRINITY_DN19316_c0_g1_i1::g.355::m.355	915-1418[+]	SECY_SPIOL^SECY_SPIOL^Q:1-163,H:383-545^88.96%ID^E:2e-97^RecName: Full=Preprotein translocase subunit SECY, chloroplastic;^Eukaryota; Viridiplantae; Streptophyta; Embryophyta; Tracheophyta; Spermatophyta; Magnoliophyta; eudicotyledons; Gunneridae; Pentapetalae; Caryophyllales; Chenopodiaceae; Chenopodioideae; Anserineae; Spinacia	PF00344.19^SecY^SecY translocase^1-140^E:2.7e-32	.	ExpAA=58.33^PredHel=2^Topology=o28-50i91-113o	.	.	GO:0009535^cellular_component^chloroplast thylakoid membrane`GO:0016021^cellular_component^integral component of membrane`GO:0015031^biological_process^protein transport	GO:0015031^biological_process^protein transport`GO:0016020^cellular_component^membrane	.	.
MeJA_TRINITY_DN19316_c0_g1	MeJA_TRINITY_DN19316_c0_g1_i2	SCY1_ARATH^SCY1_ARATH^Q:257-1672,H:74-548^85.05%ID^E:0^RecName: Full=Preprotein translocase subunit SCY1, chloroplastic;^Eukaryota; Viridiplantae; Streptophyta; Embryophyta; Tracheophyta; Spermatophyta; Magnoliophyta; eudicotyledons; Gunneridae; Pentapetalae; rosids; malvids; Brassicales; Brassicaceae; Camelineae; Arabidopsis	.	MeJA_TRINITY_DN19316_c0_g1::MeJA_TRINITY_DN19316_c0_g1_i2::g.356::m.356	71-1687[+]	SCY1_ARATH^SCY1_ARATH^Q:30-534,H:50-548^81.34%ID^E:0^RecName: Full=Preprotein translocase subunit SCY1, chloroplastic;^Eukaryota; Viridiplantae; Streptophyta; Embryophyta; Tracheophyta; Spermatophyta; Magnoliophyta; eudicotyledons; Gunneridae; Pentapetalae; rosids; malvids; Brassicales; Brassicaceae; Camelineae; Arabidopsis	PF00344.19^SecY^SecY translocase^180-511^E:4.9e-91	.	ExpAA=198.89^PredHel=9^Topology=i131-153o173-195i226-243o253-272i279-301o316-334i366-388o403-425i462-484o	COG0201^The central subunit of the protein translocation channel SecYEG. Consists of two halves formed by TMs 1-5 and 6-10. These two domains form a lateral gate at the front which open onto the bilayer between TMs 2 and 7, and are clamped together by SecE at the back. The channel is closed by both a pore ring composed of hydrophobic SecY resides and a short helix (helix 2A) on the extracellular …	KEGG:ath:AT2G18710`KO:K10956	GO:0009507^cellular_component^chloroplast`GO:0009535^cellular_component^chloroplast thylakoid membrane`GO:0016021^cellular_component^integral component of membrane`GO:0015031^biological_process^protein transport`GO:0010027^biological_process^thylakoid membrane organization	GO:0015031^biological_process^protein transport`GO:0016020^cellular_component^membrane	.	.
MeJA_TRINITY_DN19316_c0_g1	MeJA_TRINITY_DN19316_c0_g1_i3	SCY1_ARATH^SCY1_ARATH^Q:257-1735,H:74-548^81.45%ID^E:0^RecName: Full=Preprotein translocase subunit SCY1, chloroplastic;^Eukaryota; Viridiplantae; Streptophyta; Embryophyta; Tracheophyta; Spermatophyta; Magnoliophyta; eudicotyledons; Gunneridae; Pentapetalae; rosids; malvids; Brassicales; Brassicaceae; Camelineae; Arabidopsis	.	MeJA_TRINITY_DN19316_c0_g1::MeJA_TRINITY_DN19316_c0_g1_i3::g.358::m.358	71-1750[+]	SCY1_ARATH^SCY1_ARATH^Q:30-555,H:50-548^78.11%ID^E:0^RecName: Full=Preprotein translocase subunit SCY1, chloroplastic;^Eukaryota; Viridiplantae; Streptophyta; Embryophyta; Tracheophyta; Spermatophyta; Magnoliophyta; eudicotyledons; Gunneridae; Pentapetalae; rosids; malvids; Brassicales; Brassicaceae; Camelineae; Arabidopsis	PF00344.19^SecY^SecY translocase^201-532^E:5.5e-91	.	ExpAA=197.94^PredHel=9^Topology=i152-174o194-216i247-264o274-293i300-322o337-355i387-409o424-446i483-505o	COG0201^The central subunit of the protein translocation channel SecYEG. Consists of two halves formed by TMs 1-5 and 6-10. These two domains form a lateral gate at the front which open onto the bilayer between TMs 2 and 7, and are clamped together by SecE at the back. The channel is closed by both a pore ring composed of hydrophobic SecY resides and a short helix (helix 2A) on the extracellular …	KEGG:ath:AT2G18710`KO:K10956	GO:0009507^cellular_component^chloroplast`GO:0009535^cellular_component^chloroplast thylakoid membrane`GO:0016021^cellular_component^integral component of membrane`GO:0015031^biological_process^protein transport`GO:0010027^biological_process^thylakoid membrane organization	GO:0015031^biological_process^protein transport`GO:0016020^cellular_component^membrane	.	.
MeJA_TRINITY_DN19313_c0_g1	MeJA_TRINITY_DN19313_c0_g1_i1	C81E8_MEDTR^C81E8_MEDTR^Q:94-1566,H:3-491^42.35%ID^E:1e-145^RecName: Full=Cytochrome P450 81E8 {ECO:0000303|PubMed:14617078};^Eukaryota; Viridiplantae; Streptophyta; Embryophyta; Tracheophyta; Spermatophyta; Magnoliophyta; eudicotyledons; Gunneridae; Pentapetalae; rosids; fabids; Fabales; Fabaceae; Papilionoideae; Trifolieae; Medicago	.	MeJA_TRINITY_DN19313_c0_g1::MeJA_TRINITY_DN19313_c0_g1_i1::g.359::m.359	85-1596[+]	C81E8_MEDTR^C81E8_MEDTR^Q:4-496,H:3-493^42.18%ID^E:6e-147^RecName: Full=Cytochrome P450 81E8 {ECO:0000303|PubMed:14617078};^Eukaryota; Viridiplantae; Streptophyta; Embryophyta; Tracheophyta; Spermatophyta; Magnoliophyta; eudicotyledons; Gunneridae; Pentapetalae; rosids; fabids; Fabales; Fabaceae; Papilionoideae; Trifolieae; Medicago	PF00067.21^p450^Cytochrome P450^29-481^E:4.6e-95	.	ExpAA=19.20^PredHel=1^Topology=i5-22o	.	.	GO:0016021^cellular_component^integral component of membrane`GO:0020037^molecular_function^heme binding`GO:0005506^molecular_function^iron ion binding`GO:0004497^molecular_function^monooxygenase activity`GO:0016705^molecular_function^oxidoreductase activity, acting on paired donors, with incorporation or reduction of molecular oxygen	GO:0005506^molecular_function^iron ion binding`GO:0016705^molecular_function^oxidoreductase activity, acting on paired donors, with incorporation or reduction of molecular oxygen`GO:0020037^molecular_function^heme binding`GO:0055114^biological_process^oxidation-reduction process	.	.
MeJA_TRINITY_DN19313_c0_g1	MeJA_TRINITY_DN19313_c0_g1_i2	C81F3_ARATH^C81F3_ARATH^Q:17-247,H:423-499^50.65%ID^E:4e-20^RecName: Full=Cytochrome P450 81F3 {ECO:0000305};^Eukaryota; Viridiplantae; Streptophyta; Embryophyta; Tracheophyta; Spermatophyta; Magnoliophyta; eudicotyledons; Gunneridae; Pentapetalae; rosids; malvids; Brassicales; Brassicaceae; Camelineae; Arabidopsis	.	.	.	.	.	.	.	COG2124^Cytochrome p450	KEGG:ath:AT4G37400`KO:K00517	GO:0016021^cellular_component^integral component of membrane`GO:0016020^cellular_component^membrane`GO:0020037^molecular_function^heme binding`GO:0005506^molecular_function^iron ion binding`GO:0004497^molecular_function^monooxygenase activity`GO:0016709^molecular_function^oxidoreductase activity, acting on paired donors, with incorporation or reduction of molecular oxygen, NAD(P)H as one donor, a…	.	.	.
MeJA_TRINITY_DN19354_c0_g1	MeJA_TRINITY_DN19354_c0_g1_i1	.	.	MeJA_TRINITY_DN19354_c0_g1::MeJA_TRINITY_DN19354_c0_g1_i1::g.360::m.360	1-708[+]	.	PF00550.24^PP-binding^Phosphopantetheine attachment site^92-155^E:1.5e-09	.	ExpAA=32.34^PredHel=1^Topology=o204-226i	.	.	.	.	.	.
MeJA_TRINITY_DN19381_c0_g1	MeJA_TRINITY_DN19381_c0_g1_i1	PUX4_ARATH^PUX4_ARATH^Q:314-508,H:112-170^49.23%ID^E:1e-11^RecName: Full=Plant UBX domain-containing protein 4 {ECO:0000303|Ref.6};^Eukaryota; Viridiplantae; Streptophyta; Embryophyta; Tracheophyta; Spermatophyta; Magnoliophyta; eudicotyledons; Gunneridae; Pentapetalae; rosids; malvids; Brassicales; Brassicaceae; Camelineae; Arabidopsis	.	.	.	.	.	.	.	ENOG410YGXU^UBX domain protein	KEGG:ath:AT4G04210`KO:K14012	GO:0005829^cellular_component^cytosol`GO:0005634^cellular_component^nucleus`GO:0051117^molecular_function^ATPase binding`GO:0019888^molecular_function^protein phosphatase regulator activity`GO:0043130^molecular_function^ubiquitin binding`GO:0000045^biological_process^autophagosome assembly`GO:0007030^biological_process^Golgi organization`GO:0061025^biological_process^membrane fusion`GO:0031468^bi…	.	.	.
MeJA_TRINITY_DN19381_c0_g2	MeJA_TRINITY_DN19381_c0_g2_i1	.	.	.	.	.	.	.	.	.	.	.	.	.	.
MeJA_TRINITY_DN19357_c0_g1	MeJA_TRINITY_DN19357_c0_g1_i1	.	.	MeJA_TRINITY_DN19357_c0_g1::MeJA_TRINITY_DN19357_c0_g1_i1::g.361::m.361	1-342[+]	.	.	.	.	.	.	.	.	.	.
MeJA_TRINITY_DN19357_c0_g1	MeJA_TRINITY_DN19357_c0_g1_i2	.	.	.	.	.	.	.	.	.	.	.	.	.	.
MeJA_TRINITY_DN19357_c0_g1	MeJA_TRINITY_DN19357_c0_g1_i3	.	.	MeJA_TRINITY_DN19357_c0_g1::MeJA_TRINITY_DN19357_c0_g1_i3::g.362::m.362	1-315[+]	.	.	.	.	.	.	.	.	.	.
MeJA_TRINITY_DN19334_c0_g1	MeJA_TRINITY_DN19334_c0_g1_i1	OHP1_ARATH^OHP1_ARATH^Q:56-292,H:11-91^59.26%ID^E:8e-23^RecName: Full=Light-harvesting complex-like protein OHP1, chloroplastic {ECO:0000305};^Eukaryota; Viridiplantae; Streptophyta; Embryophyta; Tracheophyta; Spermatophyta; Magnoliophyta; eudicotyledons; Gunneridae; Pentapetalae; rosids; malvids; Brassicales; Brassicaceae; Camelineae; Arabidopsis	.	MeJA_TRINITY_DN19334_c0_g1::MeJA_TRINITY_DN19334_c0_g1_i1::g.363::m.363	32-310[+]	OHP1_ARATH^OHP1_ARATH^Q:10-87,H:12-91^60%ID^E:4e-24^RecName: Full=Light-harvesting complex-like protein OHP1, chloroplastic {ECO:0000305};^Eukaryota; Viridiplantae; Streptophyta; Embryophyta; Tracheophyta; Spermatophyta; Magnoliophyta; eudicotyledons; Gunneridae; Pentapetalae; rosids; malvids; Brassicales; Brassicaceae; Camelineae; Arabidopsis	.	.	.	ENOG410YTYC^One helix protein	KEGG:ath:AT5G02120	GO:0009507^cellular_component^chloroplast`GO:0009535^cellular_component^chloroplast thylakoid membrane`GO:0016021^cellular_component^integral component of membrane`GO:0009523^cellular_component^photosystem II`GO:0016168^molecular_function^chlorophyll binding`GO:0007623^biological_process^circadian rhythm`GO:0015979^biological_process^photosynthesis`GO:0018298^biological_process^protein-chromophor…	.	.	.
MeJA_TRINITY_DN19334_c0_g2	MeJA_TRINITY_DN19334_c0_g2_i1	OHP1_ARATH^OHP1_ARATH^Q:56-349,H:11-110^65%ID^E:5e-37^RecName: Full=Light-harvesting complex-like protein OHP1, chloroplastic {ECO:0000305};^Eukaryota; Viridiplantae; Streptophyta; Embryophyta; Tracheophyta; Spermatophyta; Magnoliophyta; eudicotyledons; Gunneridae; Pentapetalae; rosids; malvids; Brassicales; Brassicaceae; Camelineae; Arabidopsis	.	MeJA_TRINITY_DN19334_c0_g2::MeJA_TRINITY_DN19334_c0_g2_i1::g.364::m.364	32-352[+]	OHP1_ARATH^OHP1_ARATH^Q:9-106,H:11-110^65%ID^E:5e-38^RecName: Full=Light-harvesting complex-like protein OHP1, chloroplastic {ECO:0000305};^Eukaryota; Viridiplantae; Streptophyta; Embryophyta; Tracheophyta; Spermatophyta; Magnoliophyta; eudicotyledons; Gunneridae; Pentapetalae; rosids; malvids; Brassicales; Brassicaceae; Camelineae; Arabidopsis	.	.	.	ENOG410YTYC^One helix protein	KEGG:ath:AT5G02120	GO:0009507^cellular_component^chloroplast`GO:0009535^cellular_component^chloroplast thylakoid membrane`GO:0016021^cellular_component^integral component of membrane`GO:0009523^cellular_component^photosystem II`GO:0016168^molecular_function^chlorophyll binding`GO:0007623^biological_process^circadian rhythm`GO:0015979^biological_process^photosynthesis`GO:0018298^biological_process^protein-chromophor…	.	.	.
MeJA_TRINITY_DN19334_c0_g2	MeJA_TRINITY_DN19334_c0_g2_i2	OHP1_ARATH^OHP1_ARATH^Q:56-349,H:11-110^65%ID^E:7e-37^RecName: Full=Light-harvesting complex-like protein OHP1, chloroplastic {ECO:0000305};^Eukaryota; Viridiplantae; Streptophyta; Embryophyta; Tracheophyta; Spermatophyta; Magnoliophyta; eudicotyledons; Gunneridae; Pentapetalae; rosids; malvids; Brassicales; Brassicaceae; Camelineae; Arabidopsis	.	MeJA_TRINITY_DN19334_c0_g2::MeJA_TRINITY_DN19334_c0_g2_i2::g.365::m.365	32-352[+]	OHP1_ARATH^OHP1_ARATH^Q:9-106,H:11-110^65%ID^E:5e-38^RecName: Full=Light-harvesting complex-like protein OHP1, chloroplastic {ECO:0000305};^Eukaryota; Viridiplantae; Streptophyta; Embryophyta; Tracheophyta; Spermatophyta; Magnoliophyta; eudicotyledons; Gunneridae; Pentapetalae; rosids; malvids; Brassicales; Brassicaceae; Camelineae; Arabidopsis	.	.	.	ENOG410YTYC^One helix protein	KEGG:ath:AT5G02120	GO:0009507^cellular_component^chloroplast`GO:0009535^cellular_component^chloroplast thylakoid membrane`GO:0016021^cellular_component^integral component of membrane`GO:0009523^cellular_component^photosystem II`GO:0016168^molecular_function^chlorophyll binding`GO:0007623^biological_process^circadian rhythm`GO:0015979^biological_process^photosynthesis`GO:0018298^biological_process^protein-chromophor…	.	.	.
MeJA_TRINITY_DN19343_c0_g1	MeJA_TRINITY_DN19343_c0_g1_i1	CYSG_SACD2^CYSG_SACD2^Q:489-1193,H:216-448^51.49%ID^E:6e-72^RecName: Full=Siroheme synthase {ECO:0000255|HAMAP-Rule:MF_01646};^Bacteria; Proteobacteria; Gammaproteobacteria; Cellvibrionales; Cellvibrionaceae; Saccharophagus	.	MeJA_TRINITY_DN19343_c0_g1::MeJA_TRINITY_DN19343_c0_g1_i1::g.366::m.366	147-1262[+]	CYSG_SACD2^CYSG_SACD2^Q:115-349,H:216-448^51.49%ID^E:8e-74^RecName: Full=Siroheme synthase {ECO:0000255|HAMAP-Rule:MF_01646};^Bacteria; Proteobacteria; Gammaproteobacteria; Cellvibrionales; Cellvibrionaceae; Saccharophagus	PF00590.19^TP_methylase^Tetrapyrrole (Corrin/Porphyrin) Methylases^117-329^E:4.4e-50	.	.	COG0007^Multifunctional enzyme that catalyzes the SAM-dependent methylation of uroporphyrinogen III at position C-2 and C-7 to form precorrin-2 and then position C-12 or C-18 to form trimethylpyrrocorphin 2. It also catalyzes the conversion of precorrin-2 into siroheme. This reaction consists of the NAD- dependent oxidation of precorrin-2 into sirohydrochlorin and its subsequent ferrochelation in…	KEGG:sde:Sde_1698`KO:K02302	GO:0051287^molecular_function^NAD binding`GO:0043115^molecular_function^precorrin-2 dehydrogenase activity`GO:0051266^molecular_function^sirohydrochlorin ferrochelatase activity`GO:0004851^molecular_function^uroporphyrin-III C-methyltransferase activity`GO:0009236^biological_process^cobalamin biosynthetic process`GO:0019354^biological_process^siroheme biosynthetic process	GO:0008168^molecular_function^methyltransferase activity`GO:0008152^biological_process^metabolic process	.	.
MeJA_TRINITY_DN19328_c0_g1	MeJA_TRINITY_DN19328_c0_g1_i1	.	.	MeJA_TRINITY_DN19328_c0_g1::MeJA_TRINITY_DN19328_c0_g1_i1::g.367::m.367	46-825[+]	.	PF05212.11^DUF707^Protein of unknown function (DUF707)^69-243^E:2.5e-83	.	ExpAA=22.30^PredHel=1^Topology=i20-42o	.	.	.	.	.	.
MeJA_TRINITY_DN19328_c0_g1	MeJA_TRINITY_DN19328_c0_g1_i2	.	.	MeJA_TRINITY_DN19328_c0_g1::MeJA_TRINITY_DN19328_c0_g1_i2::g.368::m.368	429-890[+]	.	PF05212.11^DUF707^Protein of unknown function (DUF707)^2-137^E:1.3e-70	.	.	.	.	.	.	.	.
MeJA_TRINITY_DN19387_c0_g1	MeJA_TRINITY_DN19387_c0_g1_i1	PHYE_IPONI^PHYE_IPONI^Q:2-355,H:707-824^72.03%ID^E:2e-54^RecName: Full=Phytochrome E;^Eukaryota; Viridiplantae; Streptophyta; Embryophyta; Tracheophyta; Spermatophyta; Magnoliophyta; eudicotyledons; Gunneridae; Pentapetalae; asterids; lamiids; Solanales; Convolvulaceae; Ipomoeeae; Ipomoea	.	MeJA_TRINITY_DN19387_c0_g1::MeJA_TRINITY_DN19387_c0_g1_i1::g.370::m.370	2-370[+]	PHYE_IPONI^PHYE_IPONI^Q:1-118,H:707-824^72.03%ID^E:2e-54^RecName: Full=Phytochrome E;^Eukaryota; Viridiplantae; Streptophyta; Embryophyta; Tracheophyta; Spermatophyta; Magnoliophyta; eudicotyledons; Gunneridae; Pentapetalae; asterids; lamiids; Solanales; Convolvulaceae; Ipomoeeae; Ipomoea	PF00989.24^PAS^PAS fold^26-79^E:1.5e-10	.	.	.	.	GO:0005622^cellular_component^intracellular`GO:0000155^molecular_function^phosphorelay sensor kinase activity`GO:0009881^molecular_function^photoreceptor activity`GO:0042803^molecular_function^protein homodimerization activity`GO:0009584^biological_process^detection of visible light`GO:0018298^biological_process^protein-chromophore linkage`GO:0017006^biological_process^protein-tetrapyrrole linkag…	GO:0006355^biological_process^regulation of transcription, DNA-templated	.	.
MeJA_TRINITY_DN19387_c0_g2	MeJA_TRINITY_DN19387_c0_g2_i1	PHYE_IPONI^PHYE_IPONI^Q:13-930,H:787-1106^56.25%ID^E:4e-120^RecName: Full=Phytochrome E;^Eukaryota; Viridiplantae; Streptophyta; Embryophyta; Tracheophyta; Spermatophyta; Magnoliophyta; eudicotyledons; Gunneridae; Pentapetalae; asterids; lamiids; Solanales; Convolvulaceae; Ipomoeeae; Ipomoea	.	MeJA_TRINITY_DN19387_c0_g2::MeJA_TRINITY_DN19387_c0_g2_i1::g.371::m.371	1-921[+]	PHYE_IPONI^PHYE_IPONI^Q:5-306,H:787-1102^56.65%ID^E:1e-120^RecName: Full=Phytochrome E;^Eukaryota; Viridiplantae; Streptophyta; Embryophyta; Tracheophyta; Spermatophyta; Magnoliophyta; eudicotyledons; Gunneridae; Pentapetalae; asterids; lamiids; Solanales; Convolvulaceae; Ipomoeeae; Ipomoea	PF00512.24^HisKA^His Kinase A (phospho-acceptor) domain^83-142^E:6.5e-08	.	.	.	.	GO:0005622^cellular_component^intracellular`GO:0000155^molecular_function^phosphorelay sensor kinase activity`GO:0009881^molecular_function^photoreceptor activity`GO:0042803^molecular_function^protein homodimerization activity`GO:0009584^biological_process^detection of visible light`GO:0018298^biological_process^protein-chromophore linkage`GO:0017006^biological_process^protein-tetrapyrrole linkag…	GO:0000155^molecular_function^phosphorelay sensor kinase activity`GO:0007165^biological_process^signal transduction	.	.
MeJA_TRINITY_DN19387_c0_g3	MeJA_TRINITY_DN19387_c0_g3_i1	PHYE_ARATH^PHYE_ARATH^Q:1-381,H:586-714^59.69%ID^E:8e-45^RecName: Full=Phytochrome E;^Eukaryota; Viridiplantae; Streptophyta; Embryophyta; Tracheophyta; Spermatophyta; Magnoliophyta; eudicotyledons; Gunneridae; Pentapetalae; rosids; malvids; Brassicales; Brassicaceae; Camelineae; Arabidopsis	.	MeJA_TRINITY_DN19387_c0_g3::MeJA_TRINITY_DN19387_c0_g3_i1::g.372::m.372	40-381[+]	PHYE_ARATH^PHYE_ARATH^Q:1-114,H:599-714^62.07%ID^E:8e-41^RecName: Full=Phytochrome E;^Eukaryota; Viridiplantae; Streptophyta; Embryophyta; Tracheophyta; Spermatophyta; Magnoliophyta; eudicotyledons; Gunneridae; Pentapetalae; rosids; malvids; Brassicales; Brassicaceae; Camelineae; Arabidopsis	PF00989.24^PAS^PAS fold^3-114^E:3.9e-22`PF13188.6^PAS_8^PAS domain^3-46^E:0.033`PF13426.6^PAS_9^PAS domain^10-78^E:0.097	.	.	COG0642^Histidine kinase`COG4251^red, far-red light phototransduction	KEGG:ath:AT4G18130`KO:K12123	GO:0005622^cellular_component^intracellular`GO:0000155^molecular_function^phosphorelay sensor kinase activity`GO:0009881^molecular_function^photoreceptor activity`GO:0042803^molecular_function^protein homodimerization activity`GO:0009584^biological_process^detection of visible light`GO:0018298^biological_process^protein-chromophore linkage`GO:0017006^biological_process^protein-tetrapyrrole linkag…	GO:0006355^biological_process^regulation of transcription, DNA-templated	.	.
MeJA_TRINITY_DN19385_c0_g1	MeJA_TRINITY_DN19385_c0_g1_i1	TKPR2_ARATH^TKPR2_ARATH^Q:278-174,H:1-35^80%ID^E:2e-16^RecName: Full=Tetraketide alpha-pyrone reductase 2;^Eukaryota; Viridiplantae; Streptophyta; Embryophyta; Tracheophyta; Spermatophyta; Magnoliophyta; eudicotyledons; Gunneridae; Pentapetalae; rosids; malvids; Brassicales; Brassicaceae; Camelineae; Arabidopsis`TKPR2_ARATH^TKPR2_ARATH^Q:88-2,H:39-67^65.52%ID^E:2e-16^RecName: Full=Tetraketide alp…	.	.	.	.	.	.	.	COG0451^Nad-dependent epimerase dehydratase	KEGG:ath:AT1G68540	GO:0005829^cellular_component^cytosol`GO:0050662^molecular_function^coenzyme binding`GO:0016491^molecular_function^oxidoreductase activity`GO:0010584^biological_process^pollen exine formation`GO:0080110^biological_process^sporopollenin biosynthetic process	.	.	.
MeJA_TRINITY_DN19385_c0_g2	MeJA_TRINITY_DN19385_c0_g2_i1	TKPR2_ARATH^TKPR2_ARATH^Q:189-22,H:44-99^60.71%ID^E:4e-15^RecName: Full=Tetraketide alpha-pyrone reductase 2;^Eukaryota; Viridiplantae; Streptophyta; Embryophyta; Tracheophyta; Spermatophyta; Magnoliophyta; eudicotyledons; Gunneridae; Pentapetalae; rosids; malvids; Brassicales; Brassicaceae; Camelineae; Arabidopsis	.	.	.	.	.	.	.	COG0451^Nad-dependent epimerase dehydratase	KEGG:ath:AT1G68540	GO:0005829^cellular_component^cytosol`GO:0050662^molecular_function^coenzyme binding`GO:0016491^molecular_function^oxidoreductase activity`GO:0010584^biological_process^pollen exine formation`GO:0080110^biological_process^sporopollenin biosynthetic process	.	.	.
MeJA_TRINITY_DN19385_c0_g2	MeJA_TRINITY_DN19385_c0_g2_i2	TKPR2_ARATH^TKPR2_ARATH^Q:204-22,H:39-99^62.3%ID^E:6e-19^RecName: Full=Tetraketide alpha-pyrone reductase 2;^Eukaryota; Viridiplantae; Streptophyta; Embryophyta; Tracheophyta; Spermatophyta; Magnoliophyta; eudicotyledons; Gunneridae; Pentapetalae; rosids; malvids; Brassicales; Brassicaceae; Camelineae; Arabidopsis`TKPR2_ARATH^TKPR2_ARATH^Q:468-391,H:10-35^80.77%ID^E:9e-06^RecName: Full=Tetraketid…	.	.	.	.	.	.	.	COG0451^Nad-dependent epimerase dehydratase	KEGG:ath:AT1G68540	GO:0005829^cellular_component^cytosol`GO:0050662^molecular_function^coenzyme binding`GO:0016491^molecular_function^oxidoreductase activity`GO:0010584^biological_process^pollen exine formation`GO:0080110^biological_process^sporopollenin biosynthetic process	.	.	.
MeJA_TRINITY_DN19385_c0_g2	MeJA_TRINITY_DN19385_c0_g2_i3	TKPR1_ARATH^TKPR1_ARATH^Q:359-210,H:48-97^58%ID^E:2e-19^RecName: Full=Tetraketide alpha-pyrone reductase 1;^Eukaryota; Viridiplantae; Streptophyta; Embryophyta; Tracheophyta; Spermatophyta; Magnoliophyta; eudicotyledons; Gunneridae; Pentapetalae; rosids; malvids; Brassicales; Brassicaceae; Camelineae; Arabidopsis`TKPR1_ARATH^TKPR1_ARATH^Q:138-10,H:96-138^58.14%ID^E:2e-19^RecName: Full=Tetraketide…	.	.	.	.	.	.	.	COG0451^Nad-dependent epimerase dehydratase	KEGG:ath:AT4G35420	GO:0005783^cellular_component^endoplasmic reticulum`GO:0005634^cellular_component^nucleus`GO:0050662^molecular_function^coenzyme binding`GO:0016491^molecular_function^oxidoreductase activity`GO:0009555^biological_process^pollen development`GO:0010584^biological_process^pollen exine formation`GO:0048316^biological_process^seed development`GO:0080110^biological_process^sporopollenin biosynthetic pr…	.	.	.
MeJA_TRINITY_DN19385_c0_g2	MeJA_TRINITY_DN19385_c0_g2_i4	TKPR1_ARATH^TKPR1_ARATH^Q:359-210,H:48-97^58%ID^E:2e-19^RecName: Full=Tetraketide alpha-pyrone reductase 1;^Eukaryota; Viridiplantae; Streptophyta; Embryophyta; Tracheophyta; Spermatophyta; Magnoliophyta; eudicotyledons; Gunneridae; Pentapetalae; rosids; malvids; Brassicales; Brassicaceae; Camelineae; Arabidopsis`TKPR1_ARATH^TKPR1_ARATH^Q:138-10,H:96-138^58.14%ID^E:2e-19^RecName: Full=Tetraketide…	.	.	.	.	.	.	.	COG0451^Nad-dependent epimerase dehydratase	KEGG:ath:AT4G35420	GO:0005783^cellular_component^endoplasmic reticulum`GO:0005634^cellular_component^nucleus`GO:0050662^molecular_function^coenzyme binding`GO:0016491^molecular_function^oxidoreductase activity`GO:0009555^biological_process^pollen development`GO:0010584^biological_process^pollen exine formation`GO:0048316^biological_process^seed development`GO:0080110^biological_process^sporopollenin biosynthetic pr…	.	.	.
MeJA_TRINITY_DN19385_c0_g2	MeJA_TRINITY_DN19385_c0_g2_i5	TKPR2_ARATH^TKPR2_ARATH^Q:338-18,H:44-156^42.24%ID^E:1e-17^RecName: Full=Tetraketide alpha-pyrone reductase 2;^Eukaryota; Viridiplantae; Streptophyta; Embryophyta; Tracheophyta; Spermatophyta; Magnoliophyta; eudicotyledons; Gunneridae; Pentapetalae; rosids; malvids; Brassicales; Brassicaceae; Camelineae; Arabidopsis	.	.	.	.	.	.	.	COG0451^Nad-dependent epimerase dehydratase	KEGG:ath:AT1G68540	GO:0005829^cellular_component^cytosol`GO:0050662^molecular_function^coenzyme binding`GO:0016491^molecular_function^oxidoreductase activity`GO:0010584^biological_process^pollen exine formation`GO:0080110^biological_process^sporopollenin biosynthetic process	.	.	.
MeJA_TRINITY_DN19385_c0_g2	MeJA_TRINITY_DN19385_c0_g2_i6	TKPR1_ARATH^TKPR1_ARATH^Q:380-210,H:41-97^54.39%ID^E:5e-21^RecName: Full=Tetraketide alpha-pyrone reductase 1;^Eukaryota; Viridiplantae; Streptophyta; Embryophyta; Tracheophyta; Spermatophyta; Magnoliophyta; eudicotyledons; Gunneridae; Pentapetalae; rosids; malvids; Brassicales; Brassicaceae; Camelineae; Arabidopsis`TKPR1_ARATH^TKPR1_ARATH^Q:138-10,H:96-138^58.14%ID^E:5e-21^RecName: Full=Tetraket…	.	.	.	.	.	.	.	COG0451^Nad-dependent epimerase dehydratase	KEGG:ath:AT4G35420	GO:0005783^cellular_component^endoplasmic reticulum`GO:0005634^cellular_component^nucleus`GO:0050662^molecular_function^coenzyme binding`GO:0016491^molecular_function^oxidoreductase activity`GO:0009555^biological_process^pollen development`GO:0010584^biological_process^pollen exine formation`GO:0048316^biological_process^seed development`GO:0080110^biological_process^sporopollenin biosynthetic pr…	.	.	.
MeJA_TRINITY_DN19385_c0_g2	MeJA_TRINITY_DN19385_c0_g2_i7	TKPR2_ARATH^TKPR2_ARATH^Q:338-18,H:44-156^42.24%ID^E:2e-17^RecName: Full=Tetraketide alpha-pyrone reductase 2;^Eukaryota; Viridiplantae; Streptophyta; Embryophyta; Tracheophyta; Spermatophyta; Magnoliophyta; eudicotyledons; Gunneridae; Pentapetalae; rosids; malvids; Brassicales; Brassicaceae; Camelineae; Arabidopsis	.	.	.	.	.	.	.	COG0451^Nad-dependent epimerase dehydratase	KEGG:ath:AT1G68540	GO:0005829^cellular_component^cytosol`GO:0050662^molecular_function^coenzyme binding`GO:0016491^molecular_function^oxidoreductase activity`GO:0010584^biological_process^pollen exine formation`GO:0080110^biological_process^sporopollenin biosynthetic process	.	.	.
MeJA_TRINITY_DN19385_c0_g2	MeJA_TRINITY_DN19385_c0_g2_i8	TKPR2_ARATH^TKPR2_ARATH^Q:353-18,H:39-156^43.8%ID^E:6e-21^RecName: Full=Tetraketide alpha-pyrone reductase 2;^Eukaryota; Viridiplantae; Streptophyta; Embryophyta; Tracheophyta; Spermatophyta; Magnoliophyta; eudicotyledons; Gunneridae; Pentapetalae; rosids; malvids; Brassicales; Brassicaceae; Camelineae; Arabidopsis	.	.	.	.	.	.	.	COG0451^Nad-dependent epimerase dehydratase	KEGG:ath:AT1G68540	GO:0005829^cellular_component^cytosol`GO:0050662^molecular_function^coenzyme binding`GO:0016491^molecular_function^oxidoreductase activity`GO:0010584^biological_process^pollen exine formation`GO:0080110^biological_process^sporopollenin biosynthetic process	.	.	.
MeJA_TRINITY_DN19385_c0_g3	MeJA_TRINITY_DN19385_c0_g3_i1	TKPR2_ARATH^TKPR2_ARATH^Q:320-150,H:156-212^66.67%ID^E:7e-21^RecName: Full=Tetraketide alpha-pyrone reductase 2;^Eukaryota; Viridiplantae; Streptophyta; Embryophyta; Tracheophyta; Spermatophyta; Magnoliophyta; eudicotyledons; Gunneridae; Pentapetalae; rosids; malvids; Brassicales; Brassicaceae; Camelineae; Arabidopsis	.	.	.	.	.	.	.	COG0451^Nad-dependent epimerase dehydratase	KEGG:ath:AT1G68540	GO:0005829^cellular_component^cytosol`GO:0050662^molecular_function^coenzyme binding`GO:0016491^molecular_function^oxidoreductase activity`GO:0010584^biological_process^pollen exine formation`GO:0080110^biological_process^sporopollenin biosynthetic process	.	.	.
MeJA_TRINITY_DN19385_c0_g2	MeJA_TRINITY_DN19385_c0_g2_i9	TKPR2_ARATH^TKPR2_ARATH^Q:189-22,H:44-99^60.71%ID^E:2e-15^RecName: Full=Tetraketide alpha-pyrone reductase 2;^Eukaryota; Viridiplantae; Streptophyta; Embryophyta; Tracheophyta; Spermatophyta; Magnoliophyta; eudicotyledons; Gunneridae; Pentapetalae; rosids; malvids; Brassicales; Brassicaceae; Camelineae; Arabidopsis	.	.	.	.	.	.	.	COG0451^Nad-dependent epimerase dehydratase	KEGG:ath:AT1G68540	GO:0005829^cellular_component^cytosol`GO:0050662^molecular_function^coenzyme binding`GO:0016491^molecular_function^oxidoreductase activity`GO:0010584^biological_process^pollen exine formation`GO:0080110^biological_process^sporopollenin biosynthetic process	.	.	.
MeJA_TRINITY_DN19384_c0_g1	MeJA_TRINITY_DN19384_c0_g1_i1	RADL6_ARATH^RADL6_ARATH^Q:102-293,H:12-75^71.88%ID^E:5e-30^RecName: Full=Protein RADIALIS-like 6;^Eukaryota; Viridiplantae; Streptophyta; Embryophyta; Tracheophyta; Spermatophyta; Magnoliophyta; eudicotyledons; Gunneridae; Pentapetalae; rosids; malvids; Brassicales; Brassicaceae; Camelineae; Arabidopsis	.	.	.	.	.	.	.	COG5269^Transcription factor	KEGG:ath:AT1G75250	GO:0005634^cellular_component^nucleus`GO:0003677^molecular_function^DNA binding`GO:0003700^molecular_function^DNA binding transcription factor activity`GO:0006355^biological_process^regulation of transcription, DNA-templated`GO:0006351^biological_process^transcription, DNA-templated	.	.	.
MeJA_TRINITY_DN19384_c0_g2	MeJA_TRINITY_DN19384_c0_g2_i1	RADL6_ARATH^RADL6_ARATH^Q:74-268,H:12-76^70.77%ID^E:9e-30^RecName: Full=Protein RADIALIS-like 6;^Eukaryota; Viridiplantae; Streptophyta; Embryophyta; Tracheophyta; Spermatophyta; Magnoliophyta; eudicotyledons; Gunneridae; Pentapetalae; rosids; malvids; Brassicales; Brassicaceae; Camelineae; Arabidopsis	.	.	.	.	.	.	.	COG5269^Transcription factor	KEGG:ath:AT1G75250	GO:0005634^cellular_component^nucleus`GO:0003677^molecular_function^DNA binding`GO:0003700^molecular_function^DNA binding transcription factor activity`GO:0006355^biological_process^regulation of transcription, DNA-templated`GO:0006351^biological_process^transcription, DNA-templated	.	.	.
MeJA_TRINITY_DN19355_c0_g1	MeJA_TRINITY_DN19355_c0_g1_i1	SIRP1_ORYSJ^SIRP1_ORYSJ^Q:119-964,H:7-301^39.1%ID^E:7e-53^RecName: Full=E3 ubiquitin-protein ligase SIRP1 {ECO:0000305};^Eukaryota; Viridiplantae; Streptophyta; Embryophyta; Tracheophyta; Spermatophyta; Magnoliophyta; Liliopsida; Poales; Poaceae; BOP clade; Oryzoideae; Oryzeae; Oryzinae; Oryza; Oryza sativa	.	MeJA_TRINITY_DN19355_c0_g1::MeJA_TRINITY_DN19355_c0_g1_i1::g.373::m.373	98-1030[+]	SIRP1_ORYSJ^SIRP1_ORYSJ^Q:8-303,H:7-318^38.6%ID^E:7e-58^RecName: Full=E3 ubiquitin-protein ligase SIRP1 {ECO:0000305};^Eukaryota; Viridiplantae; Streptophyta; Embryophyta; Tracheophyta; Spermatophyta; Magnoliophyta; Liliopsida; Poales; Poaceae; BOP clade; Oryzoideae; Oryzeae; Oryzinae; Oryza; Oryza sativa	PF14369.5^zinc_ribbon_9^zinc-ribbon^8-41^E:1.3e-08`PF13639.5^zf-RING_2^Ring finger domain^203-245^E:1.4e-13`PF17123.4^zf-RING_11^RING-like zinc finger^203-231^E:8.6e-10`PF13923.5^zf-C3HC4_2^Zinc finger, C3HC4 type (RING finger)^203-244^E:2.7e-09`PF00097.24^zf-C3HC4^Zinc finger, C3HC4 type (RING finger)^204-244^E:5.7e-06`PF13445.5^zf-RING_UBOX^RING-type zinc-finger^204-242^E:0.00025	.	.	ENOG41121N2^zinc ion binding	KEGG:osa:4339152	GO:0005737^cellular_component^cytoplasm`GO:0046872^molecular_function^metal ion binding`GO:0061630^molecular_function^ubiquitin protein ligase activity`GO:0043161^biological_process^proteasome-mediated ubiquitin-dependent protein catabolic process`GO:0000209^biological_process^protein polyubiquitination	GO:0046872^molecular_function^metal ion binding	.	.
MeJA_TRINITY_DN19355_c0_g1	MeJA_TRINITY_DN19355_c0_g1_i2	SIRP1_ORYSJ^SIRP1_ORYSJ^Q:129-974,H:7-301^39.1%ID^E:6e-53^RecName: Full=E3 ubiquitin-protein ligase SIRP1 {ECO:0000305};^Eukaryota; Viridiplantae; Streptophyta; Embryophyta; Tracheophyta; Spermatophyta; Magnoliophyta; Liliopsida; Poales; Poaceae; BOP clade; Oryzoideae; Oryzeae; Oryzinae; Oryza; Oryza sativa	.	MeJA_TRINITY_DN19355_c0_g1::MeJA_TRINITY_DN19355_c0_g1_i2::g.375::m.375	108-1040[+]	SIRP1_ORYSJ^SIRP1_ORYSJ^Q:8-303,H:7-318^38.6%ID^E:7e-58^RecName: Full=E3 ubiquitin-protein ligase SIRP1 {ECO:0000305};^Eukaryota; Viridiplantae; Streptophyta; Embryophyta; Tracheophyta; Spermatophyta; Magnoliophyta; Liliopsida; Poales; Poaceae; BOP clade; Oryzoideae; Oryzeae; Oryzinae; Oryza; Oryza sativa	PF14369.5^zinc_ribbon_9^zinc-ribbon^8-41^E:1.3e-08`PF13639.5^zf-RING_2^Ring finger domain^203-245^E:1.4e-13`PF17123.4^zf-RING_11^RING-like zinc finger^203-231^E:8.6e-10`PF13923.5^zf-C3HC4_2^Zinc finger, C3HC4 type (RING finger)^203-244^E:2.7e-09`PF00097.24^zf-C3HC4^Zinc finger, C3HC4 type (RING finger)^204-244^E:5.7e-06`PF13445.5^zf-RING_UBOX^RING-type zinc-finger^204-242^E:0.00025	.	.	ENOG41121N2^zinc ion binding	KEGG:osa:4339152	GO:0005737^cellular_component^cytoplasm`GO:0046872^molecular_function^metal ion binding`GO:0061630^molecular_function^ubiquitin protein ligase activity`GO:0043161^biological_process^proteasome-mediated ubiquitin-dependent protein catabolic process`GO:0000209^biological_process^protein polyubiquitination	GO:0046872^molecular_function^metal ion binding	.	.
MeJA_TRINITY_DN19355_c0_g1	MeJA_TRINITY_DN19355_c0_g1_i3	SIRP1_ORYSJ^SIRP1_ORYSJ^Q:134-979,H:7-301^39.1%ID^E:7e-53^RecName: Full=E3 ubiquitin-protein ligase SIRP1 {ECO:0000305};^Eukaryota; Viridiplantae; Streptophyta; Embryophyta; Tracheophyta; Spermatophyta; Magnoliophyta; Liliopsida; Poales; Poaceae; BOP clade; Oryzoideae; Oryzeae; Oryzinae; Oryza; Oryza sativa	.	MeJA_TRINITY_DN19355_c0_g1::MeJA_TRINITY_DN19355_c0_g1_i3::g.377::m.377	113-1045[+]	SIRP1_ORYSJ^SIRP1_ORYSJ^Q:8-303,H:7-318^38.6%ID^E:7e-58^RecName: Full=E3 ubiquitin-protein ligase SIRP1 {ECO:0000305};^Eukaryota; Viridiplantae; Streptophyta; Embryophyta; Tracheophyta; Spermatophyta; Magnoliophyta; Liliopsida; Poales; Poaceae; BOP clade; Oryzoideae; Oryzeae; Oryzinae; Oryza; Oryza sativa	PF14369.5^zinc_ribbon_9^zinc-ribbon^8-41^E:1.3e-08`PF13639.5^zf-RING_2^Ring finger domain^203-245^E:1.4e-13`PF17123.4^zf-RING_11^RING-like zinc finger^203-231^E:8.6e-10`PF13923.5^zf-C3HC4_2^Zinc finger, C3HC4 type (RING finger)^203-244^E:2.7e-09`PF00097.24^zf-C3HC4^Zinc finger, C3HC4 type (RING finger)^204-244^E:5.7e-06`PF13445.5^zf-RING_UBOX^RING-type zinc-finger^204-242^E:0.00025	.	.	ENOG41121N2^zinc ion binding	KEGG:osa:4339152	GO:0005737^cellular_component^cytoplasm`GO:0046872^molecular_function^metal ion binding`GO:0061630^molecular_function^ubiquitin protein ligase activity`GO:0043161^biological_process^proteasome-mediated ubiquitin-dependent protein catabolic process`GO:0000209^biological_process^protein polyubiquitination	GO:0046872^molecular_function^metal ion binding	.	.
MeJA_TRINITY_DN19311_c0_g1	MeJA_TRINITY_DN19311_c0_g1_i1	MYOB2_ARATH^MYOB2_ARATH^Q:46-198,H:683-734^50%ID^E:1e-06^RecName: Full=Myosin-binding protein 2 {ECO:0000303|PubMed:23995081};^Eukaryota; Viridiplantae; Streptophyta; Embryophyta; Tracheophyta; Spermatophyta; Magnoliophyta; eudicotyledons; Gunneridae; Pentapetalae; rosids; malvids; Brassicales; Brassicaceae; Camelineae; Arabidopsis	.	.	.	.	.	.	.	ENOG410YA8U^Pfam:DUF593	KEGG:ath:AT1G70750	GO:0016021^cellular_component^integral component of membrane`GO:0030133^cellular_component^transport vesicle`GO:0017022^molecular_function^myosin binding	.	.	.
MeJA_TRINITY_DN19311_c0_g2	MeJA_TRINITY_DN19311_c0_g2_i1	.	.	.	.	.	.	.	.	.	.	.	.	.	.
MeJA_TRINITY_DN19379_c0_g1	MeJA_TRINITY_DN19379_c0_g1_i1	NTAQ1_ARATH^NTAQ1_ARATH^Q:170-514,H:12-128^68.38%ID^E:2e-72^RecName: Full=Protein N-terminal glutamine amidohydrolase;^Eukaryota; Viridiplantae; Streptophyta; Embryophyta; Tracheophyta; Spermatophyta; Magnoliophyta; eudicotyledons; Gunneridae; Pentapetalae; rosids; malvids; Brassicales; Brassicaceae; Camelineae; Arabidopsis`NTAQ1_ARATH^NTAQ1_ARATH^Q:580-852,H:128-218^51.65%ID^E:2e-72^RecName: Ful…	.	MeJA_TRINITY_DN19379_c0_g1::MeJA_TRINITY_DN19379_c0_g1_i1::g.379::m.379	131-517[+]	NTAQ1_ARATH^NTAQ1_ARATH^Q:14-128,H:12-128^68.38%ID^E:5e-57^RecName: Full=Protein N-terminal glutamine amidohydrolase;^Eukaryota; Viridiplantae; Streptophyta; Embryophyta; Tracheophyta; Spermatophyta; Magnoliophyta; eudicotyledons; Gunneridae; Pentapetalae; rosids; malvids; Brassicales; Brassicaceae; Camelineae; Arabidopsis	PF09764.8^Nt_Gln_amidase^N-terminal glutamine amidase^20-128^E:4.3e-38	.	.	ENOG4111G3S^Mediates the side-chain deamidation of N-terminal glutamine residues to glutamate, an important step in N-end rule pathway of protein degradation. Conversion of the resulting N- terminal glutamine to glutamate renders the protein susceptible to arginylation, polyubiquitination and degradation as specified by the N-end rule. Does not act on substrates with internal or C- terminal gluta…	KEGG:ath:AT2G41760`KO:K21286	GO:0016811^molecular_function^hydrolase activity, acting on carbon-nitrogen (but not peptide) bonds, in linear amides	GO:0016811^molecular_function^hydrolase activity, acting on carbon-nitrogen (but not peptide) bonds, in linear amides	.	.
MeJA_TRINITY_DN19379_c0_g1	MeJA_TRINITY_DN19379_c0_g1_i2	NTAQ1_ARATH^NTAQ1_ARATH^Q:170-784,H:12-218^60.87%ID^E:4e-95^RecName: Full=Protein N-terminal glutamine amidohydrolase;^Eukaryota; Viridiplantae; Streptophyta; Embryophyta; Tracheophyta; Spermatophyta; Magnoliophyta; eudicotyledons; Gunneridae; Pentapetalae; rosids; malvids; Brassicales; Brassicaceae; Camelineae; Arabidopsis	.	MeJA_TRINITY_DN19379_c0_g1::MeJA_TRINITY_DN19379_c0_g1_i2::g.380::m.380	131-799[+]	NTAQ1_ARATH^NTAQ1_ARATH^Q:14-218,H:12-218^60.87%ID^E:5e-97^RecName: Full=Protein N-terminal glutamine amidohydrolase;^Eukaryota; Viridiplantae; Streptophyta; Embryophyta; Tracheophyta; Spermatophyta; Magnoliophyta; eudicotyledons; Gunneridae; Pentapetalae; rosids; malvids; Brassicales; Brassicaceae; Camelineae; Arabidopsis	PF09764.8^Nt_Gln_amidase^N-terminal glutamine amidase^20-217^E:1.7e-67	.	.	ENOG4111G3S^Mediates the side-chain deamidation of N-terminal glutamine residues to glutamate, an important step in N-end rule pathway of protein degradation. Conversion of the resulting N- terminal glutamine to glutamate renders the protein susceptible to arginylation, polyubiquitination and degradation as specified by the N-end rule. Does not act on substrates with internal or C- terminal gluta…	KEGG:ath:AT2G41760`KO:K21286	GO:0016811^molecular_function^hydrolase activity, acting on carbon-nitrogen (but not peptide) bonds, in linear amides	GO:0016811^molecular_function^hydrolase activity, acting on carbon-nitrogen (but not peptide) bonds, in linear amides	.	.
MeJA_TRINITY_DN19337_c0_g1	MeJA_TRINITY_DN19337_c0_g1_i1	RBP11_ARATH^RBP11_ARATH^Q:197-496,H:29-130^60.78%ID^E:9e-34^RecName: Full=Small RNA-binding protein 11, chloroplastic {ECO:0000303|PubMed:24413693};^Eukaryota; Viridiplantae; Streptophyta; Embryophyta; Tracheophyta; Spermatophyta; Magnoliophyta; eudicotyledons; Gunneridae; Pentapetalae; rosids; malvids; Brassicales; Brassicaceae; Camelineae; Arabidopsis	.	MeJA_TRINITY_DN19337_c0_g1::MeJA_TRINITY_DN19337_c0_g1_i1::g.381::m.381	68-523[+]	RBP11_ARATH^RBP11_ARATH^Q:44-143,H:29-130^60.78%ID^E:4e-35^RecName: Full=Small RNA-binding protein 11, chloroplastic {ECO:0000303|PubMed:24413693};^Eukaryota; Viridiplantae; Streptophyta; Embryophyta; Tracheophyta; Spermatophyta; Magnoliophyta; eudicotyledons; Gunneridae; Pentapetalae; rosids; malvids; Brassicales; Brassicaceae; Camelineae; Arabidopsis	PF00076.21^RRM_1^RNA recognition motif. (a.k.a. RRM, RBD, or RNP domain)^51-119^E:1.3e-21`PF13893.5^RRM_5^RNA recognition motif. (a.k.a. RRM, RBD, or RNP domain)^61-129^E:0.0018`PF05172.12^Nup35_RRM^Nup53/35/40-type RNA recognition motif^63-127^E:8.4e-05	.	.	COG0724^Rna-binding protein	KEGG:ath:AT5G06210	GO:0009507^cellular_component^chloroplast`GO:0003723^molecular_function^RNA binding`GO:1901002^biological_process^positive regulation of response to salt stress	GO:0003676^molecular_function^nucleic acid binding	.	.
MeJA_TRINITY_DN19337_c0_g1	MeJA_TRINITY_DN19337_c0_g1_i2	RBP11_ARATH^RBP11_ARATH^Q:357-554,H:63-130^57.35%ID^E:3e-23^RecName: Full=Small RNA-binding protein 11, chloroplastic {ECO:0000303|PubMed:24413693};^Eukaryota; Viridiplantae; Streptophyta; Embryophyta; Tracheophyta; Spermatophyta; Magnoliophyta; eudicotyledons; Gunneridae; Pentapetalae; rosids; malvids; Brassicales; Brassicaceae; Camelineae; Arabidopsis`RBP11_ARATH^RBP11_ARATH^Q:197-307,H:29-65^5…	.	MeJA_TRINITY_DN19337_c0_g1::MeJA_TRINITY_DN19337_c0_g1_i2::g.382::m.382	222-581[+]	RBP11_ARATH^RBP11_ARATH^Q:46-111,H:63-130^57.35%ID^E:2e-18^RecName: Full=Small RNA-binding protein 11, chloroplastic {ECO:0000303|PubMed:24413693};^Eukaryota; Viridiplantae; Streptophyta; Embryophyta; Tracheophyta; Spermatophyta; Magnoliophyta; eudicotyledons; Gunneridae; Pentapetalae; rosids; malvids; Brassicales; Brassicaceae; Camelineae; Arabidopsis	PF00076.21^RRM_1^RNA recognition motif. (a.k.a. RRM, RBD, or RNP domain)^46-87^E:1.1e-10`PF13893.5^RRM_5^RNA recognition motif. (a.k.a. RRM, RBD, or RNP domain)^55-97^E:0.021	.	.	COG0724^Rna-binding protein	KEGG:ath:AT5G06210	GO:0009507^cellular_component^chloroplast`GO:0003723^molecular_function^RNA binding`GO:1901002^biological_process^positive regulation of response to salt stress	GO:0003676^molecular_function^nucleic acid binding	.	.
MeJA_TRINITY_DN19326_c0_g1	MeJA_TRINITY_DN19326_c0_g1_i1	RAD54_ORYSJ^RAD54_ORYSJ^Q:16-606,H:709-920^54.25%ID^E:9e-61^RecName: Full=DNA repair and recombination protein RAD54;^Eukaryota; Viridiplantae; Streptophyta; Embryophyta; Tracheophyta; Spermatophyta; Magnoliophyta; Liliopsida; Poales; Poaceae; BOP clade; Oryzoideae; Oryzeae; Oryzinae; Oryza; Oryza sativa	.	MeJA_TRINITY_DN19326_c0_g1::MeJA_TRINITY_DN19326_c0_g1_i1::g.384::m.384	76-786[+]	RAD54_ORYSJ^RAD54_ORYSJ^Q:1-177,H:729-920^52.6%ID^E:6e-54^RecName: Full=DNA repair and recombination protein RAD54;^Eukaryota; Viridiplantae; Streptophyta; Embryophyta; Tracheophyta; Spermatophyta; Magnoliophyta; Liliopsida; Poales; Poaceae; BOP clade; Oryzoideae; Oryzeae; Oryzinae; Oryza; Oryza sativa	.	.	.	COG0553^helicase	KEGG:osa:4330819`KO:K10875	GO:0005634^cellular_component^nucleus`GO:0005524^molecular_function^ATP binding`GO:0003677^molecular_function^DNA binding`GO:0004386^molecular_function^helicase activity`GO:0007049^biological_process^cell cycle`GO:0051301^biological_process^cell division`GO:0071480^biological_process^cellular response to gamma radiation`GO:0071248^biological_process^cellular response to metal ion`GO:0045003^biolo…	.	.	.
MeJA_TRINITY_DN19326_c0_g1	MeJA_TRINITY_DN19326_c0_g1_i2	CHR25_ARATH^CHR25_ARATH^Q:3-1751,H:234-826^77.4%ID^E:0^RecName: Full=Protein CHROMATIN REMODELING 25;^Eukaryota; Viridiplantae; Streptophyta; Embryophyta; Tracheophyta; Spermatophyta; Magnoliophyta; eudicotyledons; Gunneridae; Pentapetalae; rosids; malvids; Brassicales; Brassicaceae; Camelineae; Arabidopsis	.	MeJA_TRINITY_DN19326_c0_g1::MeJA_TRINITY_DN19326_c0_g1_i2::g.385::m.385	3-2033[+]	CHR25_ARATH^CHR25_ARATH^Q:1-583,H:234-826^78.41%ID^E:0^RecName: Full=Protein CHROMATIN REMODELING 25;^Eukaryota; Viridiplantae; Streptophyta; Embryophyta; Tracheophyta; Spermatophyta; Magnoliophyta; eudicotyledons; Gunneridae; Pentapetalae; rosids; malvids; Brassicales; Brassicaceae; Camelineae; Arabidopsis	PF00176.22^SNF2_N^SNF2 family N-terminal domain^4-256^E:8.3e-45`PF04851.14^ResIII^Type III restriction enzyme, res subunit^10-120^E:8.9e-06`PF00271.30^Helicase_C^Helicase conserved C-terminal domain^307-415^E:6.3e-14	.	.	COG0553^helicase	KEGG:ath:AT3G19210`KO:K10875	GO:0005634^cellular_component^nucleus`GO:0005524^molecular_function^ATP binding`GO:0003677^molecular_function^DNA binding`GO:0004386^molecular_function^helicase activity`GO:0007049^biological_process^cell cycle`GO:0051301^biological_process^cell division`GO:0071480^biological_process^cellular response to gamma radiation`GO:0071248^biological_process^cellular response to metal ion`GO:0000724^biolo…	GO:0005524^molecular_function^ATP binding`GO:0003677^molecular_function^DNA binding`GO:0016787^molecular_function^hydrolase activity	.	.
MeJA_TRINITY_DN19374_c0_g1	MeJA_TRINITY_DN19374_c0_g1_i1	.	.	.	.	.	.	.	.	.	.	.	.	.	.
MeJA_TRINITY_DN19332_c0_g1	MeJA_TRINITY_DN19332_c0_g1_i1	.	.	.	.	.	.	.	.	.	.	.	.	.	.
MeJA_TRINITY_DN19332_c0_g2	MeJA_TRINITY_DN19332_c0_g2_i1	.	.	.	.	.	.	.	.	.	.	.	.	.	.
MeJA_TRINITY_DN19332_c0_g3	MeJA_TRINITY_DN19332_c0_g3_i1	.	.	.	.	.	.	.	.	.	.	.	.	.	.
MeJA_TRINITY_DN19332_c0_g1	MeJA_TRINITY_DN19332_c0_g1_i2	.	.	.	.	.	.	.	.	.	.	.	.	.	.
MeJA_TRINITY_DN19314_c0_g1	MeJA_TRINITY_DN19314_c0_g1_i1	WRK51_ARATH^WRK51_ARATH^Q:168-467,H:73-172^51%ID^E:4e-20^RecName: Full=Probable WRKY transcription factor 51;^Eukaryota; Viridiplantae; Streptophyta; Embryophyta; Tracheophyta; Spermatophyta; Magnoliophyta; eudicotyledons; Gunneridae; Pentapetalae; rosids; malvids; Brassicales; Brassicaceae; Camelineae; Arabidopsis	.	MeJA_TRINITY_DN19314_c0_g1::MeJA_TRINITY_DN19314_c0_g1_i1::g.386::m.386	3-485[+]	WRK51_ARATH^WRK51_ARATH^Q:56-155,H:73-172^51%ID^E:3e-29^RecName: Full=Probable WRKY transcription factor 51;^Eukaryota; Viridiplantae; Streptophyta; Embryophyta; Tracheophyta; Spermatophyta; Magnoliophyta; eudicotyledons; Gunneridae; Pentapetalae; rosids; malvids; Brassicales; Brassicaceae; Camelineae; Arabidopsis	PF03106.14^WRKY^WRKY DNA -binding domain^93-150^E:2.4e-22	.	.	ENOG410YQZM^WRKY transcription factor	KEGG:ath:AT5G64810	GO:0005634^cellular_component^nucleus`GO:0003700^molecular_function^DNA binding transcription factor activity`GO:0043565^molecular_function^sequence-specific DNA binding`GO:0042742^biological_process^defense response to bacterium`GO:0050832^biological_process^defense response to fungus`GO:0009867^biological_process^jasmonic acid mediated signaling pathway`GO:0006351^biological_process^transcripti…	GO:0003700^molecular_function^DNA binding transcription factor activity`GO:0043565^molecular_function^sequence-specific DNA binding`GO:0006355^biological_process^regulation of transcription, DNA-templated	.	.
MeJA_TRINITY_DN19314_c0_g1	MeJA_TRINITY_DN19314_c0_g1_i2	WRK51_ARATH^WRK51_ARATH^Q:168-461,H:73-170^52.04%ID^E:6e-20^RecName: Full=Probable WRKY transcription factor 51;^Eukaryota; Viridiplantae; Streptophyta; Embryophyta; Tracheophyta; Spermatophyta; Magnoliophyta; eudicotyledons; Gunneridae; Pentapetalae; rosids; malvids; Brassicales; Brassicaceae; Camelineae; Arabidopsis	.	MeJA_TRINITY_DN19314_c0_g1::MeJA_TRINITY_DN19314_c0_g1_i2::g.387::m.387	3-473[+]	WRK51_ARATH^WRK51_ARATH^Q:56-153,H:73-170^52.04%ID^E:4e-29^RecName: Full=Probable WRKY transcription factor 51;^Eukaryota; Viridiplantae; Streptophyta; Embryophyta; Tracheophyta; Spermatophyta; Magnoliophyta; eudicotyledons; Gunneridae; Pentapetalae; rosids; malvids; Brassicales; Brassicaceae; Camelineae; Arabidopsis	PF03106.14^WRKY^WRKY DNA -binding domain^93-150^E:2.2e-22	.	.	ENOG410YQZM^WRKY transcription factor	KEGG:ath:AT5G64810	GO:0005634^cellular_component^nucleus`GO:0003700^molecular_function^DNA binding transcription factor activity`GO:0043565^molecular_function^sequence-specific DNA binding`GO:0042742^biological_process^defense response to bacterium`GO:0050832^biological_process^defense response to fungus`GO:0009867^biological_process^jasmonic acid mediated signaling pathway`GO:0006351^biological_process^transcripti…	GO:0003700^molecular_function^DNA binding transcription factor activity`GO:0043565^molecular_function^sequence-specific DNA binding`GO:0006355^biological_process^regulation of transcription, DNA-templated	.	.
MeJA_TRINITY_DN19314_c0_g1	MeJA_TRINITY_DN19314_c0_g1_i3	WRK24_ORYSI^WRK24_ORYSI^Q:192-329,H:360-405^50%ID^E:3e-08^RecName: Full=WRKY transcription factor WRKY24 {ECO:0000303|PubMed:16919842};^Eukaryota; Viridiplantae; Streptophyta; Embryophyta; Tracheophyta; Spermatophyta; Magnoliophyta; Liliopsida; Poales; Poaceae; BOP clade; Oryzoideae; Oryzeae; Oryzinae; Oryza; Oryza sativa	.	MeJA_TRINITY_DN19314_c0_g1::MeJA_TRINITY_DN19314_c0_g1_i3::g.388::m.388	3-332[+]	WRK24_ORYSI^WRK24_ORYSI^Q:64-109,H:360-405^50%ID^E:2e-08^RecName: Full=WRKY transcription factor WRKY24 {ECO:0000303|PubMed:16919842};^Eukaryota; Viridiplantae; Streptophyta; Embryophyta; Tracheophyta; Spermatophyta; Magnoliophyta; Liliopsida; Poales; Poaceae; BOP clade; Oryzoideae; Oryzeae; Oryzinae; Oryza; Oryza sativa	PF03106.14^WRKY^WRKY DNA -binding domain^89-109^E:1.1e-05	.	.	ENOG4112BTF^WRKY transcription factor	.	GO:0005634^cellular_component^nucleus`GO:0003700^molecular_function^DNA binding transcription factor activity`GO:0043565^molecular_function^sequence-specific DNA binding`GO:0009738^biological_process^abscisic acid-activated signaling pathway`GO:0009740^biological_process^gibberellic acid mediated signaling pathway`GO:0009788^biological_process^negative regulation of abscisic acid-activated signal…	GO:0003700^molecular_function^DNA binding transcription factor activity`GO:0043565^molecular_function^sequence-specific DNA binding`GO:0006355^biological_process^regulation of transcription, DNA-templated	.	.
MeJA_TRINITY_DN19361_c0_g1	MeJA_TRINITY_DN19361_c0_g1_i1	RAG3C_ARATH^RAG3C_ARATH^Q:72-374,H:106-206^83.17%ID^E:8e-58^RecName: Full=Ras-related protein RABG3c;^Eukaryota; Viridiplantae; Streptophyta; Embryophyta; Tracheophyta; Spermatophyta; Magnoliophyta; eudicotyledons; Gunneridae; Pentapetalae; rosids; malvids; Brassicales; Brassicaceae; Camelineae; Arabidopsis	.	MeJA_TRINITY_DN19361_c0_g1::MeJA_TRINITY_DN19361_c0_g1_i1::g.389::m.389	3-377[+]	RAG3C_ARATH^RAG3C_ARATH^Q:24-124,H:106-206^83.17%ID^E:1e-58^RecName: Full=Ras-related protein RABG3c;^Eukaryota; Viridiplantae; Streptophyta; Embryophyta; Tracheophyta; Spermatophyta; Magnoliophyta; eudicotyledons; Gunneridae; Pentapetalae; rosids; malvids; Brassicales; Brassicaceae; Camelineae; Arabidopsis	PF00071.21^Ras^Ras family^27-95^E:1.6e-12	.	.	ENOG410XNZV^member RAS oncogene family	KEGG:ath:AT3G16100`KO:K07897	GO:0005794^cellular_component^Golgi apparatus`GO:0005634^cellular_component^nucleus`GO:0005886^cellular_component^plasma membrane`GO:0005525^molecular_function^GTP binding`GO:0003924^molecular_function^GTPase activity`GO:0015031^biological_process^protein transport	GO:0003924^molecular_function^GTPase activity`GO:0005525^molecular_function^GTP binding	.	.
[truncated: 64,881 more rows]

## Sheet: InDels
transcript_ID	Region	Type	Reference	Allele	Reference allele	Length	Linkage	Zygosity	Count	Coverage	Frequency	Probability	Forward read count	Reverse read count	Forward/reverse balance	Average quality	Evidence	Repeat	Variant ratio	# Reads	Sequence complexity
MeJA_TRINITY_DN38587_c0_g1_i1	84^85	Insertion	-	AGGGA	No	5		Homozygous									Paired breakpoint		0.974895	34	0.586765
MeJA_TRINITY_DN38575_c0_g1_i1	194..289	Deletion	GTATGTCACTTATTTTTTAATTGCCTATTAAGTAGTCATATCAGTTGATTGTTGTCATCTTAATTGTCAATGTTGATATGAAAATTGTTTATGTAG	-	No	96		Homozygous									Self mapped		1	4	0.466939
MeJA_TRINITY_DN38575_c0_g1_i1	343..353	Deletion	TAACACTTCAT	-	No	11		Homozygous									Self mapped		1	4	0.589286
MeJA_TRINITY_DN18535_c0_g1_i1	1671..1692	Deletion	GTTCTAGACTCTAGTTACTTGT	-	No	22		Homozygous									Self mapped		1	7	0.418882
MeJA_TRINITY_DN18571_c0_g1_i3	595^596	Insertion	-	ATGATGTGC	No	9		Homozygous									Self mapped		1	9	0.437208
[truncated: 5,116 more rows]

## Sheet: Variants
transcript_ID	Region	Type	Reference	Allele	Reference allele	Length	Linkage	Zygosity	Count	Coverage	Frequency	Probability	Forward read count	Reverse read count	Forward/reverse balance	Average quality	Read count	Read coverage	# unique start positions	# unique end positions	Read position test probability	Read direction test probability	BaseQRankSum	Hyper-allelic	Homopolymer	Homopolymer length
[truncated: 65,535 more rows]

[truncated: 1 more sheets: SSRs]
