# Supplementary material for: Diversity and evolution of cytochrome P450s of Jacobaea vulgaris and Jacobaea aquatica
Source: BMC Plant Biol. 2020 Jul 20;20:342. doi: 10.1186/s12870-020-02532-y (PMC7372880; doi:10.1186/s12870-020-02532-y)
Supplement: Supplementary file 3 — Additional file 3. Functional annotation and structural analysis of Ja1 transcriptome. The file contains the information of gene functional annotation, InDels, structural variants and simple sequence repeats (SSRs). [file 12870_2020_2532_MOESM3_ESM.xls]

## Sheet: Trinotate annotation
#gene_id	transcript_id	sprot_Top_BLASTX_hit	RNAMMER	prot_id	prot_coords	sprot_Top_BLASTP_hit	Pfam	SignalP	TmHMM	eggnog	Kegg	gene_ontology_BLASTX	gene_ontology_BLASTP	gene_ontology_Pfam	transcript	peptide
Ja1_S2_TRINITY_DN34184_c0_g1	Ja1_S2_TRINITY_DN34184_c0_g1_i1	sp|Q5Z987|ATR_ORYSJ^sp|Q5Z987|ATR_ORYSJ^Q:3-350,H:2059-2182^59.677%ID^E:2.44e-46^.^.	.	Ja1_S2_TRINITY_DN34184_c0_g1::Ja1_S2_TRINITY_DN34184_c0_g1_i1::g.1::m.1	3-350[+]	ATR_ORYSJ^ATR_ORYSJ^Q:1-116,H:2059-2182^59.677%ID^E:2.2e-46^RecName: Full=Serine/threonine-protein kinase ATR;^Eukaryota; Viridiplantae; Streptophyta; Embryophyta; Tracheophyta; Spermatophyta; Magnoliopsida; Liliopsida; Poales; Poaceae; BOP clade; Oryzoideae; Oryzeae; Oryzinae; Oryza; Oryza sativa	PF02259.23^FAT^FAT domain^9-101^E:5e-07	.	.	COG5032^phosphatidylinositol kinase activity	KEGG:osa:4342103`KO:K06640	.	GO:0005634^cellular_component^nucleus`GO:0005524^molecular_function^ATP binding`GO:0004674^molecular_function^protein serine/threonine kinase activity`GO:0007049^biological_process^cell cycle`GO:0000077^biological_process^DNA damage checkpoint`GO:0006281^biological_process^DNA repair`GO:0000723^biological_process^telomere maintenance	GO:0005515^molecular_function^protein binding	.	.
Ja1_S2_TRINITY_DN34178_c0_g1	Ja1_S2_TRINITY_DN34178_c0_g1_i1	sp|Q9SMR2|TBCC_ARATH^sp|Q9SMR2|TBCC_ARATH^Q:3-269,H:219-307^57.303%ID^E:4.65e-30^.^.`sp|Q9SMR2|TBCC_ARATH^sp|Q9SMR2|TBCC_ARATH^Q:272-346,H:309-334^76.923%ID^E:4.65e-30^.^.	.	.	.	.	.	.	.	.	.	.	.	.	.	.
Ja1_S2_TRINITY_DN34138_c0_g1	Ja1_S2_TRINITY_DN34138_c0_g1_i1	sp|O64481|SBT25_ARATH^sp|O64481|SBT25_ARATH^Q:2-121,H:412-451^72.5%ID^E:5.41e-14^.^.	.	.	.	.	.	.	.	.	.	.	.	.	.	.
Ja1_S2_TRINITY_DN34146_c0_g1	Ja1_S2_TRINITY_DN34146_c0_g1_i1	.	.	Ja1_S2_TRINITY_DN34146_c0_g1::Ja1_S2_TRINITY_DN34146_c0_g1_i1::g.3::m.3	109-519[+]	.	.	.	.	.	.	.	.	.	.	.
Ja1_S2_TRINITY_DN34121_c0_g1	Ja1_S2_TRINITY_DN34121_c0_g1_i1	.	.	Ja1_S2_TRINITY_DN34121_c0_g1::Ja1_S2_TRINITY_DN34121_c0_g1_i1::g.4::m.4	1-306[+]	.	.	.	.	.	.	.	.	.	.	.
Ja1_S2_TRINITY_DN34175_c0_g1	Ja1_S2_TRINITY_DN34175_c0_g1_i1	sp|P10978|POLX_TOBAC^sp|P10978|POLX_TOBAC^Q:338-12,H:551-658^44.954%ID^E:1.63e-22^.^.	.	Ja1_S2_TRINITY_DN34175_c0_g1::Ja1_S2_TRINITY_DN34175_c0_g1_i1::g.5::m.5	3-338[-]	POLX_TOBAC^POLX_TOBAC^Q:1-109,H:551-658^44.954%ID^E:1.47e-22^RecName: Full=Retrovirus-related Pol polyprotein from transposon TNT 1-94;^Eukaryota; Viridiplantae; Streptophyta; Embryophyta; Tracheophyta; Spermatophyta; Magnoliopsida; eudicotyledons; Gunneridae; Pentapetalae; asterids; lamiids; Solanales; Solanaceae; Nicotianoideae; Nicotianeae; Nicotiana	.	.	.	.	.	.	GO:0004190^molecular_function^aspartic-type endopeptidase activity`GO:0004519^molecular_function^endonuclease activity`GO:0003676^molecular_function^nucleic acid binding`GO:0003964^molecular_function^RNA-directed DNA polymerase activity`GO:0008270^molecular_function^zinc ion binding`GO:0015074^biological_process^DNA integration	.	.	.
Ja1_S2_TRINITY_DN34139_c0_g1	Ja1_S2_TRINITY_DN34139_c0_g1_i1	.	.	.	.	.	.	.	.	.	.	.	.	.	.	.
Ja1_S2_TRINITY_DN34186_c0_g1	Ja1_S2_TRINITY_DN34186_c0_g1_i1	.	.	.	.	.	.	.	.	.	.	.	.	.	.	.
Ja1_S2_TRINITY_DN34195_c0_g1	Ja1_S2_TRINITY_DN34195_c0_g1_i1	sp|P0C2F6|RNHX1_ARATH^sp|P0C2F6|RNHX1_ARATH^Q:2-277,H:68-161^37.895%ID^E:3.17e-11^.^.	.	Ja1_S2_TRINITY_DN34195_c0_g1::Ja1_S2_TRINITY_DN34195_c0_g1_i1::g.6::m.6	2-319[+]	RNHX1_ARATH^RNHX1_ARATH^Q:1-92,H:68-161^37.895%ID^E:2.85e-11^RecName: Full=Putative ribonuclease H protein At1g65750;^Eukaryota; Viridiplantae; Streptophyta; Embryophyta; Tracheophyta; Spermatophyta; Magnoliopsida; eudicotyledons; Gunneridae; Pentapetalae; rosids; malvids; Brassicales; Brassicaceae; Camelineae; Arabidopsis	.	.	.	.	.	.	GO:0046872^molecular_function^metal ion binding`GO:0003676^molecular_function^nucleic acid binding`GO:0004523^molecular_function^RNA-DNA hybrid ribonuclease activity	.	.	.
Ja1_S2_TRINITY_DN34190_c0_g1	Ja1_S2_TRINITY_DN34190_c0_g1_i1	.	.	.	.	.	.	.	.	.	.	.	.	.	.	.
Ja1_S2_TRINITY_DN34145_c0_g1	Ja1_S2_TRINITY_DN34145_c0_g1_i1	.	.	.	.	.	.	.	.	.	.	.	.	.	.	.
Ja1_S2_TRINITY_DN34168_c0_g1	Ja1_S2_TRINITY_DN34168_c0_g1_i1	.	.	.	.	.	.	.	.	.	.	.	.	.	.	.
Ja1_S2_TRINITY_DN34128_c0_g1	Ja1_S2_TRINITY_DN34128_c0_g1_i1	.	.	.	.	.	.	.	.	.	.	.	.	.	.	.
Ja1_S2_TRINITY_DN34188_c0_g1	Ja1_S2_TRINITY_DN34188_c0_g1_i1	.	.	.	.	.	.	.	.	.	.	.	.	.	.	.
Ja1_S2_TRINITY_DN34198_c0_g1	Ja1_S2_TRINITY_DN34198_c0_g1_i1	.	.	.	.	.	.	.	.	.	.	.	.	.	.	.
Ja1_S2_TRINITY_DN34163_c0_g1	Ja1_S2_TRINITY_DN34163_c0_g1_i1	.	.	.	.	.	.	.	.	.	.	.	.	.	.	.
Ja1_S2_TRINITY_DN34179_c0_g1	Ja1_S2_TRINITY_DN34179_c0_g1_i1	.	.	Ja1_S2_TRINITY_DN34179_c0_g1::Ja1_S2_TRINITY_DN34179_c0_g1_i1::g.7::m.7	1-360[+]	.	PF04827.14^Plant_tran^Plant transposon protein^1-90^E:1.3e-34`PF13359.6^DDE_Tnp_4^DDE superfamily endonuclease^27-83^E:7.2e-08	.	.	.	.	.	.	GO:0016788^molecular_function^hydrolase activity, acting on ester bonds	.	.
Ja1_S2_TRINITY_DN34126_c0_g1	Ja1_S2_TRINITY_DN34126_c0_g1_i1	.	.	.	.	.	.	.	.	.	.	.	.	.	.	.
Ja1_S2_TRINITY_DN34141_c0_g1	Ja1_S2_TRINITY_DN34141_c0_g1_i1	.	.	.	.	.	.	.	.	.	.	.	.	.	.	.
Ja1_S2_TRINITY_DN34193_c0_g1	Ja1_S2_TRINITY_DN34193_c0_g1_i1	.	.	.	.	.	.	.	.	.	.	.	.	.	.	.
Ja1_S2_TRINITY_DN34189_c0_g1	Ja1_S2_TRINITY_DN34189_c0_g1_i1	.	.	.	.	.	.	.	.	.	.	.	.	.	.	.
Ja1_S2_TRINITY_DN34162_c0_g1	Ja1_S2_TRINITY_DN34162_c0_g1_i1	.	.	.	.	.	.	.	.	.	.	.	.	.	.	.
Ja1_S2_TRINITY_DN34166_c0_g1	Ja1_S2_TRINITY_DN34166_c0_g1_i1	.	.	.	.	.	.	.	.	.	.	.	.	.	.	.
Ja1_S2_TRINITY_DN34137_c0_g1	Ja1_S2_TRINITY_DN34137_c0_g1_i1	sp|Q9SCT4|IMK2_ARATH^sp|Q9SCT4|IMK2_ARATH^Q:1-363,H:108-228^54.545%ID^E:1.8e-26^.^.`sp|Q9SCT4|IMK2_ARATH^sp|Q9SCT4|IMK2_ARATH^Q:31-249,H:239-311^39.726%ID^E:2.41e-07^.^.`sp|Q9SCT4|IMK2_ARATH^sp|Q9SCT4|IMK2_ARATH^Q:1-252,H:301-384^34.524%ID^E:1.11e-06^.^.`sp|Q9SCT4|IMK2_ARATH^sp|Q9SCT4|IMK2_ARATH^Q:1-237,H:253-331^31.646%ID^E:1.67e-06^.^.	.	Ja1_S2_TRINITY_DN34137_c0_g1::Ja1_S2_TRINITY_DN34137_c0_g1_i1::g.8::m.8	1-366[+]	IMK2_ARATH^IMK2_ARATH^Q:1-121,H:108-228^54.545%ID^E:7.09e-36^RecName: Full=Probably inactive leucine-rich repeat receptor-like protein kinase IMK2;^Eukaryota; Viridiplantae; Streptophyta; Embryophyta; Tracheophyta; Spermatophyta; Magnoliopsida; eudicotyledons; Gunneridae; Pentapetalae; rosids; malvids; Brassicales; Brassicaceae; Camelineae; Arabidopsis`IMK2_ARATH^IMK2_ARATH^Q:11-121,H:239-349^36.…	PF13855.6^LRR_8^Leucine rich repeat^12-71^E:8.5e-07`PF00560.33^LRR_1^Leucine Rich Repeat^13-34^E:1.1`PF13516.6^LRR_6^Leucine Rich repeat^13-25^E:25`PF00560.33^LRR_1^Leucine Rich Repeat^36-55^E:52`PF13516.6^LRR_6^Leucine Rich repeat^58-70^E:140`PF00560.33^LRR_1^Leucine Rich Repeat^61-82^E:0.1`PF13516.6^LRR_6^Leucine Rich repeat^81-98^E:8.7`PF00560.33^LRR_1^Leucine Rich Repeat^88-103^E:1500`PF13516…	.	.	COG0515^Serine Threonine protein kinase`COG4886^leucine Rich Repeat	KEGG:ath:AT3G51740	.	GO:0005618^cellular_component^cell wall`GO:0016021^cellular_component^integral component of membrane`GO:0009505^cellular_component^plant-type cell wall`GO:0005886^cellular_component^plasma membrane`GO:0009506^cellular_component^plasmodesma`GO:0005524^molecular_function^ATP binding`GO:0004672^molecular_function^protein kinase activity	GO:0005515^molecular_function^protein binding	.	.
Ja1_S2_TRINITY_DN34101_c0_g1	Ja1_S2_TRINITY_DN34101_c0_g1_i1	.	.	Ja1_S2_TRINITY_DN34101_c0_g1::Ja1_S2_TRINITY_DN34101_c0_g1_i1::g.9::m.9	2-307[+]	.	.	.	.	.	.	.	.	.	.	.
Ja1_S2_TRINITY_DN34164_c0_g1	Ja1_S2_TRINITY_DN34164_c0_g1_i1	.	.	Ja1_S2_TRINITY_DN34164_c0_g1::Ja1_S2_TRINITY_DN34164_c0_g1_i1::g.11::m.11	2-316[+]	.	PF13178.6^DUF4005^Protein of unknown function (DUF4005)^27-81^E:3.7e-13	.	.	.	.	.	.	.	.	.
Ja1_S2_TRINITY_DN34130_c0_g1	Ja1_S2_TRINITY_DN34130_c0_g1_i1	.	.	.	.	.	.	.	.	.	.	.	.	.	.	.
Ja1_S2_TRINITY_DN34153_c0_g1	Ja1_S2_TRINITY_DN34153_c0_g1_i1	sp|Q6JN46|EIX2_SOLLC^sp|Q6JN46|EIX2_SOLLC^Q:12-362,H:113-228^43.22%ID^E:2.2e-15^.^.	.	Ja1_S2_TRINITY_DN34153_c0_g1::Ja1_S2_TRINITY_DN34153_c0_g1_i1::g.12::m.12	3-419[+]	EIX2_SOLLC^EIX2_SOLLC^Q:4-120,H:113-228^43.22%ID^E:1.44e-15^RecName: Full=Receptor-like protein EIX2 {ECO:0000305};^Eukaryota; Viridiplantae; Streptophyta; Embryophyta; Tracheophyta; Spermatophyta; Magnoliopsida; eudicotyledons; Gunneridae; Pentapetalae; asterids; lamiids; Solanales; Solanaceae; Solanoideae; Solaneae; Solanum; Lycopersicon	PF13516.6^LRR_6^Leucine Rich repeat^5-15^E:33`PF13855.6^LRR_8^Leucine rich repeat^6-61^E:1.1e-06`PF00560.33^LRR_1^Leucine Rich Repeat^6-28^E:0.21`PF00560.33^LRR_1^Leucine Rich Repeat^31-52^E:0.41`PF13516.6^LRR_6^Leucine Rich repeat^31-42^E:17`PF13516.6^LRR_6^Leucine Rich repeat^53-60^E:7800`PF13516.6^LRR_6^Leucine Rich repeat^77-87^E:180`PF00560.33^LRR_1^Leucine Rich Repeat^79-89^E:280`PF13516.6^…	.	.	COG4886^leucine Rich Repeat	KEGG:sly:101263330`KO:K13466	.	GO:0016021^cellular_component^integral component of membrane`GO:0005886^cellular_component^plasma membrane`GO:0050832^biological_process^defense response to fungus	GO:0005515^molecular_function^protein binding	.	.
Ja1_S2_TRINITY_DN34124_c0_g1	Ja1_S2_TRINITY_DN34124_c0_g1_i1	.	.	.	.	.	.	.	.	.	.	.	.	.	.	.
Ja1_S2_TRINITY_DN34110_c0_g1	Ja1_S2_TRINITY_DN34110_c0_g1_i1	.	.	.	.	.	.	.	.	.	.	.	.	.	.	.
Ja1_S2_TRINITY_DN34199_c0_g1	Ja1_S2_TRINITY_DN34199_c0_g1_i1	.	.	Ja1_S2_TRINITY_DN34199_c0_g1::Ja1_S2_TRINITY_DN34199_c0_g1_i1::g.13::m.13	1-468[+]	.	PF13966.6^zf-RVT^zinc-binding in reverse transcriptase^77-156^E:4.5e-14	.	.	.	.	.	.	.	.	.
Ja1_S2_TRINITY_DN34174_c0_g1	Ja1_S2_TRINITY_DN34174_c0_g1_i1	sp|P77212|RCLA_ECOLI^sp|P77212|RCLA_ECOLI^Q:310-8,H:182-282^40.594%ID^E:8.88e-18^.^.	.	.	.	.	.	.	.	.	.	.	.	.	.	.
Ja1_S2_TRINITY_DN34106_c0_g1	Ja1_S2_TRINITY_DN34106_c0_g1_i1	sp|Q9LT84|U496M_ARATH^sp|Q9LT84|U496M_ARATH^Q:51-356,H:33-141^40%ID^E:1.34e-12^.^.	.	Ja1_S2_TRINITY_DN34106_c0_g1::Ja1_S2_TRINITY_DN34106_c0_g1_i1::g.16::m.16	3-440[+]	U496M_ARATH^U496M_ARATH^Q:17-135,H:33-159^40.625%ID^E:3.74e-16^RecName: Full=UPF0496 protein At3g19330;^Eukaryota; Viridiplantae; Streptophyta; Embryophyta; Tracheophyta; Spermatophyta; Magnoliopsida; eudicotyledons; Gunneridae; Pentapetalae; rosids; malvids; Brassicales; Brassicaceae; Camelineae; Arabidopsis	.	.	.	ENOG410YD5M^UPF0496 protein	KEGG:ath:AT3G19330	.	GO:0016021^cellular_component^integral component of membrane`GO:0005886^cellular_component^plasma membrane	.	.	.
Ja1_S2_TRINITY_DN34169_c0_g1	Ja1_S2_TRINITY_DN34169_c0_g1_i1	.	.	.	.	.	.	.	.	.	.	.	.	.	.	.
Ja1_S2_TRINITY_DN34187_c0_g1	Ja1_S2_TRINITY_DN34187_c0_g1_i1	.	.	.	.	.	.	.	.	.	.	.	.	.	.	.
Ja1_S2_TRINITY_DN34158_c0_g1	Ja1_S2_TRINITY_DN34158_c0_g1_i1	.	.	Ja1_S2_TRINITY_DN34158_c0_g1::Ja1_S2_TRINITY_DN34158_c0_g1_i1::g.17::m.17	292-630[-]	.	.	.	.	.	.	.	.	.	.	.
Ja1_S2_TRINITY_DN34158_c0_g1	Ja1_S2_TRINITY_DN34158_c0_g1_i1	.	.	Ja1_S2_TRINITY_DN34158_c0_g1::Ja1_S2_TRINITY_DN34158_c0_g1_i1::g.18::m.18	2-316[-]	.	.	.	.	.	.	.	.	.	.	.
Ja1_S2_TRINITY_DN34114_c0_g1	Ja1_S2_TRINITY_DN34114_c0_g1_i1	sp|Q38847|AGL15_ARATH^sp|Q38847|AGL15_ARATH^Q:3-377,H:106-223^31.783%ID^E:6.14e-12^.^.	.	Ja1_S2_TRINITY_DN34114_c0_g1::Ja1_S2_TRINITY_DN34114_c0_g1_i1::g.19::m.19	3-407[+]	AGL15_ARATH^AGL15_ARATH^Q:1-125,H:106-223^31.783%ID^E:5.53e-12^RecName: Full=Agamous-like MADS-box protein AGL15;^Eukaryota; Viridiplantae; Streptophyta; Embryophyta; Tracheophyta; Spermatophyta; Magnoliopsida; eudicotyledons; Gunneridae; Pentapetalae; rosids; malvids; Brassicales; Brassicaceae; Camelineae; Arabidopsis	PF01486.17^K-box^K-box region^1-59^E:2.6e-13`PF05662.14^YadA_stalk^Coiled stalk of trimeric autotransporter adhesin^8-31^E:0.12	.	.	COG5068^Transcription factor	KEGG:ath:AT5G13790	.	GO:0005737^cellular_component^cytoplasm`GO:0005634^cellular_component^nucleus`GO:0003677^molecular_function^DNA binding`GO:0003700^molecular_function^DNA-binding transcription factor activity`GO:0000981^molecular_function^DNA-binding transcription factor activity, RNA polymerase II-specific`GO:0042803^molecular_function^protein homodimerization activity`GO:0000977^molecular_function^RNA polymeras…	GO:0003700^molecular_function^DNA-binding transcription factor activity`GO:0006355^biological_process^regulation of transcription, DNA-templated`GO:0005634^cellular_component^nucleus`GO:0009405^biological_process^pathogenesis`GO:0019867^cellular_component^outer membrane	.	.
Ja1_S2_TRINITY_DN34173_c0_g1	Ja1_S2_TRINITY_DN34173_c0_g1_i1	sp|P92520|M820_ARATH^sp|P92520|M820_ARATH^Q:210-305,H:28-59^59.375%ID^E:9.36e-07^.^.	.	Ja1_S2_TRINITY_DN34173_c0_g1::Ja1_S2_TRINITY_DN34173_c0_g1_i1::g.20::m.20	3-311[+]	M820_ARATH^M820_ARATH^Q:70-101,H:28-59^59.375%ID^E:8.43e-07^RecName: Full=Uncharacterized mitochondrial protein AtMg00820;^Eukaryota; Viridiplantae; Streptophyta; Embryophyta; Tracheophyta; Spermatophyta; Magnoliopsida; eudicotyledons; Gunneridae; Pentapetalae; rosids; malvids; Brassicales; Brassicaceae; Camelineae; Arabidopsis	.	.	.	COG2801^Retrotransposon protein	KEGG:ath:ArthMp071	.	GO:0005739^cellular_component^mitochondrion	.	.	.
Ja1_S2_TRINITY_DN34149_c0_g1	Ja1_S2_TRINITY_DN34149_c0_g1_i1	sp|Q9LUD4|R18A3_ARATH^sp|Q9LUD4|R18A3_ARATH^Q:275-346,H:5-28^83.333%ID^E:4.36e-07^.^.	.	.	.	.	.	.	.	.	.	.	.	.	.	.
Ja1_S2_TRINITY_DN34165_c0_g1	Ja1_S2_TRINITY_DN34165_c0_g1_i1	.	.	.	.	.	.	.	.	.	.	.	.	.	.	.
Ja1_S2_TRINITY_DN34129_c0_g1	Ja1_S2_TRINITY_DN34129_c0_g1_i1	sp|D0EL35|CTC1_ARATH^sp|D0EL35|CTC1_ARATH^Q:3-314,H:1119-1223^32.381%ID^E:1.4e-07^.^.	.	Ja1_S2_TRINITY_DN34129_c0_g1::Ja1_S2_TRINITY_DN34129_c0_g1_i1::g.21::m.21	3-320[+]	CTC1_ARATH^CTC1_ARATH^Q:1-104,H:1119-1223^33.962%ID^E:4.57e-08^RecName: Full=CST complex subunit CTC1 {ECO:0000303|PubMed:19854131};^Eukaryota; Viridiplantae; Streptophyta; Embryophyta; Tracheophyta; Spermatophyta; Magnoliopsida; eudicotyledons; Gunneridae; Pentapetalae; rosids; malvids; Brassicales; Brassicaceae; Camelineae; Arabidopsis	.	.	.	ENOG4111YBP^CST complex subunit	KEGG:ath:AT4G09680	.	GO:1990879^cellular_component^CST complex`GO:0003697^molecular_function^single-stranded DNA binding`GO:0042162^molecular_function^telomeric DNA binding`GO:0045740^biological_process^positive regulation of DNA replication`GO:0010833^biological_process^telomere maintenance via telomere lengthening	.	.	.
Ja1_S2_TRINITY_DN34111_c0_g1	Ja1_S2_TRINITY_DN34111_c0_g1_i1	.	.	.	.	.	.	.	.	.	.	.	.	.	.	.
Ja1_S2_TRINITY_DN34132_c0_g1	Ja1_S2_TRINITY_DN34132_c0_g1_i1	sp|Q6JN46|EIX2_SOLLC^sp|Q6JN46|EIX2_SOLLC^Q:4-324,H:34-126^41.121%ID^E:2.3e-15^.^.	.	Ja1_S2_TRINITY_DN34132_c0_g1::Ja1_S2_TRINITY_DN34132_c0_g1_i1::g.22::m.22	1-327[+]	EIX2_SOLLC^EIX2_SOLLC^Q:2-108,H:34-126^44.86%ID^E:1.15e-16^RecName: Full=Receptor-like protein EIX2 {ECO:0000305};^Eukaryota; Viridiplantae; Streptophyta; Embryophyta; Tracheophyta; Spermatophyta; Magnoliopsida; eudicotyledons; Gunneridae; Pentapetalae; asterids; lamiids; Solanales; Solanaceae; Solanoideae; Solaneae; Solanum; Lycopersicon	PF08263.12^LRRNT_2^Leucine rich repeat N-terminal domain^5-44^E:1.5e-10`PF13516.6^LRR_6^Leucine Rich repeat^49-56^E:2600`PF08263.12^LRRNT_2^Leucine rich repeat N-terminal domain^92-96^E:16000`PF13516.6^LRR_6^Leucine Rich repeat^97-109^E:0.36	.	.	COG4886^leucine Rich Repeat	KEGG:sly:101263330`KO:K13466	.	GO:0016021^cellular_component^integral component of membrane`GO:0005886^cellular_component^plasma membrane`GO:0050832^biological_process^defense response to fungus	GO:0005515^molecular_function^protein binding	.	.
Ja1_S2_TRINITY_DN34140_c0_g1	Ja1_S2_TRINITY_DN34140_c0_g1_i1	sp|F4JEP5|MSH5_ARATH^sp|F4JEP5|MSH5_ARATH^Q:1-357,H:463-581^83.193%ID^E:1.67e-62^.^.	.	Ja1_S2_TRINITY_DN34140_c0_g1::Ja1_S2_TRINITY_DN34140_c0_g1_i1::g.23::m.23	1-357[+]	MSH5_ARATH^MSH5_ARATH^Q:1-119,H:463-581^83.193%ID^E:1.51e-62^RecName: Full=DNA mismatch repair protein MSH5;^Eukaryota; Viridiplantae; Streptophyta; Embryophyta; Tracheophyta; Spermatophyta; Magnoliopsida; eudicotyledons; Gunneridae; Pentapetalae; rosids; malvids; Brassicales; Brassicaceae; Camelineae; Arabidopsis	.	.	.	COG0249^that it carries out the mismatch recognition step. This protein has a weak ATPase activity (By similarity)	KEGG:ath:AT3G20475`KO:K08741	.	GO:0000794^cellular_component^condensed nuclear chromosome`GO:0005829^cellular_component^cytosol`GO:0043073^cellular_component^germ cell nucleus`GO:0000228^cellular_component^nuclear chromosome`GO:0005634^cellular_component^nucleus`GO:0005524^molecular_function^ATP binding`GO:0008094^molecular_function^DNA-dependent ATPase activity`GO:0030983^molecular_function^mismatched DNA binding`GO:0051026^b…	.	.	.
Ja1_S2_TRINITY_DN34133_c0_g1	Ja1_S2_TRINITY_DN34133_c0_g1_i1	.	.	.	.	.	.	.	.	.	.	.	.	.	.	.
Ja1_S2_TRINITY_DN34191_c0_g1	Ja1_S2_TRINITY_DN34191_c0_g1_i1	sp|P10978|POLX_TOBAC^sp|P10978|POLX_TOBAC^Q:8-325,H:428-543^31.034%ID^E:6.5e-12^.^.	.	.	.	.	.	.	.	.	.	.	.	.	.	.
Ja1_S2_TRINITY_DN34131_c0_g1	Ja1_S2_TRINITY_DN34131_c0_g1_i1	.	.	Ja1_S2_TRINITY_DN34131_c0_g1::Ja1_S2_TRINITY_DN34131_c0_g1_i1::g.25::m.25	2-316[+]	.	.	.	.	.	.	.	.	.	.	.
Ja1_S2_TRINITY_DN34107_c0_g1	Ja1_S2_TRINITY_DN34107_c0_g1_i1	.	.	.	.	.	.	.	.	.	.	.	.	.	.	.
Ja1_S2_TRINITY_DN34171_c0_g1	Ja1_S2_TRINITY_DN34171_c0_g1_i1	.	.	.	.	.	.	.	.	.	.	.	.	.	.	.
Ja1_S2_TRINITY_DN34177_c0_g1	Ja1_S2_TRINITY_DN34177_c0_g1_i1	.	.	.	.	.	.	.	.	.	.	.	.	.	.	.
Ja1_S2_TRINITY_DN34108_c1_g1	Ja1_S2_TRINITY_DN34108_c1_g1_i1	.	.	.	.	.	.	.	.	.	.	.	.	.	.	.
Ja1_S2_TRINITY_DN34176_c0_g1	Ja1_S2_TRINITY_DN34176_c0_g1_i1	.	.	Ja1_S2_TRINITY_DN34176_c0_g1::Ja1_S2_TRINITY_DN34176_c0_g1_i1::g.26::m.26	3-311[+]	.	.	.	.	.	.	.	.	.	.	.
Ja1_S2_TRINITY_DN34113_c0_g1	Ja1_S2_TRINITY_DN34113_c0_g1_i1	.	.	Ja1_S2_TRINITY_DN34113_c0_g1::Ja1_S2_TRINITY_DN34113_c0_g1_i1::g.27::m.27	3-392[+]	.	.	.	.	.	.	.	.	.	.	.
Ja1_S2_TRINITY_DN34142_c0_g1	Ja1_S2_TRINITY_DN34142_c0_g1_i1	.	.	.	.	.	.	.	.	.	.	.	.	.	.	.
Ja1_S2_TRINITY_DN34161_c0_g1	Ja1_S2_TRINITY_DN34161_c0_g1_i1	.	.	.	.	.	.	.	.	.	.	.	.	.	.	.
Ja1_S2_TRINITY_DN34143_c0_g1	Ja1_S2_TRINITY_DN34143_c0_g1_i1	.	.	.	.	.	.	.	.	.	.	.	.	.	.	.
Ja1_S2_TRINITY_DN34192_c0_g1	Ja1_S2_TRINITY_DN34192_c0_g1_i1	sp|Q9FNG8|PP366_ARATH^sp|Q9FNG8|PP366_ARATH^Q:37-471,H:50-195^40.541%ID^E:1.43e-28^.^.	.	Ja1_S2_TRINITY_DN34192_c0_g1::Ja1_S2_TRINITY_DN34192_c0_g1_i1::g.28::m.28	1-471[+]	PP366_ARATH^PP366_ARATH^Q:13-157,H:50-195^40.541%ID^E:1.29e-28^RecName: Full=Putative pentatricopeptide repeat-containing protein At5g06400, mitochondrial;^Eukaryota; Viridiplantae; Streptophyta; Embryophyta; Tracheophyta; Spermatophyta; Magnoliopsida; eudicotyledons; Gunneridae; Pentapetalae; rosids; malvids; Brassicales; Brassicaceae; Camelineae; Arabidopsis	.	.	.	ENOG410Z7Z7^Pentatricopeptide repeat-containing protein	KEGG:ath:AT5G06400	.	GO:0005739^cellular_component^mitochondrion	.	.	.
Ja1_S2_TRINITY_DN34115_c0_g1	Ja1_S2_TRINITY_DN34115_c0_g1_i1	.	.	.	.	.	.	.	.	.	.	.	.	.	.	.
Ja1_S2_TRINITY_DN34160_c0_g1	Ja1_S2_TRINITY_DN34160_c0_g1_i1	.	.	.	.	.	.	.	.	.	.	.	.	.	.	.
Ja1_S2_TRINITY_DN34119_c0_g1	Ja1_S2_TRINITY_DN34119_c0_g1_i1	.	.	.	.	.	.	.	.	.	.	.	.	.	.	.
Ja1_S2_TRINITY_DN34100_c0_g1	Ja1_S2_TRINITY_DN34100_c0_g1_i1	sp|Q59140|BGAL_ARTSB^sp|Q59140|BGAL_ARTSB^Q:329-24,H:454-553^43.269%ID^E:1.68e-18^.^.	.	.	.	.	.	.	.	.	.	.	.	.	.	.
Ja1_S2_TRINITY_DN34122_c0_g1	Ja1_S2_TRINITY_DN34122_c0_g1_i1	sp|Q8LB81|GDL79_ARATH^sp|Q8LB81|GDL79_ARATH^Q:3-386,H:103-230^72.656%ID^E:5.14e-63^.^.	.	.	.	.	.	.	.	.	.	.	.	.	.	.
Ja1_S2_TRINITY_DN34104_c0_g1	Ja1_S2_TRINITY_DN34104_c0_g1_i1	sp|C0LGJ1|Y1743_ARATH^sp|C0LGJ1|Y1743_ARATH^Q:1-423,H:423-565^60.839%ID^E:1.36e-45^.^.	.	Ja1_S2_TRINITY_DN34104_c0_g1::Ja1_S2_TRINITY_DN34104_c0_g1_i1::g.33::m.33	1-423[+]	Y1743_ARATH^Y1743_ARATH^Q:1-141,H:423-565^60.839%ID^E:4.42e-55^RecName: Full=Probable LRR receptor-like serine/threonine-protein kinase At1g74360;^Eukaryota; Viridiplantae; Streptophyta; Embryophyta; Tracheophyta; Spermatophyta; Magnoliopsida; eudicotyledons; Gunneridae; Pentapetalae; rosids; malvids; Brassicales; Brassicaceae; Camelineae; Arabidopsis`Y1743_ARATH^Y1743_ARATH^Q:4-67,H:575-637^46.8…	PF13855.6^LRR_8^Leucine rich repeat^1-59^E:7e-07`PF00560.33^LRR_1^Leucine Rich Repeat^1-21^E:1.3`PF13516.6^LRR_6^Leucine Rich repeat^1-13^E:4.6`PF00560.33^LRR_1^Leucine Rich Repeat^28-46^E:22`PF13516.6^LRR_6^Leucine Rich repeat^32-36^E:11000`PF13516.6^LRR_6^Leucine Rich repeat^45-61^E:37`PF00560.33^LRR_1^Leucine Rich Repeat^49-67^E:20`PF13516.6^LRR_6^Leucine Rich repeat^93-98^E:11000	.	.	COG0515^Serine Threonine protein kinase`COG4886^leucine Rich Repeat	KEGG:ath:AT1G74360	.	GO:0016021^cellular_component^integral component of membrane`GO:0031966^cellular_component^mitochondrial membrane`GO:0005739^cellular_component^mitochondrion`GO:0005886^cellular_component^plasma membrane`GO:0005524^molecular_function^ATP binding`GO:0004674^molecular_function^protein serine/threonine kinase activity`GO:0002215^biological_process^defense response to nematode`GO:0009825^biological_p…	GO:0005515^molecular_function^protein binding	.	.
Ja1_S2_TRINITY_DN34172_c0_g1	Ja1_S2_TRINITY_DN34172_c0_g1_i1	.	.	.	.	.	.	.	.	.	.	.	.	.	.	.
Ja1_S2_TRINITY_DN34125_c0_g1	Ja1_S2_TRINITY_DN34125_c0_g1_i1	.	.	.	.	.	.	.	.	.	.	.	.	.	.	.
Ja1_S2_TRINITY_DN34144_c0_g1	Ja1_S2_TRINITY_DN34144_c0_g1_i1	.	.	.	.	.	.	.	.	.	.	.	.	.	.	.
Ja1_S2_TRINITY_DN34112_c0_g1	Ja1_S2_TRINITY_DN34112_c0_g1_i1	sp|Q9XEE8|P2C30_ARATH^sp|Q9XEE8|P2C30_ARATH^Q:1-360,H:269-388^69.167%ID^E:4.11e-56^.^.	.	Ja1_S2_TRINITY_DN34112_c0_g1::Ja1_S2_TRINITY_DN34112_c0_g1_i1::g.34::m.34	1-369[+]	P2C30_ARATH^P2C30_ARATH^Q:1-120,H:269-388^69.167%ID^E:1.59e-56^RecName: Full=Probable protein phosphatase 2C 30;^Eukaryota; Viridiplantae; Streptophyta; Embryophyta; Tracheophyta; Spermatophyta; Magnoliopsida; eudicotyledons; Gunneridae; Pentapetalae; rosids; malvids; Brassicales; Brassicaceae; Camelineae; Arabidopsis	PF00481.21^PP2C^Protein phosphatase 2C^1-110^E:1.4e-29	.	.	COG0631^Phosphatase	KEGG:ath:AT2G40180	.	GO:0005634^cellular_component^nucleus`GO:0004724^molecular_function^magnesium-dependent protein serine/threonine phosphatase activity`GO:0046872^molecular_function^metal ion binding`GO:0004722^molecular_function^protein serine/threonine phosphatase activity`GO:0009738^biological_process^abscisic acid-activated signaling pathway`GO:0010440^biological_process^stomatal lineage progression	GO:0003824^molecular_function^catalytic activity	.	.
Ja1_S2_TRINITY_DN34157_c0_g1	Ja1_S2_TRINITY_DN34157_c0_g1_i1	.	.	.	.	.	.	.	.	.	.	.	.	.	.	.
Ja1_S2_TRINITY_DN34185_c0_g1	Ja1_S2_TRINITY_DN34185_c0_g1_i1	.	.	.	.	.	.	.	.	.	.	.	.	.	.	.
Ja1_S2_TRINITY_DN34123_c0_g1	Ja1_S2_TRINITY_DN34123_c0_g1_i1	.	.	.	.	.	.	.	.	.	.	.	.	.	.	.
Ja1_S2_TRINITY_DN34134_c0_g1	Ja1_S2_TRINITY_DN34134_c0_g1_i1	.	.	.	.	.	.	.	.	.	.	.	.	.	.	.
Ja1_S2_TRINITY_DN34147_c0_g1	Ja1_S2_TRINITY_DN34147_c0_g1_i1	.	.	.	.	.	.	.	.	.	.	.	.	.	.	.
Ja1_S2_TRINITY_DN34150_c0_g1	Ja1_S2_TRINITY_DN34150_c0_g1_i1	.	.	.	.	.	.	.	.	.	.	.	.	.	.	.
Ja1_S2_TRINITY_DN34103_c0_g1	Ja1_S2_TRINITY_DN34103_c0_g1_i1	sp|P92555|M1250_ARATH^sp|P92555|M1250_ARATH^Q:21-311,H:25-120^38.144%ID^E:2.96e-12^.^.	.	Ja1_S2_TRINITY_DN34103_c0_g1::Ja1_S2_TRINITY_DN34103_c0_g1_i1::g.37::m.37	3-512[+]	M1250_ARATH^M1250_ARATH^Q:7-103,H:25-120^38.144%ID^E:2.67e-12^RecName: Full=Uncharacterized mitochondrial protein AtMg01250;^Eukaryota; Viridiplantae; Streptophyta; Embryophyta; Tracheophyta; Spermatophyta; Magnoliopsida; eudicotyledons; Gunneridae; Pentapetalae; rosids; malvids; Brassicales; Brassicaceae; Camelineae; Arabidopsis	PF00078.27^RVT_1^Reverse transcriptase (RNA-dependent DNA polymerase)^4-131^E:2.5e-14	.	.	ENOG410Y65V^Retrotransposon protein	KEGG:ath:ArthMp102	.	GO:0005739^cellular_component^mitochondrion	.	.	.
Ja1_S2_TRINITY_DN34181_c0_g1	Ja1_S2_TRINITY_DN34181_c0_g1_i1	.	.	.	.	.	.	.	.	.	.	.	.	.	.	.
Ja1_S2_TRINITY_DN34182_c0_g1	Ja1_S2_TRINITY_DN34182_c0_g1_i1	.	.	.	.	.	.	.	.	.	.	.	.	.	.	.
Ja1_S2_TRINITY_DN34105_c0_g1	Ja1_S2_TRINITY_DN34105_c0_g1_i1	.	.	Ja1_S2_TRINITY_DN34105_c0_g1::Ja1_S2_TRINITY_DN34105_c0_g1_i1::g.38::m.38	3-320[+]	.	PF14223.6^Retrotran_gag_2^gag-polypeptide of LTR copia-type^12-106^E:3e-14	.	.	.	.	.	.	.	.	.
Ja1_S2_TRINITY_DN34136_c0_g1	Ja1_S2_TRINITY_DN34136_c0_g1_i1	.	.	.	.	.	.	.	.	.	.	.	.	.	.	.
Ja1_S2_TRINITY_DN34102_c0_g1	Ja1_S2_TRINITY_DN34102_c0_g1_i1	.	.	.	.	.	.	.	.	.	.	.	.	.	.	.
Ja1_S2_TRINITY_DN34180_c0_g1	Ja1_S2_TRINITY_DN34180_c0_g1_i1	.	.	.	.	.	.	.	.	.	.	.	.	.	.	.
Ja1_S2_TRINITY_DN34116_c0_g1	Ja1_S2_TRINITY_DN34116_c0_g1_i1	sp|Q9FKY4|PILS7_ARATH^sp|Q9FKY4|PILS7_ARATH^Q:3-287,H:117-210^53.684%ID^E:2.85e-29^.^.	.	Ja1_S2_TRINITY_DN34116_c0_g1::Ja1_S2_TRINITY_DN34116_c0_g1_i1::g.39::m.39	3-344[+]	PILS7_ARATH^PILS7_ARATH^Q:1-95,H:117-210^53.684%ID^E:2.57e-29^RecName: Full=Protein PIN-LIKES 7 {ECO:0000303|PubMed:22504182};^Eukaryota; Viridiplantae; Streptophyta; Embryophyta; Tracheophyta; Spermatophyta; Magnoliopsida; eudicotyledons; Gunneridae; Pentapetalae; rosids; malvids; Brassicales; Brassicaceae; Camelineae; Arabidopsis	PF03547.18^Mem_trans^Membrane transport protein^2-80^E:1.2e-07	.	.	COG0679^Auxin Efflux Carrier	KEGG:ath:AT5G65980`KO:K07088	.	GO:0005789^cellular_component^endoplasmic reticulum membrane`GO:0016021^cellular_component^integral component of membrane`GO:0009734^biological_process^auxin-activated signaling pathway`GO:0009733^biological_process^response to auxin`GO:0055085^biological_process^transmembrane transport	GO:0055085^biological_process^transmembrane transport`GO:0016021^cellular_component^integral component of membrane	.	.
Ja1_S2_TRINITY_DN34152_c0_g1	Ja1_S2_TRINITY_DN34152_c0_g1_i1	.	.	.	.	.	.	.	.	.	.	.	.	.	.	.
Ja1_S2_TRINITY_DN34159_c0_g1	Ja1_S2_TRINITY_DN34159_c0_g1_i1	.	.	.	.	.	.	.	.	.	.	.	.	.	.	.
Ja1_S2_TRINITY_DN34120_c0_g1	Ja1_S2_TRINITY_DN34120_c0_g1_i1	.	.	.	.	.	.	.	.	.	.	.	.	.	.	.
Ja1_S2_TRINITY_DN34194_c0_g1	Ja1_S2_TRINITY_DN34194_c0_g1_i1	sp|Q9ZT94|POLR2_ARATH^sp|Q9ZT94|POLR2_ARATH^Q:2-319,H:414-522^35.135%ID^E:4.71e-09^.^.	.	Ja1_S2_TRINITY_DN34194_c0_g1::Ja1_S2_TRINITY_DN34194_c0_g1_i1::g.40::m.40	2-319[+]	POLR2_ARATH^POLR2_ARATH^Q:1-106,H:414-522^35.135%ID^E:4.24e-09^RecName: Full=Retrovirus-related Pol polyprotein from transposon RE2;^Eukaryota; Viridiplantae; Streptophyta; Embryophyta; Tracheophyta; Spermatophyta; Magnoliopsida; eudicotyledons; Gunneridae; Pentapetalae; rosids; malvids; Brassicales; Brassicaceae; Camelineae; Arabidopsis	PF13976.6^gag_pre-integrs^GAG-pre-integrase domain^6-70^E:2.5e-13	.	.	.	.	.	GO:0004190^molecular_function^aspartic-type endopeptidase activity`GO:0004519^molecular_function^endonuclease activity`GO:0046872^molecular_function^metal ion binding`GO:0003676^molecular_function^nucleic acid binding`GO:0003964^molecular_function^RNA-directed DNA polymerase activity`GO:0015074^biological_process^DNA integration`GO:0006310^biological_process^DNA recombination	.	.	.
Ja1_S2_TRINITY_DN34183_c0_g1	Ja1_S2_TRINITY_DN34183_c0_g1_i1	sp|K4D422|U73C4_SOLLC^sp|K4D422|U73C4_SOLLC^Q:2-367,H:113-234^59.016%ID^E:1.22e-48^.^.	.	Ja1_S2_TRINITY_DN34183_c0_g1::Ja1_S2_TRINITY_DN34183_c0_g1_i1::g.41::m.41	2-367[+]	U73C4_SOLLC^U73C4_SOLLC^Q:1-122,H:113-234^59.016%ID^E:1.1e-48^RecName: Full=UDP-glycosyltransferase 73C4 {ECO:0000303|PubMed:28482127};^Eukaryota; Viridiplantae; Streptophyta; Embryophyta; Tracheophyta; Spermatophyta; Magnoliopsida; eudicotyledons; Gunneridae; Pentapetalae; asterids; lamiids; Solanales; Solanaceae; Solanoideae; Solaneae; Solanum; Lycopersicon	PF00201.18^UDPGT^UDP-glucoronosyl and UDP-glucosyl transferase^22-122^E:8.3e-13	.	.	COG1819^Transferase	.	.	GO:0005737^cellular_component^cytoplasm`GO:0043231^cellular_component^intracellular membrane-bounded organelle`GO:0005634^cellular_component^nucleus`GO:0016758^molecular_function^transferase activity, transferring hexosyl groups`GO:0008194^molecular_function^UDP-glycosyltransferase activity	GO:0016758^molecular_function^transferase activity, transferring hexosyl groups	.	.
Ja1_S2_TRINITY_DN34155_c0_g1	Ja1_S2_TRINITY_DN34155_c0_g1_i1	.	.	.	.	.	.	.	.	.	.	.	.	.	.	.
Ja1_S2_TRINITY_DN34117_c0_g1	Ja1_S2_TRINITY_DN34117_c0_g1_i1	sp|Q58FS3|RAD_ANTMA^sp|Q58FS3|RAD_ANTMA^Q:2-226,H:3-78^67.105%ID^E:1.09e-32^.^.	.	.	.	.	.	.	.	.	.	.	.	.	.	.
Ja1_S2_TRINITY_DN34148_c0_g1	Ja1_S2_TRINITY_DN34148_c0_g1_i1	.	.	.	.	.	.	.	.	.	.	.	.	.	.	.
Ja1_S2_TRINITY_DN34197_c0_g1	Ja1_S2_TRINITY_DN34197_c0_g1_i1	sp|Q7LHG5|YI31B_YEAST^sp|Q7LHG5|YI31B_YEAST^Q:315-1,H:616-720^49.524%ID^E:4.22e-22^.^.	.	Ja1_S2_TRINITY_DN34197_c0_g1::Ja1_S2_TRINITY_DN34197_c0_g1_i1::g.42::m.42	1-318[-]	YI31B_YEAST^YI31B_YEAST^Q:2-106,H:616-720^49.524%ID^E:6.55e-28^RecName: Full=Transposon Ty3-I Gag-Pol polyprotein;^Eukaryota; Fungi; Dikarya; Ascomycota; Saccharomycotina; Saccharomycetes; Saccharomycetales; Saccharomycetaceae; Saccharomyces	.	.	.	.	KEGG:sce:YIL082W-A`KO:K07497	.	GO:0005737^cellular_component^cytoplasm`GO:0005634^cellular_component^nucleus`GO:0000943^cellular_component^retrotransposon nucleocapsid`GO:0004190^molecular_function^aspartic-type endopeptidase activity`GO:0005524^molecular_function^ATP binding`GO:0003677^molecular_function^DNA binding`GO:0003887^molecular_function^DNA-directed DNA polymerase activity`GO:0008233^molecular_function^peptidase acti…	.	.	.
Ja1_S2_TRINITY_DN34154_c0_g1	Ja1_S2_TRINITY_DN34154_c0_g1_i1	sp|Q9FLC0|PER52_ARATH^sp|Q9FLC0|PER52_ARATH^Q:2-214,H:254-324^63.38%ID^E:3.44e-25^.^.	.	.	.	.	.	.	.	.	.	.	.	.	.	.
Ja1_S2_TRINITY_DN34167_c0_g1	Ja1_S2_TRINITY_DN34167_c0_g1_i1	sp|P21342|PFPA_SOLTU^sp|P21342|PFPA_SOLTU^Q:44-160,H:446-482^56.41%ID^E:2.83e-06^.^.	.	.	.	.	.	.	.	.	.	.	.	.	.	.
Ja1_S2_TRINITY_DN4204_c0_g1	Ja1_S2_TRINITY_DN4204_c0_g1_i1	sp|Q8VZK9|CSLE1_ARATH^sp|Q8VZK9|CSLE1_ARATH^Q:133-372,H:422-501^60%ID^E:9.18e-27^.^.	.	.	.	.	.	.	.	.	.	.	.	.	.	.
Ja1_S2_TRINITY_DN4237_c0_g1	Ja1_S2_TRINITY_DN4237_c0_g1_i1	.	.	.	.	.	.	.	.	.	.	.	.	.	.	.
Ja1_S2_TRINITY_DN4298_c0_g1	Ja1_S2_TRINITY_DN4298_c0_g1_i1	.	.	Ja1_S2_TRINITY_DN4298_c0_g1::Ja1_S2_TRINITY_DN4298_c0_g1_i1::g.44::m.44	59-523[+]	.	.	.	.	.	.	.	.	.	.	.
Ja1_S2_TRINITY_DN4217_c0_g1	Ja1_S2_TRINITY_DN4217_c0_g1_i1	.	.	.	.	.	.	.	.	.	.	.	.	.	.	.
Ja1_S2_TRINITY_DN4272_c0_g1	Ja1_S2_TRINITY_DN4272_c0_g1_i1	.	.	.	.	.	.	.	.	.	.	.	.	.	.	.
Ja1_S2_TRINITY_DN4299_c0_g1	Ja1_S2_TRINITY_DN4299_c0_g1_i1	.	.	.	.	.	.	.	.	.	.	.	.	.	.	.
Ja1_S2_TRINITY_DN4225_c0_g1	Ja1_S2_TRINITY_DN4225_c0_g1_i1	.	.	.	.	.	.	.	.	.	.	.	.	.	.	.
Ja1_S2_TRINITY_DN4244_c0_g1	Ja1_S2_TRINITY_DN4244_c0_g1_i1	.	.	.	.	.	.	.	.	.	.	.	.	.	.	.
Ja1_S2_TRINITY_DN4258_c0_g1	Ja1_S2_TRINITY_DN4258_c0_g1_i1	.	.	.	.	.	.	.	.	.	.	.	.	.	.	.
Ja1_S2_TRINITY_DN4257_c0_g1	Ja1_S2_TRINITY_DN4257_c0_g1_i1	sp|Q9XIE6|ALA3_ARATH^sp|Q9XIE6|ALA3_ARATH^Q:4-411,H:179-314^83.824%ID^E:7.76e-76^.^.	.	Ja1_S2_TRINITY_DN4257_c0_g1::Ja1_S2_TRINITY_DN4257_c0_g1_i1::g.45::m.45	1-432[+]	ALA3_ARATH^ALA3_ARATH^Q:2-137,H:179-314^83.824%ID^E:1.16e-75^RecName: Full=Phospholipid-transporting ATPase 3 {ECO:0000303|PubMed:11402198};^Eukaryota; Viridiplantae; Streptophyta; Embryophyta; Tracheophyta; Spermatophyta; Magnoliopsida; eudicotyledons; Gunneridae; Pentapetalae; rosids; malvids; Brassicales; Brassicaceae; Camelineae; Arabidopsis	.	.	ExpAA=23.46^PredHel=1^Topology=i120-142o	ENOG410XPYK^Phospholipid-transporting atpase	KEGG:ath:AT1G59820`KO:K14802	.	GO:0005789^cellular_component^endoplasmic reticulum membrane`GO:0005768^cellular_component^endosome`GO:0005794^cellular_component^Golgi apparatus`GO:0000139^cellular_component^Golgi membrane`GO:0016021^cellular_component^integral component of membrane`GO:0005634^cellular_component^nucleus`GO:0005886^cellular_component^plasma membrane`GO:0005802^cellular_component^trans-Golgi network`GO:0015247^mo…	.	.	.
Ja1_S2_TRINITY_DN4270_c0_g1	Ja1_S2_TRINITY_DN4270_c0_g1_i1	sp|Q94A73|Y5656_ARATH^sp|Q94A73|Y5656_ARATH^Q:65-286,H:581-662^61.905%ID^E:7.21e-25^.^.	.	Ja1_S2_TRINITY_DN4270_c0_g1::Ja1_S2_TRINITY_DN4270_c0_g1_i1::g.47::m.47	2-325[+]	Y5656_ARATH^Y5656_ARATH^Q:22-101,H:581-668^60%ID^E:3.01e-26^RecName: Full=BTB/POZ domain-containing protein At5g66560;^Eukaryota; Viridiplantae; Streptophyta; Embryophyta; Tracheophyta; Spermatophyta; Magnoliopsida; eudicotyledons; Gunneridae; Pentapetalae; rosids; malvids; Brassicales; Brassicaceae; Camelineae; Arabidopsis	.	.	.	ENOG410YF5P^BTB POZ domain-containing protein	KEGG:ath:AT5G66560	.	GO:0005886^cellular_component^plasma membrane`GO:0016567^biological_process^protein ubiquitination	.	.	.
Ja1_S2_TRINITY_DN4249_c0_g1	Ja1_S2_TRINITY_DN4249_c0_g1_i1	.	.	.	.	.	.	.	.	.	.	.	.	.	.	.
Ja1_S2_TRINITY_DN4200_c0_g1	Ja1_S2_TRINITY_DN4200_c0_g1_i1	.	.	.	.	.	.	.	.	.	.	.	.	.	.	.
Ja1_S2_TRINITY_DN4287_c0_g1	Ja1_S2_TRINITY_DN4287_c0_g1_i1	sp|Q9LKC0|YUC5_ARATH^sp|Q9LKC0|YUC5_ARATH^Q:2-199,H:356-422^64.179%ID^E:5.65e-25^.^.	.	.	.	.	.	.	.	.	.	.	.	.	.	.
Ja1_S2_TRINITY_DN4218_c0_g1	Ja1_S2_TRINITY_DN4218_c0_g1_i1	sp|Q9ZVP5|M3K18_ARATH^sp|Q9ZVP5|M3K18_ARATH^Q:1-327,H:3-117^50.435%ID^E:1.41e-27^.^.	.	.	.	.	.	.	.	.	.	.	.	.	.	.
Ja1_S2_TRINITY_DN4281_c0_g1	Ja1_S2_TRINITY_DN4281_c0_g1_i1	.	.	Ja1_S2_TRINITY_DN4281_c0_g1::Ja1_S2_TRINITY_DN4281_c0_g1_i1::g.49::m.49	2-511[+]	.	.	.	.	.	.	.	.	.	.	.
Ja1_S2_TRINITY_DN4274_c0_g1	Ja1_S2_TRINITY_DN4274_c0_g1_i1	sp|Q9FL59|FTIP1_ARATH^sp|Q9FL59|FTIP1_ARATH^Q:6-473,H:529-684^73.077%ID^E:2.58e-80^.^.	.	Ja1_S2_TRINITY_DN4274_c0_g1::Ja1_S2_TRINITY_DN4274_c0_g1_i1::g.50::m.50	3-473[+]	FTIP1_ARATH^FTIP1_ARATH^Q:2-157,H:529-684^73.077%ID^E:2.33e-80^RecName: Full=FT-interacting protein 1 {ECO:0000303|PubMed:22529749};^Eukaryota; Viridiplantae; Streptophyta; Embryophyta; Tracheophyta; Spermatophyta; Magnoliopsida; eudicotyledons; Gunneridae; Pentapetalae; rosids; malvids; Brassicales; Brassicaceae; Camelineae; Arabidopsis	PF08372.10^PRT_C^Plant phosphoribosyltransferase C-terminal^112-157^E:2.3e-16	.	ExpAA=46.84^PredHel=2^Topology=i63-85o100-122i	ENOG410XRQN^Multiple C2 and transmembrane domain-containing protein	KEGG:ath:AT5G06850	.	GO:0005783^cellular_component^endoplasmic reticulum`GO:0005789^cellular_component^endoplasmic reticulum membrane`GO:0016021^cellular_component^integral component of membrane`GO:0009506^cellular_component^plasmodesma`GO:0009511^cellular_component^plasmodesmatal endoplasmic reticulum`GO:0034613^biological_process^cellular protein localization`GO:0009908^biological_process^flower development`GO:0048…	.	.	.
Ja1_S2_TRINITY_DN4216_c0_g1	Ja1_S2_TRINITY_DN4216_c0_g1_i1	.	.	.	.	.	.	.	.	.	.	.	.	.	.	.
Ja1_S2_TRINITY_DN4216_c0_g1	Ja1_S2_TRINITY_DN4216_c0_g1_i2	.	.	.	.	.	.	.	.	.	.	.	.	.	.	.
Ja1_S2_TRINITY_DN4228_c0_g1	Ja1_S2_TRINITY_DN4228_c0_g1_i1	sp|Q84Z02|CRL5_ORYSJ^sp|Q84Z02|CRL5_ORYSJ^Q:215-346,H:308-351^72.727%ID^E:1.04e-14^.^.`sp|Q84Z02|CRL5_ORYSJ^sp|Q84Z02|CRL5_ORYSJ^Q:138-224,H:277-310^41.176%ID^E:1.04e-14^.^.	.	.	.	.	.	.	.	.	.	.	.	.	.	.
Ja1_S2_TRINITY_DN4226_c0_g1	Ja1_S2_TRINITY_DN4226_c0_g1_i1	.	.	Ja1_S2_TRINITY_DN4226_c0_g1::Ja1_S2_TRINITY_DN4226_c0_g1_i1::g.51::m.51	2-523[+]	.	.	.	.	.	.	.	.	.	.	.
Ja1_S2_TRINITY_DN4273_c0_g1	Ja1_S2_TRINITY_DN4273_c0_g1_i1	sp|A0A178VBJ0|APSR1_ARATH^sp|A0A178VBJ0|APSR1_ARATH^Q:7-150,H:12-59^62.5%ID^E:2.02e-13^.^.	.	Ja1_S2_TRINITY_DN4273_c0_g1::Ja1_S2_TRINITY_DN4273_c0_g1_i1::g.53::m.53	3-317[-]	.	.	.	.	.	.	.	.	.	.	.
Ja1_S2_TRINITY_DN4268_c0_g1	Ja1_S2_TRINITY_DN4268_c0_g1_i1	.	.	.	.	.	.	.	.	.	.	.	.	.	.	.
Ja1_S2_TRINITY_DN4291_c0_g1	Ja1_S2_TRINITY_DN4291_c0_g1_i1	.	.	.	.	.	.	.	.	.	.	.	.	.	.	.
Ja1_S2_TRINITY_DN4242_c0_g1	Ja1_S2_TRINITY_DN4242_c0_g1_i1	.	.	Ja1_S2_TRINITY_DN4242_c0_g1::Ja1_S2_TRINITY_DN4242_c0_g1_i1::g.54::m.54	2-427[+]	.	.	.	.	.	.	.	.	.	.	.
Ja1_S2_TRINITY_DN4259_c0_g1	Ja1_S2_TRINITY_DN4259_c0_g1_i1	.	.	.	.	.	.	.	.	.	.	.	.	.	.	.
Ja1_S2_TRINITY_DN4262_c0_g1	Ja1_S2_TRINITY_DN4262_c0_g1_i1	.	.	Ja1_S2_TRINITY_DN4262_c0_g1::Ja1_S2_TRINITY_DN4262_c0_g1_i1::g.55::m.55	2-313[+]	DRL21_ARATH^DRL21_ARATH^Q:4-101,H:1262-1354^39%ID^E:5.06e-08^RecName: Full=Putative disease resistance protein At3g14460;^Eukaryota; Viridiplantae; Streptophyta; Embryophyta; Tracheophyta; Spermatophyta; Magnoliopsida; eudicotyledons; Gunneridae; Pentapetalae; rosids; malvids; Brassicales; Brassicaceae; Camelineae; Arabidopsis	.	.	.	COG4886^leucine Rich Repeat	KEGG:ath:AT3G14460	.	GO:0004016^molecular_function^adenylate cyclase activity`GO:0043531^molecular_function^ADP binding`GO:0005524^molecular_function^ATP binding`GO:0042742^biological_process^defense response to bacterium`GO:0009817^biological_process^defense response to fungus, incompatible interaction	.	.	.
Ja1_S2_TRINITY_DN4296_c0_g1	Ja1_S2_TRINITY_DN4296_c0_g1_i1	.	.	.	.	.	.	.	.	.	.	.	.	.	.	.
Ja1_S2_TRINITY_DN4222_c0_g1	Ja1_S2_TRINITY_DN4222_c0_g1_i1	.	.	Ja1_S2_TRINITY_DN4222_c0_g1::Ja1_S2_TRINITY_DN4222_c0_g1_i1::g.56::m.56	42-359[-]	.	.	.	.	.	.	.	.	.	.	.
Ja1_S2_TRINITY_DN4234_c0_g1	Ja1_S2_TRINITY_DN4234_c0_g1_i1	.	.	.	.	.	.	.	.	.	.	.	.	.	.	.
Ja1_S2_TRINITY_DN4297_c0_g1	Ja1_S2_TRINITY_DN4297_c0_g1_i1	sp|Q9BRB3|PIGQ_HUMAN^sp|Q9BRB3|PIGQ_HUMAN^Q:195-308,H:411-449^56.41%ID^E:8.67e-07^.^.	.	.	.	.	.	.	.	.	.	.	.	.	.	.
Ja1_S2_TRINITY_DN4261_c0_g1	Ja1_S2_TRINITY_DN4261_c0_g1_i1	.	.	.	.	.	.	.	.	.	.	.	.	.	.	.
Ja1_S2_TRINITY_DN4277_c0_g1	Ja1_S2_TRINITY_DN4277_c0_g1_i1	.	.	.	.	.	.	.	.	.	.	.	.	.	.	.
Ja1_S2_TRINITY_DN4290_c0_g1	Ja1_S2_TRINITY_DN4290_c0_g1_i1	sp|Q41144|STC_RICCO^sp|Q41144|STC_RICCO^Q:1-333,H:145-255^72.973%ID^E:4.51e-44^.^.	.	Ja1_S2_TRINITY_DN4290_c0_g1::Ja1_S2_TRINITY_DN4290_c0_g1_i1::g.57::m.57	1-333[+]	STC_RICCO^STC_RICCO^Q:1-111,H:145-255^72.973%ID^E:4.57e-50^RecName: Full=Sugar carrier protein C;^Eukaryota; Viridiplantae; Streptophyta; Embryophyta; Tracheophyta; Spermatophyta; Magnoliopsida; eudicotyledons; Gunneridae; Pentapetalae; rosids; fabids; Malpighiales; Euphorbiaceae; Acalyphoideae; Acalypheae; Ricinus	PF00083.24^Sugar_tr^Sugar (and other) transporter^1-110^E:1.7e-33	.	ExpAA=44.22^PredHel=2^Topology=o29-51i58-80o	.	KEGG:rcu:8275367	.	GO:0016021^cellular_component^integral component of membrane`GO:0015293^molecular_function^symporter activity`GO:0008643^biological_process^carbohydrate transport	GO:0022857^molecular_function^transmembrane transporter activity`GO:0055085^biological_process^transmembrane transport`GO:0016021^cellular_component^integral component of membrane	.	.
Ja1_S2_TRINITY_DN4231_c0_g1	Ja1_S2_TRINITY_DN4231_c0_g1_i1	sp|Q4FE45|XB33_ARATH^sp|Q4FE45|XB33_ARATH^Q:115-207,H:266-296^74.194%ID^E:4.34e-06^.^.	.	.	.	.	.	.	.	.	.	.	.	.	.	.
Ja1_S2_TRINITY_DN4279_c0_g1	Ja1_S2_TRINITY_DN4279_c0_g1_i1	.	.	Ja1_S2_TRINITY_DN4279_c0_g1::Ja1_S2_TRINITY_DN4279_c0_g1_i1::g.58::m.58	1-435[+]	.	.	.	.	.	.	.	.	.	.	.
Ja1_S2_TRINITY_DN4245_c0_g1	Ja1_S2_TRINITY_DN4245_c0_g1_i1	sp|Q7LHG5|YI31B_YEAST^sp|Q7LHG5|YI31B_YEAST^Q:25-588,H:610-795^44.681%ID^E:3.72e-47^.^.	.	Ja1_S2_TRINITY_DN4245_c0_g1::Ja1_S2_TRINITY_DN4245_c0_g1_i1::g.59::m.59	1-591[+]	YI31B_YEAST^YI31B_YEAST^Q:9-196,H:610-795^44.681%ID^E:3.35e-47^RecName: Full=Transposon Ty3-I Gag-Pol polyprotein;^Eukaryota; Fungi; Dikarya; Ascomycota; Saccharomycotina; Saccharomycetes; Saccharomycetales; Saccharomycetaceae; Saccharomyces	PF00078.27^RVT_1^Reverse transcriptase (RNA-dependent DNA polymerase)^64-196^E:2.4e-25	.	.	.	KEGG:sce:YIL082W-A`KO:K07497	.	GO:0005737^cellular_component^cytoplasm`GO:0005634^cellular_component^nucleus`GO:0000943^cellular_component^retrotransposon nucleocapsid`GO:0004190^molecular_function^aspartic-type endopeptidase activity`GO:0005524^molecular_function^ATP binding`GO:0003677^molecular_function^DNA binding`GO:0003887^molecular_function^DNA-directed DNA polymerase activity`GO:0008233^molecular_function^peptidase acti…	.	.	.
Ja1_S2_TRINITY_DN4214_c0_g1	Ja1_S2_TRINITY_DN4214_c0_g1_i1	.	.	.	.	.	.	.	.	.	.	.	.	.	.	.
Ja1_S2_TRINITY_DN4256_c0_g1	Ja1_S2_TRINITY_DN4256_c0_g1_i1	sp|Q9FK33|PP427_ARATH^sp|Q9FK33|PP427_ARATH^Q:1-369,H:577-701^48.8%ID^E:5.58e-35^.^.	.	Ja1_S2_TRINITY_DN4256_c0_g1::Ja1_S2_TRINITY_DN4256_c0_g1_i1::g.60::m.60	1-372[+]	PP427_ARATH^PP427_ARATH^Q:1-123,H:577-701^49.6%ID^E:1.97e-38^RecName: Full=Pentatricopeptide repeat-containing protein At5g50390, chloroplastic;^Eukaryota; Viridiplantae; Streptophyta; Embryophyta; Tracheophyta; Spermatophyta; Magnoliopsida; eudicotyledons; Gunneridae; Pentapetalae; rosids; malvids; Brassicales; Brassicaceae; Camelineae; Arabidopsis	PF14432.6^DYW_deaminase^DYW family of nucleic acid deaminases^1-113^E:9.1e-27	.	.	ENOG410Z7Z7^Pentatricopeptide repeat-containing protein	KEGG:ath:AT5G50390	.	GO:0009507^cellular_component^chloroplast`GO:0043231^cellular_component^intracellular membrane-bounded organelle`GO:0008270^molecular_function^zinc ion binding`GO:0009451^biological_process^RNA modification	GO:0008270^molecular_function^zinc ion binding	.	.
Ja1_S2_TRINITY_DN4265_c0_g1	Ja1_S2_TRINITY_DN4265_c0_g1_i1	.	.	Ja1_S2_TRINITY_DN4265_c0_g1::Ja1_S2_TRINITY_DN4265_c0_g1_i1::g.61::m.61	1-423[+]	.	PF03732.17^Retrotrans_gag^Retrotransposon gag protein^2-93^E:2.2e-12	.	.	.	.	.	.	.	.	.
Ja1_S2_TRINITY_DN4243_c0_g1	Ja1_S2_TRINITY_DN4243_c0_g1_i1	.	.	.	.	.	.	.	.	.	.	.	.	.	.	.
Ja1_S2_TRINITY_DN4283_c0_g1	Ja1_S2_TRINITY_DN4283_c0_g1_i1	sp|O04921|HEMH2_ARATH^sp|O04921|HEMH2_ARATH^Q:1-66,H:191-212^86.364%ID^E:3.96e-06^.^.	.	.	.	.	.	.	.	.	.	.	.	.	.	.
Ja1_S2_TRINITY_DN4278_c0_g1	Ja1_S2_TRINITY_DN4278_c0_g1_i1	.	.	.	.	.	.	.	.	.	.	.	.	.	.	.
Ja1_S2_TRINITY_DN4276_c0_g1	Ja1_S2_TRINITY_DN4276_c0_g1_i1	.	.	.	.	.	.	.	.	.	.	.	.	.	.	.
Ja1_S2_TRINITY_DN4248_c0_g1	Ja1_S2_TRINITY_DN4248_c0_g1_i1	sp|Q9LMH5|PPR42_ARATH^sp|Q9LMH5|PPR42_ARATH^Q:4-333,H:577-688^41.071%ID^E:1.14e-21^.^.`sp|Q9LMH5|PPR42_ARATH^sp|Q9LMH5|PPR42_ARATH^Q:7-348,H:741-856^33.898%ID^E:9.97e-14^.^.`sp|Q9LMH5|PPR42_ARATH^sp|Q9LMH5|PPR42_ARATH^Q:1-327,H:772-880^30.275%ID^E:4.15e-12^.^.`sp|Q9LMH5|PPR42_ARATH^sp|Q9LMH5|PPR42_ARATH^Q:1-306,H:646-740^38.235%ID^E:8.43e-12^.^.`sp|Q9LMH5|PPR42_ARATH^sp|Q9LMH5|PPR42_ARATH^Q:1-312…	.	Ja1_S2_TRINITY_DN4248_c0_g1::Ja1_S2_TRINITY_DN4248_c0_g1_i1::g.63::m.63	1-348[+]	PPR42_ARATH^PPR42_ARATH^Q:2-111,H:577-688^41.071%ID^E:1.03e-21^RecName: Full=Putative pentatricopeptide repeat-containing protein At1g13800;^Eukaryota; Viridiplantae; Streptophyta; Embryophyta; Tracheophyta; Spermatophyta; Magnoliopsida; eudicotyledons; Gunneridae; Pentapetalae; rosids; malvids; Brassicales; Brassicaceae; Camelineae; Arabidopsis`PPR42_ARATH^PPR42_ARATH^Q:3-116,H:741-856^33.898%ID…	PF13812.6^PPR_3^Pentatricopeptide repeat domain^28-70^E:5.3e-05`PF13041.6^PPR_2^PPR repeat family^33-72^E:1.9e-12`PF01535.20^PPR^PPR repeat^33-56^E:3.3e-05`PF12854.7^PPR_1^PPR repeat^54-86^E:5.3e-12`PF13041.6^PPR_2^PPR repeat family^58-104^E:2.6e-17`PF01535.20^PPR^PPR repeat^61-91^E:1.4e-08`PF13812.6^PPR_3^Pentatricopeptide repeat domain^82-116^E:9.3e-05	.	.	ENOG410Z7Z7^Pentatricopeptide repeat-containing protein	KEGG:ath:AT1G13800	.	GO:0009793^biological_process^embryo development ending in seed dormancy	.	.	.
Ja1_S2_TRINITY_DN4247_c0_g1	Ja1_S2_TRINITY_DN4247_c0_g1_i1	.	.	.	.	.	.	.	.	.	.	.	.	.	.	.
Ja1_S2_TRINITY_DN4255_c0_g1	Ja1_S2_TRINITY_DN4255_c0_g1_i1	.	.	.	.	.	.	.	.	.	.	.	.	.	.	.
Ja1_S2_TRINITY_DN4205_c0_g1	Ja1_S2_TRINITY_DN4205_c0_g1_i1	sp|O04681|PTI5_SOLLC^sp|O04681|PTI5_SOLLC^Q:2-340,H:11-121^64.348%ID^E:2.85e-33^.^.	.	Ja1_S2_TRINITY_DN4205_c0_g1::Ja1_S2_TRINITY_DN4205_c0_g1_i1::g.64::m.64	2-496[+]	PTI5_SOLLC^PTI5_SOLLC^Q:1-143,H:11-151^54.483%ID^E:2.75e-46^RecName: Full=Pathogenesis-related genes transcriptional activator PTI5;^Eukaryota; Viridiplantae; Streptophyta; Embryophyta; Tracheophyta; Spermatophyta; Magnoliopsida; eudicotyledons; Gunneridae; Pentapetalae; asterids; lamiids; Solanales; Solanaceae; Solanoideae; Solaneae; Solanum; Lycopersicon	PF00847.20^AP2^AP2 domain^50-100^E:3e-14	.	.	ENOG410YP8B^Transcription factor	KEGG:sly:544042`KO:K13433	.	GO:0005634^cellular_component^nucleus`GO:0003677^molecular_function^DNA binding`GO:0003700^molecular_function^DNA-binding transcription factor activity`GO:0006952^biological_process^defense response	GO:0003700^molecular_function^DNA-binding transcription factor activity`GO:0006355^biological_process^regulation of transcription, DNA-templated	.	.
Ja1_S2_TRINITY_DN4263_c0_g1	Ja1_S2_TRINITY_DN4263_c0_g1_i1	.	.	.	.	.	.	.	.	.	.	.	.	.	.	.
Ja1_S2_TRINITY_DN4263_c0_g1	Ja1_S2_TRINITY_DN4263_c0_g1_i2	.	.	.	.	.	.	.	.	.	.	.	.	.	.	.
Ja1_S2_TRINITY_DN10849_c0_g1	Ja1_S2_TRINITY_DN10849_c0_g1_i1	sp|Q93VG8|PPDEX_ARATH^sp|Q93VG8|PPDEX_ARATH^Q:241-726,H:16-186^47.399%ID^E:3.21e-54^.^.	.	Ja1_S2_TRINITY_DN10849_c0_g1::Ja1_S2_TRINITY_DN10849_c0_g1_i1::g.65::m.65	145-906[+]	PPDEX_ARATH^PPDEX_ARATH^Q:33-194,H:16-186^47.399%ID^E:5.29e-56^RecName: Full=DeSI-like protein At4g17486;^Eukaryota; Viridiplantae; Streptophyta; Embryophyta; Tracheophyta; Spermatophyta; Magnoliopsida; eudicotyledons; Gunneridae; Pentapetalae; rosids; malvids; Brassicales; Brassicaceae; Camelineae; Arabidopsis	PF05903.14^Peptidase_C97^PPPDE putative peptidase domain^46-179^E:2e-41	.	.	ENOG4111H3Z^Desumoylating isopeptidase	KEGG:ath:AT4G17486	.	GO:0008233^molecular_function^peptidase activity	.	.	.
Ja1_S2_TRINITY_DN10810_c0_g1	Ja1_S2_TRINITY_DN10810_c0_g1_i1	sp|P92519|M810_ARATH^sp|P92519|M810_ARATH^Q:63-461,H:93-225^42.105%ID^E:1.89e-33^.^.	.	Ja1_S2_TRINITY_DN10810_c0_g1::Ja1_S2_TRINITY_DN10810_c0_g1_i1::g.66::m.66	168-509[+]	M810_ARATH^M810_ARATH^Q:1-98,H:128-225^42.857%ID^E:7.82e-25^RecName: Full=Uncharacterized mitochondrial protein AtMg00810;^Eukaryota; Viridiplantae; Streptophyta; Embryophyta; Tracheophyta; Spermatophyta; Magnoliopsida; eudicotyledons; Gunneridae; Pentapetalae; rosids; malvids; Brassicales; Brassicaceae; Camelineae; Arabidopsis	.	.	.	COG2801^Retrotransposon protein	KEGG:ath:ArthMp070	.	GO:0005739^cellular_component^mitochondrion	.	.	.
Ja1_S2_TRINITY_DN10828_c0_g1	Ja1_S2_TRINITY_DN10828_c0_g1_i1	sp|P0C5E2|LRL12_ARATH^sp|P0C5E2|LRL12_ARATH^Q:183-491,H:257-370^41.228%ID^E:6.91e-18^.^.	.	Ja1_S2_TRINITY_DN10828_c0_g1::Ja1_S2_TRINITY_DN10828_c0_g1_i1::g.67::m.67	3-500[+]	LRL12_ARATH^LRL12_ARATH^Q:7-163,H:236-370^36.076%ID^E:7.51e-20^RecName: Full=LEAF RUST 10 DISEASE-RESISTANCE LOCUS RECEPTOR-LIKE PROTEIN KINASE-like 1.2 {ECO:0000303|PubMed:12805585};^Eukaryota; Viridiplantae; Streptophyta; Embryophyta; Tracheophyta; Spermatophyta; Magnoliopsida; eudicotyledons; Gunneridae; Pentapetalae; rosids; malvids; Brassicales; Brassicaceae; Camelineae; Arabidopsis	.	.	ExpAA=22.69^PredHel=1^Topology=o36-58i	COG0515^Serine Threonine protein kinase	KEGG:ath:AT1G18390	.	GO:0016021^cellular_component^integral component of membrane`GO:0005886^cellular_component^plasma membrane`GO:0005524^molecular_function^ATP binding`GO:0016301^molecular_function^kinase activity`GO:0030247^molecular_function^polysaccharide binding`GO:0004674^molecular_function^protein serine/threonine kinase activity`GO:0071215^biological_process^cellular response to abscisic acid stimulus`GO:004…	.	.	.
Ja1_S2_TRINITY_DN10816_c0_g1	Ja1_S2_TRINITY_DN10816_c0_g1_i1	.	.	.	.	.	.	.	.	.	.	.	.	.	.	.
Ja1_S2_TRINITY_DN10880_c0_g1	Ja1_S2_TRINITY_DN10880_c0_g1_i1	sp|Q41050|OEP16_PEA^sp|Q41050|OEP16_PEA^Q:506-793,H:52-146^68.75%ID^E:4.79e-33^.^.`sp|Q41050|OEP16_PEA^sp|Q41050|OEP16_PEA^Q:56-259,H:1-68^55.882%ID^E:2.46e-15^.^.	.	.	.	.	.	.	.	.	.	.	.	.	.	.
Ja1_S2_TRINITY_DN10880_c0_g1	Ja1_S2_TRINITY_DN10880_c0_g1_i2	sp|Q41050|OEP16_PEA^sp|Q41050|OEP16_PEA^Q:56-493,H:1-146^69.863%ID^E:1.06e-60^.^.	.	Ja1_S2_TRINITY_DN10880_c0_g1::Ja1_S2_TRINITY_DN10880_c0_g1_i2::g.68::m.68	56-496[+]	OEP16_PEA^OEP16_PEA^Q:1-146,H:1-146^69.863%ID^E:2.48e-64^RecName: Full=Outer envelope pore protein 16, chloroplastic;^Eukaryota; Viridiplantae; Streptophyta; Embryophyta; Tracheophyta; Spermatophyta; Magnoliopsida; eudicotyledons; Gunneridae; Pentapetalae; rosids; fabids; Fabales; Fabaceae; Papilionoideae; 50 kb inversion clade; NPAAA clade; Hologalegina; IRL clade; Fabeae; Pisum	PF02466.19^Tim17^Tim17/Tim22/Tim23/Pmp24 family^59-136^E:8.9e-13	.	.	.	.	.	GO:0009707^cellular_component^chloroplast outer membrane`GO:0034426^cellular_component^etioplast membrane`GO:0046930^cellular_component^pore complex`GO:0015288^molecular_function^porin activity`GO:0042803^molecular_function^protein homodimerization activity`GO:0006811^biological_process^ion transport`GO:0045037^biological_process^protein import into chloroplast stroma	.	.	.
Ja1_S2_TRINITY_DN10861_c0_g1	Ja1_S2_TRINITY_DN10861_c0_g1_i1	.	.	.	.	.	.	.	.	.	.	.	.	.	.	.
Ja1_S2_TRINITY_DN10839_c0_g1	Ja1_S2_TRINITY_DN10839_c0_g1_i1	sp|O22797|GLTP1_ARATH^sp|O22797|GLTP1_ARATH^Q:259-459,H:131-197^61.194%ID^E:2.26e-39^.^.`sp|O22797|GLTP1_ARATH^sp|O22797|GLTP1_ARATH^Q:38-265,H:57-132^63.158%ID^E:2.26e-39^.^.	.	.	.	.	.	.	.	.	.	.	.	.	.	.
Ja1_S2_TRINITY_DN10832_c0_g1	Ja1_S2_TRINITY_DN10832_c0_g1_i1	.	.	Ja1_S2_TRINITY_DN10832_c0_g1::Ja1_S2_TRINITY_DN10832_c0_g1_i1::g.70::m.70	2-307[+]	.	.	.	.	.	.	.	.	.	.	.
Ja1_S2_TRINITY_DN10847_c0_g1	Ja1_S2_TRINITY_DN10847_c0_g1_i1	sp|Q658G7|SIK1_ORYSJ^sp|Q658G7|SIK1_ORYSJ^Q:3-494,H:223-386^85.976%ID^E:6.89e-86^.^.`sp|Q658G7|SIK1_ORYSJ^sp|Q658G7|SIK1_ORYSJ^Q:6-491,H:367-529^38.65%ID^E:1.15e-24^.^.`sp|Q658G7|SIK1_ORYSJ^sp|Q658G7|SIK1_ORYSJ^Q:3-482,H:103-286^40%ID^E:6.52e-24^.^.`sp|Q658G7|SIK1_ORYSJ^sp|Q658G7|SIK1_ORYSJ^Q:105-401,H:89-188^46%ID^E:3.93e-13^.^.`sp|Q658G7|SIK1_ORYSJ^sp|Q658G7|SIK1_ORYSJ^Q:246-485,H:89-168^46.25%…	.	Ja1_S2_TRINITY_DN10847_c0_g1::Ja1_S2_TRINITY_DN10847_c0_g1_i1::g.71::m.71	3-494[+]	SIK1_ORYSJ^SIK1_ORYSJ^Q:1-164,H:223-386^85.976%ID^E:3.09e-91^RecName: Full=LRR receptor-like serine/threonine-protein kinase SIK1 {ECO:0000305};^Eukaryota; Viridiplantae; Streptophyta; Embryophyta; Tracheophyta; Spermatophyta; Magnoliopsida; Liliopsida; Poales; Poaceae; BOP clade; Oryzoideae; Oryzeae; Oryzinae; Oryza; Oryza sativa`SIK1_ORYSJ^SIK1_ORYSJ^Q:2-163,H:367-529^38.65%ID^E:2.98e-27^RecNam…	PF00560.33^LRR_1^Leucine Rich Repeat^2-20^E:23`PF13516.6^LRR_6^Leucine Rich repeat^2-11^E:270`PF13516.6^LRR_6^Leucine Rich repeat^19-36^E:0.04`PF00560.33^LRR_1^Leucine Rich Repeat^24-43^E:8.8`PF00560.33^LRR_1^Leucine Rich Repeat^48-62^E:200`PF13516.6^LRR_6^Leucine Rich repeat^48-59^E:93`PF00560.33^LRR_1^Leucine Rich Repeat^71-91^E:15`PF13516.6^LRR_6^Leucine Rich repeat^72-80^E:220`PF00560.33^LRR_…	.	.	COG0515^Serine Threonine protein kinase`COG4886^leucine Rich Repeat	KEGG:osa:4340000`KO:K20718	.	GO:0016021^cellular_component^integral component of membrane`GO:0005886^cellular_component^plasma membrane`GO:0005524^molecular_function^ATP binding`GO:0004674^molecular_function^protein serine/threonine kinase activity	GO:0005515^molecular_function^protein binding	.	.
Ja1_S2_TRINITY_DN10848_c0_g1	Ja1_S2_TRINITY_DN10848_c0_g1_i1	.	.	.	.	.	.	.	.	.	.	.	.	.	.	.
Ja1_S2_TRINITY_DN10871_c0_g1	Ja1_S2_TRINITY_DN10871_c0_g1_i1	.	.	.	.	.	.	.	.	.	.	.	.	.	.	.
Ja1_S2_TRINITY_DN10867_c0_g1	Ja1_S2_TRINITY_DN10867_c0_g1_i1	.	.	Ja1_S2_TRINITY_DN10867_c0_g1::Ja1_S2_TRINITY_DN10867_c0_g1_i1::g.72::m.72	2-304[+]	.	.	.	.	.	.	.	.	.	.	.
Ja1_S2_TRINITY_DN10867_c0_g1	Ja1_S2_TRINITY_DN10867_c0_g1_i2	.	.	Ja1_S2_TRINITY_DN10867_c0_g1::Ja1_S2_TRINITY_DN10867_c0_g1_i2::g.73::m.73	1-324[+]	.	.	.	.	.	.	.	.	.	.	.
Ja1_S2_TRINITY_DN10852_c0_g1	Ja1_S2_TRINITY_DN10852_c0_g1_i1	sp|Q0J4P2|HSP81_ORYSJ^sp|Q0J4P2|HSP81_ORYSJ^Q:21-215,H:450-523^68.919%ID^E:3.67e-23^.^.	.	.	.	.	.	.	.	.	.	.	.	.	.	.
Ja1_S2_TRINITY_DN10837_c0_g1	Ja1_S2_TRINITY_DN10837_c0_g1_i1	sp|Q9S9U1|LRK71_ARATH^sp|Q9S9U1|LRK71_ARATH^Q:90-1904,H:17-622^59.18%ID^E:0^.^.	.	Ja1_S2_TRINITY_DN10837_c0_g1::Ja1_S2_TRINITY_DN10837_c0_g1_i1::g.74::m.74	3-2126[+]	LRK71_ARATH^LRK71_ARATH^Q:30-689,H:17-667^56.992%ID^E:0^RecName: Full=L-type lectin-domain containing receptor kinase VII.1;^Eukaryota; Viridiplantae; Streptophyta; Embryophyta; Tracheophyta; Spermatophyta; Magnoliopsida; eudicotyledons; Gunneridae; Pentapetalae; rosids; malvids; Brassicales; Brassicaceae; Camelineae; Arabidopsis	PF00139.19^Lectin_legB^Legume lectin domain^34-274^E:1.2e-60`PF00069.25^Pkinase^Protein kinase domain^363-630^E:2.9e-47`PF07714.17^Pkinase_Tyr^Protein tyrosine kinase^365-632^E:1.6e-44	.	ExpAA=62.44^PredHel=1^Topology=o303-325i	COG0515^Serine Threonine protein kinase	KEGG:ath:AT4G04960	.	GO:0016021^cellular_component^integral component of membrane`GO:0005886^cellular_component^plasma membrane`GO:0005524^molecular_function^ATP binding`GO:0030246^molecular_function^carbohydrate binding`GO:0004674^molecular_function^protein serine/threonine kinase activity	GO:0030246^molecular_function^carbohydrate binding`GO:0004672^molecular_function^protein kinase activity`GO:0005524^molecular_function^ATP binding`GO:0006468^biological_process^protein phosphorylation	.	.
Ja1_S2_TRINITY_DN10837_c0_g1	Ja1_S2_TRINITY_DN10837_c0_g1_i2	sp|Q9S9U1|LRK71_ARATH^sp|Q9S9U1|LRK71_ARATH^Q:90-605,H:17-186^54.023%ID^E:2.58e-43^.^.	.	Ja1_S2_TRINITY_DN10837_c0_g1::Ja1_S2_TRINITY_DN10837_c0_g1_i2::g.75::m.75	3-632[+]	LRK71_ARATH^LRK71_ARATH^Q:30-201,H:17-186^55.747%ID^E:3.21e-54^RecName: Full=L-type lectin-domain containing receptor kinase VII.1;^Eukaryota; Viridiplantae; Streptophyta; Embryophyta; Tracheophyta; Spermatophyta; Magnoliopsida; eudicotyledons; Gunneridae; Pentapetalae; rosids; malvids; Brassicales; Brassicaceae; Camelineae; Arabidopsis	PF00139.19^Lectin_legB^Legume lectin domain^34-185^E:4.2e-35	.	.	COG0515^Serine Threonine protein kinase	KEGG:ath:AT4G04960	.	GO:0016021^cellular_component^integral component of membrane`GO:0005886^cellular_component^plasma membrane`GO:0005524^molecular_function^ATP binding`GO:0030246^molecular_function^carbohydrate binding`GO:0004674^molecular_function^protein serine/threonine kinase activity	GO:0030246^molecular_function^carbohydrate binding	.	.
Ja1_S2_TRINITY_DN10837_c0_g1	Ja1_S2_TRINITY_DN10837_c0_g1_i3	.	.	Ja1_S2_TRINITY_DN10837_c0_g1::Ja1_S2_TRINITY_DN10837_c0_g1_i3::g.76::m.76	3-326[+]	LRK71_ARATH^LRK71_ARATH^Q:7-89,H:595-667^39.759%ID^E:2.25e-09^RecName: Full=L-type lectin-domain containing receptor kinase VII.1;^Eukaryota; Viridiplantae; Streptophyta; Embryophyta; Tracheophyta; Spermatophyta; Magnoliopsida; eudicotyledons; Gunneridae; Pentapetalae; rosids; malvids; Brassicales; Brassicaceae; Camelineae; Arabidopsis	.	.	.	COG0515^Serine Threonine protein kinase	KEGG:ath:AT4G04960	.	GO:0016021^cellular_component^integral component of membrane`GO:0005886^cellular_component^plasma membrane`GO:0005524^molecular_function^ATP binding`GO:0030246^molecular_function^carbohydrate binding`GO:0004674^molecular_function^protein serine/threonine kinase activity	.	.	.
Ja1_S2_TRINITY_DN10841_c0_g1	Ja1_S2_TRINITY_DN10841_c0_g1_i1	sp|Q9LTV8|PP224_ARATH^sp|Q9LTV8|PP224_ARATH^Q:2-229,H:492-567^65.789%ID^E:1.67e-29^.^.`sp|Q9LTV8|PP224_ARATH^sp|Q9LTV8|PP224_ARATH^Q:225-410,H:583-669^32.955%ID^E:1.67e-29^.^.	.	.	.	.	.	.	.	.	.	.	.	.	.	.
Ja1_S2_TRINITY_DN10870_c0_g1	Ja1_S2_TRINITY_DN10870_c0_g1_i1	.	.	.	.	.	.	.	.	.	.	.	.	.	.	.
Ja1_S2_TRINITY_DN10843_c0_g1	Ja1_S2_TRINITY_DN10843_c0_g1_i1	.	.	.	.	.	.	.	.	.	.	.	.	.	.	.
Ja1_S2_TRINITY_DN10843_c0_g1	Ja1_S2_TRINITY_DN10843_c0_g1_i2	.	.	.	.	.	.	.	.	.	.	.	.	.	.	.
Ja1_S2_TRINITY_DN10815_c0_g1	Ja1_S2_TRINITY_DN10815_c0_g1_i1	sp|P51424|RL391_ARATH^sp|P51424|RL391_ARATH^Q:48-200,H:1-51^96.078%ID^E:2.08e-29^.^.	.	.	.	.	.	.	.	.	.	.	.	.	.	.
Ja1_S2_TRINITY_DN10835_c0_g1	Ja1_S2_TRINITY_DN10835_c0_g1_i1	sp|Q9UUH7|GYP7_SCHPO^sp|Q9UUH7|GYP7_SCHPO^Q:313-495,H:374-436^44.444%ID^E:2.05e-08^.^.	.	.	.	.	.	.	.	.	.	.	.	.	.	.
Ja1_S2_TRINITY_DN10845_c0_g1	Ja1_S2_TRINITY_DN10845_c0_g1_i1	sp|X2ESR4|T4149_TANPA^sp|X2ESR4|T4149_TANPA^Q:1-897,H:188-484^59%ID^E:8.28e-130^.^.	.	Ja1_S2_TRINITY_DN10845_c0_g1::Ja1_S2_TRINITY_DN10845_c0_g1_i1::g.77::m.77	1-903[+]	T4149_TANPA^T4149_TANPA^Q:1-299,H:188-484^59%ID^E:7.46e-130^RecName: Full=Cytochrome P450 Tp4149 {ECO:0000312|EMBL:AHM24034.1};^Eukaryota; Viridiplantae; Streptophyta; Embryophyta; Tracheophyta; Spermatophyta; Magnoliopsida; eudicotyledons; Gunneridae; Pentapetalae; asterids; campanulids; Asterales; Asteraceae; Asteroideae; Anthemideae; Anthemidinae; Tanacetum	PF00067.22^p450^Cytochrome P450^14-295^E:8e-68	.	.	.	.	.	GO:0016021^cellular_component^integral component of membrane`GO:0020037^molecular_function^heme binding`GO:0005506^molecular_function^iron ion binding`GO:0004497^molecular_function^monooxygenase activity`GO:0016705^molecular_function^oxidoreductase activity, acting on paired donors, with incorporation or reduction of molecular oxygen`GO:0016114^biological_process^terpenoid biosynthetic process	GO:0005506^molecular_function^iron ion binding`GO:0016705^molecular_function^oxidoreductase activity, acting on paired donors, with incorporation or reduction of molecular oxygen`GO:0020037^molecular_function^heme binding`GO:0055114^biological_process^oxidation-reduction process	.	.
Ja1_S2_TRINITY_DN10890_c0_g1	Ja1_S2_TRINITY_DN10890_c0_g1_i1	.	.	.	.	.	.	.	.	.	.	.	.	.	.	.
Ja1_S2_TRINITY_DN10890_c1_g1	Ja1_S2_TRINITY_DN10890_c1_g1_i1	.	.	.	.	.	.	.	.	.	.	.	.	.	.	.
Ja1_S2_TRINITY_DN10868_c0_g1	Ja1_S2_TRINITY_DN10868_c0_g1_i1	.	.	.	.	.	.	.	.	.	.	.	.	.	.	.
Ja1_S2_TRINITY_DN10811_c0_g1	Ja1_S2_TRINITY_DN10811_c0_g1_i1	.	.	Ja1_S2_TRINITY_DN10811_c0_g1::Ja1_S2_TRINITY_DN10811_c0_g1_i1::g.79::m.79	151-582[+]	.	.	.	.	.	.	.	.	.	.	.
Ja1_S2_TRINITY_DN10806_c0_g1	Ja1_S2_TRINITY_DN10806_c0_g1_i1	.	.	.	.	.	.	.	.	.	.	.	.	.	.	.
Ja1_S2_TRINITY_DN10821_c0_g1	Ja1_S2_TRINITY_DN10821_c0_g1_i1	sp|A0A2P1GIW7|SAT_CATRO^sp|A0A2P1GIW7|SAT_CATRO^Q:81-743,H:7-235^38.397%ID^E:2.34e-35^.^.	.	Ja1_S2_TRINITY_DN10821_c0_g1::Ja1_S2_TRINITY_DN10821_c0_g1_i1::g.80::m.80	3-758[+]	SAT_CATRO^SAT_CATRO^Q:27-247,H:7-235^38.397%ID^E:2.11e-35^RecName: Full=Stemmadenine O-acetyltransferase {ECO:0000303|PubMed:29511102};^Eukaryota; Viridiplantae; Streptophyta; Embryophyta; Tracheophyta; Spermatophyta; Magnoliopsida; eudicotyledons; Gunneridae; Pentapetalae; asterids; lamiids; Gentianales; Apocynaceae; Rauvolfioideae; Vinceae; Catharanthinae; Catharanthus	PF02458.15^Transferase^Transferase family^26-245^E:8.2e-44	.	.	.	.	.	GO:0016491^molecular_function^oxidoreductase activity`GO:0016747^molecular_function^transferase activity, transferring acyl groups other than amino-acyl groups`GO:0009820^biological_process^alkaloid metabolic process	GO:0016747^molecular_function^transferase activity, transferring acyl groups other than amino-acyl groups	.	.
Ja1_S2_TRINITY_DN10846_c0_g1	Ja1_S2_TRINITY_DN10846_c0_g1_i1	sp|Q9SKT7|NDB4_ARATH^sp|Q9SKT7|NDB4_ARATH^Q:3-932,H:295-582^68.387%ID^E:5.74e-151^.^.	.	Ja1_S2_TRINITY_DN10846_c0_g1::Ja1_S2_TRINITY_DN10846_c0_g1_i1::g.81::m.81	252-935[+]	NDB4_ARATH^NDB4_ARATH^Q:1-227,H:357-582^74.009%ID^E:4.19e-123^RecName: Full=External alternative NAD(P)H-ubiquinone oxidoreductase B4, mitochondrial;^Eukaryota; Viridiplantae; Streptophyta; Embryophyta; Tracheophyta; Spermatophyta; Magnoliopsida; eudicotyledons; Gunneridae; Pentapetalae; rosids; malvids; Brassicales; Brassicaceae; Camelineae; Arabidopsis	.	.	.	COG1252^Nadh dehydrogenase	KEGG:ath:AT2G20800`KO:K17871	.	GO:0031314^cellular_component^extrinsic component of mitochondrial inner membrane`GO:0005758^cellular_component^mitochondrial intermembrane space`GO:0005739^cellular_component^mitochondrion`GO:0005777^cellular_component^peroxisome`GO:0009536^cellular_component^plastid`GO:0005509^molecular_function^calcium ion binding`GO:0016491^molecular_function^oxidoreductase activity`GO:0055114^biological_proc…	.	.	.
Ja1_S2_TRINITY_DN10846_c0_g1	Ja1_S2_TRINITY_DN10846_c0_g1_i2	sp|Q9SKT7|NDB4_ARATH^sp|Q9SKT7|NDB4_ARATH^Q:3-869,H:295-582^73.356%ID^E:1.41e-155^.^.	.	Ja1_S2_TRINITY_DN10846_c0_g1::Ja1_S2_TRINITY_DN10846_c0_g1_i2::g.82::m.82	3-872[+]	NDB4_ARATH^NDB4_ARATH^Q:1-289,H:295-582^73.356%ID^E:9.44e-157^RecName: Full=External alternative NAD(P)H-ubiquinone oxidoreductase B4, mitochondrial;^Eukaryota; Viridiplantae; Streptophyta; Embryophyta; Tracheophyta; Spermatophyta; Magnoliopsida; eudicotyledons; Gunneridae; Pentapetalae; rosids; malvids; Brassicales; Brassicaceae; Camelineae; Arabidopsis	PF07992.14^Pyr_redox_2^Pyridine nucleotide-disulphide oxidoreductase^1-93^E:8.5e-13	.	.	COG1252^Nadh dehydrogenase	KEGG:ath:AT2G20800`KO:K17871	.	GO:0031314^cellular_component^extrinsic component of mitochondrial inner membrane`GO:0005758^cellular_component^mitochondrial intermembrane space`GO:0005739^cellular_component^mitochondrion`GO:0005777^cellular_component^peroxisome`GO:0009536^cellular_component^plastid`GO:0005509^molecular_function^calcium ion binding`GO:0016491^molecular_function^oxidoreductase activity`GO:0055114^biological_proc…	GO:0016491^molecular_function^oxidoreductase activity`GO:0055114^biological_process^oxidation-reduction process	.	.
Ja1_S2_TRINITY_DN10874_c0_g1	Ja1_S2_TRINITY_DN10874_c0_g1_i1	.	.	.	.	.	.	.	.	.	.	.	.	.	.	.
Ja1_S2_TRINITY_DN10855_c0_g1	Ja1_S2_TRINITY_DN10855_c0_g1_i1	sp|O81832|Y4729_ARATH^sp|O81832|Y4729_ARATH^Q:1-927,H:262-519^40.777%ID^E:7.37e-73^.^.	.	Ja1_S2_TRINITY_DN10855_c0_g1::Ja1_S2_TRINITY_DN10855_c0_g1_i1::g.83::m.83	1-927[+]	Y4729_ARATH^Y4729_ARATH^Q:1-309,H:262-519^40.777%ID^E:6.64e-73^RecName: Full=G-type lectin S-receptor-like serine/threonine-protein kinase At4g27290;^Eukaryota; Viridiplantae; Streptophyta; Embryophyta; Tracheophyta; Spermatophyta; Magnoliopsida; eudicotyledons; Gunneridae; Pentapetalae; rosids; malvids; Brassicales; Brassicaceae; Camelineae; Arabidopsis	PF00954.20^S_locus_glycop^S-locus glycoprotein domain^2-55^E:5.1e-12`PF08276.11^PAN_2^PAN-like domain^84-151^E:5e-18	.	ExpAA=22.32^PredHel=1^Topology=o190-212i	COG0515^Serine Threonine protein kinase	KEGG:ath:AT4G27290	.	GO:0005886^cellular_component^plasma membrane`GO:0005524^molecular_function^ATP binding`GO:0005516^molecular_function^calmodulin binding`GO:0030246^molecular_function^carbohydrate binding`GO:0004674^molecular_function^protein serine/threonine kinase activity`GO:0006468^biological_process^protein phosphorylation`GO:0048544^biological_process^recognition of pollen	GO:0048544^biological_process^recognition of pollen	.	.
Ja1_S2_TRINITY_DN10817_c0_g1	Ja1_S2_TRINITY_DN10817_c0_g1_i1	.	.	Ja1_S2_TRINITY_DN10817_c0_g1::Ja1_S2_TRINITY_DN10817_c0_g1_i1::g.84::m.84	3-551[+]	.	.	.	.	.	.	.	.	.	.	.
Ja1_S2_TRINITY_DN10840_c0_g1	Ja1_S2_TRINITY_DN10840_c0_g1_i1	sp|Q8H6H2|PHT14_ORYSJ^sp|Q8H6H2|PHT14_ORYSJ^Q:15-116,H:496-534^64.103%ID^E:6.12e-07^.^.	.	.	.	.	.	.	.	.	.	.	.	.	.	.
Ja1_S2_TRINITY_DN10863_c0_g1	Ja1_S2_TRINITY_DN10863_c0_g1_i1	sp|Q9LNU1|CRSP_ARATH^sp|Q9LNU1|CRSP_ARATH^Q:11-430,H:388-527^52.857%ID^E:5.32e-41^.^.	.	Ja1_S2_TRINITY_DN10863_c0_g1::Ja1_S2_TRINITY_DN10863_c0_g1_i1::g.85::m.85	2-430[+]	CRSP_ARATH^CRSP_ARATH^Q:4-143,H:388-527^52.857%ID^E:4.79e-41^RecName: Full=CO(2)-response secreted protease {ECO:0000303|PubMed:25043023};^Eukaryota; Viridiplantae; Streptophyta; Embryophyta; Tracheophyta; Spermatophyta; Magnoliopsida; eudicotyledons; Gunneridae; Pentapetalae; rosids; malvids; Brassicales; Brassicaceae; Camelineae; Arabidopsis	PF02225.22^PA^PA domain^12-77^E:2.2e-07`PF00082.22^Peptidase_S8^Subtilase family^87-142^E:2.3e-06	.	.	COG1404^peptidase (S8 and S53, subtilisin, kexin, sedolisin	KEGG:ath:AT1G20160	.	GO:0048046^cellular_component^apoplast`GO:0005618^cellular_component^cell wall`GO:0004252^molecular_function^serine-type endopeptidase activity`GO:0008236^molecular_function^serine-type peptidase activity`GO:1900425^biological_process^negative regulation of defense response to bacterium`GO:2000122^biological_process^negative regulation of stomatal complex development`GO:0006508^biological_process…	GO:0004252^molecular_function^serine-type endopeptidase activity`GO:0006508^biological_process^proteolysis	.	.
Ja1_S2_TRINITY_DN10863_c0_g2	Ja1_S2_TRINITY_DN10863_c0_g2_i1	.	.	.	.	.	.	.	.	.	.	.	.	.	.	.
Ja1_S2_TRINITY_DN10895_c0_g1	Ja1_S2_TRINITY_DN10895_c0_g1_i1	sp|Q6YVJ0|NCED1_ORYSJ^sp|Q6YVJ0|NCED1_ORYSJ^Q:248-757,H:119-293^26.984%ID^E:1.48e-07^.^.	.	Ja1_S2_TRINITY_DN10895_c0_g1::Ja1_S2_TRINITY_DN10895_c0_g1_i1::g.86::m.86	83-757[+]	CCD1_PEA^CCD1_PEA^Q:49-201,H:18-153^28.105%ID^E:2.75e-07^RecName: Full=Carotenoid 9,10(9',10')-cleavage dioxygenase 1;^Eukaryota; Viridiplantae; Streptophyta; Embryophyta; Tracheophyta; Spermatophyta; Magnoliopsida; eudicotyledons; Gunneridae; Pentapetalae; rosids; fabids; Fabales; Fabaceae; Papilionoideae; 50 kb inversion clade; NPAAA clade; Hologalegina; IRL clade; Fabeae; Pisum	PF03055.15^RPE65^Retinal pigment epithelial membrane protein^95-224^E:5.5e-17	.	.	.	.	.	GO:0046872^molecular_function^metal ion binding`GO:0016702^molecular_function^oxidoreductase activity, acting on single donors with incorporation of molecular oxygen, incorporation of two atoms of oxygen	GO:0016702^molecular_function^oxidoreductase activity, acting on single donors with incorporation of molecular oxygen, incorporation of two atoms of oxygen`GO:0055114^biological_process^oxidation-reduction process	.	.
Ja1_S2_TRINITY_DN10850_c0_g1	Ja1_S2_TRINITY_DN10850_c0_g1_i1	sp|Q9SHJ3|CALS7_ARATH^sp|Q9SHJ3|CALS7_ARATH^Q:2-445,H:1784-1930^79.054%ID^E:1.41e-73^.^.	.	.	.	.	.	.	.	.	.	.	.	.	.	.
Ja1_S2_TRINITY_DN10836_c0_g1	Ja1_S2_TRINITY_DN10836_c0_g1_i1	sp|P0CT40|TF29_SCHPO^sp|P0CT40|TF29_SCHPO^Q:267-446,H:941-1000^41.667%ID^E:8.92e-07^.^.	.	.	.	.	.	.	.	.	.	.	.	.	.	.
Ja1_S2_TRINITY_DN10836_c0_g2	Ja1_S2_TRINITY_DN10836_c0_g2_i1	sp|P04323|POL3_DROME^sp|P04323|POL3_DROME^Q:11-298,H:546-641^40.625%ID^E:1.17e-13^.^.	.	Ja1_S2_TRINITY_DN10836_c0_g2::Ja1_S2_TRINITY_DN10836_c0_g2_i1::g.88::m.88	2-301[+]	POL3_DROME^POL3_DROME^Q:4-99,H:546-641^40.625%ID^E:1.05e-13^RecName: Full=Retrovirus-related Pol polyprotein from transposon 17.6;^Eukaryota; Metazoa; Ecdysozoa; Arthropoda; Hexapoda; Insecta; Pterygota; Neoptera; Holometabola; Diptera; Brachycera; Muscomorpha; Ephydroidea; Drosophilidae; Drosophila; Sophophora	PF17917.1^RT_RNaseH^RNase H-like domain found in reverse transcriptase^4-61^E:8.1e-11	.	.	.	.	.	GO:0004190^molecular_function^aspartic-type endopeptidase activity`GO:0004519^molecular_function^endonuclease activity`GO:0003676^molecular_function^nucleic acid binding`GO:0003964^molecular_function^RNA-directed DNA polymerase activity`GO:0015074^biological_process^DNA integration	.	.	.
Ja1_S2_TRINITY_DN10853_c0_g1	Ja1_S2_TRINITY_DN10853_c0_g1_i1	.	.	.	.	.	.	.	.	.	.	.	.	.	.	.
Ja1_S2_TRINITY_DN10886_c0_g1	Ja1_S2_TRINITY_DN10886_c0_g1_i1	sp|Q38849|KAT2_ARATH^sp|Q38849|KAT2_ARATH^Q:143-24,H:658-696^65%ID^E:2.27e-08^.^.	.	.	.	.	.	.	.	.	.	.	.	.	.	.
Ja1_S2_TRINITY_DN10827_c0_g1	Ja1_S2_TRINITY_DN10827_c0_g1_i1	.	.	.	.	.	.	.	.	.	.	.	.	.	.	.
Ja1_S2_TRINITY_DN10869_c0_g1	Ja1_S2_TRINITY_DN10869_c0_g1_i1	.	.	Ja1_S2_TRINITY_DN10869_c0_g1::Ja1_S2_TRINITY_DN10869_c0_g1_i1::g.91::m.91	66-368[+]	.	.	.	.	.	.	.	.	.	.	.
Ja1_S2_TRINITY_DN10869_c0_g1	Ja1_S2_TRINITY_DN10869_c0_g1_i2	.	.	Ja1_S2_TRINITY_DN10869_c0_g1::Ja1_S2_TRINITY_DN10869_c0_g1_i2::g.93::m.93	66-431[+]	GATA9_ARATH^GATA9_ARATH^Q:17-122,H:2-99^39.815%ID^E:7.46e-09^RecName: Full=GATA transcription factor 9;^Eukaryota; Viridiplantae; Streptophyta; Embryophyta; Tracheophyta; Spermatophyta; Magnoliopsida; eudicotyledons; Gunneridae; Pentapetalae; rosids; malvids; Brassicales; Brassicaceae; Camelineae; Arabidopsis	.	.	.	COG5641^Transcription factor	KEGG:ath:AT4G32890	.	GO:0005634^cellular_component^nucleus`GO:0003700^molecular_function^DNA-binding transcription factor activity`GO:0043565^molecular_function^sequence-specific DNA binding`GO:0044212^molecular_function^transcription regulatory region DNA binding`GO:0008270^molecular_function^zinc ion binding`GO:0030154^biological_process^cell differentiation`GO:0007623^biological_process^circadian rhythm`GO:0045893…	.	.	.
Ja1_S2_TRINITY_DN10823_c0_g1	Ja1_S2_TRINITY_DN10823_c0_g1_i1	sp|B5YE95|PGK_DICT6^sp|B5YE95|PGK_DICT6^Q:302-589,H:4-103^39%ID^E:3.36e-07^.^.	.	Ja1_S2_TRINITY_DN10823_c0_g1::Ja1_S2_TRINITY_DN10823_c0_g1_i1::g.94::m.94	53-607[+]	PGK_DICT6^PGK_DICT6^Q:84-179,H:4-103^39%ID^E:2.62e-07^RecName: Full=Phosphoglycerate kinase {ECO:0000255|HAMAP-Rule:MF_00145};^Bacteria; Dictyoglomi; Dictyoglomales; Dictyoglomaceae; Dictyoglomus	PF00162.19^PGK^Phosphoglycerate kinase^93-174^E:1.4e-10	.	.	COG0126^phosphoglycerate kinase	KEGG:dth:DICTH_1003`KO:K00927	.	GO:0005737^cellular_component^cytoplasm`GO:0005524^molecular_function^ATP binding`GO:0004618^molecular_function^phosphoglycerate kinase activity`GO:0006096^biological_process^glycolytic process	GO:0004618^molecular_function^phosphoglycerate kinase activity`GO:0006096^biological_process^glycolytic process	.	.
Ja1_S2_TRINITY_DN10877_c0_g1	Ja1_S2_TRINITY_DN10877_c0_g1_i1	sp|Q9LJ45|CCU11_ARATH^sp|Q9LJ45|CCU11_ARATH^Q:47-580,H:2-180^64.246%ID^E:7.75e-75^.^.	.	Ja1_S2_TRINITY_DN10877_c0_g1::Ja1_S2_TRINITY_DN10877_c0_g1_i1::g.95::m.95	47-712[+]	CCU11_ARATH^CCU11_ARATH^Q:1-178,H:2-180^64.246%ID^E:7.73e-76^RecName: Full=Cyclin-U1-1;^Eukaryota; Viridiplantae; Streptophyta; Embryophyta; Tracheophyta; Spermatophyta; Magnoliopsida; eudicotyledons; Gunneridae; Pentapetalae; rosids; malvids; Brassicales; Brassicaceae; Camelineae; Arabidopsis	PF08613.11^Cyclin^Cyclin^54-160^E:8.8e-35`PF00134.23^Cyclin_N^Cyclin, N-terminal domain^67-160^E:1.4e-08	.	.	ENOG4111TTK^Cyclin-dependent protein kinase	KEGG:ath:AT3G21870	.	GO:0019901^molecular_function^protein kinase binding`GO:0007049^biological_process^cell cycle`GO:0051301^biological_process^cell division`GO:0000079^biological_process^regulation of cyclin-dependent protein serine/threonine kinase activity	GO:0019901^molecular_function^protein kinase binding`GO:0000079^biological_process^regulation of cyclin-dependent protein serine/threonine kinase activity	.	.
Ja1_S2_TRINITY_DN10873_c0_g1	Ja1_S2_TRINITY_DN10873_c0_g1_i1	.	.	.	.	.	.	.	.	.	.	.	.	.	.	.
Ja1_S2_TRINITY_DN10826_c0_g1	Ja1_S2_TRINITY_DN10826_c0_g1_i1	sp|Q9C7D7|CNIH1_ARATH^sp|Q9C7D7|CNIH1_ARATH^Q:113-280,H:1-56^60.714%ID^E:8.55e-28^.^.`sp|Q9C7D7|CNIH1_ARATH^sp|Q9C7D7|CNIH1_ARATH^Q:273-452,H:82-141^43.333%ID^E:8.55e-28^.^.	.	Ja1_S2_TRINITY_DN10826_c0_g1::Ja1_S2_TRINITY_DN10826_c0_g1_i1::g.96::m.96	2-313[+]	CNIH1_ARATH^CNIH1_ARATH^Q:38-93,H:1-56^60.714%ID^E:1.84e-21^RecName: Full=Protein cornichon homolog 1;^Eukaryota; Viridiplantae; Streptophyta; Embryophyta; Tracheophyta; Spermatophyta; Magnoliopsida; eudicotyledons; Gunneridae; Pentapetalae; rosids; malvids; Brassicales; Brassicaceae; Camelineae; Arabidopsis	PF03311.14^Cornichon^Cornichon protein^43-97^E:1.7e-16	.	ExpAA=27.52^PredHel=1^Topology=i25-47o	ENOG4111MWH^cornichon homolog	KEGG:ath:AT3G12180`KO:K20368	.	GO:0016021^cellular_component^integral component of membrane`GO:0016192^biological_process^vesicle-mediated transport	GO:0016192^biological_process^vesicle-mediated transport	.	.
Ja1_S2_TRINITY_DN10826_c0_g1	Ja1_S2_TRINITY_DN10826_c0_g1_i2	sp|Q9C7D7|CNIH1_ARATH^sp|Q9C7D7|CNIH1_ARATH^Q:137-304,H:1-56^60.714%ID^E:1.03e-27^.^.`sp|Q9C7D7|CNIH1_ARATH^sp|Q9C7D7|CNIH1_ARATH^Q:297-476,H:82-141^43.333%ID^E:1.03e-27^.^.	.	Ja1_S2_TRINITY_DN10826_c0_g1::Ja1_S2_TRINITY_DN10826_c0_g1_i2::g.97::m.97	2-337[+]	CNIH1_ARATH^CNIH1_ARATH^Q:46-101,H:1-56^60.714%ID^E:2.02e-21^RecName: Full=Protein cornichon homolog 1;^Eukaryota; Viridiplantae; Streptophyta; Embryophyta; Tracheophyta; Spermatophyta; Magnoliopsida; eudicotyledons; Gunneridae; Pentapetalae; rosids; malvids; Brassicales; Brassicaceae; Camelineae; Arabidopsis	PF03311.14^Cornichon^Cornichon protein^51-105^E:1.6e-16	.	ExpAA=44.67^PredHel=2^Topology=i25-47o51-73i	ENOG4111MWH^cornichon homolog	KEGG:ath:AT3G12180`KO:K20368	.	GO:0016021^cellular_component^integral component of membrane`GO:0016192^biological_process^vesicle-mediated transport	GO:0016192^biological_process^vesicle-mediated transport	.	.
Ja1_S2_TRINITY_DN10826_c0_g1	Ja1_S2_TRINITY_DN10826_c0_g1_i3	sp|Q9C7D7|CNIH1_ARATH^sp|Q9C7D7|CNIH1_ARATH^Q:113-388,H:1-92^56.522%ID^E:1.52e-35^.^.	.	.	.	.	.	.	.	.	.	.	.	.	.	.
Ja1_S2_TRINITY_DN10826_c0_g1	Ja1_S2_TRINITY_DN10826_c0_g1_i4	sp|Q9C7D7|CNIH1_ARATH^sp|Q9C7D7|CNIH1_ARATH^Q:137-412,H:1-92^56.522%ID^E:2.86e-35^.^.	.	Ja1_S2_TRINITY_DN10826_c0_g1::Ja1_S2_TRINITY_DN10826_c0_g1_i4::g.99::m.99	2-412[+]	CNIH1_ARATH^CNIH1_ARATH^Q:46-137,H:1-92^56.522%ID^E:8.76e-36^RecName: Full=Protein cornichon homolog 1;^Eukaryota; Viridiplantae; Streptophyta; Embryophyta; Tracheophyta; Spermatophyta; Magnoliopsida; eudicotyledons; Gunneridae; Pentapetalae; rosids; malvids; Brassicales; Brassicaceae; Camelineae; Arabidopsis	PF03311.14^Cornichon^Cornichon protein^51-137^E:2.2e-27	.	ExpAA=67.41^PredHel=3^Topology=i25-47o51-73i100-122o	ENOG4111MWH^cornichon homolog	KEGG:ath:AT3G12180`KO:K20368	.	GO:0016021^cellular_component^integral component of membrane`GO:0016192^biological_process^vesicle-mediated transport	GO:0016192^biological_process^vesicle-mediated transport	.	.
Ja1_S2_TRINITY_DN10826_c0_g1	Ja1_S2_TRINITY_DN10826_c0_g1_i5	sp|Q9C7D7|CNIH1_ARATH^sp|Q9C7D7|CNIH1_ARATH^Q:137-304,H:1-56^60.714%ID^E:1.08e-27^.^.`sp|Q9C7D7|CNIH1_ARATH^sp|Q9C7D7|CNIH1_ARATH^Q:297-476,H:82-141^43.333%ID^E:1.08e-27^.^.	.	Ja1_S2_TRINITY_DN10826_c0_g1::Ja1_S2_TRINITY_DN10826_c0_g1_i5::g.100::m.100	2-337[+]	CNIH1_ARATH^CNIH1_ARATH^Q:46-101,H:1-56^60.714%ID^E:2.02e-21^RecName: Full=Protein cornichon homolog 1;^Eukaryota; Viridiplantae; Streptophyta; Embryophyta; Tracheophyta; Spermatophyta; Magnoliopsida; eudicotyledons; Gunneridae; Pentapetalae; rosids; malvids; Brassicales; Brassicaceae; Camelineae; Arabidopsis	PF03311.14^Cornichon^Cornichon protein^51-105^E:1.6e-16	.	ExpAA=44.67^PredHel=2^Topology=i25-47o51-73i	ENOG4111MWH^cornichon homolog	KEGG:ath:AT3G12180`KO:K20368	.	GO:0016021^cellular_component^integral component of membrane`GO:0016192^biological_process^vesicle-mediated transport	GO:0016192^biological_process^vesicle-mediated transport	.	.
Ja1_S2_TRINITY_DN10826_c0_g1	Ja1_S2_TRINITY_DN10826_c0_g1_i6	sp|Q9C7D7|CNIH1_ARATH^sp|Q9C7D7|CNIH1_ARATH^Q:113-280,H:1-56^60.714%ID^E:8.18e-28^.^.`sp|Q9C7D7|CNIH1_ARATH^sp|Q9C7D7|CNIH1_ARATH^Q:273-452,H:82-141^43.333%ID^E:8.18e-28^.^.	.	Ja1_S2_TRINITY_DN10826_c0_g1::Ja1_S2_TRINITY_DN10826_c0_g1_i6::g.101::m.101	2-313[+]	CNIH1_ARATH^CNIH1_ARATH^Q:38-93,H:1-56^60.714%ID^E:1.84e-21^RecName: Full=Protein cornichon homolog 1;^Eukaryota; Viridiplantae; Streptophyta; Embryophyta; Tracheophyta; Spermatophyta; Magnoliopsida; eudicotyledons; Gunneridae; Pentapetalae; rosids; malvids; Brassicales; Brassicaceae; Camelineae; Arabidopsis	PF03311.14^Cornichon^Cornichon protein^43-97^E:1.7e-16	.	ExpAA=27.52^PredHel=1^Topology=i25-47o	ENOG4111MWH^cornichon homolog	KEGG:ath:AT3G12180`KO:K20368	.	GO:0016021^cellular_component^integral component of membrane`GO:0016192^biological_process^vesicle-mediated transport	GO:0016192^biological_process^vesicle-mediated transport	.	.
Ja1_S2_TRINITY_DN10887_c0_g1	Ja1_S2_TRINITY_DN10887_c0_g1_i1	.	.	.	.	.	.	.	.	.	.	.	.	.	.	.
Ja1_S2_TRINITY_DN10875_c0_g1	Ja1_S2_TRINITY_DN10875_c0_g1_i1	sp|O00370|LORF2_HUMAN^sp|O00370|LORF2_HUMAN^Q:210-857,H:530-741^29.091%ID^E:2.39e-23^.^.`sp|O00370|LORF2_HUMAN^sp|O00370|LORF2_HUMAN^Q:25-183,H:467-519^26.415%ID^E:2.39e-23^.^.`sp|O00370|LORF2_HUMAN^sp|O00370|LORF2_HUMAN^Q:935-1069,H:768-814^23.404%ID^E:2.39e-23^.^.	.	Ja1_S2_TRINITY_DN10875_c0_g1::Ja1_S2_TRINITY_DN10875_c0_g1_i1::g.102::m.102	465-932[+]	M1250_ARATH^M1250_ARATH^Q:29-134,H:15-119^34.906%ID^E:2.69e-13^RecName: Full=Uncharacterized mitochondrial protein AtMg01250;^Eukaryota; Viridiplantae; Streptophyta; Embryophyta; Tracheophyta; Spermatophyta; Magnoliopsida; eudicotyledons; Gunneridae; Pentapetalae; rosids; malvids; Brassicales; Brassicaceae; Camelineae; Arabidopsis	PF00078.27^RVT_1^Reverse transcriptase (RNA-dependent DNA polymerase)^5-143^E:4.3e-17	.	.	ENOG410Y65V^Retrotransposon protein	KEGG:ath:ArthMp102	.	GO:0005739^cellular_component^mitochondrion	.	.	.
Ja1_S2_TRINITY_DN10881_c0_g1	Ja1_S2_TRINITY_DN10881_c0_g1_i1	.	.	Ja1_S2_TRINITY_DN10881_c0_g1::Ja1_S2_TRINITY_DN10881_c0_g1_i1::g.104::m.104	1-564[+]	Y1154_ARATH^Y1154_ARATH^Q:32-188,H:11-157^25%ID^E:3.53e-06^RecName: Full=Probable serine/threonine-protein kinase At1g01540;^Eukaryota; Viridiplantae; Streptophyta; Embryophyta; Tracheophyta; Spermatophyta; Magnoliopsida; eudicotyledons; Gunneridae; Pentapetalae; rosids; malvids; Brassicales; Brassicaceae; Camelineae; Arabidopsis	.	.	ExpAA=22.87^PredHel=1^Topology=o47-69i	COG0515^Serine Threonine protein kinase	KEGG:ath:AT1G01540	.	GO:0016021^cellular_component^integral component of membrane`GO:0005886^cellular_component^plasma membrane`GO:0005524^molecular_function^ATP binding`GO:0004674^molecular_function^protein serine/threonine kinase activity`GO:0004675^molecular_function^transmembrane receptor protein serine/threonine kinase activity`GO:0046777^biological_process^protein autophosphorylation`GO:0006468^biological_proce…	.	.	.
Ja1_S2_TRINITY_DN10807_c0_g1	Ja1_S2_TRINITY_DN10807_c0_g1_i1	sp|O04682|PTI6_SOLLC^sp|O04682|PTI6_SOLLC^Q:145-789,H:9-230^49.356%ID^E:1.85e-45^.^.	.	Ja1_S2_TRINITY_DN10807_c0_g1::Ja1_S2_TRINITY_DN10807_c0_g1_i1::g.105::m.105	1-855[+]	PTI6_SOLLC^PTI6_SOLLC^Q:49-281,H:9-248^49.801%ID^E:6.72e-57^RecName: Full=Pathogenesis-related genes transcriptional activator PTI6;^Eukaryota; Viridiplantae; Streptophyta; Embryophyta; Tracheophyta; Spermatophyta; Magnoliopsida; eudicotyledons; Gunneridae; Pentapetalae; asterids; lamiids; Solanales; Solanaceae; Solanoideae; Solaneae; Solanum; Lycopersicon	PF00847.20^AP2^AP2 domain^137-185^E:2.2e-11	.	.	ENOG410YQGI^Pathogenesis-related genes transcriptional activator	KEGG:sly:544043`KO:K13434	.	GO:0005634^cellular_component^nucleus`GO:0003677^molecular_function^DNA binding`GO:0003700^molecular_function^DNA-binding transcription factor activity`GO:0006952^biological_process^defense response	GO:0003700^molecular_function^DNA-binding transcription factor activity`GO:0006355^biological_process^regulation of transcription, DNA-templated	.	.
Ja1_S2_TRINITY_DN10897_c0_g1	Ja1_S2_TRINITY_DN10897_c0_g1_i1	.	.	.	.	.	.	.	.	.	.	.	.	.	.	.
Ja1_S2_TRINITY_DN10897_c0_g2	Ja1_S2_TRINITY_DN10897_c0_g2_i1	.	.	.	.	.	.	.	.	.	.	.	.	.	.	.
Ja1_S2_TRINITY_DN10864_c0_g1	Ja1_S2_TRINITY_DN10864_c0_g1_i1	sp|Q9AQW1|REL2_ORYSJ^sp|Q9AQW1|REL2_ORYSJ^Q:137-739,H:323-527^33.659%ID^E:2.74e-29^.^.	.	Ja1_S2_TRINITY_DN10864_c0_g1::Ja1_S2_TRINITY_DN10864_c0_g1_i1::g.106::m.106	2-754[+]	REL2_ORYSJ^REL2_ORYSJ^Q:46-246,H:323-527^33.659%ID^E:4.27e-29^RecName: Full=Protein ROLLING AND ERECT LEAF 2 {ECO:0000303|PubMed:27473144};^Eukaryota; Viridiplantae; Streptophyta; Embryophyta; Tracheophyta; Spermatophyta; Magnoliopsida; Liliopsida; Poales; Poaceae; BOP clade; Oryzoideae; Oryzeae; Oryzinae; Oryza; Oryza sativa	PF04782.12^DUF632^Protein of unknown function (DUF632)^47-248^E:2e-71	.	.	ENOG410YACB^Protein of unknown function (DUF632)	KEGG:osa:4349394	.	GO:0005886^cellular_component^plasma membrane`GO:0030154^biological_process^cell differentiation`GO:0071249^biological_process^cellular response to nitrate`GO:0007275^biological_process^multicellular organism development	.	.	.
Ja1_S2_TRINITY_DN10809_c0_g1	Ja1_S2_TRINITY_DN10809_c0_g1_i1	.	.	.	.	.	.	.	.	.	.	.	.	.	.	.
Ja1_S2_TRINITY_DN10809_c0_g1	Ja1_S2_TRINITY_DN10809_c0_g1_i2	.	.	.	.	.	.	.	.	.	.	.	.	.	.	.
Ja1_S2_TRINITY_DN10851_c0_g1	Ja1_S2_TRINITY_DN10851_c0_g1_i1	sp|Q9SSM2|MDLL_ARATH^sp|Q9SSM2|MDLL_ARATH^Q:145-330,H:36-97^69.355%ID^E:1.8e-23^.^.	.	.	.	.	.	.	.	.	.	.	.	.	.	.
Ja1_S2_TRINITY_DN10898_c0_g1	Ja1_S2_TRINITY_DN10898_c0_g1_i1	sp|P10978|POLX_TOBAC^sp|P10978|POLX_TOBAC^Q:10-240,H:1249-1325^44.156%ID^E:3.84e-15^.^.	.	.	.	.	.	.	.	.	.	.	.	.	.	.
Ja1_S2_TRINITY_DN10898_c0_g2	Ja1_S2_TRINITY_DN10898_c0_g2_i1	sp|Q9ZT94|POLR2_ARATH^sp|Q9ZT94|POLR2_ARATH^Q:3-242,H:1374-1453^45%ID^E:7.69e-16^.^.	.	.	.	.	.	.	.	.	.	.	.	.	.	.
Ja1_S2_TRINITY_DN10878_c0_g1	Ja1_S2_TRINITY_DN10878_c0_g1_i1	sp|Q9C7S7|ERO1_ARATH^sp|Q9C7S7|ERO1_ARATH^Q:3-149,H:385-433^75.51%ID^E:6.78e-13^.^.	.	.	.	.	.	.	.	.	.	.	.	.	.	.
Ja1_S2_TRINITY_DN10896_c0_g1	Ja1_S2_TRINITY_DN10896_c0_g1_i1	sp|Q9M077|AUR1_ARATH^sp|Q9M077|AUR1_ARATH^Q:160-258,H:101-133^78.788%ID^E:1.34e-12^.^.`sp|Q9M077|AUR1_ARATH^sp|Q9M077|AUR1_ARATH^Q:356-454,H:134-164^66.667%ID^E:1.34e-12^.^.	.	.	.	.	.	.	.	.	.	.	.	.	.	.
Ja1_S2_TRINITY_DN10824_c0_g1	Ja1_S2_TRINITY_DN10824_c0_g1_i1	.	.	Ja1_S2_TRINITY_DN10824_c0_g1::Ja1_S2_TRINITY_DN10824_c0_g1_i1::g.107::m.107	1-681[+]	.	.	.	.	.	.	.	.	.	.	.
Ja1_S2_TRINITY_DN10819_c0_g1	Ja1_S2_TRINITY_DN10819_c0_g1_i1	sp|Q8LFM2|GASAA_ARATH^sp|Q8LFM2|GASAA_ARATH^Q:60-323,H:8-89^57.955%ID^E:2.98e-25^.^.	.	.	.	.	.	.	.	.	.	.	.	.	.	.
Ja1_S2_TRINITY_DN10825_c0_g1	Ja1_S2_TRINITY_DN10825_c0_g1_i1	.	.	.	.	.	.	.	.	.	.	.	.	.	.	.
Ja1_S2_TRINITY_DN10801_c0_g1	Ja1_S2_TRINITY_DN10801_c0_g1_i1	sp|Q9XIQ7|FBT7_ARATH^sp|Q9XIQ7|FBT7_ARATH^Q:119-1246,H:3-382^60.471%ID^E:1.09e-144^.^.	.	Ja1_S2_TRINITY_DN10801_c0_g1::Ja1_S2_TRINITY_DN10801_c0_g1_i1::g.109::m.109	77-1246[+]	FBT7_ARATH^FBT7_ARATH^Q:15-390,H:3-382^60.471%ID^E:3e-153^RecName: Full=Probable folate-biopterin transporter 7;^Eukaryota; Viridiplantae; Streptophyta; Embryophyta; Tracheophyta; Spermatophyta; Magnoliopsida; eudicotyledons; Gunneridae; Pentapetalae; rosids; malvids; Brassicales; Brassicaceae; Camelineae; Arabidopsis	PF03092.16^BT1^BT1 family^41-208^E:1.3e-46`PF13347.6^MFS_2^MFS/sugar transport protein^51-339^E:3.1e-10`PF03209.15^PUCC^PUCC protein^78-211^E:3.9e-07`PF03092.16^BT1^BT1 family^255-390^E:1.3e-30	.	ExpAA=189.02^PredHel=9^Topology=i33-55o93-115i122-144o164-186i193-212o249-271i278-297o312-334i343-365o	ENOG410XRKZ^BT1 family	KEGG:ath:AT1G64890	.	GO:0016021^cellular_component^integral component of membrane	.	.	.
Ja1_S2_TRINITY_DN10800_c0_g1	Ja1_S2_TRINITY_DN10800_c0_g1_i1	sp|Q9LW07|PGLR3_ARATH^sp|Q9LW07|PGLR3_ARATH^Q:163-405,H:24-101^48.148%ID^E:2.91e-18^.^.	.	Ja1_S2_TRINITY_DN10800_c0_g1::Ja1_S2_TRINITY_DN10800_c0_g1_i1::g.111::m.111	1-420[+]	PGLR3_ARATH^PGLR3_ARATH^Q:49-135,H:18-101^45.977%ID^E:1.88e-18^RecName: Full=Probable polygalacturonase At3g15720;^Eukaryota; Viridiplantae; Streptophyta; Embryophyta; Tracheophyta; Spermatophyta; Magnoliopsida; eudicotyledons; Gunneridae; Pentapetalae; rosids; malvids; Brassicales; Brassicaceae; Camelineae; Arabidopsis	.	.	ExpAA=21.68^PredHel=1^Topology=o20-42i	COG5434^Glycoside hydrolase family 28	KEGG:ath:AT3G15720`KO:K01184	.	GO:0031225^cellular_component^anchored component of membrane`GO:0046658^cellular_component^anchored component of plasma membrane`GO:0005576^cellular_component^extracellular region`GO:0009505^cellular_component^plant-type cell wall`GO:0004650^molecular_function^polygalacturonase activity`GO:0005975^biological_process^carbohydrate metabolic process`GO:0071555^biological_process^cell wall organizati…	.	.	.
Ja1_S2_TRINITY_DN4032_c0_g1	Ja1_S2_TRINITY_DN4032_c0_g1_i1	sp|Q9C5Y0|PLDD1_ARATH^sp|Q9C5Y0|PLDD1_ARATH^Q:28-321,H:198-292^61.224%ID^E:2.06e-31^.^.	.	Ja1_S2_TRINITY_DN4032_c0_g1::Ja1_S2_TRINITY_DN4032_c0_g1_i1::g.112::m.112	1-321[+]	PLDD1_ARATH^PLDD1_ARATH^Q:10-107,H:198-292^61.224%ID^E:1.85e-31^RecName: Full=Phospholipase D delta {ECO:0000303|PubMed:11891260};^Eukaryota; Viridiplantae; Streptophyta; Embryophyta; Tracheophyta; Spermatophyta; Magnoliopsida; eudicotyledons; Gunneridae; Pentapetalae; rosids; malvids; Brassicales; Brassicaceae; Camelineae; Arabidopsis	.	.	.	COG1502^Catalyzes the reversible phosphatidyl group transfer from one phosphatidylglycerol molecule to another to form cardiolipin (CL) (diphosphatidylglycerol) and glycerol (By similarity)	KEGG:ath:AT4G35790`KO:K01115	.	GO:0005886^cellular_component^plasma membrane`GO:0009506^cellular_component^plasmodesma`GO:0005773^cellular_component^vacuole`GO:0005509^molecular_function^calcium ion binding`GO:0070290^molecular_function^N-acylphosphatidylethanolamine-specific phospholipase D activity`GO:0004630^molecular_function^phospholipase D activity`GO:0016042^biological_process^lipid catabolic process`GO:0046473^biologic…	.	.	.
Ja1_S2_TRINITY_DN4024_c0_g1	Ja1_S2_TRINITY_DN4024_c0_g1_i1	.	.	Ja1_S2_TRINITY_DN4024_c0_g1::Ja1_S2_TRINITY_DN4024_c0_g1_i1::g.113::m.113	3-332[+]	.	.	.	.	.	.	.	.	.	.	.
Ja1_S2_TRINITY_DN4018_c0_g1	Ja1_S2_TRINITY_DN4018_c0_g1_i1	.	.	.	.	.	.	.	.	.	.	.	.	.	.	.
Ja1_S2_TRINITY_DN4045_c0_g1	Ja1_S2_TRINITY_DN4045_c0_g1_i1	sp|F4KHH8|RPS6C_ARATH^sp|F4KHH8|RPS6C_ARATH^Q:6-305,H:612-710^44%ID^E:3.14e-14^.^.	.	Ja1_S2_TRINITY_DN4045_c0_g1::Ja1_S2_TRINITY_DN4045_c0_g1_i1::g.115::m.115	3-305[+]	RPS6C_ARATH^RPS6C_ARATH^Q:2-101,H:612-710^44%ID^E:2.83e-14^RecName: Full=Disease resistance protein RPS6;^Eukaryota; Viridiplantae; Streptophyta; Embryophyta; Tracheophyta; Spermatophyta; Magnoliopsida; eudicotyledons; Gunneridae; Pentapetalae; rosids; malvids; Brassicales; Brassicaceae; Camelineae; Arabidopsis	PF00560.33^LRR_1^Leucine Rich Repeat^25-40^E:210`PF13516.6^LRR_6^Leucine Rich repeat^25-33^E:12000`PF13516.6^LRR_6^Leucine Rich repeat^47-58^E:3.7`PF00560.33^LRR_1^Leucine Rich Repeat^48-59^E:1.3`PF00560.33^LRR_1^Leucine Rich Repeat^75-92^E:10`PF13516.6^LRR_6^Leucine Rich repeat^75-82^E:240`PF13516.6^LRR_6^Leucine Rich repeat^94-101^E:750`PF00560.33^LRR_1^Leucine Rich Repeat^95-101^E:1900	.	.	COG4886^leucine Rich Repeat	KEGG:ath:AT5G46470	.	GO:0043531^molecular_function^ADP binding`GO:0005524^molecular_function^ATP binding`GO:0042742^biological_process^defense response to bacterium`GO:0007165^biological_process^signal transduction	GO:0005515^molecular_function^protein binding	.	.
Ja1_S2_TRINITY_DN4078_c0_g1	Ja1_S2_TRINITY_DN4078_c0_g1_i1	.	.	.	.	.	.	.	.	.	.	.	.	.	.	.
Ja1_S2_TRINITY_DN4056_c0_g1	Ja1_S2_TRINITY_DN4056_c0_g1_i1	sp|Q8W453|DIRL1_ARATH^sp|Q8W453|DIRL1_ARATH^Q:200-427,H:23-96^38.158%ID^E:4.6e-08^.^.	.	Ja1_S2_TRINITY_DN4056_c0_g1::Ja1_S2_TRINITY_DN4056_c0_g1_i1::g.116::m.116	131-451[+]	DIRL1_ARATH^DIRL1_ARATH^Q:30-99,H:29-96^40%ID^E:3.46e-09^RecName: Full=Putative lipid-transfer protein DIR1;^Eukaryota; Viridiplantae; Streptophyta; Embryophyta; Tracheophyta; Spermatophyta; Magnoliopsida; eudicotyledons; Gunneridae; Pentapetalae; rosids; malvids; Brassicales; Brassicaceae; Camelineae; Arabidopsis	PF14368.6^LTP_2^Probable lipid transfer^36-106^E:1.5e-09`PF00234.22^Tryp_alpha_amyl^Protease inhibitor/seed storage/LTP family^37-106^E:8e-08	.	ExpAA=21.61^PredHel=1^Topology=i7-29o	ENOG410YXDY^Lipid-transfer protein	KEGG:ath:AT5G48485	.	GO:0048046^cellular_component^apoplast`GO:0005783^cellular_component^endoplasmic reticulum`GO:0009506^cellular_component^plasmodesma`GO:0099503^cellular_component^secretory vesicle`GO:0005504^molecular_function^fatty acid binding`GO:0043621^molecular_function^protein self-association`GO:0008270^molecular_function^zinc ion binding`GO:0006869^biological_process^lipid transport`GO:0009627^biological…	.	.	.
Ja1_S2_TRINITY_DN4003_c0_g1	Ja1_S2_TRINITY_DN4003_c0_g1_i1	sp|Q9LY32|PMA7_ARATH^sp|Q9LY32|PMA7_ARATH^Q:2-979,H:590-918^70.303%ID^E:4.99e-147^.^.	.	Ja1_S2_TRINITY_DN4003_c0_g1::Ja1_S2_TRINITY_DN4003_c0_g1_i1::g.117::m.117	2-979[+]	PMA7_ARATH^PMA7_ARATH^Q:1-326,H:590-918^70.303%ID^E:4.47e-159^RecName: Full=ATPase 7, plasma membrane-type;^Eukaryota; Viridiplantae; Streptophyta; Embryophyta; Tracheophyta; Spermatophyta; Magnoliopsida; eudicotyledons; Gunneridae; Pentapetalae; rosids; malvids; Brassicales; Brassicaceae; Camelineae; Arabidopsis	.	.	ExpAA=105.89^PredHel=4^Topology=i56-78o120-142i203-225o235-254i	COG0474^P-type atpase	KEGG:ath:AT3G60330`KO:K01535	.	GO:0005623^cellular_component^cell`GO:0016021^cellular_component^integral component of membrane`GO:0005886^cellular_component^plasma membrane`GO:0005524^molecular_function^ATP binding`GO:0046872^molecular_function^metal ion binding`GO:0008553^molecular_function^proton-exporting ATPase activity, phosphorylative mechanism`GO:0120029^biological_process^proton export across plasma membrane`GO:1902600…	.	.	.
Ja1_S2_TRINITY_DN4063_c0_g1	Ja1_S2_TRINITY_DN4063_c0_g1_i1	sp|Q39818|HS22M_SOYBN^sp|Q39818|HS22M_SOYBN^Q:291-458,H:116-170^42.857%ID^E:4.15e-08^.^.	.	Ja1_S2_TRINITY_DN4063_c0_g1::Ja1_S2_TRINITY_DN4063_c0_g1_i1::g.119::m.119	3-458[+]	HS22M_SOYBN^HS22M_SOYBN^Q:97-152,H:116-170^42.857%ID^E:4.1e-08^RecName: Full=Heat shock 22 kDa protein, mitochondrial;^Eukaryota; Viridiplantae; Streptophyta; Embryophyta; Tracheophyta; Spermatophyta; Magnoliopsida; eudicotyledons; Gunneridae; Pentapetalae; rosids; fabids; Fabales; Fabaceae; Papilionoideae; 50 kb inversion clade; NPAAA clade; indigoferoid/millettioid clade; Phaseoleae; Glycine; S…	.	.	.	.	KEGG:gmx:547852`KO:K13993	.	GO:0005739^cellular_component^mitochondrion	.	.	.
Ja1_S2_TRINITY_DN4043_c0_g1	Ja1_S2_TRINITY_DN4043_c0_g1_i1	.	.	.	.	.	.	.	.	.	.	.	.	.	.	.
Ja1_S2_TRINITY_DN4068_c0_g1	Ja1_S2_TRINITY_DN4068_c0_g1_i1	sp|Q93ZQ3|PLP9_ARATH^sp|Q93ZQ3|PLP9_ARATH^Q:3-347,H:273-384^64.655%ID^E:1.33e-38^.^.	.	Ja1_S2_TRINITY_DN4068_c0_g1::Ja1_S2_TRINITY_DN4068_c0_g1_i1::g.120::m.120	3-350[+]	PLP9_ARATH^PLP9_ARATH^Q:1-115,H:273-384^64.655%ID^E:1.2e-44^RecName: Full=Probable inactive patatin-like protein 9;^Eukaryota; Viridiplantae; Streptophyta; Embryophyta; Tracheophyta; Spermatophyta; Magnoliopsida; eudicotyledons; Gunneridae; Pentapetalae; rosids; malvids; Brassicales; Brassicaceae; Camelineae; Arabidopsis	.	.	.	COG3621^Patatin group	KEGG:ath:AT3G63200	.	GO:0016787^molecular_function^hydrolase activity`GO:0016042^biological_process^lipid catabolic process	.	.	.
Ja1_S2_TRINITY_DN4068_c0_g1	Ja1_S2_TRINITY_DN4068_c0_g1_i2	sp|Q93ZQ3|PLP9_ARATH^sp|Q93ZQ3|PLP9_ARATH^Q:3-347,H:273-384^64.655%ID^E:1.28e-38^.^.	.	Ja1_S2_TRINITY_DN4068_c0_g1::Ja1_S2_TRINITY_DN4068_c0_g1_i2::g.121::m.121	3-350[+]	PLP9_ARATH^PLP9_ARATH^Q:1-115,H:273-384^64.655%ID^E:1.2e-44^RecName: Full=Probable inactive patatin-like protein 9;^Eukaryota; Viridiplantae; Streptophyta; Embryophyta; Tracheophyta; Spermatophyta; Magnoliopsida; eudicotyledons; Gunneridae; Pentapetalae; rosids; malvids; Brassicales; Brassicaceae; Camelineae; Arabidopsis	.	.	.	COG3621^Patatin group	KEGG:ath:AT3G63200	.	GO:0016787^molecular_function^hydrolase activity`GO:0016042^biological_process^lipid catabolic process	.	.	.
Ja1_S2_TRINITY_DN4033_c0_g1	Ja1_S2_TRINITY_DN4033_c0_g1_i1	.	.	.	.	.	.	.	.	.	.	.	.	.	.	.
Ja1_S2_TRINITY_DN4084_c0_g1	Ja1_S2_TRINITY_DN4084_c0_g1_i1	.	.	.	.	.	.	.	.	.	.	.	.	.	.	.
Ja1_S2_TRINITY_DN4090_c0_g1	Ja1_S2_TRINITY_DN4090_c0_g1_i1	sp|Q9M895|FTSI3_ARATH^sp|Q9M895|FTSI3_ARATH^Q:163-300,H:133-178^45.652%ID^E:1.11e-10^.^.	.	.	.	.	.	.	.	.	.	.	.	.	.	.
Ja1_S2_TRINITY_DN4091_c0_g1	Ja1_S2_TRINITY_DN4091_c0_g1_i1	sp|Q9SU58|PMA4_ARATH^sp|Q9SU58|PMA4_ARATH^Q:2-511,H:255-424^88.824%ID^E:5.57e-99^.^.	.	Ja1_S2_TRINITY_DN4091_c0_g1::Ja1_S2_TRINITY_DN4091_c0_g1_i1::g.122::m.122	128-511[+]	PMA4_ARATH^PMA4_ARATH^Q:1-128,H:297-424^91.406%ID^E:4.37e-74^RecName: Full=ATPase 4, plasma membrane-type;^Eukaryota; Viridiplantae; Streptophyta; Embryophyta; Tracheophyta; Spermatophyta; Magnoliopsida; eudicotyledons; Gunneridae; Pentapetalae; rosids; malvids; Brassicales; Brassicaceae; Camelineae; Arabidopsis	.	.	.	COG0474^P-type atpase	KEGG:ath:AT3G47950`KO:K01535	.	GO:0005623^cellular_component^cell`GO:0016021^cellular_component^integral component of membrane`GO:0005886^cellular_component^plasma membrane`GO:0005524^molecular_function^ATP binding`GO:0046872^molecular_function^metal ion binding`GO:0008553^molecular_function^proton-exporting ATPase activity, phosphorylative mechanism`GO:0120029^biological_process^proton export across plasma membrane`GO:1902600…	.	.	.
Ja1_S2_TRINITY_DN4004_c0_g1	Ja1_S2_TRINITY_DN4004_c0_g1_i1	sp|Q9CAN5|PPR98_ARATH^sp|Q9CAN5|PPR98_ARATH^Q:2-322,H:448-554^45.794%ID^E:3.91e-27^.^.`sp|Q9CAN5|PPR98_ARATH^sp|Q9CAN5|PPR98_ARATH^Q:2-310,H:308-410^40.777%ID^E:7.64e-21^.^.`sp|Q9CAN5|PPR98_ARATH^sp|Q9CAN5|PPR98_ARATH^Q:5-322,H:239-344^39.623%ID^E:1.38e-20^.^.`sp|Q9CAN5|PPR98_ARATH^sp|Q9CAN5|PPR98_ARATH^Q:2-322,H:343-449^36.449%ID^E:7.37e-20^.^.`sp|Q9CAN5|PPR98_ARATH^sp|Q9CAN5|PPR98_ARATH^Q:14-32…	.	Ja1_S2_TRINITY_DN4004_c0_g1::Ja1_S2_TRINITY_DN4004_c0_g1_i1::g.123::m.123	2-322[+]	PPR98_ARATH^PPR98_ARATH^Q:1-107,H:448-554^45.794%ID^E:3.52e-27^RecName: Full=Pentatricopeptide repeat-containing protein At1g63080, mitochondrial;^Eukaryota; Viridiplantae; Streptophyta; Embryophyta; Tracheophyta; Spermatophyta; Magnoliopsida; eudicotyledons; Gunneridae; Pentapetalae; rosids; malvids; Brassicales; Brassicaceae; Camelineae; Arabidopsis`PPR98_ARATH^PPR98_ARATH^Q:1-103,H:308-410^40.…	PF13041.6^PPR_2^PPR repeat family^1-40^E:2e-12`PF12854.7^PPR_1^PPR repeat^1-29^E:9.5e-14`PF13812.6^PPR_3^Pentatricopeptide repeat domain^1-46^E:4.3e-06`PF01535.20^PPR^PPR repeat^4-34^E:2.5e-09`PF17177.4^PPR_long^Pentacotripeptide-repeat region of PRORP^14-105^E:6e-07`PF13812.6^PPR_3^Pentatricopeptide repeat domain^25-81^E:5.6e-10`PF12854.7^PPR_1^PPR repeat^32-56^E:2.8e-09`PF13041.6^PPR_2^PPR repe…	.	.	ENOG410Z7Z7^Pentatricopeptide repeat-containing protein	KEGG:ath:AT1G63080	.	GO:0005739^cellular_component^mitochondrion	.	.	.
Ja1_S2_TRINITY_DN4036_c0_g1	Ja1_S2_TRINITY_DN4036_c0_g1_i1	sp|Q39023|MPK3_ARATH^sp|Q39023|MPK3_ARATH^Q:328-456,H:206-249^77.273%ID^E:2.13e-15^.^.	.	.	.	.	.	.	.	.	.	.	.	.	.	.
Ja1_S2_TRINITY_DN4026_c0_g1	Ja1_S2_TRINITY_DN4026_c0_g1_i1	sp|Q5F259|AN13B_MOUSE^sp|Q5F259|AN13B_MOUSE^Q:280-1434,H:30-414^27.316%ID^E:1.04e-29^.^.	.	Ja1_S2_TRINITY_DN4026_c0_g1::Ja1_S2_TRINITY_DN4026_c0_g1_i1::g.124::m.124	85-1827[+]	AN13B_HUMAN^AN13B_HUMAN^Q:66-470,H:30-433^28.833%ID^E:5.73e-40^RecName: Full=Ankyrin repeat domain-containing protein 13B;^Eukaryota; Metazoa; Chordata; Craniata; Vertebrata; Euteleostomi; Mammalia; Eutheria; Euarchontoglires; Primates; Haplorrhini; Catarrhini; Hominidae; Homo	PF13857.6^Ank_5^Ankyrin repeats (many copies)^81-127^E:4.1e-06`PF12796.7^Ank_2^Ankyrin repeats (3 copies)^86-142^E:2.4e-07`PF13637.6^Ank_4^Ankyrin repeats (many copies)^89-137^E:4.9e-05`PF11904.8^GPCR_chapero_1^GPCR-chaperone^203-557^E:1.6e-85	.	.	ENOG410XNMS^ankyrin repeat domain	KEGG:hsa:124930`KO:K21437	.	GO:0005737^cellular_component^cytoplasm`GO:0005769^cellular_component^early endosome`GO:0043231^cellular_component^intracellular membrane-bounded organelle`GO:0005770^cellular_component^late endosome`GO:0048471^cellular_component^perinuclear region of cytoplasm`GO:0005886^cellular_component^plasma membrane`GO:0140036^molecular_function^ubiquitin-dependent protein binding`GO:0002091^biological_pro…	.	.	.
Ja1_S2_TRINITY_DN4099_c0_g1	Ja1_S2_TRINITY_DN4099_c0_g1_i1	sp|P0CT40|TF29_SCHPO^sp|P0CT40|TF29_SCHPO^Q:692-3,H:753-996^29.6%ID^E:1.58e-25^.^.	.	Ja1_S2_TRINITY_DN4099_c0_g1::Ja1_S2_TRINITY_DN4099_c0_g1_i1::g.126::m.126	3-701[-]	TF29_SCHPO^TF29_SCHPO^Q:4-233,H:753-996^29.6%ID^E:1.42e-25^RecName: Full=Transposon Tf2-9 polyprotein;^Eukaryota; Fungi; Dikarya; Ascomycota; Taphrinomycotina; Schizosaccharomycetes; Schizosaccharomycetales; Schizosaccharomycetaceae; Schizosaccharomyces	PF17917.1^RT_RNaseH^RNase H-like domain found in reverse transcriptase^2-58^E:2e-12`PF17921.1^Integrase_H2C2^Integrase zinc binding domain^146-202^E:8.4e-18	.	.	.	KEGG:spo:SPAC167.08`KEGG:spo:SPAC26A3.13c`KEGG:spo:SPAC9.04`KEGG:spo:SPBC9B6.02c	.	GO:0005737^cellular_component^cytoplasm`GO:0004190^molecular_function^aspartic-type endopeptidase activity`GO:0003677^molecular_function^DNA binding`GO:0003887^molecular_function^DNA-directed DNA polymerase activity`GO:0004519^molecular_function^endonuclease activity`GO:0046872^molecular_function^metal ion binding`GO:0003723^molecular_function^RNA binding`GO:0003964^molecular_function^RNA-directe…	.	.	.
Ja1_S2_TRINITY_DN4023_c0_g1	Ja1_S2_TRINITY_DN4023_c0_g1_i1	.	.	.	.	.	.	.	.	.	.	.	.	.	.	.
Ja1_S2_TRINITY_DN4023_c0_g1	Ja1_S2_TRINITY_DN4023_c0_g1_i2	.	.	.	.	.	.	.	.	.	.	.	.	.	.	.
Ja1_S2_TRINITY_DN4035_c0_g1	Ja1_S2_TRINITY_DN4035_c0_g1_i1	sp|A0A1C9CX66|CYC2_CAMAC^sp|A0A1C9CX66|CYC2_CAMAC^Q:2-307,H:91-186^43.137%ID^E:2.4e-17^.^.	.	Ja1_S2_TRINITY_DN4035_c0_g1::Ja1_S2_TRINITY_DN4035_c0_g1_i1::g.127::m.127	2-331[+]	CYC2_CAMAC^CYC2_CAMAC^Q:1-102,H:91-186^43.137%ID^E:2.16e-17^RecName: Full=Iridoid synthase CYC2 {ECO:0000305};^Eukaryota; Viridiplantae; Streptophyta; Embryophyta; Tracheophyta; Spermatophyta; Magnoliopsida; eudicotyledons; Gunneridae; Pentapetalae; asterids; Cornales; Nyssaceae; Camptotheca	.	.	.	.	.	.	GO:0016627^molecular_function^oxidoreductase activity, acting on the CH-CH group of donors`GO:0043693^biological_process^monoterpene biosynthetic process	.	.	.
Ja1_S2_TRINITY_DN4040_c0_g1	Ja1_S2_TRINITY_DN4040_c0_g1_i1	.	.	.	.	.	.	.	.	.	.	.	.	.	.	.
Ja1_S2_TRINITY_DN4048_c0_g1	Ja1_S2_TRINITY_DN4048_c0_g1_i1	.	.	Ja1_S2_TRINITY_DN4048_c0_g1::Ja1_S2_TRINITY_DN4048_c0_g1_i1::g.128::m.128	2-433[+]	.	.	.	.	.	.	.	.	.	.	.
Ja1_S2_TRINITY_DN4050_c0_g1	Ja1_S2_TRINITY_DN4050_c0_g1_i1	.	.	Ja1_S2_TRINITY_DN4050_c0_g1::Ja1_S2_TRINITY_DN4050_c0_g1_i1::g.130::m.130	2-475[+]	.	.	.	.	.	.	.	.	.	.	.
Ja1_S2_TRINITY_DN4071_c0_g1	Ja1_S2_TRINITY_DN4071_c0_g1_i1	.	.	.	.	.	.	.	.	.	.	.	.	.	.	.
Ja1_S2_TRINITY_DN4080_c0_g1	Ja1_S2_TRINITY_DN4080_c0_g1_i1	.	.	.	.	.	.	.	.	.	.	.	.	.	.	.
Ja1_S2_TRINITY_DN4070_c0_g1	Ja1_S2_TRINITY_DN4070_c0_g1_i1	.	.	Ja1_S2_TRINITY_DN4070_c0_g1::Ja1_S2_TRINITY_DN4070_c0_g1_i1::g.131::m.131	2-457[+]	.	.	.	.	.	.	.	.	.	.	.
Ja1_S2_TRINITY_DN4096_c0_g1	Ja1_S2_TRINITY_DN4096_c0_g1_i1	sp|O23470|GDL64_ARATH^sp|O23470|GDL64_ARATH^Q:3-536,H:162-343^51.648%ID^E:1.31e-62^.^.	.	Ja1_S2_TRINITY_DN4096_c0_g1::Ja1_S2_TRINITY_DN4096_c0_g1_i1::g.132::m.132	3-536[+]	GDL64_ARATH^GDL64_ARATH^Q:1-178,H:162-343^51.648%ID^E:1.18e-62^RecName: Full=GDSL esterase/lipase At4g16230;^Eukaryota; Viridiplantae; Streptophyta; Embryophyta; Tracheophyta; Spermatophyta; Magnoliopsida; eudicotyledons; Gunneridae; Pentapetalae; rosids; malvids; Brassicales; Brassicaceae; Camelineae; Arabidopsis	PF00657.22^Lipase_GDSL^GDSL-like Lipase/Acylhydrolase^1-177^E:5.8e-12	.	.	.	KEGG:ath:AT4G16230	.	GO:0005576^cellular_component^extracellular region`GO:0016788^molecular_function^hydrolase activity, acting on ester bonds`GO:0016042^biological_process^lipid catabolic process	GO:0016788^molecular_function^hydrolase activity, acting on ester bonds	.	.
Ja1_S2_TRINITY_DN4062_c0_g1	Ja1_S2_TRINITY_DN4062_c0_g1_i1	.	.	Ja1_S2_TRINITY_DN4062_c0_g1::Ja1_S2_TRINITY_DN4062_c0_g1_i1::g.133::m.133	1-408[+]	.	.	.	.	.	.	.	.	.	.	.
Ja1_S2_TRINITY_DN4027_c0_g1	Ja1_S2_TRINITY_DN4027_c0_g1_i1	.	.	.	.	.	.	.	.	.	.	.	.	.	.	.
Ja1_S2_TRINITY_DN4041_c0_g1	Ja1_S2_TRINITY_DN4041_c0_g1_i1	sp|Q9SU24|ORC1B_ARATH^sp|Q9SU24|ORC1B_ARATH^Q:82-228,H:765-813^61.224%ID^E:2.2e-16^.^.`sp|Q9SU24|ORC1B_ARATH^sp|Q9SU24|ORC1B_ARATH^Q:30-86,H:722-740^68.421%ID^E:2.2e-16^.^.	.	.	.	.	.	.	.	.	.	.	.	.	.	.
Ja1_S2_TRINITY_DN4008_c0_g1	Ja1_S2_TRINITY_DN4008_c0_g1_i1	.	.	.	.	.	.	.	.	.	.	.	.	.	.	.
Ja1_S2_TRINITY_DN4008_c0_g1	Ja1_S2_TRINITY_DN4008_c0_g1_i2	.	.	.	.	.	.	.	.	.	.	.	.	.	.	.
Ja1_S2_TRINITY_DN4038_c0_g1	Ja1_S2_TRINITY_DN4038_c0_g1_i1	.	.	.	.	.	.	.	.	.	.	.	.	.	.	.
Ja1_S2_TRINITY_DN4072_c0_g1	Ja1_S2_TRINITY_DN4072_c0_g1_i1	.	.	.	.	.	.	.	.	.	.	.	.	.	.	.
Ja1_S2_TRINITY_DN4014_c0_g1	Ja1_S2_TRINITY_DN4014_c0_g1_i1	.	.	.	.	.	.	.	.	.	.	.	.	.	.	.
Ja1_S2_TRINITY_DN4077_c0_g1	Ja1_S2_TRINITY_DN4077_c0_g1_i1	sp|Q9LU44|SF1_ARATH^sp|Q9LU44|SF1_ARATH^Q:586-272,H:496-605^55.455%ID^E:1.03e-26^.^.	.	Ja1_S2_TRINITY_DN4077_c0_g1::Ja1_S2_TRINITY_DN4077_c0_g1_i1::g.134::m.134	2-589[-]	SF1_ARATH^SF1_ARATH^Q:2-143,H:496-641^54.422%ID^E:7.59e-32^RecName: Full=Splicing factor-like protein 1 {ECO:0000303|PubMed:24580679};^Eukaryota; Viridiplantae; Streptophyta; Embryophyta; Tracheophyta; Spermatophyta; Magnoliopsida; eudicotyledons; Gunneridae; Pentapetalae; rosids; malvids; Brassicales; Brassicaceae; Camelineae; Arabidopsis	PF00076.22^RRM_1^RNA recognition motif. (a.k.a. RRM, RBD, or RNP domain)^2-57^E:2.5e-15`PF13893.6^RRM_5^RNA recognition motif. (a.k.a. RRM, RBD, or RNP domain)^2-61^E:0.032	.	.	COG5176^mRNA processing	KEGG:ath:AT5G51300`KO:K13095	.	GO:0005730^cellular_component^nucleolus`GO:0005654^cellular_component^nucleoplasm`GO:0005634^cellular_component^nucleus`GO:0005681^cellular_component^spliceosomal complex`GO:0045131^molecular_function^pre-mRNA branch point binding`GO:0003723^molecular_function^RNA binding`GO:0008270^molecular_function^zinc ion binding`GO:0009738^biological_process^abscisic acid-activated signaling pathway`GO:0000…	GO:0003676^molecular_function^nucleic acid binding	.	.
Ja1_S2_TRINITY_DN4059_c0_g1	Ja1_S2_TRINITY_DN4059_c0_g1_i1	sp|F4JI44|NDX_ARATH^sp|F4JI44|NDX_ARATH^Q:3-290,H:294-393^34.653%ID^E:6.25e-11^.^.	.	Ja1_S2_TRINITY_DN4059_c0_g1::Ja1_S2_TRINITY_DN4059_c0_g1_i1::g.135::m.135	3-299[+]	NDX_ARATH^NDX_ARATH^Q:1-96,H:294-393^34.653%ID^E:5.63e-11^RecName: Full=Nodulin homeobox {ECO:0000303|PubMed:23641115};^Eukaryota; Viridiplantae; Streptophyta; Embryophyta; Tracheophyta; Spermatophyta; Magnoliopsida; eudicotyledons; Gunneridae; Pentapetalae; rosids; malvids; Brassicales; Brassicaceae; Camelineae; Arabidopsis	.	.	.	ENOG410XTJ0^HOX	KEGG:ath:AT4G03090	.	GO:0005730^cellular_component^nucleolus`GO:0005634^cellular_component^nucleus`GO:0003697^molecular_function^single-stranded DNA binding`GO:0009908^biological_process^flower development`GO:0060195^biological_process^negative regulation of antisense RNA transcription	.	.	.
Ja1_S2_TRINITY_DN4081_c0_g1	Ja1_S2_TRINITY_DN4081_c0_g1_i1	.	.	.	.	.	.	.	.	.	.	.	.	.	.	.
Ja1_S2_TRINITY_DN4010_c0_g1	Ja1_S2_TRINITY_DN4010_c0_g1_i1	.	.	Ja1_S2_TRINITY_DN4010_c0_g1::Ja1_S2_TRINITY_DN4010_c0_g1_i1::g.136::m.136	2-511[-]	.	.	.	.	.	.	.	.	.	.	.
Ja1_S2_TRINITY_DN4054_c0_g1	Ja1_S2_TRINITY_DN4054_c0_g1_i1	sp|Q41249|PORA_CUCSA^sp|Q41249|PORA_CUCSA^Q:3-341,H:170-253^63.717%ID^E:8.17e-30^.^.	.	.	.	.	.	.	.	.	.	.	.	.	.	.
Ja1_S2_TRINITY_DN4054_c0_g1	Ja1_S2_TRINITY_DN4054_c0_g1_i2	sp|Q41249|PORA_CUCSA^sp|Q41249|PORA_CUCSA^Q:3-254,H:170-253^85.714%ID^E:7.65e-36^.^.	.	.	.	.	.	.	.	.	.	.	.	.	.	.
Ja1_S2_TRINITY_DN4016_c0_g1	Ja1_S2_TRINITY_DN4016_c0_g1_i1	.	.	.	.	.	.	.	.	.	.	.	.	.	.	.
Ja1_S2_TRINITY_DN4067_c0_g1	Ja1_S2_TRINITY_DN4067_c0_g1_i1	.	.	Ja1_S2_TRINITY_DN4067_c0_g1::Ja1_S2_TRINITY_DN4067_c0_g1_i1::g.137::m.137	3-305[+]	.	.	.	.	.	.	.	.	.	.	.
Ja1_S2_TRINITY_DN4011_c0_g1	Ja1_S2_TRINITY_DN4011_c0_g1_i1	.	.	.	.	.	.	.	.	.	.	.	.	.	.	.
Ja1_S2_TRINITY_DN4028_c0_g1	Ja1_S2_TRINITY_DN4028_c0_g1_i1	sp|Q39016|CDPKB_ARATH^sp|Q39016|CDPKB_ARATH^Q:314-6,H:79-181^81.553%ID^E:5.19e-57^.^.	.	Ja1_S2_TRINITY_DN4028_c0_g1::Ja1_S2_TRINITY_DN4028_c0_g1_i1::g.138::m.138	3-314[-]	CDPKB_ARATH^CDPKB_ARATH^Q:1-103,H:79-181^81.553%ID^E:4.68e-57^RecName: Full=Calcium-dependent protein kinase 11;^Eukaryota; Viridiplantae; Streptophyta; Embryophyta; Tracheophyta; Spermatophyta; Magnoliopsida; eudicotyledons; Gunneridae; Pentapetalae; rosids; malvids; Brassicales; Brassicaceae; Camelineae; Arabidopsis	PF07714.17^Pkinase_Tyr^Protein tyrosine kinase^5-97^E:2.2e-08`PF00069.25^Pkinase^Protein kinase domain^6-101^E:8.4e-27`PF06293.14^Kdo^Lipopolysaccharide kinase (Kdo/WaaP) family^24-94^E:2.6e-08	.	.	ENOG410XRMJ^calcium-dependent protein kinase	KEGG:ath:AT1G35670`KO:K13412	.	GO:0005737^cellular_component^cytoplasm`GO:0005829^cellular_component^cytosol`GO:0005634^cellular_component^nucleus`GO:0005886^cellular_component^plasma membrane`GO:0005524^molecular_function^ATP binding`GO:0005509^molecular_function^calcium ion binding`GO:0009931^molecular_function^calcium-dependent protein serine/threonine kinase activity`GO:0005516^molecular_function^calmodulin binding`GO:0004…	GO:0004672^molecular_function^protein kinase activity`GO:0006468^biological_process^protein phosphorylation`GO:0005524^molecular_function^ATP binding	.	.
Ja1_S2_TRINITY_DN4000_c0_g1	Ja1_S2_TRINITY_DN4000_c0_g1_i1	sp|Q688J2|LAX12_ORYSJ^sp|Q688J2|LAX12_ORYSJ^Q:6-368,H:216-336^90.909%ID^E:1.32e-74^.^.	.	Ja1_S2_TRINITY_DN4000_c0_g1::Ja1_S2_TRINITY_DN4000_c0_g1_i1::g.139::m.139	3-368[+]	LAX12_ORYSJ^LAX12_ORYSJ^Q:2-122,H:216-336^90.909%ID^E:1.19e-74^RecName: Full=Auxin transporter-like protein 2;^Eukaryota; Viridiplantae; Streptophyta; Embryophyta; Tracheophyta; Spermatophyta; Magnoliopsida; Liliopsida; Poales; Poaceae; BOP clade; Oryzoideae; Oryzeae; Oryzinae; Oryza; Oryza sativa	PF01490.18^Aa_trans^Transmembrane amino acid transporter protein^2-122^E:1.2e-21	.	ExpAA=67.53^PredHel=3^Topology=o18-40i53-75o99-121i	COG0814^amino acid transport	KEGG:osa:4338948`KO:K13946	.	GO:0016021^cellular_component^integral component of membrane`GO:0005886^cellular_component^plasma membrane`GO:0015171^molecular_function^amino acid transmembrane transporter activity`GO:0015293^molecular_function^symporter activity`GO:0003333^biological_process^amino acid transmembrane transport`GO:0009734^biological_process^auxin-activated signaling pathway	.	.	.
Ja1_S2_TRINITY_DN4002_c0_g1	Ja1_S2_TRINITY_DN4002_c0_g1_i1	.	.	Ja1_S2_TRINITY_DN4002_c0_g1::Ja1_S2_TRINITY_DN4002_c0_g1_i1::g.140::m.140	1-411[+]	.	.	.	.	.	.	.	.	.	.	.
Ja1_S2_TRINITY_DN23711_c0_g1	Ja1_S2_TRINITY_DN23711_c0_g1_i1	sp|F4HPY8|ALKR6_ARATH^sp|F4HPY8|ALKR6_ARATH^Q:182-511,H:220-329^64.545%ID^E:8.26e-43^.^.	.	.	.	.	.	.	.	.	.	.	.	.	.	.
Ja1_S2_TRINITY_DN23711_c0_g1	Ja1_S2_TRINITY_DN23711_c0_g1_i2	sp|Q7XT99|AKR2_ORYSJ^sp|Q7XT99|AKR2_ORYSJ^Q:3-407,H:182-316^70.37%ID^E:2.48e-66^.^.	.	Ja1_S2_TRINITY_DN23711_c0_g1::Ja1_S2_TRINITY_DN23711_c0_g1_i2::g.141::m.141	3-410[+]	AKR2_ORYSJ^AKR2_ORYSJ^Q:1-135,H:182-316^70.37%ID^E:2.24e-66^RecName: Full=Probable aldo-keto reductase 2;^Eukaryota; Viridiplantae; Streptophyta; Embryophyta; Tracheophyta; Spermatophyta; Magnoliopsida; Liliopsida; Poales; Poaceae; BOP clade; Oryzoideae; Oryzeae; Oryzinae; Oryza; Oryza sativa	PF00248.21^Aldo_ket_red^Aldo/keto reductase family^1-136^E:1.5e-29	.	.	COG0667^Aldo keto reductase	KEGG:osa:4335512	.	GO:0016491^molecular_function^oxidoreductase activity	.	.	.
Ja1_S2_TRINITY_DN23711_c0_g1	Ja1_S2_TRINITY_DN23711_c0_g1_i3	sp|F4HPY8|ALKR6_ARATH^sp|F4HPY8|ALKR6_ARATH^Q:3-278,H:238-329^63.043%ID^E:2.31e-33^.^.	.	.	.	.	.	.	.	.	.	.	.	.	.	.
Ja1_S2_TRINITY_DN23711_c0_g2	Ja1_S2_TRINITY_DN23711_c0_g2_i1	sp|Q7XT99|AKR2_ORYSJ^sp|Q7XT99|AKR2_ORYSJ^Q:1-279,H:256-350^63.158%ID^E:7.03e-33^.^.	.	.	.	.	.	.	.	.	.	.	.	.	.	.
Ja1_S2_TRINITY_DN23711_c0_g1	Ja1_S2_TRINITY_DN23711_c0_g1_i4	sp|Q7XT99|AKR2_ORYSJ^sp|Q7XT99|AKR2_ORYSJ^Q:3-458,H:182-333^66.447%ID^E:3.11e-71^.^.	.	Ja1_S2_TRINITY_DN23711_c0_g1::Ja1_S2_TRINITY_DN23711_c0_g1_i4::g.142::m.142	3-467[+]	AKR2_ORYSJ^AKR2_ORYSJ^Q:1-152,H:182-333^66.447%ID^E:2.8e-71^RecName: Full=Probable aldo-keto reductase 2;^Eukaryota; Viridiplantae; Streptophyta; Embryophyta; Tracheophyta; Spermatophyta; Magnoliopsida; Liliopsida; Poales; Poaceae; BOP clade; Oryzoideae; Oryzeae; Oryzinae; Oryza; Oryza sativa	PF00248.21^Aldo_ket_red^Aldo/keto reductase family^1-137^E:7.7e-30	.	.	COG0667^Aldo keto reductase	KEGG:osa:4335512	.	GO:0016491^molecular_function^oxidoreductase activity	.	.	.
Ja1_S2_TRINITY_DN23711_c0_g1	Ja1_S2_TRINITY_DN23711_c0_g1_i5	sp|Q7XT99|AKR2_ORYSJ^sp|Q7XT99|AKR2_ORYSJ^Q:1-453,H:198-350^65.359%ID^E:1.71e-66^.^.	.	Ja1_S2_TRINITY_DN23711_c0_g1::Ja1_S2_TRINITY_DN23711_c0_g1_i5::g.143::m.143	1-456[+]	AKR2_ORYSJ^AKR2_ORYSJ^Q:1-151,H:198-350^65.359%ID^E:1.45e-67^RecName: Full=Probable aldo-keto reductase 2;^Eukaryota; Viridiplantae; Streptophyta; Embryophyta; Tracheophyta; Spermatophyta; Magnoliopsida; Liliopsida; Poales; Poaceae; BOP clade; Oryzoideae; Oryzeae; Oryzinae; Oryza; Oryza sativa	PF00248.21^Aldo_ket_red^Aldo/keto reductase family^1-121^E:4e-25	.	.	COG0667^Aldo keto reductase	KEGG:osa:4335512	.	GO:0016491^molecular_function^oxidoreductase activity	.	.	.
Ja1_S2_TRINITY_DN23711_c0_g1	Ja1_S2_TRINITY_DN23711_c0_g1_i6	sp|Q7XT99|AKR2_ORYSJ^sp|Q7XT99|AKR2_ORYSJ^Q:3-278,H:257-350^62.766%ID^E:1.22e-31^.^.	.	.	.	.	.	.	.	.	.	.	.	.	.	.
Ja1_S2_TRINITY_DN23711_c0_g1	Ja1_S2_TRINITY_DN23711_c0_g1_i7	sp|F4HPY8|ALKR6_ARATH^sp|F4HPY8|ALKR6_ARATH^Q:182-511,H:220-329^64.545%ID^E:5.54e-43^.^.	.	.	.	.	.	.	.	.	.	.	.	.	.	.
Ja1_S2_TRINITY_DN23711_c0_g1	Ja1_S2_TRINITY_DN23711_c0_g1_i8	sp|A2XRZ0|AKR2_ORYSI^sp|A2XRZ0|AKR2_ORYSI^Q:3-503,H:182-350^66.864%ID^E:3.39e-77^.^.	.	Ja1_S2_TRINITY_DN23711_c0_g1::Ja1_S2_TRINITY_DN23711_c0_g1_i8::g.144::m.144	3-506[+]	AKR2_ORYSI^AKR2_ORYSI^Q:1-167,H:182-350^66.864%ID^E:6.03e-78^RecName: Full=Probable aldo-keto reductase 2;^Eukaryota; Viridiplantae; Streptophyta; Embryophyta; Tracheophyta; Spermatophyta; Magnoliopsida; Liliopsida; Poales; Poaceae; BOP clade; Oryzoideae; Oryzeae; Oryzinae; Oryza; Oryza sativa	PF00248.21^Aldo_ket_red^Aldo/keto reductase family^1-137^E:1.5e-29	.	.	COG0667^Aldo keto reductase	.	.	GO:0016491^molecular_function^oxidoreductase activity	.	.	.
Ja1_S2_TRINITY_DN23711_c0_g1	Ja1_S2_TRINITY_DN23711_c0_g1_i9	sp|Q7XT99|AKR2_ORYSJ^sp|Q7XT99|AKR2_ORYSJ^Q:1-453,H:198-350^64.706%ID^E:6.82e-66^.^.	.	Ja1_S2_TRINITY_DN23711_c0_g1::Ja1_S2_TRINITY_DN23711_c0_g1_i9::g.145::m.145	1-456[+]	AKR2_ORYSJ^AKR2_ORYSJ^Q:1-151,H:198-350^64.706%ID^E:4.83e-67^RecName: Full=Probable aldo-keto reductase 2;^Eukaryota; Viridiplantae; Streptophyta; Embryophyta; Tracheophyta; Spermatophyta; Magnoliopsida; Liliopsida; Poales; Poaceae; BOP clade; Oryzoideae; Oryzeae; Oryzinae; Oryza; Oryza sativa	PF00248.21^Aldo_ket_red^Aldo/keto reductase family^1-121^E:4e-25	.	.	COG0667^Aldo keto reductase	KEGG:osa:4335512	.	GO:0016491^molecular_function^oxidoreductase activity	.	.	.
Ja1_S2_TRINITY_DN23711_c0_g1	Ja1_S2_TRINITY_DN23711_c0_g1_i10	sp|F4HPY8|ALKR6_ARATH^sp|F4HPY8|ALKR6_ARATH^Q:182-511,H:220-329^63.636%ID^E:2.03e-42^.^.	.	.	.	.	.	.	.	.	.	.	.	.	.	.
Ja1_S2_TRINITY_DN23711_c0_g1	Ja1_S2_TRINITY_DN23711_c0_g1_i11	sp|F4HPY8|ALKR6_ARATH^sp|F4HPY8|ALKR6_ARATH^Q:182-511,H:220-329^64.545%ID^E:5.36e-43^.^.	.	.	.	.	.	.	.	.	.	.	.	.	.	.
Ja1_S2_TRINITY_DN23711_c0_g1	Ja1_S2_TRINITY_DN23711_c0_g1_i12	sp|Q7XT99|AKR2_ORYSJ^sp|Q7XT99|AKR2_ORYSJ^Q:1-453,H:198-350^65.359%ID^E:1.34e-66^.^.	.	Ja1_S2_TRINITY_DN23711_c0_g1::Ja1_S2_TRINITY_DN23711_c0_g1_i12::g.146::m.146	1-456[+]	AKR2_ORYSJ^AKR2_ORYSJ^Q:1-151,H:198-350^65.359%ID^E:2.39e-67^RecName: Full=Probable aldo-keto reductase 2;^Eukaryota; Viridiplantae; Streptophyta; Embryophyta; Tracheophyta; Spermatophyta; Magnoliopsida; Liliopsida; Poales; Poaceae; BOP clade; Oryzoideae; Oryzeae; Oryzinae; Oryza; Oryza sativa	PF00248.21^Aldo_ket_red^Aldo/keto reductase family^1-121^E:4e-25	.	.	COG0667^Aldo keto reductase	KEGG:osa:4335512	.	GO:0016491^molecular_function^oxidoreductase activity	.	.	.
Ja1_S2_TRINITY_DN23711_c0_g1	Ja1_S2_TRINITY_DN23711_c0_g1_i13	sp|Q7XT99|AKR2_ORYSJ^sp|Q7XT99|AKR2_ORYSJ^Q:1-453,H:198-350^65.359%ID^E:1.65e-66^.^.	.	Ja1_S2_TRINITY_DN23711_c0_g1::Ja1_S2_TRINITY_DN23711_c0_g1_i13::g.147::m.147	1-456[+]	AKR2_ORYSJ^AKR2_ORYSJ^Q:1-151,H:198-350^65.359%ID^E:1.45e-67^RecName: Full=Probable aldo-keto reductase 2;^Eukaryota; Viridiplantae; Streptophyta; Embryophyta; Tracheophyta; Spermatophyta; Magnoliopsida; Liliopsida; Poales; Poaceae; BOP clade; Oryzoideae; Oryzeae; Oryzinae; Oryza; Oryza sativa	PF00248.21^Aldo_ket_red^Aldo/keto reductase family^1-121^E:4e-25	.	.	COG0667^Aldo keto reductase	KEGG:osa:4335512	.	GO:0016491^molecular_function^oxidoreductase activity	.	.	.
Ja1_S2_TRINITY_DN23799_c0_g1	Ja1_S2_TRINITY_DN23799_c0_g1_i1	sp|A5A7I8|CDPK5_SOLTU^sp|A5A7I8|CDPK5_SOLTU^Q:191-1663,H:39-534^91.129%ID^E:0^.^.	.	Ja1_S2_TRINITY_DN23799_c0_g1::Ja1_S2_TRINITY_DN23799_c0_g1_i1::g.148::m.148	209-1672[+]	CDPK5_SOLTU^CDPK5_SOLTU^Q:1-485,H:49-534^91.975%ID^E:0^RecName: Full=Calcium-dependent protein kinase 5;^Eukaryota; Viridiplantae; Streptophyta; Embryophyta; Tracheophyta; Spermatophyta; Magnoliopsida; eudicotyledons; Gunneridae; Pentapetalae; asterids; lamiids; Solanales; Solanaceae; Solanoideae; Solaneae; Solanum	PF00069.25^Pkinase^Protein kinase domain^23-281^E:3.3e-72`PF07714.17^Pkinase_Tyr^Protein tyrosine kinase^24-275^E:3.1e-24`PF06293.14^Kdo^Lipopolysaccharide kinase (Kdo/WaaP) family^99-169^E:0.00011`PF13833.6^EF-hand_8^EF-hand domain pair^309-352^E:9.8e-07`PF00036.32^EF-hand_1^EF hand^329-355^E:7.3e-08`PF13405.6^EF-hand_6^EF-hand domain^329-357^E:5e-07`PF13499.6^EF-hand_7^EF-hand domain pair^329-3…	.	.	.	KEGG:sot:102594309`KO:K13412	.	GO:0005886^cellular_component^plasma membrane`GO:0005524^molecular_function^ATP binding`GO:0005509^molecular_function^calcium ion binding`GO:0004674^molecular_function^protein serine/threonine kinase activity	GO:0004672^molecular_function^protein kinase activity`GO:0005524^molecular_function^ATP binding`GO:0006468^biological_process^protein phosphorylation`GO:0005509^molecular_function^calcium ion binding	.	.
Ja1_S2_TRINITY_DN23799_c0_g2	Ja1_S2_TRINITY_DN23799_c0_g2_i1	sp|A5A7I7|CDPK4_SOLTU^sp|A5A7I7|CDPK4_SOLTU^Q:166-1815,H:1-556^82.406%ID^E:0^.^.	.	Ja1_S2_TRINITY_DN23799_c0_g2::Ja1_S2_TRINITY_DN23799_c0_g2_i1::g.150::m.150	166-1821[+]	CDPK4_SOLTU^CDPK4_SOLTU^Q:1-550,H:1-556^82.406%ID^E:0^RecName: Full=Calcium-dependent protein kinase 4;^Eukaryota; Viridiplantae; Streptophyta; Embryophyta; Tracheophyta; Spermatophyta; Magnoliopsida; eudicotyledons; Gunneridae; Pentapetalae; asterids; lamiids; Solanales; Solanaceae; Solanoideae; Solaneae; Solanum	PF00069.25^Pkinase^Protein kinase domain^88-346^E:3e-73`PF07714.17^Pkinase_Tyr^Protein tyrosine kinase^89-340^E:1.4e-25`PF06293.14^Kdo^Lipopolysaccharide kinase (Kdo/WaaP) family^163-234^E:7.6e-06`PF13833.6^EF-hand_8^EF-hand domain pair^374-417^E:1.2e-06`PF00036.32^EF-hand_1^EF hand^394-420^E:8.5e-08`PF13405.6^EF-hand_6^EF-hand domain^394-422^E:5.8e-07`PF13499.6^EF-hand_7^EF-hand domain pair^394-…	.	.	ENOG410XRMJ^calcium-dependent protein kinase	KEGG:sot:102604043`KO:K13412	.	GO:0016020^cellular_component^membrane`GO:0005524^molecular_function^ATP binding`GO:0005509^molecular_function^calcium ion binding`GO:0004674^molecular_function^protein serine/threonine kinase activity	GO:0004672^molecular_function^protein kinase activity`GO:0005524^molecular_function^ATP binding`GO:0006468^biological_process^protein phosphorylation`GO:0005509^molecular_function^calcium ion binding	.	.
Ja1_S2_TRINITY_DN23799_c0_g1	Ja1_S2_TRINITY_DN23799_c0_g1_i2	sp|A5A7I8|CDPK5_SOLTU^sp|A5A7I8|CDPK5_SOLTU^Q:162-947,H:1-276^82.246%ID^E:9.45e-159^.^.	.	Ja1_S2_TRINITY_DN23799_c0_g1::Ja1_S2_TRINITY_DN23799_c0_g1_i2::g.152::m.152	162-971[+]	CDPK5_SOLTU^CDPK5_SOLTU^Q:1-262,H:1-276^82.246%ID^E:4.25e-160^RecName: Full=Calcium-dependent protein kinase 5;^Eukaryota; Viridiplantae; Streptophyta; Embryophyta; Tracheophyta; Spermatophyta; Magnoliopsida; eudicotyledons; Gunneridae; Pentapetalae; asterids; lamiids; Solanales; Solanaceae; Solanoideae; Solaneae; Solanum	PF00069.25^Pkinase^Protein kinase domain^58-259^E:1.4e-59`PF07714.17^Pkinase_Tyr^Protein tyrosine kinase^59-258^E:7e-23`PF06293.14^Kdo^Lipopolysaccharide kinase (Kdo/WaaP) family^134-204^E:3.7e-05	.	.	.	KEGG:sot:102594309`KO:K13412	.	GO:0005886^cellular_component^plasma membrane`GO:0005524^molecular_function^ATP binding`GO:0005509^molecular_function^calcium ion binding`GO:0004674^molecular_function^protein serine/threonine kinase activity	GO:0004672^molecular_function^protein kinase activity`GO:0005524^molecular_function^ATP binding`GO:0006468^biological_process^protein phosphorylation	.	.
Ja1_S2_TRINITY_DN23799_c0_g1	Ja1_S2_TRINITY_DN23799_c0_g1_i3	sp|A5A7I8|CDPK5_SOLTU^sp|A5A7I8|CDPK5_SOLTU^Q:162-1781,H:1-534^83.755%ID^E:0^.^.	.	Ja1_S2_TRINITY_DN23799_c0_g1::Ja1_S2_TRINITY_DN23799_c0_g1_i3::g.154::m.154	162-1790[+]	CDPK5_SOLTU^CDPK5_SOLTU^Q:1-540,H:1-534^83.755%ID^E:0^RecName: Full=Calcium-dependent protein kinase 5;^Eukaryota; Viridiplantae; Streptophyta; Embryophyta; Tracheophyta; Spermatophyta; Magnoliopsida; eudicotyledons; Gunneridae; Pentapetalae; asterids; lamiids; Solanales; Solanaceae; Solanoideae; Solaneae; Solanum	PF00069.25^Pkinase^Protein kinase domain^58-336^E:1.5e-69`PF07714.17^Pkinase_Tyr^Protein tyrosine kinase^59-208^E:2.6e-17`PF06293.14^Kdo^Lipopolysaccharide kinase (Kdo/WaaP) family^134-204^E:0.00011`PF13833.6^EF-hand_8^EF-hand domain pair^364-407^E:1.1e-06`PF00036.32^EF-hand_1^EF hand^384-410^E:8.3e-08`PF13405.6^EF-hand_6^EF-hand domain^384-412^E:5.7e-07`PF13499.6^EF-hand_7^EF-hand domain pair^38…	.	.	.	KEGG:sot:102594309`KO:K13412	.	GO:0005886^cellular_component^plasma membrane`GO:0005524^molecular_function^ATP binding`GO:0005509^molecular_function^calcium ion binding`GO:0004674^molecular_function^protein serine/threonine kinase activity	GO:0004672^molecular_function^protein kinase activity`GO:0005524^molecular_function^ATP binding`GO:0006468^biological_process^protein phosphorylation`GO:0005509^molecular_function^calcium ion binding	.	.
Ja1_S2_TRINITY_DN23799_c0_g1	Ja1_S2_TRINITY_DN23799_c0_g1_i4	sp|A5A7I8|CDPK5_SOLTU^sp|A5A7I8|CDPK5_SOLTU^Q:253-1872,H:1-534^83.755%ID^E:0^.^.	.	Ja1_S2_TRINITY_DN23799_c0_g1::Ja1_S2_TRINITY_DN23799_c0_g1_i4::g.155::m.155	253-1881[+]	CDPK5_SOLTU^CDPK5_SOLTU^Q:1-540,H:1-534^83.755%ID^E:0^RecName: Full=Calcium-dependent protein kinase 5;^Eukaryota; Viridiplantae; Streptophyta; Embryophyta; Tracheophyta; Spermatophyta; Magnoliopsida; eudicotyledons; Gunneridae; Pentapetalae; asterids; lamiids; Solanales; Solanaceae; Solanoideae; Solaneae; Solanum	PF00069.25^Pkinase^Protein kinase domain^58-336^E:1.5e-69`PF07714.17^Pkinase_Tyr^Protein tyrosine kinase^59-208^E:2.6e-17`PF06293.14^Kdo^Lipopolysaccharide kinase (Kdo/WaaP) family^134-204^E:0.00011`PF13833.6^EF-hand_8^EF-hand domain pair^364-407^E:1.1e-06`PF00036.32^EF-hand_1^EF hand^384-410^E:8.3e-08`PF13405.6^EF-hand_6^EF-hand domain^384-412^E:5.7e-07`PF13499.6^EF-hand_7^EF-hand domain pair^38…	.	.	.	KEGG:sot:102594309`KO:K13412	.	GO:0005886^cellular_component^plasma membrane`GO:0005524^molecular_function^ATP binding`GO:0005509^molecular_function^calcium ion binding`GO:0004674^molecular_function^protein serine/threonine kinase activity	GO:0004672^molecular_function^protein kinase activity`GO:0005524^molecular_function^ATP binding`GO:0006468^biological_process^protein phosphorylation`GO:0005509^molecular_function^calcium ion binding	.	.
Ja1_S2_TRINITY_DN23799_c0_g1	Ja1_S2_TRINITY_DN23799_c0_g1_i5	sp|A5A7I7|CDPK4_SOLTU^sp|A5A7I7|CDPK4_SOLTU^Q:132-248,H:518-556^84.615%ID^E:2.06e-17^.^.`sp|A5A7I7|CDPK4_SOLTU^sp|A5A7I7|CDPK4_SOLTU^Q:1-57,H:499-517^73.684%ID^E:2.06e-17^.^.	.	.	.	.	.	.	.	.	.	.	.	.	.	.
Ja1_S2_TRINITY_DN23799_c0_g2	Ja1_S2_TRINITY_DN23799_c0_g2_i2	sp|A5A7I7|CDPK4_SOLTU^sp|A5A7I7|CDPK4_SOLTU^Q:166-1476,H:1-443^82.207%ID^E:0^.^.	.	Ja1_S2_TRINITY_DN23799_c0_g2::Ja1_S2_TRINITY_DN23799_c0_g2_i2::g.156::m.156	166-1524[+]	CDPK4_SOLTU^CDPK4_SOLTU^Q:1-437,H:1-443^82.207%ID^E:0^RecName: Full=Calcium-dependent protein kinase 4;^Eukaryota; Viridiplantae; Streptophyta; Embryophyta; Tracheophyta; Spermatophyta; Magnoliopsida; eudicotyledons; Gunneridae; Pentapetalae; asterids; lamiids; Solanales; Solanaceae; Solanoideae; Solaneae; Solanum	PF00069.25^Pkinase^Protein kinase domain^88-346^E:1.8e-73`PF07714.17^Pkinase_Tyr^Protein tyrosine kinase^89-340^E:8.4e-26`PF06293.14^Kdo^Lipopolysaccharide kinase (Kdo/WaaP) family^163-234^E:5.6e-06`PF13833.6^EF-hand_8^EF-hand domain pair^374-417^E:8.7e-07`PF00036.32^EF-hand_1^EF hand^394-420^E:6.6e-08`PF13405.6^EF-hand_6^EF-hand domain^394-422^E:4.6e-07`PF13202.6^EF-hand_5^EF hand^394-416^E:1.9e…	.	.	ENOG410XRMJ^calcium-dependent protein kinase	KEGG:sot:102604043`KO:K13412	.	GO:0016020^cellular_component^membrane`GO:0005524^molecular_function^ATP binding`GO:0005509^molecular_function^calcium ion binding`GO:0004674^molecular_function^protein serine/threonine kinase activity	GO:0004672^molecular_function^protein kinase activity`GO:0005524^molecular_function^ATP binding`GO:0006468^biological_process^protein phosphorylation`GO:0005509^molecular_function^calcium ion binding	.	.
Ja1_S2_TRINITY_DN23799_c0_g1	Ja1_S2_TRINITY_DN23799_c0_g1_i6	sp|A5A7I8|CDPK5_SOLTU^sp|A5A7I8|CDPK5_SOLTU^Q:253-1491,H:1-427^85.012%ID^E:0^.^.`sp|A5A7I8|CDPK5_SOLTU^sp|A5A7I8|CDPK5_SOLTU^Q:1530-1871,H:421-534^89.474%ID^E:0^.^.	.	Ja1_S2_TRINITY_DN23799_c0_g1::Ja1_S2_TRINITY_DN23799_c0_g1_i6::g.159::m.159	253-1575[+]	CDPK5_SOLTU^CDPK5_SOLTU^Q:1-413,H:1-427^85.012%ID^E:0^RecName: Full=Calcium-dependent protein kinase 5;^Eukaryota; Viridiplantae; Streptophyta; Embryophyta; Tracheophyta; Spermatophyta; Magnoliopsida; eudicotyledons; Gunneridae; Pentapetalae; asterids; lamiids; Solanales; Solanaceae; Solanoideae; Solaneae; Solanum	PF00069.25^Pkinase^Protein kinase domain^58-316^E:2.5e-72`PF07714.17^Pkinase_Tyr^Protein tyrosine kinase^59-310^E:2.4e-24`PF06293.14^Kdo^Lipopolysaccharide kinase (Kdo/WaaP) family^134-204^E:9e-05`PF13833.6^EF-hand_8^EF-hand domain pair^344-387^E:8.6e-07`PF00036.32^EF-hand_1^EF hand^364-390^E:6.4e-08`PF13405.6^EF-hand_6^EF-hand domain^364-392^E:4.4e-07`PF13202.6^EF-hand_5^EF hand^364-386^E:1.8e-05	.	.	.	KEGG:sot:102594309`KO:K13412	.	GO:0005886^cellular_component^plasma membrane`GO:0005524^molecular_function^ATP binding`GO:0005509^molecular_function^calcium ion binding`GO:0004674^molecular_function^protein serine/threonine kinase activity	GO:0004672^molecular_function^protein kinase activity`GO:0005524^molecular_function^ATP binding`GO:0006468^biological_process^protein phosphorylation`GO:0005509^molecular_function^calcium ion binding	.	.
Ja1_S2_TRINITY_DN23799_c0_g2	Ja1_S2_TRINITY_DN23799_c0_g2_i3	sp|A5A7I8|CDPK5_SOLTU^sp|A5A7I8|CDPK5_SOLTU^Q:83-592,H:365-534^87.059%ID^E:6.61e-102^.^.	.	Ja1_S2_TRINITY_DN23799_c0_g2::Ja1_S2_TRINITY_DN23799_c0_g2_i3::g.161::m.161	131-598[+]	CDPK5_SOLTU^CDPK5_SOLTU^Q:1-154,H:381-534^86.364%ID^E:5.34e-93^RecName: Full=Calcium-dependent protein kinase 5;^Eukaryota; Viridiplantae; Streptophyta; Embryophyta; Tracheophyta; Spermatophyta; Magnoliopsida; eudicotyledons; Gunneridae; Pentapetalae; asterids; lamiids; Solanales; Solanaceae; Solanoideae; Solaneae; Solanum	PF00036.32^EF-hand_1^EF hand^1-24^E:8.1e-07`PF13499.6^EF-hand_7^EF-hand domain pair^1-58^E:6.7e-11`PF13202.6^EF-hand_5^EF hand^1-20^E:3.8e-05`PF13833.6^EF-hand_8^EF-hand domain pair^1-21^E:6.7e-05`PF13405.6^EF-hand_6^EF-hand domain^2-26^E:3.7e-06`PF13833.6^EF-hand_8^EF-hand domain pair^13-56^E:2.8e-08`PF13202.6^EF-hand_5^EF hand^34-54^E:0.0042`PF13499.6^EF-hand_7^EF-hand domain pair^68-128^E:8.6e…	.	.	.	KEGG:sot:102594309`KO:K13412	.	GO:0005886^cellular_component^plasma membrane`GO:0005524^molecular_function^ATP binding`GO:0005509^molecular_function^calcium ion binding`GO:0004674^molecular_function^protein serine/threonine kinase activity	GO:0005509^molecular_function^calcium ion binding	.	.
Ja1_S2_TRINITY_DN23799_c0_g1	Ja1_S2_TRINITY_DN23799_c0_g1_i7	sp|A5A7I8|CDPK5_SOLTU^sp|A5A7I8|CDPK5_SOLTU^Q:253-1812,H:1-534^86.891%ID^E:0^.^.	.	Ja1_S2_TRINITY_DN23799_c0_g1::Ja1_S2_TRINITY_DN23799_c0_g1_i7::g.162::m.162	253-1821[+]	CDPK5_SOLTU^CDPK5_SOLTU^Q:1-520,H:1-534^86.891%ID^E:0^RecName: Full=Calcium-dependent protein kinase 5;^Eukaryota; Viridiplantae; Streptophyta; Embryophyta; Tracheophyta; Spermatophyta; Magnoliopsida; eudicotyledons; Gunneridae; Pentapetalae; asterids; lamiids; Solanales; Solanaceae; Solanoideae; Solaneae; Solanum	PF00069.25^Pkinase^Protein kinase domain^58-316^E:4e-72`PF07714.17^Pkinase_Tyr^Protein tyrosine kinase^59-310^E:3.7e-24`PF06293.14^Kdo^Lipopolysaccharide kinase (Kdo/WaaP) family^134-204^E:0.00011`PF13833.6^EF-hand_8^EF-hand domain pair^344-387^E:1.1e-06`PF00036.32^EF-hand_1^EF hand^364-390^E:7.9e-08`PF13405.6^EF-hand_6^EF-hand domain^364-392^E:5.4e-07`PF13499.6^EF-hand_7^EF-hand domain pair^364-…	.	.	.	KEGG:sot:102594309`KO:K13412	.	GO:0005886^cellular_component^plasma membrane`GO:0005524^molecular_function^ATP binding`GO:0005509^molecular_function^calcium ion binding`GO:0004674^molecular_function^protein serine/threonine kinase activity	GO:0004672^molecular_function^protein kinase activity`GO:0005524^molecular_function^ATP binding`GO:0006468^biological_process^protein phosphorylation`GO:0005509^molecular_function^calcium ion binding	.	.
Ja1_S2_TRINITY_DN23799_c0_g1	Ja1_S2_TRINITY_DN23799_c0_g1_i8	sp|A5A7I8|CDPK5_SOLTU^sp|A5A7I8|CDPK5_SOLTU^Q:162-1721,H:1-534^86.891%ID^E:0^.^.	.	Ja1_S2_TRINITY_DN23799_c0_g1::Ja1_S2_TRINITY_DN23799_c0_g1_i8::g.164::m.164	162-1730[+]	CDPK5_SOLTU^CDPK5_SOLTU^Q:1-520,H:1-534^86.891%ID^E:0^RecName: Full=Calcium-dependent protein kinase 5;^Eukaryota; Viridiplantae; Streptophyta; Embryophyta; Tracheophyta; Spermatophyta; Magnoliopsida; eudicotyledons; Gunneridae; Pentapetalae; asterids; lamiids; Solanales; Solanaceae; Solanoideae; Solaneae; Solanum	PF00069.25^Pkinase^Protein kinase domain^58-316^E:4e-72`PF07714.17^Pkinase_Tyr^Protein tyrosine kinase^59-310^E:3.7e-24`PF06293.14^Kdo^Lipopolysaccharide kinase (Kdo/WaaP) family^134-204^E:0.00011`PF13833.6^EF-hand_8^EF-hand domain pair^344-387^E:1.1e-06`PF00036.32^EF-hand_1^EF hand^364-390^E:7.9e-08`PF13405.6^EF-hand_6^EF-hand domain^364-392^E:5.4e-07`PF13499.6^EF-hand_7^EF-hand domain pair^364-…	.	.	.	KEGG:sot:102594309`KO:K13412	.	GO:0005886^cellular_component^plasma membrane`GO:0005524^molecular_function^ATP binding`GO:0005509^molecular_function^calcium ion binding`GO:0004674^molecular_function^protein serine/threonine kinase activity	GO:0004672^molecular_function^protein kinase activity`GO:0005524^molecular_function^ATP binding`GO:0006468^biological_process^protein phosphorylation`GO:0005509^molecular_function^calcium ion binding	.	.
Ja1_S2_TRINITY_DN23799_c0_g1	Ja1_S2_TRINITY_DN23799_c0_g1_i9	sp|A5A7I8|CDPK5_SOLTU^sp|A5A7I8|CDPK5_SOLTU^Q:76-591,H:363-534^89.535%ID^E:3.26e-107^.^.	.	Ja1_S2_TRINITY_DN23799_c0_g1::Ja1_S2_TRINITY_DN23799_c0_g1_i9::g.166::m.166	130-600[+]	CDPK5_SOLTU^CDPK5_SOLTU^Q:1-154,H:381-534^90.26%ID^E:1.87e-97^RecName: Full=Calcium-dependent protein kinase 5;^Eukaryota; Viridiplantae; Streptophyta; Embryophyta; Tracheophyta; Spermatophyta; Magnoliopsida; eudicotyledons; Gunneridae; Pentapetalae; asterids; lamiids; Solanales; Solanaceae; Solanoideae; Solaneae; Solanum	PF00036.32^EF-hand_1^EF hand^1-24^E:8.2e-07`PF13499.6^EF-hand_7^EF-hand domain pair^1-58^E:6.8e-11`PF13202.6^EF-hand_5^EF hand^1-20^E:3.9e-05`PF13833.6^EF-hand_8^EF-hand domain pair^1-21^E:6.7e-05`PF13405.6^EF-hand_6^EF-hand domain^2-26^E:3.8e-06`PF13833.6^EF-hand_8^EF-hand domain pair^13-56^E:4e-08`PF13202.6^EF-hand_5^EF hand^34-54^E:0.0043`PF13833.6^EF-hand_8^EF-hand domain pair^57-90^E:0.0078`…	.	.	.	KEGG:sot:102594309`KO:K13412	.	GO:0005886^cellular_component^plasma membrane`GO:0005524^molecular_function^ATP binding`GO:0005509^molecular_function^calcium ion binding`GO:0004674^molecular_function^protein serine/threonine kinase activity	GO:0005509^molecular_function^calcium ion binding	.	.
Ja1_S2_TRINITY_DN23799_c0_g1	Ja1_S2_TRINITY_DN23799_c0_g1_i10	sp|A5A7I8|CDPK5_SOLTU^sp|A5A7I8|CDPK5_SOLTU^Q:191-889,H:39-276^90.336%ID^E:8.11e-155^.^.	.	Ja1_S2_TRINITY_DN23799_c0_g1::Ja1_S2_TRINITY_DN23799_c0_g1_i10::g.167::m.167	209-913[+]	CDPK5_SOLTU^CDPK5_SOLTU^Q:1-227,H:49-276^92.105%ID^E:3.37e-154^RecName: Full=Calcium-dependent protein kinase 5;^Eukaryota; Viridiplantae; Streptophyta; Embryophyta; Tracheophyta; Spermatophyta; Magnoliopsida; eudicotyledons; Gunneridae; Pentapetalae; asterids; lamiids; Solanales; Solanaceae; Solanoideae; Solaneae; Solanum	PF00069.25^Pkinase^Protein kinase domain^23-224^E:8.5e-60`PF07714.17^Pkinase_Tyr^Protein tyrosine kinase^24-223^E:4.4e-23`PF06293.14^Kdo^Lipopolysaccharide kinase (Kdo/WaaP) family^99-169^E:2.4e-05	.	.	.	KEGG:sot:102594309`KO:K13412	.	GO:0005886^cellular_component^plasma membrane`GO:0005524^molecular_function^ATP binding`GO:0005509^molecular_function^calcium ion binding`GO:0004674^molecular_function^protein serine/threonine kinase activity	GO:0004672^molecular_function^protein kinase activity`GO:0005524^molecular_function^ATP binding`GO:0006468^biological_process^protein phosphorylation	.	.
Ja1_S2_TRINITY_DN23799_c0_g1	Ja1_S2_TRINITY_DN23799_c0_g1_i11	sp|A5A7I8|CDPK5_SOLTU^sp|A5A7I8|CDPK5_SOLTU^Q:162-1400,H:1-427^85.012%ID^E:0^.^.`sp|A5A7I8|CDPK5_SOLTU^sp|A5A7I8|CDPK5_SOLTU^Q:1439-1780,H:421-534^89.474%ID^E:0^.^.	.	Ja1_S2_TRINITY_DN23799_c0_g1::Ja1_S2_TRINITY_DN23799_c0_g1_i11::g.169::m.169	162-1484[+]	CDPK5_SOLTU^CDPK5_SOLTU^Q:1-413,H:1-427^85.012%ID^E:0^RecName: Full=Calcium-dependent protein kinase 5;^Eukaryota; Viridiplantae; Streptophyta; Embryophyta; Tracheophyta; Spermatophyta; Magnoliopsida; eudicotyledons; Gunneridae; Pentapetalae; asterids; lamiids; Solanales; Solanaceae; Solanoideae; Solaneae; Solanum	PF00069.25^Pkinase^Protein kinase domain^58-316^E:2.5e-72`PF07714.17^Pkinase_Tyr^Protein tyrosine kinase^59-310^E:2.4e-24`PF06293.14^Kdo^Lipopolysaccharide kinase (Kdo/WaaP) family^134-204^E:9e-05`PF13833.6^EF-hand_8^EF-hand domain pair^344-387^E:8.6e-07`PF00036.32^EF-hand_1^EF hand^364-390^E:6.4e-08`PF13405.6^EF-hand_6^EF-hand domain^364-392^E:4.4e-07`PF13202.6^EF-hand_5^EF hand^364-386^E:1.8e-05	.	.	.	KEGG:sot:102594309`KO:K13412	.	GO:0005886^cellular_component^plasma membrane`GO:0005524^molecular_function^ATP binding`GO:0005509^molecular_function^calcium ion binding`GO:0004674^molecular_function^protein serine/threonine kinase activity	GO:0004672^molecular_function^protein kinase activity`GO:0005524^molecular_function^ATP binding`GO:0006468^biological_process^protein phosphorylation`GO:0005509^molecular_function^calcium ion binding	.	.
Ja1_S2_TRINITY_DN23799_c0_g1	Ja1_S2_TRINITY_DN23799_c0_g1_i12	sp|A5A7I8|CDPK5_SOLTU^sp|A5A7I8|CDPK5_SOLTU^Q:191-1723,H:39-534^87.597%ID^E:0^.^.	.	Ja1_S2_TRINITY_DN23799_c0_g1::Ja1_S2_TRINITY_DN23799_c0_g1_i12::g.171::m.171	209-1732[+]	CDPK5_SOLTU^CDPK5_SOLTU^Q:1-505,H:49-534^88.34%ID^E:0^RecName: Full=Calcium-dependent protein kinase 5;^Eukaryota; Viridiplantae; Streptophyta; Embryophyta; Tracheophyta; Spermatophyta; Magnoliopsida; eudicotyledons; Gunneridae; Pentapetalae; asterids; lamiids; Solanales; Solanaceae; Solanoideae; Solaneae; Solanum	PF00069.25^Pkinase^Protein kinase domain^23-301^E:1.2e-69`PF07714.17^Pkinase_Tyr^Protein tyrosine kinase^24-173^E:2.3e-17`PF06293.14^Kdo^Lipopolysaccharide kinase (Kdo/WaaP) family^99-169^E:0.00011`PF13833.6^EF-hand_8^EF-hand domain pair^329-372^E:1e-06`PF00036.32^EF-hand_1^EF hand^349-375^E:7.6e-08`PF13405.6^EF-hand_6^EF-hand domain^349-377^E:5.2e-07`PF13499.6^EF-hand_7^EF-hand domain pair^349-4…	.	.	.	KEGG:sot:102594309`KO:K13412	.	GO:0005886^cellular_component^plasma membrane`GO:0005524^molecular_function^ATP binding`GO:0005509^molecular_function^calcium ion binding`GO:0004674^molecular_function^protein serine/threonine kinase activity	GO:0004672^molecular_function^protein kinase activity`GO:0005524^molecular_function^ATP binding`GO:0006468^biological_process^protein phosphorylation`GO:0005509^molecular_function^calcium ion binding	.	.
Ja1_S2_TRINITY_DN23799_c0_g1	Ja1_S2_TRINITY_DN23799_c0_g1_i13	sp|A5A7I8|CDPK5_SOLTU^sp|A5A7I8|CDPK5_SOLTU^Q:253-1038,H:1-276^82.246%ID^E:5.29e-158^.^.	.	Ja1_S2_TRINITY_DN23799_c0_g1::Ja1_S2_TRINITY_DN23799_c0_g1_i13::g.172::m.172	253-1062[+]	CDPK5_SOLTU^CDPK5_SOLTU^Q:1-262,H:1-276^82.246%ID^E:4.25e-160^RecName: Full=Calcium-dependent protein kinase 5;^Eukaryota; Viridiplantae; Streptophyta; Embryophyta; Tracheophyta; Spermatophyta; Magnoliopsida; eudicotyledons; Gunneridae; Pentapetalae; asterids; lamiids; Solanales; Solanaceae; Solanoideae; Solaneae; Solanum	PF00069.25^Pkinase^Protein kinase domain^58-259^E:1.4e-59`PF07714.17^Pkinase_Tyr^Protein tyrosine kinase^59-258^E:7e-23`PF06293.14^Kdo^Lipopolysaccharide kinase (Kdo/WaaP) family^134-204^E:3.7e-05	.	.	.	KEGG:sot:102594309`KO:K13412	.	GO:0005886^cellular_component^plasma membrane`GO:0005524^molecular_function^ATP binding`GO:0005509^molecular_function^calcium ion binding`GO:0004674^molecular_function^protein serine/threonine kinase activity	GO:0004672^molecular_function^protein kinase activity`GO:0005524^molecular_function^ATP binding`GO:0006468^biological_process^protein phosphorylation	.	.
Ja1_S2_TRINITY_DN23799_c0_g1	Ja1_S2_TRINITY_DN23799_c0_g1_i14	sp|A5A7I8|CDPK5_SOLTU^sp|A5A7I8|CDPK5_SOLTU^Q:191-1342,H:39-427^90.231%ID^E:0^.^.`sp|A5A7I8|CDPK5_SOLTU^sp|A5A7I8|CDPK5_SOLTU^Q:1381-1722,H:421-534^89.474%ID^E:0^.^.	.	Ja1_S2_TRINITY_DN23799_c0_g1::Ja1_S2_TRINITY_DN23799_c0_g1_i14::g.174::m.174	209-1426[+]	CDPK4_SOLTU^CDPK4_SOLTU^Q:1-378,H:71-449^91.293%ID^E:0^RecName: Full=Calcium-dependent protein kinase 4;^Eukaryota; Viridiplantae; Streptophyta; Embryophyta; Tracheophyta; Spermatophyta; Magnoliopsida; eudicotyledons; Gunneridae; Pentapetalae; asterids; lamiids; Solanales; Solanaceae; Solanoideae; Solaneae; Solanum	PF00069.25^Pkinase^Protein kinase domain^23-281^E:2e-72`PF07714.17^Pkinase_Tyr^Protein tyrosine kinase^24-275^E:1.9e-24`PF06293.14^Kdo^Lipopolysaccharide kinase (Kdo/WaaP) family^99-169^E:7.7e-05`PF13833.6^EF-hand_8^EF-hand domain pair^309-352^E:7.7e-07`PF00036.32^EF-hand_1^EF hand^329-355^E:5.8e-08`PF13405.6^EF-hand_6^EF-hand domain^329-357^E:4e-07`PF13202.6^EF-hand_5^EF hand^329-351^E:1.7e-05	.	.	ENOG410XRMJ^calcium-dependent protein kinase	KEGG:sot:102604043`KO:K13412	.	GO:0016020^cellular_component^membrane`GO:0005524^molecular_function^ATP binding`GO:0005509^molecular_function^calcium ion binding`GO:0004674^molecular_function^protein serine/threonine kinase activity	GO:0004672^molecular_function^protein kinase activity`GO:0005524^molecular_function^ATP binding`GO:0006468^biological_process^protein phosphorylation`GO:0005509^molecular_function^calcium ion binding	.	.
Ja1_S2_TRINITY_DN23729_c0_g1	Ja1_S2_TRINITY_DN23729_c0_g1_i1	sp|Q8LG98|OTU1_ARATH^sp|Q8LG98|OTU1_ARATH^Q:211-579,H:24-143^73.984%ID^E:2.08e-59^.^.	.	Ja1_S2_TRINITY_DN23729_c0_g1::Ja1_S2_TRINITY_DN23729_c0_g1_i1::g.176::m.176	130-645[+]	OTU1_ARATH^OTU1_ARATH^Q:28-150,H:24-143^73.984%ID^E:3.15e-61^RecName: Full=OVARIAN TUMOR DOMAIN-containing deubiquitinating enzyme 1 {ECO:0000303|PubMed:24659992};^Eukaryota; Viridiplantae; Streptophyta; Embryophyta; Tracheophyta; Spermatophyta; Magnoliopsida; eudicotyledons; Gunneridae; Pentapetalae; rosids; malvids; Brassicales; Brassicaceae; Camelineae; Arabidopsis	PF10275.9^Peptidase_C65^Peptidase C65 Otubain^50-154^E:7.8e-34	.	.	ENOG410ZMN7^OTU domain, ubiquitin aldehyde binding	KEGG:ath:AT1G28120`KO:K09602	.	GO:0005634^cellular_component^nucleus`GO:0019784^molecular_function^NEDD8-specific protease activity`GO:0004843^molecular_function^thiol-dependent ubiquitin-specific protease activity`GO:0043130^molecular_function^ubiquitin binding`GO:0071108^biological_process^protein K48-linked deubiquitination	.	.	.
Ja1_S2_TRINITY_DN23729_c0_g1	Ja1_S2_TRINITY_DN23729_c0_g1_i2	sp|Q8LG98|OTU1_ARATH^sp|Q8LG98|OTU1_ARATH^Q:200-604,H:24-155^73.333%ID^E:4.9e-68^.^.	.	Ja1_S2_TRINITY_DN23729_c0_g1::Ja1_S2_TRINITY_DN23729_c0_g1_i2::g.177::m.177	119-604[+]	OTU1_ARATH^OTU1_ARATH^Q:28-162,H:24-155^73.333%ID^E:2.48e-68^RecName: Full=OVARIAN TUMOR DOMAIN-containing deubiquitinating enzyme 1 {ECO:0000303|PubMed:24659992};^Eukaryota; Viridiplantae; Streptophyta; Embryophyta; Tracheophyta; Spermatophyta; Magnoliopsida; eudicotyledons; Gunneridae; Pentapetalae; rosids; malvids; Brassicales; Brassicaceae; Camelineae; Arabidopsis	PF10275.9^Peptidase_C65^Peptidase C65 Otubain^50-159^E:1.8e-35	.	.	ENOG410ZMN7^OTU domain, ubiquitin aldehyde binding	KEGG:ath:AT1G28120`KO:K09602	.	GO:0005634^cellular_component^nucleus`GO:0019784^molecular_function^NEDD8-specific protease activity`GO:0004843^molecular_function^thiol-dependent ubiquitin-specific protease activity`GO:0043130^molecular_function^ubiquitin binding`GO:0071108^biological_process^protein K48-linked deubiquitination	.	.	.
Ja1_S2_TRINITY_DN23729_c0_g1	Ja1_S2_TRINITY_DN23729_c0_g1_i3	sp|Q8LG98|OTU1_ARATH^sp|Q8LG98|OTU1_ARATH^Q:211-582,H:24-144^73.387%ID^E:1.68e-60^.^.	.	Ja1_S2_TRINITY_DN23729_c0_g1::Ja1_S2_TRINITY_DN23729_c0_g1_i3::g.178::m.178	130-624[+]	OTU1_ARATH^OTU1_ARATH^Q:28-151,H:24-144^73.387%ID^E:7.22e-62^RecName: Full=OVARIAN TUMOR DOMAIN-containing deubiquitinating enzyme 1 {ECO:0000303|PubMed:24659992};^Eukaryota; Viridiplantae; Streptophyta; Embryophyta; Tracheophyta; Spermatophyta; Magnoliopsida; eudicotyledons; Gunneridae; Pentapetalae; rosids; malvids; Brassicales; Brassicaceae; Camelineae; Arabidopsis	PF10275.9^Peptidase_C65^Peptidase C65 Otubain^50-154^E:1.5e-33	.	.	ENOG410ZMN7^OTU domain, ubiquitin aldehyde binding	KEGG:ath:AT1G28120`KO:K09602	.	GO:0005634^cellular_component^nucleus`GO:0019784^molecular_function^NEDD8-specific protease activity`GO:0004843^molecular_function^thiol-dependent ubiquitin-specific protease activity`GO:0043130^molecular_function^ubiquitin binding`GO:0071108^biological_process^protein K48-linked deubiquitination	.	.	.
Ja1_S2_TRINITY_DN23729_c0_g1	Ja1_S2_TRINITY_DN23729_c0_g1_i4	.	.	.	.	.	.	.	.	.	.	.	.	.	.	.
Ja1_S2_TRINITY_DN23729_c0_g1	Ja1_S2_TRINITY_DN23729_c0_g1_i5	sp|Q8LG98|OTU1_ARATH^sp|Q8LG98|OTU1_ARATH^Q:211-1053,H:24-295^74.021%ID^E:9.01e-151^.^.	.	Ja1_S2_TRINITY_DN23729_c0_g1::Ja1_S2_TRINITY_DN23729_c0_g1_i5::g.179::m.179	130-1056[+]	OTU1_ARATH^OTU1_ARATH^Q:28-308,H:24-295^74.021%ID^E:1.29e-152^RecName: Full=OVARIAN TUMOR DOMAIN-containing deubiquitinating enzyme 1 {ECO:0000303|PubMed:24659992};^Eukaryota; Viridiplantae; Streptophyta; Embryophyta; Tracheophyta; Spermatophyta; Magnoliopsida; eudicotyledons; Gunneridae; Pentapetalae; rosids; malvids; Brassicales; Brassicaceae; Camelineae; Arabidopsis	PF10275.9^Peptidase_C65^Peptidase C65 Otubain^50-307^E:1.6e-87	.	.	ENOG410ZMN7^OTU domain, ubiquitin aldehyde binding	KEGG:ath:AT1G28120`KO:K09602	.	GO:0005634^cellular_component^nucleus`GO:0019784^molecular_function^NEDD8-specific protease activity`GO:0004843^molecular_function^thiol-dependent ubiquitin-specific protease activity`GO:0043130^molecular_function^ubiquitin binding`GO:0071108^biological_process^protein K48-linked deubiquitination	.	.	.
Ja1_S2_TRINITY_DN23796_c0_g1	Ja1_S2_TRINITY_DN23796_c0_g1_i1	sp|Q42510|GNOM_ARATH^sp|Q42510|GNOM_ARATH^Q:1-711,H:1198-1431^57.806%ID^E:1.83e-75^.^.	.	Ja1_S2_TRINITY_DN23796_c0_g1::Ja1_S2_TRINITY_DN23796_c0_g1_i1::g.180::m.180	1-735[+]	GNOM_ARATH^GNOM_ARATH^Q:1-237,H:1198-1431^57.806%ID^E:7.6e-83^RecName: Full=ARF guanine-nucleotide exchange factor GNOM;^Eukaryota; Viridiplantae; Streptophyta; Embryophyta; Tracheophyta; Spermatophyta; Magnoliopsida; eudicotyledons; Gunneridae; Pentapetalae; rosids; malvids; Brassicales; Brassicaceae; Camelineae; Arabidopsis	.	.	.	COG5307^and Sec7 domain	KEGG:ath:AT1G13980`KO:K18443	.	GO:0005829^cellular_component^cytosol`GO:0005768^cellular_component^endosome`GO:0010008^cellular_component^endosome membrane`GO:0005886^cellular_component^plasma membrane`GO:0005086^molecular_function^ARF guanyl-nucleotide exchange factor activity`GO:0042802^molecular_function^identical protein binding`GO:0042803^molecular_function^protein homodimerization activity`GO:0010540^biological_process^b…	.	.	.
Ja1_S2_TRINITY_DN23796_c0_g2	Ja1_S2_TRINITY_DN23796_c0_g2_i1	sp|Q42510|GNOM_ARATH^sp|Q42510|GNOM_ARATH^Q:1-600,H:1198-1394^56%ID^E:2.77e-64^.^.	.	Ja1_S2_TRINITY_DN23796_c0_g2::Ja1_S2_TRINITY_DN23796_c0_g2_i1::g.181::m.181	1-609[+]	GNOM_ARATH^GNOM_ARATH^Q:1-200,H:1198-1394^56%ID^E:2.49e-64^RecName: Full=ARF guanine-nucleotide exchange factor GNOM;^Eukaryota; Viridiplantae; Streptophyta; Embryophyta; Tracheophyta; Spermatophyta; Magnoliopsida; eudicotyledons; Gunneridae; Pentapetalae; rosids; malvids; Brassicales; Brassicaceae; Camelineae; Arabidopsis	.	.	.	COG5307^and Sec7 domain	KEGG:ath:AT1G13980`KO:K18443	.	GO:0005829^cellular_component^cytosol`GO:0005768^cellular_component^endosome`GO:0010008^cellular_component^endosome membrane`GO:0005886^cellular_component^plasma membrane`GO:0005086^molecular_function^ARF guanyl-nucleotide exchange factor activity`GO:0042802^molecular_function^identical protein binding`GO:0042803^molecular_function^protein homodimerization activity`GO:0010540^biological_process^b…	.	.	.
Ja1_S2_TRINITY_DN23776_c0_g1	Ja1_S2_TRINITY_DN23776_c0_g1_i1	.	.	Ja1_S2_TRINITY_DN23776_c0_g1::Ja1_S2_TRINITY_DN23776_c0_g1_i1::g.182::m.182	16-429[+]	.	.	.	.	.	.	.	.	.	.	.
Ja1_S2_TRINITY_DN23776_c0_g1	Ja1_S2_TRINITY_DN23776_c0_g1_i2	.	.	Ja1_S2_TRINITY_DN23776_c0_g1::Ja1_S2_TRINITY_DN23776_c0_g1_i2::g.183::m.183	16-846[+]	.	PF00583.25^Acetyltransf_1^Acetyltransferase (GNAT) family^143-247^E:2.1e-07	.	.	.	.	.	.	.	.	.
Ja1_S2_TRINITY_DN23776_c0_g1	Ja1_S2_TRINITY_DN23776_c0_g1_i3	.	.	Ja1_S2_TRINITY_DN23776_c0_g1::Ja1_S2_TRINITY_DN23776_c0_g1_i3::g.184::m.184	16-837[+]	.	PF00583.25^Acetyltransf_1^Acetyltransferase (GNAT) family^138-244^E:4.8e-08`PF13508.7^Acetyltransf_7^Acetyltransferase (GNAT) domain^145-245^E:4.8e-06	.	.	.	.	.	.	.	.	.
Ja1_S2_TRINITY_DN23784_c0_g1	Ja1_S2_TRINITY_DN23784_c0_g1_i1	sp|Q9XF57|PEX7_ARATH^sp|Q9XF57|PEX7_ARATH^Q:1-183,H:256-316^85.246%ID^E:2.52e-32^.^.	.	.	.	.	.	.	.	.	.	.	.	.	.	.
Ja1_S2_TRINITY_DN23784_c0_g1	Ja1_S2_TRINITY_DN23784_c0_g1_i2	sp|Q9XF57|PEX7_ARATH^sp|Q9XF57|PEX7_ARATH^Q:1-183,H:256-316^85.246%ID^E:1.06e-31^.^.	.	.	.	.	.	.	.	.	.	.	.	.	.	.
Ja1_S2_TRINITY_DN23784_c0_g1	Ja1_S2_TRINITY_DN23784_c0_g1_i3	sp|Q9XF57|PEX7_ARATH^sp|Q9XF57|PEX7_ARATH^Q:84-1028,H:1-316^79.43%ID^E:0^.^.	.	Ja1_S2_TRINITY_DN23784_c0_g1::Ja1_S2_TRINITY_DN23784_c0_g1_i3::g.185::m.185	84-1034[+]	PEX7_ARATH^PEX7_ARATH^Q:1-315,H:1-316^79.43%ID^E:0^RecName: Full=Peroxisome biogenesis protein 7;^Eukaryota; Viridiplantae; Streptophyta; Embryophyta; Tracheophyta; Spermatophyta; Magnoliopsida; eudicotyledons; Gunneridae; Pentapetalae; rosids; malvids; Brassicales; Brassicaceae; Camelineae; Arabidopsis	PF00400.32^WD40^WD domain, G-beta repeat^96-133^E:0.096`PF00400.32^WD40^WD domain, G-beta repeat^141-177^E:0.0095`PF00400.32^WD40^WD domain, G-beta repeat^185-220^E:0.0013`PF00400.32^WD40^WD domain, G-beta repeat^227-264^E:9.2e-05	.	.	ENOG410XNVU^Peroxisomal targeting signal	KEGG:ath:AT1G29260`KO:K13341	.	GO:0080008^cellular_component^Cul4-RING E3 ubiquitin ligase complex`GO:0005829^cellular_component^cytosol`GO:0005782^cellular_component^peroxisomal matrix`GO:0005778^cellular_component^peroxisomal membrane`GO:0005053^molecular_function^peroxisome matrix targeting signal-2 binding`GO:0016558^biological_process^protein import into peroxisome matrix`GO:0006625^biological_process^protein targeting to…	GO:0005515^molecular_function^protein binding	.	.
Ja1_S2_TRINITY_DN23757_c0_g1	Ja1_S2_TRINITY_DN23757_c0_g1_i1	sp|O22969|Y2416_ARATH^sp|O22969|Y2416_ARATH^Q:69-419,H:1-111^76.923%ID^E:7.28e-57^.^.	.	Ja1_S2_TRINITY_DN23757_c0_g1::Ja1_S2_TRINITY_DN23757_c0_g1_i1::g.186::m.186	3-479[+]	Y2416_ARATH^Y2416_ARATH^Q:23-157,H:1-129^74.815%ID^E:8.08e-68^RecName: Full=Uncharacterized protein At2g34160;^Eukaryota; Viridiplantae; Streptophyta; Embryophyta; Tracheophyta; Spermatophyta; Magnoliopsida; eudicotyledons; Gunneridae; Pentapetalae; rosids; malvids; Brassicales; Brassicaceae; Camelineae; Arabidopsis	PF01918.21^Alba^Alba^49-110^E:2.4e-11	.	.	ENOG41121TC^Alba	KEGG:ath:AT2G34160	.	GO:0005829^cellular_component^cytosol`GO:0005783^cellular_component^endoplasmic reticulum`GO:0005634^cellular_component^nucleus`GO:0003676^molecular_function^nucleic acid binding`GO:0006364^biological_process^rRNA processing	GO:0003676^molecular_function^nucleic acid binding	.	.
Ja1_S2_TRINITY_DN23757_c0_g2	Ja1_S2_TRINITY_DN23757_c0_g2_i1	sp|O22969|Y2416_ARATH^sp|O22969|Y2416_ARATH^Q:226-567,H:1-111^79.825%ID^E:6.09e-59^.^.	.	Ja1_S2_TRINITY_DN23757_c0_g2::Ja1_S2_TRINITY_DN23757_c0_g2_i1::g.187::m.187	226-627[+]	Y2416_ARATH^Y2416_ARATH^Q:1-133,H:1-130^77.444%ID^E:1.1e-69^RecName: Full=Uncharacterized protein At2g34160;^Eukaryota; Viridiplantae; Streptophyta; Embryophyta; Tracheophyta; Spermatophyta; Magnoliopsida; eudicotyledons; Gunneridae; Pentapetalae; rosids; malvids; Brassicales; Brassicaceae; Camelineae; Arabidopsis	PF01918.21^Alba^Alba^24-86^E:1.2e-11	.	.	ENOG41121TC^Alba	KEGG:ath:AT2G34160	.	GO:0005829^cellular_component^cytosol`GO:0005783^cellular_component^endoplasmic reticulum`GO:0005634^cellular_component^nucleus`GO:0003676^molecular_function^nucleic acid binding`GO:0006364^biological_process^rRNA processing	GO:0003676^molecular_function^nucleic acid binding	.	.
Ja1_S2_TRINITY_DN23757_c0_g3	Ja1_S2_TRINITY_DN23757_c0_g3_i1	sp|Q05466|HAT4_ARATH^sp|Q05466|HAT4_ARATH^Q:267-752,H:63-208^63.58%ID^E:1.57e-35^.^.	.	Ja1_S2_TRINITY_DN23757_c0_g3::Ja1_S2_TRINITY_DN23757_c0_g3_i1::g.188::m.188	3-752[+]	HAT3_ARATH^HAT3_ARATH^Q:84-250,H:66-241^63.934%ID^E:4.46e-64^RecName: Full=Homeobox-leucine zipper protein HAT3;^Eukaryota; Viridiplantae; Streptophyta; Embryophyta; Tracheophyta; Spermatophyta; Magnoliopsida; eudicotyledons; Gunneridae; Pentapetalae; rosids; malvids; Brassicales; Brassicaceae; Camelineae; Arabidopsis	PF04618.12^HD-ZIP_N^HD-ZIP protein N terminus^22-142^E:1.7e-21`PF00046.29^Homeodomain^Homeodomain^170-224^E:3.7e-16	.	.	ENOG410Z2UE^homeobox-leucine zipper protein	KEGG:ath:AT3G60390`KO:K09338	.	GO:0005634^cellular_component^nucleus`GO:0003700^molecular_function^DNA-binding transcription factor activity`GO:0043565^molecular_function^sequence-specific DNA binding	GO:0005634^cellular_component^nucleus`GO:0003677^molecular_function^DNA binding	.	.
Ja1_S2_TRINITY_DN23783_c0_g1	Ja1_S2_TRINITY_DN23783_c0_g1_i1	sp|P52836|F3ST_FLACH^sp|P52836|F3ST_FLACH^Q:3-911,H:1-312^59.936%ID^E:3.78e-134^.^.	.	Ja1_S2_TRINITY_DN23783_c0_g1::Ja1_S2_TRINITY_DN23783_c0_g1_i1::g.189::m.189	3-914[+]	F3ST_FLACH^F3ST_FLACH^Q:1-303,H:1-312^59.936%ID^E:2.86e-138^RecName: Full=Flavonol 3-sulfotransferase;^Eukaryota; Viridiplantae; Streptophyta; Embryophyta; Tracheophyta; Spermatophyta; Magnoliopsida; eudicotyledons; Gunneridae; Pentapetalae; asterids; campanulids; Asterales; Asteraceae; Asteroideae; Heliantheae alliance; Tageteae; Flaveria	PF00685.27^Sulfotransfer_1^Sulfotransferase domain^40-299^E:2e-74`PF13469.6^Sulfotransfer_3^Sulfotransferase family^122-221^E:5.5e-08	.	.	.	KEGG:ag:AAA33342`KO:K13270	.	GO:0005737^cellular_component^cytoplasm`GO:0047894^molecular_function^flavonol 3-sulfotransferase activity	GO:0008146^molecular_function^sulfotransferase activity	.	.
Ja1_S2_TRINITY_DN23783_c0_g1	Ja1_S2_TRINITY_DN23783_c0_g1_i2	sp|P52835|F3ST_FLABI^sp|P52835|F3ST_FLABI^Q:1-909,H:1-312^60.577%ID^E:1.91e-136^.^.	.	Ja1_S2_TRINITY_DN23783_c0_g1::Ja1_S2_TRINITY_DN23783_c0_g1_i2::g.190::m.190	1-912[+]	F3ST_FLACH^F3ST_FLACH^Q:1-303,H:1-312^60.897%ID^E:1.6e-140^RecName: Full=Flavonol 3-sulfotransferase;^Eukaryota; Viridiplantae; Streptophyta; Embryophyta; Tracheophyta; Spermatophyta; Magnoliopsida; eudicotyledons; Gunneridae; Pentapetalae; asterids; campanulids; Asterales; Asteraceae; Asteroideae; Heliantheae alliance; Tageteae; Flaveria	PF00685.27^Sulfotransfer_1^Sulfotransferase domain^40-299^E:1.8e-74`PF13469.6^Sulfotransfer_3^Sulfotransferase family^123-221^E:3.1e-07	.	.	.	KEGG:ag:AAA33342`KO:K13270	.	GO:0005737^cellular_component^cytoplasm`GO:0047894^molecular_function^flavonol 3-sulfotransferase activity	GO:0008146^molecular_function^sulfotransferase activity	.	.
Ja1_S2_TRINITY_DN23770_c0_g1	Ja1_S2_TRINITY_DN23770_c0_g1_i1	sp|Q9M7Q5|AI5L4_ARATH^sp|Q9M7Q5|AI5L4_ARATH^Q:280-1308,H:23-392^49.364%ID^E:7.87e-78^.^.	.	Ja1_S2_TRINITY_DN23770_c0_g1::Ja1_S2_TRINITY_DN23770_c0_g1_i1::g.191::m.191	208-1311[+]	AI5L4_ARATH^AI5L4_ARATH^Q:25-367,H:23-392^50%ID^E:1.66e-91^RecName: Full=ABSCISIC ACID-INSENSITIVE 5-like protein 4;^Eukaryota; Viridiplantae; Streptophyta; Embryophyta; Tracheophyta; Spermatophyta; Magnoliopsida; eudicotyledons; Gunneridae; Pentapetalae; rosids; malvids; Brassicales; Brassicaceae; Camelineae; Arabidopsis	PF07716.15^bZIP_2^Basic region leucine zipper^288-335^E:2.2e-09`PF00170.21^bZIP_1^bZIP transcription factor^289-339^E:2e-13	.	.	ENOG410ZM39^Abscisic acid-insensitive 5-like protein	KEGG:ath:AT1G49720`KO:K14432	.	GO:0005634^cellular_component^nucleus`GO:0003677^molecular_function^DNA binding`GO:0003700^molecular_function^DNA-binding transcription factor activity`GO:0009738^biological_process^abscisic acid-activated signaling pathway	GO:0003700^molecular_function^DNA-binding transcription factor activity`GO:0006355^biological_process^regulation of transcription, DNA-templated	.	.
Ja1_S2_TRINITY_DN23770_c0_g1	Ja1_S2_TRINITY_DN23770_c0_g1_i2	sp|Q9M7Q5|AI5L4_ARATH^sp|Q9M7Q5|AI5L4_ARATH^Q:149-1120,H:23-372^48.257%ID^E:1e-67^.^.	.	Ja1_S2_TRINITY_DN23770_c0_g1::Ja1_S2_TRINITY_DN23770_c0_g1_i2::g.192::m.192	77-1255[+]	AI5L4_ARATH^AI5L4_ARATH^Q:25-348,H:23-372^48.378%ID^E:3.09e-81^RecName: Full=ABSCISIC ACID-INSENSITIVE 5-like protein 4;^Eukaryota; Viridiplantae; Streptophyta; Embryophyta; Tracheophyta; Spermatophyta; Magnoliopsida; eudicotyledons; Gunneridae; Pentapetalae; rosids; malvids; Brassicales; Brassicaceae; Camelineae; Arabidopsis	PF07716.15^bZIP_2^Basic region leucine zipper^288-335^E:2.4e-09`PF00170.21^bZIP_1^bZIP transcription factor^289-339^E:5.9e-13	.	.	ENOG410ZM39^Abscisic acid-insensitive 5-like protein	KEGG:ath:AT1G49720`KO:K14432	.	GO:0005634^cellular_component^nucleus`GO:0003677^molecular_function^DNA binding`GO:0003700^molecular_function^DNA-binding transcription factor activity`GO:0009738^biological_process^abscisic acid-activated signaling pathway	GO:0003700^molecular_function^DNA-binding transcription factor activity`GO:0006355^biological_process^regulation of transcription, DNA-templated	.	.
Ja1_S2_TRINITY_DN23770_c0_g1	Ja1_S2_TRINITY_DN23770_c0_g1_i3	sp|Q9M7Q5|AI5L4_ARATH^sp|Q9M7Q5|AI5L4_ARATH^Q:364-1392,H:23-392^49.364%ID^E:1.64e-77^.^.	.	Ja1_S2_TRINITY_DN23770_c0_g1::Ja1_S2_TRINITY_DN23770_c0_g1_i3::g.193::m.193	292-1395[+]	AI5L4_ARATH^AI5L4_ARATH^Q:25-367,H:23-392^50%ID^E:1.66e-91^RecName: Full=ABSCISIC ACID-INSENSITIVE 5-like protein 4;^Eukaryota; Viridiplantae; Streptophyta; Embryophyta; Tracheophyta; Spermatophyta; Magnoliopsida; eudicotyledons; Gunneridae; Pentapetalae; rosids; malvids; Brassicales; Brassicaceae; Camelineae; Arabidopsis	PF07716.15^bZIP_2^Basic region leucine zipper^288-335^E:2.2e-09`PF00170.21^bZIP_1^bZIP transcription factor^289-339^E:2e-13	.	.	ENOG410ZM39^Abscisic acid-insensitive 5-like protein	KEGG:ath:AT1G49720`KO:K14432	.	GO:0005634^cellular_component^nucleus`GO:0003677^molecular_function^DNA binding`GO:0003700^molecular_function^DNA-binding transcription factor activity`GO:0009738^biological_process^abscisic acid-activated signaling pathway	GO:0003700^molecular_function^DNA-binding transcription factor activity`GO:0006355^biological_process^regulation of transcription, DNA-templated	.	.
Ja1_S2_TRINITY_DN23770_c0_g1	Ja1_S2_TRINITY_DN23770_c0_g1_i4	sp|Q9M7Q5|AI5L4_ARATH^sp|Q9M7Q5|AI5L4_ARATH^Q:149-1177,H:23-392^49.364%ID^E:2.35e-78^.^.	.	Ja1_S2_TRINITY_DN23770_c0_g1::Ja1_S2_TRINITY_DN23770_c0_g1_i4::g.194::m.194	77-1180[+]	AI5L4_ARATH^AI5L4_ARATH^Q:25-367,H:23-392^50%ID^E:1.66e-91^RecName: Full=ABSCISIC ACID-INSENSITIVE 5-like protein 4;^Eukaryota; Viridiplantae; Streptophyta; Embryophyta; Tracheophyta; Spermatophyta; Magnoliopsida; eudicotyledons; Gunneridae; Pentapetalae; rosids; malvids; Brassicales; Brassicaceae; Camelineae; Arabidopsis	PF07716.15^bZIP_2^Basic region leucine zipper^288-335^E:2.2e-09`PF00170.21^bZIP_1^bZIP transcription factor^289-339^E:2e-13	.	.	ENOG410ZM39^Abscisic acid-insensitive 5-like protein	KEGG:ath:AT1G49720`KO:K14432	.	GO:0005634^cellular_component^nucleus`GO:0003677^molecular_function^DNA binding`GO:0003700^molecular_function^DNA-binding transcription factor activity`GO:0009738^biological_process^abscisic acid-activated signaling pathway	GO:0003700^molecular_function^DNA-binding transcription factor activity`GO:0006355^biological_process^regulation of transcription, DNA-templated	.	.
Ja1_S2_TRINITY_DN23706_c0_g1	Ja1_S2_TRINITY_DN23706_c0_g1_i1	.	.	Ja1_S2_TRINITY_DN23706_c0_g1::Ja1_S2_TRINITY_DN23706_c0_g1_i1::g.195::m.195	63-791[+]	.	.	.	ExpAA=38.61^PredHel=2^Topology=i2-24o118-140i	.	.	.	.	.	.	.
Ja1_S2_TRINITY_DN23706_c0_g2	Ja1_S2_TRINITY_DN23706_c0_g2_i1	.	.	.	.	.	.	.	.	.	.	.	.	.	.	.
Ja1_S2_TRINITY_DN23744_c0_g1	Ja1_S2_TRINITY_DN23744_c0_g1_i1	.	.	Ja1_S2_TRINITY_DN23744_c0_g1::Ja1_S2_TRINITY_DN23744_c0_g1_i1::g.197::m.197	2-1132[+]	.	PF14389.6^Lzipper-MIP1^Leucine-zipper of ternary complex factor MIP1^27-104^E:5.6e-18`PF04784.14^DUF547^Protein of unknown function, DUF547^310-375^E:1.7e-19	.	.	.	.	.	.	.	.	.
Ja1_S2_TRINITY_DN23744_c0_g1	Ja1_S2_TRINITY_DN23744_c0_g1_i2	.	.	Ja1_S2_TRINITY_DN23744_c0_g1::Ja1_S2_TRINITY_DN23744_c0_g1_i2::g.198::m.198	80-1189[+]	.	PF14389.6^Lzipper-MIP1^Leucine-zipper of ternary complex factor MIP1^20-97^E:5.4e-18`PF04784.14^DUF547^Protein of unknown function, DUF547^303-368^E:1.6e-19	.	.	.	.	.	.	.	.	.
Ja1_S2_TRINITY_DN23773_c0_g1	Ja1_S2_TRINITY_DN23773_c0_g1_i1	sp|Q8W4S4|VHAA3_ARATH^sp|Q8W4S4|VHAA3_ARATH^Q:164-2590,H:14-821^78.368%ID^E:0^.^.	.	Ja1_S2_TRINITY_DN23773_c0_g1::Ja1_S2_TRINITY_DN23773_c0_g1_i1::g.199::m.199	128-2593[+]	VHAA3_ARATH^VHAA3_ARATH^Q:13-821,H:14-821^78.368%ID^E:0^RecName: Full=V-type proton ATPase subunit a3;^Eukaryota; Viridiplantae; Streptophyta; Embryophyta; Tracheophyta; Spermatophyta; Magnoliopsida; eudicotyledons; Gunneridae; Pentapetalae; rosids; malvids; Brassicales; Brassicaceae; Camelineae; Arabidopsis	PF01496.19^V_ATPase_I^V-type ATPase 116kDa subunit family^39-813^E:3.8e-298	.	ExpAA=137.19^PredHel=6^Topology=o426-448i470-492o550-572i579-601o640-662i757-779o	COG1269^ATPase 116 kDa subunit	KEGG:ath:AT4G39080`KO:K02154	.	GO:0005623^cellular_component^cell`GO:0009507^cellular_component^chloroplast`GO:0009941^cellular_component^chloroplast envelope`GO:0005794^cellular_component^Golgi apparatus`GO:0016021^cellular_component^integral component of membrane`GO:0000325^cellular_component^plant-type vacuole`GO:0009705^cellular_component^plant-type vacuole membrane`GO:0005886^cellular_component^plasma membrane`GO:0005774^…	GO:0015078^molecular_function^proton transmembrane transporter activity`GO:0033179^cellular_component^proton-transporting V-type ATPase, V0 domain	.	.
Ja1_S2_TRINITY_DN23773_c0_g1	Ja1_S2_TRINITY_DN23773_c0_g1_i2	sp|Q9SJT7|VHAA2_ARATH^sp|Q9SJT7|VHAA2_ARATH^Q:207-470,H:734-821^87.5%ID^E:3.02e-36^.^.	.	.	.	.	.	.	.	.	.	.	.	.	.	.
Ja1_S2_TRINITY_DN23790_c0_g1	Ja1_S2_TRINITY_DN23790_c0_g1_i1	.	.	Ja1_S2_TRINITY_DN23790_c0_g1::Ja1_S2_TRINITY_DN23790_c0_g1_i1::g.200::m.200	181-2616[+]	.	PF14309.6^DUF4378^Domain of unknown function (DUF4378)^654-803^E:1.3e-24	.	.	.	.	.	.	.	.	.
Ja1_S2_TRINITY_DN23790_c0_g2	Ja1_S2_TRINITY_DN23790_c0_g2_i1	.	.	.	.	.	.	.	.	.	.	.	.	.	.	.
Ja1_S2_TRINITY_DN23790_c0_g1	Ja1_S2_TRINITY_DN23790_c0_g1_i2	.	.	Ja1_S2_TRINITY_DN23790_c0_g1::Ja1_S2_TRINITY_DN23790_c0_g1_i2::g.202::m.202	2-1462[+]	.	PF14309.6^DUF4378^Domain of unknown function (DUF4378)^329-478^E:5.4e-25	.	.	.	.	.	.	.	.	.
Ja1_S2_TRINITY_DN23790_c0_g1	Ja1_S2_TRINITY_DN23790_c0_g1_i3	.	.	Ja1_S2_TRINITY_DN23790_c0_g1::Ja1_S2_TRINITY_DN23790_c0_g1_i3::g.204::m.204	170-1843[+]	.	.	.	.	.	.	.	.	.	.	.
Ja1_S2_TRINITY_DN23790_c0_g1	Ja1_S2_TRINITY_DN23790_c0_g1_i4	.	.	Ja1_S2_TRINITY_DN23790_c0_g1::Ja1_S2_TRINITY_DN23790_c0_g1_i4::g.206::m.206	170-2392[+]	.	PF14309.6^DUF4378^Domain of unknown function (DUF4378)^583-732^E:1.2e-24	.	.	.	.	.	.	.	.	.
Ja1_S2_TRINITY_DN23781_c0_g1	Ja1_S2_TRINITY_DN23781_c0_g1_i1	.	.	.	.	.	.	.	.	.	.	.	.	.	.	.
Ja1_S2_TRINITY_DN23781_c0_g2	Ja1_S2_TRINITY_DN23781_c0_g2_i1	.	.	Ja1_S2_TRINITY_DN23781_c0_g2::Ja1_S2_TRINITY_DN23781_c0_g2_i1::g.208::m.208	2-298[-]	.	.	.	.	.	.	.	.	.	.	.
Ja1_S2_TRINITY_DN23781_c0_g2	Ja1_S2_TRINITY_DN23781_c0_g2_i2	.	.	Ja1_S2_TRINITY_DN23781_c0_g2::Ja1_S2_TRINITY_DN23781_c0_g2_i2::g.209::m.209	2-298[-]	.	.	.	.	.	.	.	.	.	.	.
Ja1_S2_TRINITY_DN23781_c0_g2	Ja1_S2_TRINITY_DN23781_c0_g2_i3	.	.	Ja1_S2_TRINITY_DN23781_c0_g2::Ja1_S2_TRINITY_DN23781_c0_g2_i3::g.210::m.210	1-306[-]	.	.	.	.	.	.	.	.	.	.	.
Ja1_S2_TRINITY_DN23781_c0_g1	Ja1_S2_TRINITY_DN23781_c0_g1_i2	.	.	.	.	.	.	.	.	.	.	.	.	.	.	.
Ja1_S2_TRINITY_DN23701_c0_g1	Ja1_S2_TRINITY_DN23701_c0_g1_i1	sp|Q9SCV9|BGAL3_ARATH^sp|Q9SCV9|BGAL3_ARATH^Q:6-1220,H:328-732^68.889%ID^E:0^.^.	.	Ja1_S2_TRINITY_DN23701_c0_g1::Ja1_S2_TRINITY_DN23701_c0_g1_i1::g.211::m.211	3-1232[+]	BGAL3_ARATH^BGAL3_ARATH^Q:2-406,H:328-732^68.889%ID^E:0^RecName: Full=Beta-galactosidase 3;^Eukaryota; Viridiplantae; Streptophyta; Embryophyta; Tracheophyta; Spermatophyta; Magnoliopsida; eudicotyledons; Gunneridae; Pentapetalae; rosids; malvids; Brassicales; Brassicaceae; Camelineae; Arabidopsis	PF17834.1^GHD^Beta-sandwich domain in beta galactosidase^26-97^E:2.3e-27	.	.	COG1874^beta-galactosidase	KEGG:ath:AT4G36360	.	GO:0048046^cellular_component^apoplast`GO:0005618^cellular_component^cell wall`GO:0009505^cellular_component^plant-type cell wall`GO:0005886^cellular_component^plasma membrane`GO:0005773^cellular_component^vacuole`GO:0004565^molecular_function^beta-galactosidase activity`GO:0030246^molecular_function^carbohydrate binding`GO:0005975^biological_process^carbohydrate metabolic process	.	.	.
Ja1_S2_TRINITY_DN23724_c0_g1	Ja1_S2_TRINITY_DN23724_c0_g1_i1	sp|Q9SRK5|LSF2_ARATH^sp|Q9SRK5|LSF2_ARATH^Q:222-845,H:63-282^75.909%ID^E:3.6e-125^.^.	.	Ja1_S2_TRINITY_DN23724_c0_g1::Ja1_S2_TRINITY_DN23724_c0_g1_i1::g.212::m.212	81-848[+]	LSF2_ARATH^LSF2_ARATH^Q:20-255,H:28-282^67.816%ID^E:9.36e-129^RecName: Full=Phosphoglucan phosphatase LSF2, chloroplastic;^Eukaryota; Viridiplantae; Streptophyta; Embryophyta; Tracheophyta; Spermatophyta; Magnoliopsida; eudicotyledons; Gunneridae; Pentapetalae; rosids; malvids; Brassicales; Brassicaceae; Camelineae; Arabidopsis	PF00782.20^DSPc^Dual specificity phosphatase, catalytic domain^86-205^E:6.9e-15	.	.	COG2453^dual specificity phosphatase	KEGG:ath:AT3G10940	.	GO:0009507^cellular_component^chloroplast`GO:0019203^molecular_function^carbohydrate phosphatase activity`GO:0008138^molecular_function^protein tyrosine/serine/threonine phosphatase activity`GO:2001070^molecular_function^starch binding`GO:0050308^molecular_function^sugar-phosphatase activity`GO:0046838^biological_process^phosphorylated carbohydrate dephosphorylation`GO:0005983^biological_process^…	GO:0008138^molecular_function^protein tyrosine/serine/threonine phosphatase activity`GO:0016311^biological_process^dephosphorylation	.	.
Ja1_S2_TRINITY_DN23724_c0_g1	Ja1_S2_TRINITY_DN23724_c0_g1_i2	sp|Q9SRK5|LSF2_ARATH^sp|Q9SRK5|LSF2_ARATH^Q:112-483,H:159-282^80.645%ID^E:2.17e-70^.^.	.	Ja1_S2_TRINITY_DN23724_c0_g1::Ja1_S2_TRINITY_DN23724_c0_g1_i2::g.213::m.213	145-486[+]	LSF2_ARATH^LSF2_ARATH^Q:2-113,H:171-282^83.036%ID^E:1.65e-67^RecName: Full=Phosphoglucan phosphatase LSF2, chloroplastic;^Eukaryota; Viridiplantae; Streptophyta; Embryophyta; Tracheophyta; Spermatophyta; Magnoliopsida; eudicotyledons; Gunneridae; Pentapetalae; rosids; malvids; Brassicales; Brassicaceae; Camelineae; Arabidopsis	PF00782.20^DSPc^Dual specificity phosphatase, catalytic domain^2-63^E:3.2e-12	.	ExpAA=16.80^PredHel=1^Topology=o20-42i	COG2453^dual specificity phosphatase	KEGG:ath:AT3G10940	.	GO:0009507^cellular_component^chloroplast`GO:0019203^molecular_function^carbohydrate phosphatase activity`GO:0008138^molecular_function^protein tyrosine/serine/threonine phosphatase activity`GO:2001070^molecular_function^starch binding`GO:0050308^molecular_function^sugar-phosphatase activity`GO:0046838^biological_process^phosphorylated carbohydrate dephosphorylation`GO:0005983^biological_process^…	GO:0008138^molecular_function^protein tyrosine/serine/threonine phosphatase activity`GO:0016311^biological_process^dephosphorylation	.	.
Ja1_S2_TRINITY_DN23724_c0_g1	Ja1_S2_TRINITY_DN23724_c0_g1_i3	sp|Q9SRK5|LSF2_ARATH^sp|Q9SRK5|LSF2_ARATH^Q:222-305,H:63-90^75%ID^E:7.65e-08^.^.	.	.	.	.	.	.	.	.	.	.	.	.	.	.
Ja1_S2_TRINITY_DN23724_c0_g1	Ja1_S2_TRINITY_DN23724_c0_g1_i4	sp|Q9SRK5|LSF2_ARATH^sp|Q9SRK5|LSF2_ARATH^Q:123-716,H:85-282^80.808%ID^E:7.71e-122^.^.`sp|Q9SRK5|LSF2_ARATH^sp|Q9SRK5|LSF2_ARATH^Q:128-3,H:95-136^78.571%ID^E:1.59e-13^.^.	.	Ja1_S2_TRINITY_DN23724_c0_g1::Ja1_S2_TRINITY_DN23724_c0_g1_i4::g.214::m.214	141-719[+]	LSF2_ARATH^LSF2_ARATH^Q:1-192,H:91-282^80.208%ID^E:1.42e-117^RecName: Full=Phosphoglucan phosphatase LSF2, chloroplastic;^Eukaryota; Viridiplantae; Streptophyta; Embryophyta; Tracheophyta; Spermatophyta; Magnoliopsida; eudicotyledons; Gunneridae; Pentapetalae; rosids; malvids; Brassicales; Brassicaceae; Camelineae; Arabidopsis	PF00782.20^DSPc^Dual specificity phosphatase, catalytic domain^23-142^E:2.5e-15	.	.	COG2453^dual specificity phosphatase	KEGG:ath:AT3G10940	.	GO:0009507^cellular_component^chloroplast`GO:0019203^molecular_function^carbohydrate phosphatase activity`GO:0008138^molecular_function^protein tyrosine/serine/threonine phosphatase activity`GO:2001070^molecular_function^starch binding`GO:0050308^molecular_function^sugar-phosphatase activity`GO:0046838^biological_process^phosphorylated carbohydrate dephosphorylation`GO:0005983^biological_process^…	GO:0008138^molecular_function^protein tyrosine/serine/threonine phosphatase activity`GO:0016311^biological_process^dephosphorylation	.	.
Ja1_S2_TRINITY_DN23724_c0_g1	Ja1_S2_TRINITY_DN23724_c0_g1_i5	sp|Q9SRK5|LSF2_ARATH^sp|Q9SRK5|LSF2_ARATH^Q:222-881,H:63-282^79.545%ID^E:5.46e-135^.^.	.	Ja1_S2_TRINITY_DN23724_c0_g1::Ja1_S2_TRINITY_DN23724_c0_g1_i5::g.215::m.215	81-884[+]	LSF2_ARATH^LSF2_ARATH^Q:20-267,H:28-282^70.881%ID^E:1.75e-138^RecName: Full=Phosphoglucan phosphatase LSF2, chloroplastic;^Eukaryota; Viridiplantae; Streptophyta; Embryophyta; Tracheophyta; Spermatophyta; Magnoliopsida; eudicotyledons; Gunneridae; Pentapetalae; rosids; malvids; Brassicales; Brassicaceae; Camelineae; Arabidopsis	PF00782.20^DSPc^Dual specificity phosphatase, catalytic domain^98-217^E:6.2e-15	.	.	COG2453^dual specificity phosphatase	KEGG:ath:AT3G10940	.	GO:0009507^cellular_component^chloroplast`GO:0019203^molecular_function^carbohydrate phosphatase activity`GO:0008138^molecular_function^protein tyrosine/serine/threonine phosphatase activity`GO:2001070^molecular_function^starch binding`GO:0050308^molecular_function^sugar-phosphatase activity`GO:0046838^biological_process^phosphorylated carbohydrate dephosphorylation`GO:0005983^biological_process^…	GO:0008138^molecular_function^protein tyrosine/serine/threonine phosphatase activity`GO:0016311^biological_process^dephosphorylation	.	.
Ja1_S2_TRINITY_DN23724_c0_g1	Ja1_S2_TRINITY_DN23724_c0_g1_i6	sp|Q9SRK5|LSF2_ARATH^sp|Q9SRK5|LSF2_ARATH^Q:1-375,H:191-282^59.2%ID^E:1.51e-45^.^.	.	.	.	.	.	.	.	.	.	.	.	.	.	.
Ja1_S2_TRINITY_DN23705_c0_g1	Ja1_S2_TRINITY_DN23705_c0_g1_i1	.	.	.	.	.	.	.	.	.	.	.	.	.	.	.
Ja1_S2_TRINITY_DN23705_c0_g1	Ja1_S2_TRINITY_DN23705_c0_g1_i2	sp|Q9FVC1|SVP_ARATH^sp|Q9FVC1|SVP_ARATH^Q:29-418,H:36-160^41.221%ID^E:4.97e-18^.^.	.	Ja1_S2_TRINITY_DN23705_c0_g1::Ja1_S2_TRINITY_DN23705_c0_g1_i2::g.216::m.216	122-475[+]	SVP_ARATH^SVP_ARATH^Q:1-99,H:62-160^47%ID^E:3.77e-18^RecName: Full=MADS-box protein SVP {ECO:0000303|PubMed:10758486};^Eukaryota; Viridiplantae; Streptophyta; Embryophyta; Tracheophyta; Spermatophyta; Magnoliopsida; eudicotyledons; Gunneridae; Pentapetalae; rosids; malvids; Brassicales; Brassicaceae; Camelineae; Arabidopsis	PF01486.17^K-box^K-box region^26-99^E:6.7e-10	.	.	COG5068^Transcription factor	KEGG:ath:AT2G22540	.	GO:0005634^cellular_component^nucleus`GO:0003700^molecular_function^DNA-binding transcription factor activity`GO:0000981^molecular_function^DNA-binding transcription factor activity, RNA polymerase II-specific`GO:0046983^molecular_function^protein dimerization activity`GO:0000977^molecular_function^RNA polymerase II regulatory region sequence-specific DNA binding`GO:0043565^molecular_function^seq…	GO:0003700^molecular_function^DNA-binding transcription factor activity`GO:0006355^biological_process^regulation of transcription, DNA-templated`GO:0005634^cellular_component^nucleus	.	.
Ja1_S2_TRINITY_DN23705_c0_g1	Ja1_S2_TRINITY_DN23705_c0_g1_i3	sp|Q9FVC1|SVP_ARATH^sp|Q9FVC1|SVP_ARATH^Q:65-727,H:1-237^46.639%ID^E:1.66e-58^.^.	.	Ja1_S2_TRINITY_DN23705_c0_g1::Ja1_S2_TRINITY_DN23705_c0_g1_i3::g.217::m.217	59-733[+]	SVP_ARATH^SVP_ARATH^Q:3-223,H:1-237^46.639%ID^E:9.98e-60^RecName: Full=MADS-box protein SVP {ECO:0000303|PubMed:10758486};^Eukaryota; Viridiplantae; Streptophyta; Embryophyta; Tracheophyta; Spermatophyta; Magnoliopsida; eudicotyledons; Gunneridae; Pentapetalae; rosids; malvids; Brassicales; Brassicaceae; Camelineae; Arabidopsis	PF00319.18^SRF-TF^SRF-type transcription factor (DNA-binding and dimerisation domain)^12-59^E:6.7e-25`PF01486.17^K-box^K-box region^90-173^E:2.9e-12	.	.	COG5068^Transcription factor	KEGG:ath:AT2G22540	.	GO:0005634^cellular_component^nucleus`GO:0003700^molecular_function^DNA-binding transcription factor activity`GO:0000981^molecular_function^DNA-binding transcription factor activity, RNA polymerase II-specific`GO:0046983^molecular_function^protein dimerization activity`GO:0000977^molecular_function^RNA polymerase II regulatory region sequence-specific DNA binding`GO:0043565^molecular_function^seq…	GO:0003677^molecular_function^DNA binding`GO:0046983^molecular_function^protein dimerization activity`GO:0003700^molecular_function^DNA-binding transcription factor activity`GO:0006355^biological_process^regulation of transcription, DNA-templated`GO:0005634^cellular_component^nucleus	.	.
Ja1_S2_TRINITY_DN23705_c0_g1	Ja1_S2_TRINITY_DN23705_c0_g1_i4	sp|Q9FVC1|SVP_ARATH^sp|Q9FVC1|SVP_ARATH^Q:29-601,H:36-237^36.058%ID^E:6.45e-24^.^.	.	Ja1_S2_TRINITY_DN23705_c0_g1::Ja1_S2_TRINITY_DN23705_c0_g1_i4::g.218::m.218	122-607[+]	SVP_ARATH^SVP_ARATH^Q:1-160,H:62-237^38.418%ID^E:1.41e-23^RecName: Full=MADS-box protein SVP {ECO:0000303|PubMed:10758486};^Eukaryota; Viridiplantae; Streptophyta; Embryophyta; Tracheophyta; Spermatophyta; Magnoliopsida; eudicotyledons; Gunneridae; Pentapetalae; rosids; malvids; Brassicales; Brassicaceae; Camelineae; Arabidopsis	PF01486.17^K-box^K-box region^26-110^E:1.3e-12	.	.	COG5068^Transcription factor	KEGG:ath:AT2G22540	.	GO:0005634^cellular_component^nucleus`GO:0003700^molecular_function^DNA-binding transcription factor activity`GO:0000981^molecular_function^DNA-binding transcription factor activity, RNA polymerase II-specific`GO:0046983^molecular_function^protein dimerization activity`GO:0000977^molecular_function^RNA polymerase II regulatory region sequence-specific DNA binding`GO:0043565^molecular_function^seq…	GO:0003700^molecular_function^DNA-binding transcription factor activity`GO:0006355^biological_process^regulation of transcription, DNA-templated`GO:0005634^cellular_component^nucleus	.	.
Ja1_S2_TRINITY_DN23705_c0_g1	Ja1_S2_TRINITY_DN23705_c0_g1_i5	sp|Q9FVC1|SVP_ARATH^sp|Q9FVC1|SVP_ARATH^Q:65-544,H:1-160^55.901%ID^E:3.27e-52^.^.	.	Ja1_S2_TRINITY_DN23705_c0_g1::Ja1_S2_TRINITY_DN23705_c0_g1_i5::g.219::m.219	59-601[+]	SVP_ARATH^SVP_ARATH^Q:3-162,H:1-160^55.901%ID^E:1.45e-53^RecName: Full=MADS-box protein SVP {ECO:0000303|PubMed:10758486};^Eukaryota; Viridiplantae; Streptophyta; Embryophyta; Tracheophyta; Spermatophyta; Magnoliopsida; eudicotyledons; Gunneridae; Pentapetalae; rosids; malvids; Brassicales; Brassicaceae; Camelineae; Arabidopsis	PF00319.18^SRF-TF^SRF-type transcription factor (DNA-binding and dimerisation domain)^12-59^E:4.6e-25`PF01486.17^K-box^K-box region^89-162^E:1.8e-09	.	.	COG5068^Transcription factor	KEGG:ath:AT2G22540	.	GO:0005634^cellular_component^nucleus`GO:0003700^molecular_function^DNA-binding transcription factor activity`GO:0000981^molecular_function^DNA-binding transcription factor activity, RNA polymerase II-specific`GO:0046983^molecular_function^protein dimerization activity`GO:0000977^molecular_function^RNA polymerase II regulatory region sequence-specific DNA binding`GO:0043565^molecular_function^seq…	GO:0003677^molecular_function^DNA binding`GO:0046983^molecular_function^protein dimerization activity`GO:0003700^molecular_function^DNA-binding transcription factor activity`GO:0006355^biological_process^regulation of transcription, DNA-templated`GO:0005634^cellular_component^nucleus	.	.
Ja1_S2_TRINITY_DN23705_c0_g1	Ja1_S2_TRINITY_DN23705_c0_g1_i6	sp|Q5K4R0|MAD47_ORYSJ^sp|Q5K4R0|MAD47_ORYSJ^Q:60-392,H:128-243^38.655%ID^E:3.11e-15^.^.	.	Ja1_S2_TRINITY_DN23705_c0_g1::Ja1_S2_TRINITY_DN23705_c0_g1_i6::g.220::m.220	45-404[+]	MAD47_ORYSJ^MAD47_ORYSJ^Q:6-116,H:128-243^38.655%ID^E:2.64e-15^RecName: Full=MADS-box transcription factor 47 {ECO:0000305};^Eukaryota; Viridiplantae; Streptophyta; Embryophyta; Tracheophyta; Spermatophyta; Magnoliopsida; Liliopsida; Poales; Poaceae; BOP clade; Oryzoideae; Oryzeae; Oryzinae; Oryza; Oryza sativa	PF01486.17^K-box^K-box region^4-68^E:7.8e-13	.	.	COG5068^Transcription factor	KEGG:osa:4331872	.	GO:0005634^cellular_component^nucleus`GO:0003700^molecular_function^DNA-binding transcription factor activity`GO:0046983^molecular_function^protein dimerization activity`GO:0000977^molecular_function^RNA polymerase II regulatory region sequence-specific DNA binding`GO:0009742^biological_process^brassinosteroid mediated signaling pathway`GO:0045944^biological_process^positive regulation of transcr…	GO:0003700^molecular_function^DNA-binding transcription factor activity`GO:0006355^biological_process^regulation of transcription, DNA-templated`GO:0005634^cellular_component^nucleus	.	.
Ja1_S2_TRINITY_DN23735_c0_g1	Ja1_S2_TRINITY_DN23735_c0_g1_i1	sp|Q8N9H8|MUT7_HUMAN^sp|Q8N9H8|MUT7_HUMAN^Q:1243-1692,H:394-562^30.588%ID^E:7.47e-15^.^.	.	Ja1_S2_TRINITY_DN23735_c0_g1::Ja1_S2_TRINITY_DN23735_c0_g1_i1::g.221::m.221	1-1833[+]	MUT7_HUMAN^MUT7_HUMAN^Q:415-564,H:394-562^30.588%ID^E:1.14e-14^RecName: Full=Exonuclease mut-7 homolog;^Eukaryota; Metazoa; Chordata; Craniata; Vertebrata; Euteleostomi; Mammalia; Eutheria; Euarchontoglires; Primates; Haplorrhini; Catarrhini; Hominidae; Homo	PF01612.20^DNA_pol_A_exo1^3'-5' exonuclease^396-567^E:1.3e-20	.	.	ENOG410YV3M^exonuclease 3'-5' domain containing 3	KEGG:hsa:54932	.	GO:0008408^molecular_function^3'-5' exonuclease activity`GO:0046872^molecular_function^metal ion binding`GO:0003676^molecular_function^nucleic acid binding	GO:0003676^molecular_function^nucleic acid binding`GO:0008408^molecular_function^3'-5' exonuclease activity`GO:0006139^biological_process^nucleobase-containing compound metabolic process	.	.
Ja1_S2_TRINITY_DN23735_c0_g1	Ja1_S2_TRINITY_DN23735_c0_g1_i2	sp|Q8N9H8|MUT7_HUMAN^sp|Q8N9H8|MUT7_HUMAN^Q:1231-1680,H:394-562^30.588%ID^E:7.38e-15^.^.	.	Ja1_S2_TRINITY_DN23735_c0_g1::Ja1_S2_TRINITY_DN23735_c0_g1_i2::g.223::m.223	1-1821[+]	MUT7_HUMAN^MUT7_HUMAN^Q:411-560,H:394-562^30.588%ID^E:1.16e-14^RecName: Full=Exonuclease mut-7 homolog;^Eukaryota; Metazoa; Chordata; Craniata; Vertebrata; Euteleostomi; Mammalia; Eutheria; Euarchontoglires; Primates; Haplorrhini; Catarrhini; Hominidae; Homo	PF01612.20^DNA_pol_A_exo1^3'-5' exonuclease^392-563^E:1.3e-20	.	.	ENOG410YV3M^exonuclease 3'-5' domain containing 3	KEGG:hsa:54932	.	GO:0008408^molecular_function^3'-5' exonuclease activity`GO:0046872^molecular_function^metal ion binding`GO:0003676^molecular_function^nucleic acid binding	GO:0003676^molecular_function^nucleic acid binding`GO:0008408^molecular_function^3'-5' exonuclease activity`GO:0006139^biological_process^nucleobase-containing compound metabolic process	.	.
Ja1_S2_TRINITY_DN23775_c0_g1	Ja1_S2_TRINITY_DN23775_c0_g1_i1	.	.	.	.	.	.	.	.	.	.	.	.	.	.	.
Ja1_S2_TRINITY_DN23775_c0_g1	Ja1_S2_TRINITY_DN23775_c0_g1_i2	sp|Q9M373|AGP20_ARATH^sp|Q9M373|AGP20_ARATH^Q:534-617,H:39-66^85.714%ID^E:2.17e-10^.^.`sp|Q9M373|AGP20_ARATH^sp|Q9M373|AGP20_ARATH^Q:352-468,H:1-39^48.718%ID^E:2.17e-10^.^.	.	.	.	.	.	.	.	.	.	.	.	.	.	.
Ja1_S2_TRINITY_DN23775_c0_g1	Ja1_S2_TRINITY_DN23775_c0_g1_i3	sp|Q9M373|AGP20_ARATH^sp|Q9M373|AGP20_ARATH^Q:352-549,H:1-66^63.636%ID^E:1.19e-19^.^.	.	.	.	.	.	.	.	.	.	.	.	.	.	.
Ja1_S2_TRINITY_DN23775_c0_g1	Ja1_S2_TRINITY_DN23775_c0_g1_i4	.	.	.	.	.	.	.	.	.	.	.	.	.	.	.
Ja1_S2_TRINITY_DN23775_c0_g1	Ja1_S2_TRINITY_DN23775_c0_g1_i5	sp|Q9M373|AGP20_ARATH^sp|Q9M373|AGP20_ARATH^Q:1057-1140,H:39-66^85.714%ID^E:3.5e-07^.^.	.	.	.	.	.	.	.	.	.	.	.	.	.	.
Ja1_S2_TRINITY_DN23775_c1_g1	Ja1_S2_TRINITY_DN23775_c1_g1_i1	sp|Q9M373|AGP20_ARATH^sp|Q9M373|AGP20_ARATH^Q:239-412,H:9-66^65.517%ID^E:4.97e-17^.^.	.	.	.	.	.	.	.	.	.	.	.	.	.	.
Ja1_S2_TRINITY_DN23775_c1_g2	Ja1_S2_TRINITY_DN23775_c1_g2_i1	.	.	Ja1_S2_TRINITY_DN23775_c1_g2::Ja1_S2_TRINITY_DN23775_c1_g2_i1::g.226::m.226	319-639[+]	.	.	.	ExpAA=26.23^PredHel=1^Topology=i38-60o	.	.	.	.	.	.	.
Ja1_S2_TRINITY_DN23775_c1_g3	Ja1_S2_TRINITY_DN23775_c1_g3_i1	.	.	.	.	.	.	.	.	.	.	.	.	.	.	.
Ja1_S2_TRINITY_DN23775_c1_g3	Ja1_S2_TRINITY_DN23775_c1_g3_i2	.	.	Ja1_S2_TRINITY_DN23775_c1_g3::Ja1_S2_TRINITY_DN23775_c1_g3_i2::g.227::m.227	17-409[+]	.	.	.	.	.	.	.	.	.	.	.
Ja1_S2_TRINITY_DN23775_c1_g3	Ja1_S2_TRINITY_DN23775_c1_g3_i2	.	.	Ja1_S2_TRINITY_DN23775_c1_g3::Ja1_S2_TRINITY_DN23775_c1_g3_i2::g.228::m.228	138-476[+]	.	.	.	.	.	.	.	.	.	.	.
Ja1_S2_TRINITY_DN23775_c1_g3	Ja1_S2_TRINITY_DN23775_c1_g3_i3	.	.	Ja1_S2_TRINITY_DN23775_c1_g3::Ja1_S2_TRINITY_DN23775_c1_g3_i3::g.231::m.231	138-473[+]	.	.	.	.	.	.	.	.	.	.	.
Ja1_S2_TRINITY_DN23775_c1_g3	Ja1_S2_TRINITY_DN23775_c1_g3_i3	.	.	Ja1_S2_TRINITY_DN23775_c1_g3::Ja1_S2_TRINITY_DN23775_c1_g3_i3::g.230::m.230	17-406[+]	.	.	.	.	.	.	.	.	.	.	.
Ja1_S2_TRINITY_DN23775_c1_g2	Ja1_S2_TRINITY_DN23775_c1_g2_i2	.	.	Ja1_S2_TRINITY_DN23775_c1_g2::Ja1_S2_TRINITY_DN23775_c1_g2_i2::g.233::m.233	43-369[+]	.	.	.	ExpAA=17.25^PredHel=1^Topology=i7-29o	.	.	.	.	.	.	.
Ja1_S2_TRINITY_DN23775_c1_g2	Ja1_S2_TRINITY_DN23775_c1_g2_i3	.	.	Ja1_S2_TRINITY_DN23775_c1_g2::Ja1_S2_TRINITY_DN23775_c1_g2_i3::g.236::m.236	140-460[+]	.	.	.	ExpAA=26.23^PredHel=1^Topology=i38-60o	.	.	.	.	.	.	.
Ja1_S2_TRINITY_DN23775_c1_g2	Ja1_S2_TRINITY_DN23775_c1_g2_i3	.	.	Ja1_S2_TRINITY_DN23775_c1_g2::Ja1_S2_TRINITY_DN23775_c1_g2_i3::g.235::m.235	43-399[+]	.	.	.	.	.	.	.	.	.	.	.
Ja1_S2_TRINITY_DN23775_c1_g2	Ja1_S2_TRINITY_DN23775_c1_g2_i4	.	.	.	.	.	.	.	.	.	.	.	.	.	.	.
Ja1_S2_TRINITY_DN23775_c1_g2	Ja1_S2_TRINITY_DN23775_c1_g2_i5	.	.	Ja1_S2_TRINITY_DN23775_c1_g2::Ja1_S2_TRINITY_DN23775_c1_g2_i5::g.239::m.239	354-674[+]	.	.	.	ExpAA=26.23^PredHel=1^Topology=i38-60o	.	.	.	.	.	.	.
Ja1_S2_TRINITY_DN23775_c1_g2	Ja1_S2_TRINITY_DN23775_c1_g2_i6	.	.	Ja1_S2_TRINITY_DN23775_c1_g2::Ja1_S2_TRINITY_DN23775_c1_g2_i6::g.241::m.241	452-772[+]	.	.	.	ExpAA=26.23^PredHel=1^Topology=i38-60o	.	.	.	.	.	.	.
Ja1_S2_TRINITY_DN23775_c1_g2	Ja1_S2_TRINITY_DN23775_c1_g2_i7	.	.	Ja1_S2_TRINITY_DN23775_c1_g2::Ja1_S2_TRINITY_DN23775_c1_g2_i7::g.243::m.243	43-369[+]	.	.	.	ExpAA=17.34^PredHel=1^Topology=i7-29o	.	.	.	.	.	.	.
Ja1_S2_TRINITY_DN23775_c1_g3	Ja1_S2_TRINITY_DN23775_c1_g3_i4	.	.	Ja1_S2_TRINITY_DN23775_c1_g3::Ja1_S2_TRINITY_DN23775_c1_g3_i4::g.244::m.244	409-801[+]	.	.	.	.	.	.	.	.	.	.	.
Ja1_S2_TRINITY_DN23795_c0_g1	Ja1_S2_TRINITY_DN23795_c0_g1_i1	.	.	Ja1_S2_TRINITY_DN23795_c0_g1::Ja1_S2_TRINITY_DN23795_c0_g1_i1::g.247::m.247	253-855[+]	.	.	.	.	.	.	.	.	.	.	.
Ja1_S2_TRINITY_DN23795_c0_g1	Ja1_S2_TRINITY_DN23795_c0_g1_i2	.	.	Ja1_S2_TRINITY_DN23795_c0_g1::Ja1_S2_TRINITY_DN23795_c0_g1_i2::g.248::m.248	253-870[+]	.	.	.	.	.	.	.	.	.	.	.
Ja1_S2_TRINITY_DN23795_c0_g1	Ja1_S2_TRINITY_DN23795_c0_g1_i3	.	.	Ja1_S2_TRINITY_DN23795_c0_g1::Ja1_S2_TRINITY_DN23795_c0_g1_i3::g.249::m.249	253-870[+]	.	.	.	.	.	.	.	.	.	.	.
Ja1_S2_TRINITY_DN23795_c0_g1	Ja1_S2_TRINITY_DN23795_c0_g1_i4	.	.	Ja1_S2_TRINITY_DN23795_c0_g1::Ja1_S2_TRINITY_DN23795_c0_g1_i4::g.250::m.250	253-870[+]	.	.	.	.	.	.	.	.	.	.	.
Ja1_S2_TRINITY_DN23795_c0_g1	Ja1_S2_TRINITY_DN23795_c0_g1_i5	.	.	Ja1_S2_TRINITY_DN23795_c0_g1::Ja1_S2_TRINITY_DN23795_c0_g1_i5::g.251::m.251	253-870[+]	.	.	.	.	.	.	.	.	.	.	.
Ja1_S2_TRINITY_DN23795_c0_g2	Ja1_S2_TRINITY_DN23795_c0_g2_i1	.	.	Ja1_S2_TRINITY_DN23795_c0_g2::Ja1_S2_TRINITY_DN23795_c0_g2_i1::g.252::m.252	3-323[+]	.	.	.	.	.	.	.	.	.	.	.
Ja1_S2_TRINITY_DN23743_c0_g1	Ja1_S2_TRINITY_DN23743_c0_g1_i1	sp|Q54N41|ISY1_DICDI^sp|Q54N41|ISY1_DICDI^Q:83-625,H:1-177^54.348%ID^E:8.82e-57^.^.	.	Ja1_S2_TRINITY_DN23743_c0_g1::Ja1_S2_TRINITY_DN23743_c0_g1_i1::g.253::m.253	83-946[+]	ISY1_RAT^ISY1_RAT^Q:1-284,H:1-283^48.333%ID^E:2.36e-79^RecName: Full=Pre-mRNA-splicing factor ISY1 homolog;^Eukaryota; Metazoa; Chordata; Craniata; Vertebrata; Euteleostomi; Mammalia; Eutheria; Euarchontoglires; Glires; Rodentia; Myomorpha; Muroidea; Muridae; Murinae; Rattus	PF06246.12^Isy1^Isy1-like splicing family^1-266^E:1.4e-88	.	.	ENOG410XPPC^premRNAsplicing factor ISY1	KEGG:rno:362394`KO:K12870	.	GO:0071013^cellular_component^catalytic step 2 spliceosome`GO:0005634^cellular_component^nucleus`GO:0071014^cellular_component^post-mRNA release spliceosomal complex`GO:0071020^cellular_component^post-spliceosomal complex`GO:0000974^cellular_component^Prp19 complex`GO:0071006^cellular_component^U2-type catalytic step 1 spliceosome`GO:0000350^biological_process^generation of catalytic spliceosome …	GO:0000350^biological_process^generation of catalytic spliceosome for second transesterification step	.	.
Ja1_S2_TRINITY_DN23743_c0_g1	Ja1_S2_TRINITY_DN23743_c0_g1_i2	.	.	.	.	.	.	.	.	.	.	.	.	.	.	.
Ja1_S2_TRINITY_DN23743_c0_g1	Ja1_S2_TRINITY_DN23743_c0_g1_i3	sp|Q54N41|ISY1_DICDI^sp|Q54N41|ISY1_DICDI^Q:83-625,H:1-177^54.348%ID^E:1.44e-56^.^.	.	Ja1_S2_TRINITY_DN23743_c0_g1::Ja1_S2_TRINITY_DN23743_c0_g1_i3::g.255::m.255	83-988[+]	ISY1_RAT^ISY1_RAT^Q:1-298,H:1-283^50.336%ID^E:1.95e-81^RecName: Full=Pre-mRNA-splicing factor ISY1 homolog;^Eukaryota; Metazoa; Chordata; Craniata; Vertebrata; Euteleostomi; Mammalia; Eutheria; Euarchontoglires; Glires; Rodentia; Myomorpha; Muroidea; Muridae; Murinae; Rattus	PF06246.12^Isy1^Isy1-like splicing family^1-280^E:1.1e-88	.	.	ENOG410XPPC^premRNAsplicing factor ISY1	KEGG:rno:362394`KO:K12870	.	GO:0071013^cellular_component^catalytic step 2 spliceosome`GO:0005634^cellular_component^nucleus`GO:0071014^cellular_component^post-mRNA release spliceosomal complex`GO:0071020^cellular_component^post-spliceosomal complex`GO:0000974^cellular_component^Prp19 complex`GO:0071006^cellular_component^U2-type catalytic step 1 spliceosome`GO:0000350^biological_process^generation of catalytic spliceosome …	GO:0000350^biological_process^generation of catalytic spliceosome for second transesterification step	.	.
Ja1_S2_TRINITY_DN23789_c0_g1	Ja1_S2_TRINITY_DN23789_c0_g1_i1	sp|D1FP57|LIN2_LOTJA^sp|D1FP57|LIN2_LOTJA^Q:1372-2460,H:664-1022^31.099%ID^E:2.34e-27^.^.`sp|D1FP57|LIN2_LOTJA^sp|D1FP57|LIN2_LOTJA^Q:424-1092,H:12-267^26.336%ID^E:1.89e-17^.^.	.	Ja1_S2_TRINITY_DN23789_c0_g1::Ja1_S2_TRINITY_DN23789_c0_g1_i1::g.259::m.259	2747-3148[+]	.	.	.	.	.	.	.	.	.	.	.
Ja1_S2_TRINITY_DN23789_c0_g1	Ja1_S2_TRINITY_DN23789_c0_g1_i1	sp|D1FP57|LIN2_LOTJA^sp|D1FP57|LIN2_LOTJA^Q:1372-2460,H:664-1022^31.099%ID^E:2.34e-27^.^.`sp|D1FP57|LIN2_LOTJA^sp|D1FP57|LIN2_LOTJA^Q:424-1092,H:12-267^26.336%ID^E:1.89e-17^.^.	.	Ja1_S2_TRINITY_DN23789_c0_g1::Ja1_S2_TRINITY_DN23789_c0_g1_i1::g.258::m.258	190-2580[+]	LIN2_LOTJA^LIN2_LOTJA^Q:395-757,H:664-1022^31.88%ID^E:3.59e-36^RecName: Full=Putative E3 ubiquitin-protein ligase LIN-2 {ECO:0000303|PubMed:19776163};^Eukaryota; Viridiplantae; Streptophyta; Embryophyta; Tracheophyta; Spermatophyta; Magnoliopsida; eudicotyledons; Gunneridae; Pentapetalae; rosids; fabids; Fabales; Fabaceae; Papilionoideae; 50 kb inversion clade; NPAAA clade; Hologalegina; robinioi…	.	.	ExpAA=18.48^PredHel=1^Topology=o776-793i	.	.	.	GO:0004842^molecular_function^ubiquitin-protein transferase activity`GO:0009877^biological_process^nodulation	.	.	.
Ja1_S2_TRINITY_DN23789_c0_g1	Ja1_S2_TRINITY_DN23789_c0_g1_i2	sp|C6L7U1|LIN1_LOTJA^sp|C6L7U1|LIN1_LOTJA^Q:317-1732,H:664-1134^28.016%ID^E:3.54e-34^.^.	.	Ja1_S2_TRINITY_DN23789_c0_g1::Ja1_S2_TRINITY_DN23789_c0_g1_i2::g.260::m.260	2-1906[+]	LIN1_LOTJA^LIN1_LOTJA^Q:106-583,H:664-1140^28.834%ID^E:4.51e-45^RecName: Full=Putative E3 ubiquitin-protein ligase LIN-1 {ECO:0000250|UniProtKB:D1FP53};^Eukaryota; Viridiplantae; Streptophyta; Embryophyta; Tracheophyta; Spermatophyta; Magnoliopsida; eudicotyledons; Gunneridae; Pentapetalae; rosids; fabids; Fabales; Fabaceae; Papilionoideae; 50 kb inversion clade; NPAAA clade; Hologalegina; robini…	.	.	.	.	.	.	GO:0004842^molecular_function^ubiquitin-protein transferase activity`GO:0009877^biological_process^nodulation	.	.	.
Ja1_S2_TRINITY_DN23789_c0_g1	Ja1_S2_TRINITY_DN23789_c0_g1_i3	sp|D1FP57|LIN2_LOTJA^sp|D1FP57|LIN2_LOTJA^Q:1372-2787,H:664-1134^28.016%ID^E:8.64e-34^.^.`sp|D1FP57|LIN2_LOTJA^sp|D1FP57|LIN2_LOTJA^Q:424-1092,H:12-267^26.336%ID^E:1.56e-17^.^.	.	Ja1_S2_TRINITY_DN23789_c0_g1::Ja1_S2_TRINITY_DN23789_c0_g1_i3::g.261::m.261	190-2961[+]	LIN1_LOTJA^LIN1_LOTJA^Q:395-872,H:664-1140^28.834%ID^E:2.36e-44^RecName: Full=Putative E3 ubiquitin-protein ligase LIN-1 {ECO:0000250|UniProtKB:D1FP53};^Eukaryota; Viridiplantae; Streptophyta; Embryophyta; Tracheophyta; Spermatophyta; Magnoliopsida; eudicotyledons; Gunneridae; Pentapetalae; rosids; fabids; Fabales; Fabaceae; Papilionoideae; 50 kb inversion clade; NPAAA clade; Hologalegina; robini…	.	.	.	.	.	.	GO:0004842^molecular_function^ubiquitin-protein transferase activity`GO:0009877^biological_process^nodulation	.	.	.
Ja1_S2_TRINITY_DN23789_c0_g1	Ja1_S2_TRINITY_DN23789_c0_g1_i4	sp|D1FP57|LIN2_LOTJA^sp|D1FP57|LIN2_LOTJA^Q:317-1405,H:664-1022^31.099%ID^E:2.56e-27^.^.	.	Ja1_S2_TRINITY_DN23789_c0_g1::Ja1_S2_TRINITY_DN23789_c0_g1_i4::g.263::m.263	1692-2093[+]	.	.	.	.	.	.	.	.	.	.	.
Ja1_S2_TRINITY_DN23789_c0_g1	Ja1_S2_TRINITY_DN23789_c0_g1_i4	sp|D1FP57|LIN2_LOTJA^sp|D1FP57|LIN2_LOTJA^Q:317-1405,H:664-1022^31.099%ID^E:2.56e-27^.^.	.	Ja1_S2_TRINITY_DN23789_c0_g1::Ja1_S2_TRINITY_DN23789_c0_g1_i4::g.262::m.262	2-1525[+]	LIN2_LOTJA^LIN2_LOTJA^Q:106-468,H:664-1022^31.88%ID^E:1.07e-36^RecName: Full=Putative E3 ubiquitin-protein ligase LIN-2 {ECO:0000303|PubMed:19776163};^Eukaryota; Viridiplantae; Streptophyta; Embryophyta; Tracheophyta; Spermatophyta; Magnoliopsida; eudicotyledons; Gunneridae; Pentapetalae; rosids; fabids; Fabales; Fabaceae; Papilionoideae; 50 kb inversion clade; NPAAA clade; Hologalegina; robinioi…	.	.	ExpAA=20.06^PredHel=1^Topology=o487-504i	.	.	.	GO:0004842^molecular_function^ubiquitin-protein transferase activity`GO:0009877^biological_process^nodulation	.	.	.
Ja1_S2_TRINITY_DN23789_c0_g1	Ja1_S2_TRINITY_DN23789_c0_g1_i5	sp|C6L7U1|LIN1_LOTJA^sp|C6L7U1|LIN1_LOTJA^Q:1372-2718,H:664-1134^25.971%ID^E:4.9e-24^.^.`sp|C6L7U1|LIN1_LOTJA^sp|C6L7U1|LIN1_LOTJA^Q:424-1092,H:12-267^26.336%ID^E:1.42e-17^.^.	.	Ja1_S2_TRINITY_DN23789_c0_g1::Ja1_S2_TRINITY_DN23789_c0_g1_i5::g.264::m.264	190-2892[+]	LIN_MEDTR^LIN_MEDTR^Q:391-849,H:663-1143^27.146%ID^E:1.49e-34^RecName: Full=Putative E3 ubiquitin-protein ligase LIN;^Eukaryota; Viridiplantae; Streptophyta; Embryophyta; Tracheophyta; Spermatophyta; Magnoliopsida; eudicotyledons; Gunneridae; Pentapetalae; rosids; fabids; Fabales; Fabaceae; Papilionoideae; 50 kb inversion clade; NPAAA clade; Hologalegina; IRL clade; Trifolieae; Medicago`LIN_MEDTR…	.	.	.	.	KEGG:mtr:MTR_1g090320	.	GO:0004842^molecular_function^ubiquitin-protein transferase activity`GO:0009877^biological_process^nodulation	.	.	.
Ja1_S2_TRINITY_DN23716_c0_g1	Ja1_S2_TRINITY_DN23716_c0_g1_i1	sp|Q41266|AOX2_SOYBN^sp|Q41266|AOX2_SOYBN^Q:131-682,H:150-333^92.391%ID^E:5.86e-125^.^.	.	Ja1_S2_TRINITY_DN23716_c0_g1::Ja1_S2_TRINITY_DN23716_c0_g1_i1::g.265::m.265	128-685[+]	AOX2_SOYBN^AOX2_SOYBN^Q:2-185,H:150-333^92.391%ID^E:2.06e-127^RecName: Full=Ubiquinol oxidase 2, mitochondrial;^Eukaryota; Viridiplantae; Streptophyta; Embryophyta; Tracheophyta; Spermatophyta; Magnoliopsida; eudicotyledons; Gunneridae; Pentapetalae; rosids; fabids; Fabales; Fabaceae; Papilionoideae; 50 kb inversion clade; NPAAA clade; indigoferoid/millettioid clade; Phaseoleae; Glycine; Soja	PF01786.17^AOX^Alternative oxidase^3-165^E:1.7e-73	.	ExpAA=35.82^PredHel=1^Topology=i68-90o	ENOG410YFEH^alternative oxidase	KEGG:gmx:547897`KO:K17893	.	GO:0016021^cellular_component^integral component of membrane`GO:0005743^cellular_component^mitochondrial inner membrane`GO:0005739^cellular_component^mitochondrion`GO:0070469^cellular_component^respirasome`GO:0009916^molecular_function^alternative oxidase activity`GO:0046872^molecular_function^metal ion binding`GO:0102721^molecular_function^ubiquinol:oxygen oxidoreductase activity`GO:0010230^biol…	GO:0009916^molecular_function^alternative oxidase activity`GO:0055114^biological_process^oxidation-reduction process	.	.
Ja1_S2_TRINITY_DN23716_c0_g1	Ja1_S2_TRINITY_DN23716_c0_g1_i2	sp|Q40294|AOX1_MANIN^sp|Q40294|AOX1_MANIN^Q:267-1106,H:40-318^80.357%ID^E:6.13e-174^.^.	.	Ja1_S2_TRINITY_DN23716_c0_g1::Ja1_S2_TRINITY_DN23716_c0_g1_i2::g.266::m.266	159-1109[+]	AOX1_MANIN^AOX1_MANIN^Q:37-316,H:40-318^80.357%ID^E:9.88e-177^RecName: Full=Ubiquinol oxidase, mitochondrial;^Eukaryota; Viridiplantae; Streptophyta; Embryophyta; Tracheophyta; Spermatophyta; Magnoliopsida; eudicotyledons; Gunneridae; Pentapetalae; rosids; malvids; Sapindales; Anacardiaceae; Mangifera	PF01786.17^AOX^Alternative oxidase^105-296^E:6.9e-80	.	ExpAA=38.63^PredHel=1^Topology=i199-221o	.	.	.	GO:0016021^cellular_component^integral component of membrane`GO:0005743^cellular_component^mitochondrial inner membrane`GO:0070469^cellular_component^respirasome`GO:0009916^molecular_function^alternative oxidase activity`GO:0046872^molecular_function^metal ion binding`GO:0102721^molecular_function^ubiquinol:oxygen oxidoreductase activity	GO:0009916^molecular_function^alternative oxidase activity`GO:0055114^biological_process^oxidation-reduction process	.	.
Ja1_S2_TRINITY_DN23716_c0_g1	Ja1_S2_TRINITY_DN23716_c0_g1_i3	sp|Q40294|AOX1_MANIN^sp|Q40294|AOX1_MANIN^Q:267-1106,H:40-318^80.357%ID^E:3.17e-174^.^.	.	Ja1_S2_TRINITY_DN23716_c0_g1::Ja1_S2_TRINITY_DN23716_c0_g1_i3::g.267::m.267	159-1109[+]	AOX1_MANIN^AOX1_MANIN^Q:37-316,H:40-318^80.357%ID^E:9.88e-177^RecName: Full=Ubiquinol oxidase, mitochondrial;^Eukaryota; Viridiplantae; Streptophyta; Embryophyta; Tracheophyta; Spermatophyta; Magnoliopsida; eudicotyledons; Gunneridae; Pentapetalae; rosids; malvids; Sapindales; Anacardiaceae; Mangifera	PF01786.17^AOX^Alternative oxidase^105-296^E:6.9e-80	.	ExpAA=38.63^PredHel=1^Topology=i199-221o	.	.	.	GO:0016021^cellular_component^integral component of membrane`GO:0005743^cellular_component^mitochondrial inner membrane`GO:0070469^cellular_component^respirasome`GO:0009916^molecular_function^alternative oxidase activity`GO:0046872^molecular_function^metal ion binding`GO:0102721^molecular_function^ubiquinol:oxygen oxidoreductase activity	GO:0009916^molecular_function^alternative oxidase activity`GO:0055114^biological_process^oxidation-reduction process	.	.
Ja1_S2_TRINITY_DN23716_c0_g1	Ja1_S2_TRINITY_DN23716_c0_g1_i4	sp|Q41266|AOX2_SOYBN^sp|Q41266|AOX2_SOYBN^Q:78-752,H:109-333^88.444%ID^E:1.77e-151^.^.	.	Ja1_S2_TRINITY_DN23716_c0_g1::Ja1_S2_TRINITY_DN23716_c0_g1_i4::g.268::m.268	228-755[+]	AOX2_SOYBN^AOX2_SOYBN^Q:1-175,H:159-333^92.571%ID^E:1.01e-119^RecName: Full=Ubiquinol oxidase 2, mitochondrial;^Eukaryota; Viridiplantae; Streptophyta; Embryophyta; Tracheophyta; Spermatophyta; Magnoliopsida; eudicotyledons; Gunneridae; Pentapetalae; rosids; fabids; Fabales; Fabaceae; Papilionoideae; 50 kb inversion clade; NPAAA clade; indigoferoid/millettioid clade; Phaseoleae; Glycine; Soja	PF01786.17^AOX^Alternative oxidase^1-155^E:8.6e-71	.	ExpAA=27.69^PredHel=1^Topology=i58-80o	ENOG410YFEH^alternative oxidase	KEGG:gmx:547897`KO:K17893	.	GO:0016021^cellular_component^integral component of membrane`GO:0005743^cellular_component^mitochondrial inner membrane`GO:0005739^cellular_component^mitochondrion`GO:0070469^cellular_component^respirasome`GO:0009916^molecular_function^alternative oxidase activity`GO:0046872^molecular_function^metal ion binding`GO:0102721^molecular_function^ubiquinol:oxygen oxidoreductase activity`GO:0010230^biol…	GO:0009916^molecular_function^alternative oxidase activity`GO:0055114^biological_process^oxidation-reduction process	.	.
Ja1_S2_TRINITY_DN23716_c0_g1	Ja1_S2_TRINITY_DN23716_c0_g1_i5	sp|Q40294|AOX1_MANIN^sp|Q40294|AOX1_MANIN^Q:267-1106,H:40-318^80.357%ID^E:6.36e-174^.^.	.	Ja1_S2_TRINITY_DN23716_c0_g1::Ja1_S2_TRINITY_DN23716_c0_g1_i5::g.269::m.269	159-1109[+]	AOX1_MANIN^AOX1_MANIN^Q:37-316,H:40-318^80.357%ID^E:9.88e-177^RecName: Full=Ubiquinol oxidase, mitochondrial;^Eukaryota; Viridiplantae; Streptophyta; Embryophyta; Tracheophyta; Spermatophyta; Magnoliopsida; eudicotyledons; Gunneridae; Pentapetalae; rosids; malvids; Sapindales; Anacardiaceae; Mangifera	PF01786.17^AOX^Alternative oxidase^105-296^E:6.9e-80	.	ExpAA=38.63^PredHel=1^Topology=i199-221o	.	.	.	GO:0016021^cellular_component^integral component of membrane`GO:0005743^cellular_component^mitochondrial inner membrane`GO:0070469^cellular_component^respirasome`GO:0009916^molecular_function^alternative oxidase activity`GO:0046872^molecular_function^metal ion binding`GO:0102721^molecular_function^ubiquinol:oxygen oxidoreductase activity	GO:0009916^molecular_function^alternative oxidase activity`GO:0055114^biological_process^oxidation-reduction process	.	.
Ja1_S2_TRINITY_DN23716_c0_g1	Ja1_S2_TRINITY_DN23716_c0_g1_i6	sp|Q40294|AOX1_MANIN^sp|Q40294|AOX1_MANIN^Q:267-1049,H:40-299^80.46%ID^E:2.06e-162^.^.	.	Ja1_S2_TRINITY_DN23716_c0_g1::Ja1_S2_TRINITY_DN23716_c0_g1_i6::g.270::m.270	159-1073[+]	AOX1_MANIN^AOX1_MANIN^Q:37-297,H:40-299^80.46%ID^E:2.59e-163^RecName: Full=Ubiquinol oxidase, mitochondrial;^Eukaryota; Viridiplantae; Streptophyta; Embryophyta; Tracheophyta; Spermatophyta; Magnoliopsida; eudicotyledons; Gunneridae; Pentapetalae; rosids; malvids; Sapindales; Anacardiaceae; Mangifera	PF01786.17^AOX^Alternative oxidase^105-295^E:9.8e-80	.	ExpAA=38.72^PredHel=1^Topology=i199-221o	.	.	.	GO:0016021^cellular_component^integral component of membrane`GO:0005743^cellular_component^mitochondrial inner membrane`GO:0070469^cellular_component^respirasome`GO:0009916^molecular_function^alternative oxidase activity`GO:0046872^molecular_function^metal ion binding`GO:0102721^molecular_function^ubiquinol:oxygen oxidoreductase activity	GO:0009916^molecular_function^alternative oxidase activity`GO:0055114^biological_process^oxidation-reduction process	.	.
Ja1_S2_TRINITY_DN23716_c0_g1	Ja1_S2_TRINITY_DN23716_c0_g1_i7	sp|Q41266|AOX2_SOYBN^sp|Q41266|AOX2_SOYBN^Q:188-937,H:84-333^88.4%ID^E:1.64e-171^.^.	.	Ja1_S2_TRINITY_DN23716_c0_g1::Ja1_S2_TRINITY_DN23716_c0_g1_i7::g.271::m.271	140-940[+]	AOX2_SOYBN^AOX2_SOYBN^Q:17-266,H:84-333^88.4%ID^E:5.8e-174^RecName: Full=Ubiquinol oxidase 2, mitochondrial;^Eukaryota; Viridiplantae; Streptophyta; Embryophyta; Tracheophyta; Spermatophyta; Magnoliopsida; eudicotyledons; Gunneridae; Pentapetalae; rosids; fabids; Fabales; Fabaceae; Papilionoideae; 50 kb inversion clade; NPAAA clade; indigoferoid/millettioid clade; Phaseoleae; Glycine; Soja	PF01786.17^AOX^Alternative oxidase^55-246^E:4.1e-80	.	ExpAA=38.39^PredHel=1^Topology=i149-171o	ENOG410YFEH^alternative oxidase	KEGG:gmx:547897`KO:K17893	.	GO:0016021^cellular_component^integral component of membrane`GO:0005743^cellular_component^mitochondrial inner membrane`GO:0005739^cellular_component^mitochondrion`GO:0070469^cellular_component^respirasome`GO:0009916^molecular_function^alternative oxidase activity`GO:0046872^molecular_function^metal ion binding`GO:0102721^molecular_function^ubiquinol:oxygen oxidoreductase activity`GO:0010230^biol…	GO:0009916^molecular_function^alternative oxidase activity`GO:0055114^biological_process^oxidation-reduction process	.	.
Ja1_S2_TRINITY_DN23749_c0_g1	Ja1_S2_TRINITY_DN23749_c0_g1_i1	sp|Q93ZS4|NIK3_ARATH^sp|Q93ZS4|NIK3_ARATH^Q:25-129,H:486-519^82.857%ID^E:9.17e-11^.^.	.	.	.	.	.	.	.	.	.	.	.	.	.	.
Ja1_S2_TRINITY_DN23749_c0_g2	Ja1_S2_TRINITY_DN23749_c0_g2_i1	sp|Q93ZS4|NIK3_ARATH^sp|Q93ZS4|NIK3_ARATH^Q:275-2125,H:7-632^67.767%ID^E:0^.^.	.	Ja1_S2_TRINITY_DN23749_c0_g2::Ja1_S2_TRINITY_DN23749_c0_g2_i1::g.272::m.272	230-2128[+]	NIK3_ARATH^NIK3_ARATH^Q:16-632,H:7-632^67.767%ID^E:0^RecName: Full=Protein NSP-INTERACTING KINASE 3;^Eukaryota; Viridiplantae; Streptophyta; Embryophyta; Tracheophyta; Spermatophyta; Magnoliopsida; eudicotyledons; Gunneridae; Pentapetalae; rosids; malvids; Brassicales; Brassicaceae; Camelineae; Arabidopsis	PF08263.12^LRRNT_2^Leucine rich repeat N-terminal domain^38-76^E:3.4e-11`PF13855.6^LRR_8^Leucine rich repeat^82-137^E:1.1e-06`PF00560.33^LRR_1^Leucine Rich Repeat^86-102^E:4800`PF00560.33^LRR_1^Leucine Rich Repeat^104-126^E:220`PF00560.33^LRR_1^Leucine Rich Repeat^128-148^E:0.53`PF00560.33^LRR_1^Leucine Rich Repeat^150-172^E:58`PF00560.33^LRR_1^Leucine Rich Repeat^176-192^E:98`PF00069.25^Pkinase^…	.	ExpAA=39.99^PredHel=2^Topology=o15-37i246-268o	ENOG410ZS46^NSP-interacting kinase	KEGG:ath:AT1G60800	.	GO:0016021^cellular_component^integral component of membrane`GO:0005886^cellular_component^plasma membrane`GO:0005524^molecular_function^ATP binding`GO:0015026^molecular_function^coreceptor activity`GO:0004675^molecular_function^transmembrane receptor protein serine/threonine kinase activity`GO:0048653^biological_process^anther development`GO:0006952^biological_process^defense response`GO:0007639…	GO:0005515^molecular_function^protein binding`GO:0004672^molecular_function^protein kinase activity`GO:0005524^molecular_function^ATP binding`GO:0006468^biological_process^protein phosphorylation	.	.
Ja1_S2_TRINITY_DN23749_c0_g3	Ja1_S2_TRINITY_DN23749_c0_g3_i1	sp|Q93ZS4|NIK3_ARATH^sp|Q93ZS4|NIK3_ARATH^Q:143-1282,H:7-391^64.508%ID^E:8.25e-157^.^.	.	Ja1_S2_TRINITY_DN23749_c0_g3::Ja1_S2_TRINITY_DN23749_c0_g3_i1::g.273::m.273	122-1318[+]	NIK3_ARATH^NIK3_ARATH^Q:8-387,H:7-391^64.508%ID^E:1.89e-162^RecName: Full=Protein NSP-INTERACTING KINASE 3;^Eukaryota; Viridiplantae; Streptophyta; Embryophyta; Tracheophyta; Spermatophyta; Magnoliopsida; eudicotyledons; Gunneridae; Pentapetalae; rosids; malvids; Brassicales; Brassicaceae; Camelineae; Arabidopsis	PF08263.12^LRRNT_2^Leucine rich repeat N-terminal domain^30-68^E:1.9e-11`PF00560.33^LRR_1^Leucine Rich Repeat^78-94^E:2700`PF00560.33^LRR_1^Leucine Rich Repeat^96-118^E:110`PF00560.33^LRR_1^Leucine Rich Repeat^120-140^E:0.17`PF00560.33^LRR_1^Leucine Rich Repeat^144-164^E:58`PF00560.33^LRR_1^Leucine Rich Repeat^169-184^E:220`PF00069.25^Pkinase^Protein kinase domain^297-386^E:2.6e-11`PF07714.17^Pki…	.	ExpAA=47.35^PredHel=2^Topology=i7-29o235-257i	ENOG410ZS46^NSP-interacting kinase	KEGG:ath:AT1G60800	.	GO:0016021^cellular_component^integral component of membrane`GO:0005886^cellular_component^plasma membrane`GO:0005524^molecular_function^ATP binding`GO:0015026^molecular_function^coreceptor activity`GO:0004675^molecular_function^transmembrane receptor protein serine/threonine kinase activity`GO:0048653^biological_process^anther development`GO:0006952^biological_process^defense response`GO:0007639…	GO:0005515^molecular_function^protein binding`GO:0004672^molecular_function^protein kinase activity`GO:0005524^molecular_function^ATP binding`GO:0006468^biological_process^protein phosphorylation	.	.
Ja1_S2_TRINITY_DN23749_c0_g2	Ja1_S2_TRINITY_DN23749_c0_g2_i2	sp|Q93ZS4|NIK3_ARATH^sp|Q93ZS4|NIK3_ARATH^Q:275-2128,H:7-632^67.818%ID^E:0^.^.	.	Ja1_S2_TRINITY_DN23749_c0_g2::Ja1_S2_TRINITY_DN23749_c0_g2_i2::g.275::m.275	230-2131[+]	NIK3_ARATH^NIK3_ARATH^Q:16-633,H:7-632^67.818%ID^E:0^RecName: Full=Protein NSP-INTERACTING KINASE 3;^Eukaryota; Viridiplantae; Streptophyta; Embryophyta; Tracheophyta; Spermatophyta; Magnoliopsida; eudicotyledons; Gunneridae; Pentapetalae; rosids; malvids; Brassicales; Brassicaceae; Camelineae; Arabidopsis	PF08263.12^LRRNT_2^Leucine rich repeat N-terminal domain^38-76^E:3.4e-11`PF13855.6^LRR_8^Leucine rich repeat^82-137^E:1.1e-06`PF00560.33^LRR_1^Leucine Rich Repeat^86-102^E:4800`PF00560.33^LRR_1^Leucine Rich Repeat^104-126^E:220`PF00560.33^LRR_1^Leucine Rich Repeat^128-148^E:0.53`PF00560.33^LRR_1^Leucine Rich Repeat^150-172^E:58`PF00560.33^LRR_1^Leucine Rich Repeat^176-192^E:98`PF00069.25^Pkinase^…	.	ExpAA=39.97^PredHel=2^Topology=o15-37i247-269o	ENOG410ZS46^NSP-interacting kinase	KEGG:ath:AT1G60800	.	GO:0016021^cellular_component^integral component of membrane`GO:0005886^cellular_component^plasma membrane`GO:0005524^molecular_function^ATP binding`GO:0015026^molecular_function^coreceptor activity`GO:0004675^molecular_function^transmembrane receptor protein serine/threonine kinase activity`GO:0048653^biological_process^anther development`GO:0006952^biological_process^defense response`GO:0007639…	GO:0005515^molecular_function^protein binding`GO:0004672^molecular_function^protein kinase activity`GO:0005524^molecular_function^ATP binding`GO:0006468^biological_process^protein phosphorylation	.	.
Ja1_S2_TRINITY_DN23749_c0_g3	Ja1_S2_TRINITY_DN23749_c0_g3_i2	sp|Q93ZS4|NIK3_ARATH^sp|Q93ZS4|NIK3_ARATH^Q:143-1984,H:7-632^68.976%ID^E:0^.^.	.	Ja1_S2_TRINITY_DN23749_c0_g3::Ja1_S2_TRINITY_DN23749_c0_g3_i2::g.276::m.276	122-1987[+]	NIK3_ARATH^NIK3_ARATH^Q:8-621,H:7-632^68.976%ID^E:0^RecName: Full=Protein NSP-INTERACTING KINASE 3;^Eukaryota; Viridiplantae; Streptophyta; Embryophyta; Tracheophyta; Spermatophyta; Magnoliopsida; eudicotyledons; Gunneridae; Pentapetalae; rosids; malvids; Brassicales; Brassicaceae; Camelineae; Arabidopsis	PF08263.12^LRRNT_2^Leucine rich repeat N-terminal domain^30-68^E:3.3e-11`PF00560.33^LRR_1^Leucine Rich Repeat^78-94^E:4700`PF13516.6^LRR_6^Leucine Rich repeat^94-107^E:9500`PF00560.33^LRR_1^Leucine Rich Repeat^96-118^E:190`PF00560.33^LRR_1^Leucine Rich Repeat^120-140^E:0.29`PF13516.6^LRR_6^Leucine Rich repeat^120-134^E:2.3`PF00560.33^LRR_1^Leucine Rich Repeat^144-164^E:100`PF00560.33^LRR_1^Leucin…	.	ExpAA=53.24^PredHel=2^Topology=i7-29o235-257i	ENOG410ZS46^NSP-interacting kinase	KEGG:ath:AT1G60800	.	GO:0016021^cellular_component^integral component of membrane`GO:0005886^cellular_component^plasma membrane`GO:0005524^molecular_function^ATP binding`GO:0015026^molecular_function^coreceptor activity`GO:0004675^molecular_function^transmembrane receptor protein serine/threonine kinase activity`GO:0048653^biological_process^anther development`GO:0006952^biological_process^defense response`GO:0007639…	GO:0005515^molecular_function^protein binding`GO:0004672^molecular_function^protein kinase activity`GO:0005524^molecular_function^ATP binding`GO:0006468^biological_process^protein phosphorylation	.	.
Ja1_S2_TRINITY_DN23749_c0_g3	Ja1_S2_TRINITY_DN23749_c0_g3_i3	sp|Q93ZS4|NIK3_ARATH^sp|Q93ZS4|NIK3_ARATH^Q:1-351,H:311-427^77.778%ID^E:3.4e-58^.^.	.	Ja1_S2_TRINITY_DN23749_c0_g3::Ja1_S2_TRINITY_DN23749_c0_g3_i3::g.278::m.278	1-351[+]	NIK3_ARATH^NIK3_ARATH^Q:1-117,H:311-427^77.778%ID^E:3.06e-58^RecName: Full=Protein NSP-INTERACTING KINASE 3;^Eukaryota; Viridiplantae; Streptophyta; Embryophyta; Tracheophyta; Spermatophyta; Magnoliopsida; eudicotyledons; Gunneridae; Pentapetalae; rosids; malvids; Brassicales; Brassicaceae; Camelineae; Arabidopsis	PF00069.25^Pkinase^Protein kinase domain^2-117^E:4.2e-14`PF07714.17^Pkinase_Tyr^Protein tyrosine kinase^2-117^E:3.2e-13	.	.	ENOG410ZS46^NSP-interacting kinase	KEGG:ath:AT1G60800	.	GO:0016021^cellular_component^integral component of membrane`GO:0005886^cellular_component^plasma membrane`GO:0005524^molecular_function^ATP binding`GO:0015026^molecular_function^coreceptor activity`GO:0004675^molecular_function^transmembrane receptor protein serine/threonine kinase activity`GO:0048653^biological_process^anther development`GO:0006952^biological_process^defense response`GO:0007639…	GO:0004672^molecular_function^protein kinase activity`GO:0005524^molecular_function^ATP binding`GO:0006468^biological_process^protein phosphorylation	.	.
Ja1_S2_TRINITY_DN23730_c0_g1	Ja1_S2_TRINITY_DN23730_c0_g1_i1	sp|P62201|CALM_LILLO^sp|P62201|CALM_LILLO^Q:95-541,H:1-149^100%ID^E:1.68e-103^.^.	.	Ja1_S2_TRINITY_DN23730_c0_g1::Ja1_S2_TRINITY_DN23730_c0_g1_i1::g.279::m.279	95-544[+]	CALM_LILLO^CALM_LILLO^Q:1-149,H:1-149^100%ID^E:2.33e-105^RecName: Full=Calmodulin;^Eukaryota; Viridiplantae; Streptophyta; Embryophyta; Tracheophyta; Spermatophyta; Magnoliopsida; Liliopsida; Liliales; Liliaceae; Lilium	PF00036.32^EF-hand_1^EF hand^12-40^E:2.9e-09`PF13499.6^EF-hand_7^EF-hand domain pair^12-73^E:3.5e-15`PF13405.6^EF-hand_6^EF-hand domain^12-41^E:2.5e-09`PF13202.6^EF-hand_5^EF hand^14-37^E:0.00012`PF13833.6^EF-hand_8^EF-hand domain pair^25-75^E:7.9e-14`PF00036.32^EF-hand_1^EF hand^48-75^E:1.9e-08`PF13202.6^EF-hand_5^EF hand^49-73^E:0.00016`PF13499.6^EF-hand_7^EF-hand domain pair^83-146^E:1.6e-18`P…	.	.	.	.	.	GO:0005509^molecular_function^calcium ion binding`GO:0019722^biological_process^calcium-mediated signaling	GO:0005509^molecular_function^calcium ion binding`GO:0005515^molecular_function^protein binding	.	.
Ja1_S2_TRINITY_DN23730_c0_g1	Ja1_S2_TRINITY_DN23730_c0_g1_i2	.	.	.	.	.	.	.	.	.	.	.	.	.	.	.
Ja1_S2_TRINITY_DN23730_c0_g2	Ja1_S2_TRINITY_DN23730_c0_g2_i1	sp|P27164|CALM3_PETHY^sp|P27164|CALM3_PETHY^Q:64-351,H:1-96^100%ID^E:5.79e-65^.^.`sp|P27164|CALM3_PETHY^sp|P27164|CALM3_PETHY^Q:40-282,H:69-146^45.679%ID^E:2.09e-14^.^.	.	Ja1_S2_TRINITY_DN23730_c0_g2::Ja1_S2_TRINITY_DN23730_c0_g2_i1::g.280::m.280	1-351[+]	CALM3_PETHY^CALM3_PETHY^Q:22-117,H:1-96^100%ID^E:5.21e-65^RecName: Full=Calmodulin-related protein;^Eukaryota; Viridiplantae; Streptophyta; Embryophyta; Tracheophyta; Spermatophyta; Magnoliopsida; eudicotyledons; Gunneridae; Pentapetalae; asterids; lamiids; Solanales; Solanaceae; Petunioideae; Petunia`CALM3_PETHY^CALM3_PETHY^Q:14-94,H:69-146^45.679%ID^E:1.89e-14^RecName: Full=Calmodulin-related p…	PF00036.32^EF-hand_1^EF hand^33-61^E:1.9e-09`PF13499.6^EF-hand_7^EF-hand domain pair^33-94^E:1.9e-15`PF13405.6^EF-hand_6^EF-hand domain^33-62^E:1.6e-09`PF13202.6^EF-hand_5^EF hand^35-58^E:8.2e-05`PF13833.6^EF-hand_8^EF-hand domain pair^46-96^E:4.5e-14`PF00036.32^EF-hand_1^EF hand^69-96^E:1.2e-08`PF13202.6^EF-hand_5^EF hand^70-94^E:0.00011	.	.	.	.	.	GO:0005509^molecular_function^calcium ion binding`GO:0019722^biological_process^calcium-mediated signaling	GO:0005509^molecular_function^calcium ion binding	.	.
Ja1_S2_TRINITY_DN23730_c0_g2	Ja1_S2_TRINITY_DN23730_c0_g2_i2	sp|Q7DMP0|CALM2_SOLTU^sp|Q7DMP0|CALM2_SOLTU^Q:575-787,H:1-71^100%ID^E:2.41e-43^.^.	.	.	.	.	.	.	.	.	.	.	.	.	.	.
Ja1_S2_TRINITY_DN23730_c0_g1	Ja1_S2_TRINITY_DN23730_c0_g1_i3	sp|P62201|CALM_LILLO^sp|P62201|CALM_LILLO^Q:95-541,H:1-149^100%ID^E:7.08e-103^.^.	.	Ja1_S2_TRINITY_DN23730_c0_g1::Ja1_S2_TRINITY_DN23730_c0_g1_i3::g.281::m.281	95-544[+]	CALM_LILLO^CALM_LILLO^Q:1-149,H:1-149^100%ID^E:2.33e-105^RecName: Full=Calmodulin;^Eukaryota; Viridiplantae; Streptophyta; Embryophyta; Tracheophyta; Spermatophyta; Magnoliopsida; Liliopsida; Liliales; Liliaceae; Lilium	PF00036.32^EF-hand_1^EF hand^12-40^E:2.9e-09`PF13499.6^EF-hand_7^EF-hand domain pair^12-73^E:3.5e-15`PF13405.6^EF-hand_6^EF-hand domain^12-41^E:2.5e-09`PF13202.6^EF-hand_5^EF hand^14-37^E:0.00012`PF13833.6^EF-hand_8^EF-hand domain pair^25-75^E:7.9e-14`PF00036.32^EF-hand_1^EF hand^48-75^E:1.9e-08`PF13202.6^EF-hand_5^EF hand^49-73^E:0.00016`PF13499.6^EF-hand_7^EF-hand domain pair^83-146^E:1.6e-18`P…	.	.	.	.	.	GO:0005509^molecular_function^calcium ion binding`GO:0019722^biological_process^calcium-mediated signaling	GO:0005509^molecular_function^calcium ion binding`GO:0005515^molecular_function^protein binding	.	.
Ja1_S2_TRINITY_DN23730_c0_g2	Ja1_S2_TRINITY_DN23730_c0_g2_i3	sp|P27164|CALM3_PETHY^sp|P27164|CALM3_PETHY^Q:64-141,H:1-26^100%ID^E:8.62e-09^.^.	.	.	.	.	.	.	.	.	.	.	.	.	.	.
Ja1_S2_TRINITY_DN23710_c2_g1	Ja1_S2_TRINITY_DN23710_c2_g1_i1	sp|Q6B4Z3|UTY_PANTR^sp|Q6B4Z3|UTY_PANTR^Q:320-63,H:995-1079^51.163%ID^E:1.46e-17^.^.	.	.	.	.	.	.	.	.	.	.	.	.	.	.
Ja1_S2_TRINITY_DN23710_c2_g1	Ja1_S2_TRINITY_DN23710_c2_g1_i2	sp|Q6B4Z3|UTY_PANTR^sp|Q6B4Z3|UTY_PANTR^Q:377-120,H:995-1079^52.326%ID^E:1.12e-17^.^.	.	.	.	.	.	.	.	.	.	.	.	.	.	.
Ja1_S2_TRINITY_DN23710_c2_g1	Ja1_S2_TRINITY_DN23710_c2_g1_i3	sp|Q6UX73|CP089_HUMAN^sp|Q6UX73|CP089_HUMAN^Q:431-180,H:319-402^48.81%ID^E:2.21e-16^.^.	.	.	.	.	.	.	.	.	.	.	.	.	.	.
Ja1_S2_TRINITY_DN23718_c0_g1	Ja1_S2_TRINITY_DN23718_c0_g1_i1	.	.	Ja1_S2_TRINITY_DN23718_c0_g1::Ja1_S2_TRINITY_DN23718_c0_g1_i1::g.282::m.282	2-541[+]	.	.	.	.	.	.	.	.	.	.	.
Ja1_S2_TRINITY_DN23718_c0_g2	Ja1_S2_TRINITY_DN23718_c0_g2_i1	.	.	Ja1_S2_TRINITY_DN23718_c0_g2::Ja1_S2_TRINITY_DN23718_c0_g2_i1::g.283::m.283	2-1219[+]	.	.	.	.	.	.	.	.	.	.	.
Ja1_S2_TRINITY_DN23718_c0_g1	Ja1_S2_TRINITY_DN23718_c0_g1_i2	.	.	Ja1_S2_TRINITY_DN23718_c0_g1::Ja1_S2_TRINITY_DN23718_c0_g1_i2::g.284::m.284	2-553[+]	.	PF14709.7^DND1_DSRM^double strand RNA binding domain from DEAD END PROTEIN 1^101-171^E:2.9e-06	.	.	.	.	.	.	.	.	.
Ja1_S2_TRINITY_DN23765_c1_g1	Ja1_S2_TRINITY_DN23765_c1_g1_i1	sp|D2WL32|GLGB3_ARATH^sp|D2WL32|GLGB3_ARATH^Q:1-1401,H:322-787^74.09%ID^E:0^.^.	.	Ja1_S2_TRINITY_DN23765_c1_g1::Ja1_S2_TRINITY_DN23765_c1_g1_i1::g.285::m.285	1-1404[+]	GLGB3_ARATH^GLGB3_ARATH^Q:1-467,H:322-787^74.09%ID^E:0^RecName: Full=1,4-alpha-glucan-branching enzyme 3, chloroplastic/amyloplastic;^Eukaryota; Viridiplantae; Streptophyta; Embryophyta; Tracheophyta; Spermatophyta; Magnoliopsida; eudicotyledons; Gunneridae; Pentapetalae; rosids; malvids; Brassicales; Brassicaceae; Camelineae; Arabidopsis	PF00128.24^Alpha-amylase^Alpha amylase, catalytic domain^104-195^E:2.1e-11	.	.	COG0296^Catalyzes the formation of the alpha-1,6-glucosidic linkages in glycogen by scission of a 1,4-alpha-linked oligosaccharide from growing alpha-1,4-glucan chains and the subsequent attachment of the oligosaccharide to the alpha-1,6 position (By similarity)	KEGG:ath:AT3G20440`KO:K00700	.	GO:0009501^cellular_component^amyloplast`GO:0009507^cellular_component^chloroplast`GO:0009570^cellular_component^chloroplast stroma`GO:0005737^cellular_component^cytoplasm`GO:0009536^cellular_component^plastid`GO:0003844^molecular_function^1,4-alpha-glucan branching enzyme activity`GO:0102752^molecular_function^1,4-alpha-glucan branching enzyme activity (using a glucosylated glycogenin as primer …	GO:0003824^molecular_function^catalytic activity`GO:0005975^biological_process^carbohydrate metabolic process	.	.
Ja1_S2_TRINITY_DN23765_c2_g1	Ja1_S2_TRINITY_DN23765_c2_g1_i1	sp|Q43843|RPE_SOLTU^sp|Q43843|RPE_SOLTU^Q:204-395,H:2-71^70%ID^E:5.68e-21^.^.	.	.	.	.	.	.	.	.	.	.	.	.	.	.
Ja1_S2_TRINITY_DN23765_c3_g1	Ja1_S2_TRINITY_DN23765_c3_g1_i1	sp|D2WL32|GLGB3_ARATH^sp|D2WL32|GLGB3_ARATH^Q:324-572,H:719-802^39.362%ID^E:3.77e-09^.^.	.	.	.	.	.	.	.	.	.	.	.	.	.	.
Ja1_S2_TRINITY_DN23765_c3_g2	Ja1_S2_TRINITY_DN23765_c3_g2_i1	sp|Q8LPF8|OFT29_ARATH^sp|Q8LPF8|OFT29_ARATH^Q:4-378,H:397-514^72.8%ID^E:1.8e-59^.^.	.	Ja1_S2_TRINITY_DN23765_c3_g2::Ja1_S2_TRINITY_DN23765_c3_g2_i1::g.286::m.286	1-516[+]	OFT29_ARATH^OFT29_ARATH^Q:2-126,H:397-514^72.8%ID^E:3.74e-61^RecName: Full=O-fucosyltransferase 29 {ECO:0000305};^Eukaryota; Viridiplantae; Streptophyta; Embryophyta; Tracheophyta; Spermatophyta; Magnoliopsida; eudicotyledons; Gunneridae; Pentapetalae; rosids; malvids; Brassicales; Brassicaceae; Camelineae; Arabidopsis	PF10250.9^O-FucT^GDP-fucose protein O-fucosyltransferase^2-46^E:7.7e-08	.	.	COG0443^Heat shock protein`ENOG410YDT8^DUF246 domain-containing protein	KEGG:ath:AT4G16650	.	GO:0005768^cellular_component^endosome`GO:0005794^cellular_component^Golgi apparatus`GO:0016021^cellular_component^integral component of membrane`GO:0005802^cellular_component^trans-Golgi network`GO:0016757^molecular_function^transferase activity, transferring glycosyl groups`GO:0006004^biological_process^fucose metabolic process	.	.	.
Ja1_S2_TRINITY_DN23765_c3_g1	Ja1_S2_TRINITY_DN23765_c3_g1_i2	sp|D2WL32|GLGB3_ARATH^sp|D2WL32|GLGB3_ARATH^Q:324-572,H:719-802^39.362%ID^E:4.91e-09^.^.	.	.	.	.	.	.	.	.	.	.	.	.	.	.
Ja1_S2_TRINITY_DN23765_c3_g2	Ja1_S2_TRINITY_DN23765_c3_g2_i2	sp|Q8LPF8|OFT29_ARATH^sp|Q8LPF8|OFT29_ARATH^Q:2-847,H:240-514^76.95%ID^E:8.24e-160^.^.	.	Ja1_S2_TRINITY_DN23765_c3_g2::Ja1_S2_TRINITY_DN23765_c3_g2_i2::g.287::m.287	2-985[+]	OFT29_ARATH^OFT29_ARATH^Q:1-282,H:240-514^76.95%ID^E:7.06e-162^RecName: Full=O-fucosyltransferase 29 {ECO:0000305};^Eukaryota; Viridiplantae; Streptophyta; Embryophyta; Tracheophyta; Spermatophyta; Magnoliopsida; eudicotyledons; Gunneridae; Pentapetalae; rosids; malvids; Brassicales; Brassicaceae; Camelineae; Arabidopsis	PF10250.9^O-FucT^GDP-fucose protein O-fucosyltransferase^15-202^E:5.1e-42	.	.	COG0443^Heat shock protein`ENOG410YDT8^DUF246 domain-containing protein	KEGG:ath:AT4G16650	.	GO:0005768^cellular_component^endosome`GO:0005794^cellular_component^Golgi apparatus`GO:0016021^cellular_component^integral component of membrane`GO:0005802^cellular_component^trans-Golgi network`GO:0016757^molecular_function^transferase activity, transferring glycosyl groups`GO:0006004^biological_process^fucose metabolic process	.	.	.
Ja1_S2_TRINITY_DN23765_c3_g3	Ja1_S2_TRINITY_DN23765_c3_g3_i1	sp|Q43157|RPE_SPIOL^sp|Q43157|RPE_SPIOL^Q:304-729,H:15-164^80.667%ID^E:3.02e-96^.^.`sp|Q43157|RPE_SPIOL^sp|Q43157|RPE_SPIOL^Q:744-935,H:164-227^96.875%ID^E:3.02e-96^.^.	.	Ja1_S2_TRINITY_DN23765_c3_g3::Ja1_S2_TRINITY_DN23765_c3_g3_i1::g.288::m.288	259-741[+]	RPE_SOLTU^RPE_SOLTU^Q:5-157,H:1-159^82.39%ID^E:2.93e-90^RecName: Full=Ribulose-phosphate 3-epimerase, chloroplastic;^Eukaryota; Viridiplantae; Streptophyta; Embryophyta; Tracheophyta; Spermatophyta; Magnoliopsida; eudicotyledons; Gunneridae; Pentapetalae; asterids; lamiids; Solanales; Solanaceae; Solanoideae; Solaneae; Solanum	PF00834.19^Ribul_P_3_epim^Ribulose-phosphate 3 epimerase family^57-157^E:1.4e-40	.	.	COG0036^ribulose-phosphate 3-epimerase activity	.	.	GO:0009535^cellular_component^chloroplast thylakoid membrane`GO:0046872^molecular_function^metal ion binding`GO:0004750^molecular_function^ribulose-phosphate 3-epimerase activity`GO:0006098^biological_process^pentose-phosphate shunt`GO:0019253^biological_process^reductive pentose-phosphate cycle	GO:0016857^molecular_function^racemase and epimerase activity, acting on carbohydrates and derivatives`GO:0005975^biological_process^carbohydrate metabolic process	.	.
Ja1_S2_TRINITY_DN23765_c3_g3	Ja1_S2_TRINITY_DN23765_c3_g3_i2	sp|Q43157|RPE_SPIOL^sp|Q43157|RPE_SPIOL^Q:304-1077,H:15-280^86.466%ID^E:1.47e-164^.^.	.	Ja1_S2_TRINITY_DN23765_c3_g3::Ja1_S2_TRINITY_DN23765_c3_g3_i2::g.290::m.290	259-1089[+]	RPE_SPIOL^RPE_SPIOL^Q:1-273,H:1-280^85.053%ID^E:7.47e-173^RecName: Full=Ribulose-phosphate 3-epimerase, chloroplastic;^Eukaryota; Viridiplantae; Streptophyta; Embryophyta; Tracheophyta; Spermatophyta; Magnoliopsida; eudicotyledons; Gunneridae; Pentapetalae; Caryophyllales; Chenopodiaceae; Chenopodioideae; Anserineae; Spinacia	PF00834.19^Ribul_P_3_epim^Ribulose-phosphate 3 epimerase family^57-255^E:9.1e-88	.	.	.	.	.	GO:0009535^cellular_component^chloroplast thylakoid membrane`GO:0046872^molecular_function^metal ion binding`GO:0004750^molecular_function^ribulose-phosphate 3-epimerase activity`GO:0006098^biological_process^pentose-phosphate shunt`GO:0019253^biological_process^reductive pentose-phosphate cycle	GO:0016857^molecular_function^racemase and epimerase activity, acting on carbohydrates and derivatives`GO:0005975^biological_process^carbohydrate metabolic process	.	.
Ja1_S2_TRINITY_DN23765_c3_g3	Ja1_S2_TRINITY_DN23765_c3_g3_i3	sp|Q43157|RPE_SPIOL^sp|Q43157|RPE_SPIOL^Q:66-326,H:41-127^87.356%ID^E:2.45e-49^.^.	.	.	.	.	.	.	.	.	.	.	.	.	.	.
Ja1_S2_TRINITY_DN23765_c3_g1	Ja1_S2_TRINITY_DN23765_c3_g1_i3	sp|D2WL32|GLGB3_ARATH^sp|D2WL32|GLGB3_ARATH^Q:227-475,H:719-802^39.362%ID^E:3.86e-09^.^.	.	.	.	.	.	.	.	.	.	.	.	.	.	.
Ja1_S2_TRINITY_DN23765_c3_g3	Ja1_S2_TRINITY_DN23765_c3_g3_i4	sp|Q43157|RPE_SPIOL^sp|Q43157|RPE_SPIOL^Q:304-735,H:15-166^79.605%ID^E:1.45e-96^.^.`sp|Q43157|RPE_SPIOL^sp|Q43157|RPE_SPIOL^Q:732-923,H:164-227^96.875%ID^E:1.45e-96^.^.	.	Ja1_S2_TRINITY_DN23765_c3_g3::Ja1_S2_TRINITY_DN23765_c3_g3_i4::g.292::m.292	259-765[+]	RPE_SOLTU^RPE_SOLTU^Q:5-159,H:1-161^81.366%ID^E:9.42e-91^RecName: Full=Ribulose-phosphate 3-epimerase, chloroplastic;^Eukaryota; Viridiplantae; Streptophyta; Embryophyta; Tracheophyta; Spermatophyta; Magnoliopsida; eudicotyledons; Gunneridae; Pentapetalae; asterids; lamiids; Solanales; Solanaceae; Solanoideae; Solaneae; Solanum	PF00834.19^Ribul_P_3_epim^Ribulose-phosphate 3 epimerase family^57-159^E:4.8e-41	.	.	COG0036^ribulose-phosphate 3-epimerase activity	.	.	GO:0009535^cellular_component^chloroplast thylakoid membrane`GO:0046872^molecular_function^metal ion binding`GO:0004750^molecular_function^ribulose-phosphate 3-epimerase activity`GO:0006098^biological_process^pentose-phosphate shunt`GO:0019253^biological_process^reductive pentose-phosphate cycle	GO:0016857^molecular_function^racemase and epimerase activity, acting on carbohydrates and derivatives`GO:0005975^biological_process^carbohydrate metabolic process	.	.
Ja1_S2_TRINITY_DN23765_c3_g4	Ja1_S2_TRINITY_DN23765_c3_g4_i1	.	.	.	.	.	.	.	.	.	.	.	.	.	.	.
Ja1_S2_TRINITY_DN23765_c3_g1	Ja1_S2_TRINITY_DN23765_c3_g1_i4	sp|D2WL32|GLGB3_ARATH^sp|D2WL32|GLGB3_ARATH^Q:227-475,H:719-802^39.362%ID^E:2.79e-09^.^.	.	.	.	.	.	.	.	.	.	.	.	.	.	.
Ja1_S2_TRINITY_DN23765_c3_g3	Ja1_S2_TRINITY_DN23765_c3_g3_i5	sp|Q43157|RPE_SPIOL^sp|Q43157|RPE_SPIOL^Q:304-729,H:15-164^80.667%ID^E:4.78e-125^.^.`sp|Q43157|RPE_SPIOL^sp|Q43157|RPE_SPIOL^Q:744-1091,H:164-279^93.966%ID^E:4.78e-125^.^.	.	Ja1_S2_TRINITY_DN23765_c3_g3::Ja1_S2_TRINITY_DN23765_c3_g3_i5::g.296::m.296	259-741[+]	RPE_SOLTU^RPE_SOLTU^Q:5-157,H:1-159^82.39%ID^E:2.93e-90^RecName: Full=Ribulose-phosphate 3-epimerase, chloroplastic;^Eukaryota; Viridiplantae; Streptophyta; Embryophyta; Tracheophyta; Spermatophyta; Magnoliopsida; eudicotyledons; Gunneridae; Pentapetalae; asterids; lamiids; Solanales; Solanaceae; Solanoideae; Solaneae; Solanum	PF00834.19^Ribul_P_3_epim^Ribulose-phosphate 3 epimerase family^57-157^E:1.4e-40	.	.	COG0036^ribulose-phosphate 3-epimerase activity	.	.	GO:0009535^cellular_component^chloroplast thylakoid membrane`GO:0046872^molecular_function^metal ion binding`GO:0004750^molecular_function^ribulose-phosphate 3-epimerase activity`GO:0006098^biological_process^pentose-phosphate shunt`GO:0019253^biological_process^reductive pentose-phosphate cycle	GO:0016857^molecular_function^racemase and epimerase activity, acting on carbohydrates and derivatives`GO:0005975^biological_process^carbohydrate metabolic process	.	.
Ja1_S2_TRINITY_DN23765_c3_g3	Ja1_S2_TRINITY_DN23765_c3_g3_i6	sp|Q43157|RPE_SPIOL^sp|Q43157|RPE_SPIOL^Q:304-1077,H:15-280^86.466%ID^E:9.35e-166^.^.	.	Ja1_S2_TRINITY_DN23765_c3_g3::Ja1_S2_TRINITY_DN23765_c3_g3_i6::g.298::m.298	259-1089[+]	RPE_SPIOL^RPE_SPIOL^Q:1-273,H:1-280^85.053%ID^E:7.47e-173^RecName: Full=Ribulose-phosphate 3-epimerase, chloroplastic;^Eukaryota; Viridiplantae; Streptophyta; Embryophyta; Tracheophyta; Spermatophyta; Magnoliopsida; eudicotyledons; Gunneridae; Pentapetalae; Caryophyllales; Chenopodiaceae; Chenopodioideae; Anserineae; Spinacia	PF00834.19^Ribul_P_3_epim^Ribulose-phosphate 3 epimerase family^57-255^E:9.1e-88	.	.	.	.	.	GO:0009535^cellular_component^chloroplast thylakoid membrane`GO:0046872^molecular_function^metal ion binding`GO:0004750^molecular_function^ribulose-phosphate 3-epimerase activity`GO:0006098^biological_process^pentose-phosphate shunt`GO:0019253^biological_process^reductive pentose-phosphate cycle	GO:0016857^molecular_function^racemase and epimerase activity, acting on carbohydrates and derivatives`GO:0005975^biological_process^carbohydrate metabolic process	.	.
Ja1_S2_TRINITY_DN23765_c3_g5	Ja1_S2_TRINITY_DN23765_c3_g5_i1	.	.	.	.	.	.	.	.	.	.	.	.	.	.	.
Ja1_S2_TRINITY_DN23765_c3_g3	Ja1_S2_TRINITY_DN23765_c3_g3_i7	sp|Q43157|RPE_SPIOL^sp|Q43157|RPE_SPIOL^Q:304-1074,H:15-279^86.415%ID^E:1.55e-164^.^.	.	Ja1_S2_TRINITY_DN23765_c3_g3::Ja1_S2_TRINITY_DN23765_c3_g3_i7::g.302::m.302	259-1089[+]	RPE_SPIOL^RPE_SPIOL^Q:1-272,H:1-279^85%ID^E:6.06e-172^RecName: Full=Ribulose-phosphate 3-epimerase, chloroplastic;^Eukaryota; Viridiplantae; Streptophyta; Embryophyta; Tracheophyta; Spermatophyta; Magnoliopsida; eudicotyledons; Gunneridae; Pentapetalae; Caryophyllales; Chenopodiaceae; Chenopodioideae; Anserineae; Spinacia	PF00834.19^Ribul_P_3_epim^Ribulose-phosphate 3 epimerase family^57-255^E:9.1e-88	.	.	.	.	.	GO:0009535^cellular_component^chloroplast thylakoid membrane`GO:0046872^molecular_function^metal ion binding`GO:0004750^molecular_function^ribulose-phosphate 3-epimerase activity`GO:0006098^biological_process^pentose-phosphate shunt`GO:0019253^biological_process^reductive pentose-phosphate cycle	GO:0016857^molecular_function^racemase and epimerase activity, acting on carbohydrates and derivatives`GO:0005975^biological_process^carbohydrate metabolic process	.	.
Ja1_S2_TRINITY_DN23765_c3_g3	Ja1_S2_TRINITY_DN23765_c3_g3_i8	.	.	.	.	.	.	.	.	.	.	.	.	.	.	.
Ja1_S2_TRINITY_DN23765_c3_g3	Ja1_S2_TRINITY_DN23765_c3_g3_i9	sp|Q43157|RPE_SPIOL^sp|Q43157|RPE_SPIOL^Q:66-443,H:41-166^88.095%ID^E:1.21e-94^.^.`sp|Q43157|RPE_SPIOL^sp|Q43157|RPE_SPIOL^Q:440-655,H:164-254^76.923%ID^E:1.21e-94^.^.	.	.	.	.	.	.	.	.	.	.	.	.	.	.
Ja1_S2_TRINITY_DN23765_c3_g1	Ja1_S2_TRINITY_DN23765_c3_g1_i5	sp|D2WL32|GLGB3_ARATH^sp|D2WL32|GLGB3_ARATH^Q:324-572,H:719-802^39.362%ID^E:3.7e-09^.^.	.	.	.	.	.	.	.	.	.	.	.	.	.	.
Ja1_S2_TRINITY_DN23765_c3_g1	Ja1_S2_TRINITY_DN23765_c3_g1_i6	sp|D2WL32|GLGB3_ARATH^sp|D2WL32|GLGB3_ARATH^Q:68-316,H:719-802^39.362%ID^E:1.26e-09^.^.	.	.	.	.	.	.	.	.	.	.	.	.	.	.
Ja1_S2_TRINITY_DN23765_c3_g1	Ja1_S2_TRINITY_DN23765_c3_g1_i7	sp|D2WL32|GLGB3_ARATH^sp|D2WL32|GLGB3_ARATH^Q:68-343,H:719-811^37.864%ID^E:5.37e-12^.^.	.	.	.	.	.	.	.	.	.	.	.	.	.	.
Ja1_S2_TRINITY_DN23765_c3_g3	Ja1_S2_TRINITY_DN23765_c3_g3_i10	sp|Q43157|RPE_SPIOL^sp|Q43157|RPE_SPIOL^Q:304-729,H:15-164^80.667%ID^E:1.1e-125^.^.`sp|Q43157|RPE_SPIOL^sp|Q43157|RPE_SPIOL^Q:744-1094,H:164-280^94.017%ID^E:1.1e-125^.^.	.	Ja1_S2_TRINITY_DN23765_c3_g3::Ja1_S2_TRINITY_DN23765_c3_g3_i10::g.305::m.305	259-741[+]	RPE_SOLTU^RPE_SOLTU^Q:5-157,H:1-159^82.39%ID^E:2.93e-90^RecName: Full=Ribulose-phosphate 3-epimerase, chloroplastic;^Eukaryota; Viridiplantae; Streptophyta; Embryophyta; Tracheophyta; Spermatophyta; Magnoliopsida; eudicotyledons; Gunneridae; Pentapetalae; asterids; lamiids; Solanales; Solanaceae; Solanoideae; Solaneae; Solanum	PF00834.19^Ribul_P_3_epim^Ribulose-phosphate 3 epimerase family^57-157^E:1.4e-40	.	.	COG0036^ribulose-phosphate 3-epimerase activity	.	.	GO:0009535^cellular_component^chloroplast thylakoid membrane`GO:0046872^molecular_function^metal ion binding`GO:0004750^molecular_function^ribulose-phosphate 3-epimerase activity`GO:0006098^biological_process^pentose-phosphate shunt`GO:0019253^biological_process^reductive pentose-phosphate cycle	GO:0016857^molecular_function^racemase and epimerase activity, acting on carbohydrates and derivatives`GO:0005975^biological_process^carbohydrate metabolic process	.	.
Ja1_S2_TRINITY_DN23765_c3_g2	Ja1_S2_TRINITY_DN23765_c3_g2_i3	sp|Q8LPF8|OFT29_ARATH^sp|Q8LPF8|OFT29_ARATH^Q:565-1857,H:91-514^76.566%ID^E:0^.^.	.	Ja1_S2_TRINITY_DN23765_c3_g2::Ja1_S2_TRINITY_DN23765_c3_g2_i3::g.307::m.307	478-1995[+]	OFT29_ARATH^OFT29_ARATH^Q:30-460,H:91-514^76.566%ID^E:0^RecName: Full=O-fucosyltransferase 29 {ECO:0000305};^Eukaryota; Viridiplantae; Streptophyta; Embryophyta; Tracheophyta; Spermatophyta; Magnoliopsida; eudicotyledons; Gunneridae; Pentapetalae; rosids; malvids; Brassicales; Brassicaceae; Camelineae; Arabidopsis	PF10250.9^O-FucT^GDP-fucose protein O-fucosyltransferase^64-380^E:2.7e-75	.	.	COG0443^Heat shock protein`ENOG410YDT8^DUF246 domain-containing protein	KEGG:ath:AT4G16650	.	GO:0005768^cellular_component^endosome`GO:0005794^cellular_component^Golgi apparatus`GO:0016021^cellular_component^integral component of membrane`GO:0005802^cellular_component^trans-Golgi network`GO:0016757^molecular_function^transferase activity, transferring glycosyl groups`GO:0006004^biological_process^fucose metabolic process	.	.	.
Ja1_S2_TRINITY_DN23765_c3_g2	Ja1_S2_TRINITY_DN23765_c3_g2_i3	sp|Q8LPF8|OFT29_ARATH^sp|Q8LPF8|OFT29_ARATH^Q:565-1857,H:91-514^76.566%ID^E:0^.^.	.	Ja1_S2_TRINITY_DN23765_c3_g2::Ja1_S2_TRINITY_DN23765_c3_g2_i3::g.308::m.308	255-557[+]	OFT29_ARATH^OFT29_ARATH^Q:3-92,H:4-83^35.556%ID^E:9.05e-09^RecName: Full=O-fucosyltransferase 29 {ECO:0000305};^Eukaryota; Viridiplantae; Streptophyta; Embryophyta; Tracheophyta; Spermatophyta; Magnoliopsida; eudicotyledons; Gunneridae; Pentapetalae; rosids; malvids; Brassicales; Brassicaceae; Camelineae; Arabidopsis	.	.	ExpAA=22.14^PredHel=1^Topology=i55-77o	COG0443^Heat shock protein`ENOG410YDT8^DUF246 domain-containing protein	KEGG:ath:AT4G16650	.	GO:0005768^cellular_component^endosome`GO:0005794^cellular_component^Golgi apparatus`GO:0016021^cellular_component^integral component of membrane`GO:0005802^cellular_component^trans-Golgi network`GO:0016757^molecular_function^transferase activity, transferring glycosyl groups`GO:0006004^biological_process^fucose metabolic process	.	.	.
Ja1_S2_TRINITY_DN23765_c3_g1	Ja1_S2_TRINITY_DN23765_c3_g1_i8	sp|D2WL32|GLGB3_ARATH^sp|D2WL32|GLGB3_ARATH^Q:227-502,H:719-811^37.864%ID^E:2.24e-11^.^.	.	.	.	.	.	.	.	.	.	.	.	.	.	.
Ja1_S2_TRINITY_DN23765_c3_g1	Ja1_S2_TRINITY_DN23765_c3_g1_i9	sp|D2WL32|GLGB3_ARATH^sp|D2WL32|GLGB3_ARATH^Q:324-599,H:719-811^37.864%ID^E:4.48e-11^.^.	.	.	.	.	.	.	.	.	.	.	.	.	.	.
Ja1_S2_TRINITY_DN23765_c3_g1	Ja1_S2_TRINITY_DN23765_c3_g1_i10	sp|Q9FY74|CMTA1_ARATH^sp|Q9FY74|CMTA1_ARATH^Q:279-392,H:616-653^63.158%ID^E:8.41e-09^.^.	.	.	.	.	.	.	.	.	.	.	.	.	.	.
Ja1_S2_TRINITY_DN23765_c3_g3	Ja1_S2_TRINITY_DN23765_c3_g3_i11	sp|Q43157|RPE_SPIOL^sp|Q43157|RPE_SPIOL^Q:304-729,H:15-164^80.667%ID^E:5.65e-125^.^.`sp|Q43157|RPE_SPIOL^sp|Q43157|RPE_SPIOL^Q:744-1091,H:164-279^93.966%ID^E:5.65e-125^.^.	.	Ja1_S2_TRINITY_DN23765_c3_g3::Ja1_S2_TRINITY_DN23765_c3_g3_i11::g.309::m.309	259-741[+]	RPE_SOLTU^RPE_SOLTU^Q:5-157,H:1-159^82.39%ID^E:2.93e-90^RecName: Full=Ribulose-phosphate 3-epimerase, chloroplastic;^Eukaryota; Viridiplantae; Streptophyta; Embryophyta; Tracheophyta; Spermatophyta; Magnoliopsida; eudicotyledons; Gunneridae; Pentapetalae; asterids; lamiids; Solanales; Solanaceae; Solanoideae; Solaneae; Solanum	PF00834.19^Ribul_P_3_epim^Ribulose-phosphate 3 epimerase family^57-157^E:1.4e-40	.	.	COG0036^ribulose-phosphate 3-epimerase activity	.	.	GO:0009535^cellular_component^chloroplast thylakoid membrane`GO:0046872^molecular_function^metal ion binding`GO:0004750^molecular_function^ribulose-phosphate 3-epimerase activity`GO:0006098^biological_process^pentose-phosphate shunt`GO:0019253^biological_process^reductive pentose-phosphate cycle	GO:0016857^molecular_function^racemase and epimerase activity, acting on carbohydrates and derivatives`GO:0005975^biological_process^carbohydrate metabolic process	.	.
Ja1_S2_TRINITY_DN23765_c3_g1	Ja1_S2_TRINITY_DN23765_c3_g1_i11	sp|D2WL32|GLGB3_ARATH^sp|D2WL32|GLGB3_ARATH^Q:227-475,H:719-802^39.362%ID^E:2.73e-09^.^.	.	.	.	.	.	.	.	.	.	.	.	.	.	.
Ja1_S2_TRINITY_DN23765_c3_g3	Ja1_S2_TRINITY_DN23765_c3_g3_i12	sp|Q43157|RPE_SPIOL^sp|Q43157|RPE_SPIOL^Q:304-1074,H:15-279^86.415%ID^E:1.33e-163^.^.	.	Ja1_S2_TRINITY_DN23765_c3_g3::Ja1_S2_TRINITY_DN23765_c3_g3_i12::g.311::m.311	259-1089[+]	RPE_SPIOL^RPE_SPIOL^Q:1-272,H:1-279^85%ID^E:6.06e-172^RecName: Full=Ribulose-phosphate 3-epimerase, chloroplastic;^Eukaryota; Viridiplantae; Streptophyta; Embryophyta; Tracheophyta; Spermatophyta; Magnoliopsida; eudicotyledons; Gunneridae; Pentapetalae; Caryophyllales; Chenopodiaceae; Chenopodioideae; Anserineae; Spinacia	PF00834.19^Ribul_P_3_epim^Ribulose-phosphate 3 epimerase family^57-255^E:9.1e-88	.	.	.	.	.	GO:0009535^cellular_component^chloroplast thylakoid membrane`GO:0046872^molecular_function^metal ion binding`GO:0004750^molecular_function^ribulose-phosphate 3-epimerase activity`GO:0006098^biological_process^pentose-phosphate shunt`GO:0019253^biological_process^reductive pentose-phosphate cycle	GO:0016857^molecular_function^racemase and epimerase activity, acting on carbohydrates and derivatives`GO:0005975^biological_process^carbohydrate metabolic process	.	.
Ja1_S2_TRINITY_DN23717_c0_g1	Ja1_S2_TRINITY_DN23717_c0_g1_i1	.	.	Ja1_S2_TRINITY_DN23717_c0_g1::Ja1_S2_TRINITY_DN23717_c0_g1_i1::g.313::m.313	312-1379[+]	.	PF13837.6^Myb_DNA-bind_4^Myb/SANT-like DNA-binding domain^73-197^E:1.7e-17	.	.	.	.	.	.	.	.	.
Ja1_S2_TRINITY_DN23709_c0_g1	Ja1_S2_TRINITY_DN23709_c0_g1_i1	sp|F4I9E1|NFD4_ARATH^sp|F4I9E1|NFD4_ARATH^Q:175-561,H:43-170^33.846%ID^E:2.64e-11^.^.`sp|F4I9E1|NFD4_ARATH^sp|F4I9E1|NFD4_ARATH^Q:1162-1740,H:379-563^25.128%ID^E:6.23e-06^.^.	.	Ja1_S2_TRINITY_DN23709_c0_g1::Ja1_S2_TRINITY_DN23709_c0_g1_i1::g.314::m.314	109-1869[+]	NFD4_ARATH^NFD4_ARATH^Q:23-544,H:43-563^24.954%ID^E:3.84e-23^RecName: Full=Protein NUCLEAR FUSION DEFECTIVE 4 {ECO:0000303|PubMed:16698901};^Eukaryota; Viridiplantae; Streptophyta; Embryophyta; Tracheophyta; Spermatophyta; Magnoliopsida; eudicotyledons; Gunneridae; Pentapetalae; rosids; malvids; Brassicales; Brassicaceae; Camelineae; Arabidopsis	PF06813.13^Nodulin-like^Nodulin-like^23-267^E:2.4e-90`PF07690.16^MFS_1^Major Facilitator Superfamily^354-536^E:3e-11	.	ExpAA=266.21^PredHel=12^Topology=i24-46o88-110i152-174o184-206i218-239o249-268i328-350o360-382i403-422o432-454i461-483o518-537i	ENOG41105RT^Nodulin-like	KEGG:ath:AT1G31470	.	GO:0016021^cellular_component^integral component of membrane`GO:0005739^cellular_component^mitochondrion`GO:0000741^biological_process^karyogamy`GO:0010197^biological_process^polar nucleus fusion`GO:0009651^biological_process^response to salt stress	GO:0055085^biological_process^transmembrane transport`GO:0016021^cellular_component^integral component of membrane	.	.
Ja1_S2_TRINITY_DN23794_c0_g1	Ja1_S2_TRINITY_DN23794_c0_g1_i1	sp|Q84K34|SIL10_ARATH^sp|Q84K34|SIL10_ARATH^Q:568-1095,H:103-278^46.629%ID^E:9.42e-48^.^.	.	Ja1_S2_TRINITY_DN23794_c0_g1::Ja1_S2_TRINITY_DN23794_c0_g1_i1::g.315::m.315	55-1302[+]	SIL10_ARATH^SIL10_ARATH^Q:82-347,H:24-278^38.148%ID^E:4.64e-50^RecName: Full=E3 ubiquitin-protein ligase SINA-like 10;^Eukaryota; Viridiplantae; Streptophyta; Embryophyta; Tracheophyta; Spermatophyta; Magnoliopsida; eudicotyledons; Gunneridae; Pentapetalae; rosids; malvids; Brassicales; Brassicaceae; Camelineae; Arabidopsis	PF03145.16^Sina^Seven in absentia protein family^225-374^E:3.7e-16	.	.	ENOG410XVP0^e3 ubiquitin-protein ligase	KEGG:ath:AT5G37930`KO:K04506	.	GO:0005634^cellular_component^nucleus`GO:0016740^molecular_function^transferase activity`GO:0008270^molecular_function^zinc ion binding`GO:0007275^biological_process^multicellular organism development`GO:0016567^biological_process^protein ubiquitination`GO:0006511^biological_process^ubiquitin-dependent protein catabolic process	GO:0006511^biological_process^ubiquitin-dependent protein catabolic process`GO:0007275^biological_process^multicellular organism development`GO:0005634^cellular_component^nucleus	.	.
Ja1_S2_TRINITY_DN23700_c0_g1	Ja1_S2_TRINITY_DN23700_c0_g1_i1	sp|Q9SIP1|UP3_ARATH^sp|Q9SIP1|UP3_ARATH^Q:66-704,H:29-255^35.965%ID^E:1.5e-42^.^.	.	Ja1_S2_TRINITY_DN23700_c0_g1::Ja1_S2_TRINITY_DN23700_c0_g1_i1::g.316::m.316	96-713[+]	UP3_ARATH^UP3_ARATH^Q:6-203,H:47-255^36.667%ID^E:2.17e-42^RecName: Full=Stress-response A/B barrel domain-containing protein UP3 {ECO:0000305};^Eukaryota; Viridiplantae; Streptophyta; Embryophyta; Tracheophyta; Spermatophyta; Magnoliopsida; eudicotyledons; Gunneridae; Pentapetalae; rosids; malvids; Brassicales; Brassicaceae; Camelineae; Arabidopsis	PF07876.12^Dabb^Stress responsive A/B Barrel Domain^8-102^E:2.7e-15`PF07876.12^Dabb^Stress responsive A/B Barrel Domain^118-200^E:4.6e-05	.	.	ENOG4111VSH^stress responsive A B Barrel domain containing protein, expressed	KEGG:ath:AT2G31670	.	GO:0009507^cellular_component^chloroplast`GO:0009570^cellular_component^chloroplast stroma`GO:0005739^cellular_component^mitochondrion`GO:0005777^cellular_component^peroxisome	.	.	.
Ja1_S2_TRINITY_DN23700_c0_g1	Ja1_S2_TRINITY_DN23700_c0_g1_i2	sp|Q9SIP1|UP3_ARATH^sp|Q9SIP1|UP3_ARATH^Q:66-704,H:29-255^37.719%ID^E:4.88e-44^.^.	.	Ja1_S2_TRINITY_DN23700_c0_g1::Ja1_S2_TRINITY_DN23700_c0_g1_i2::g.317::m.317	96-713[+]	UP3_ARATH^UP3_ARATH^Q:6-203,H:47-255^38.571%ID^E:1.12e-44^RecName: Full=Stress-response A/B barrel domain-containing protein UP3 {ECO:0000305};^Eukaryota; Viridiplantae; Streptophyta; Embryophyta; Tracheophyta; Spermatophyta; Magnoliopsida; eudicotyledons; Gunneridae; Pentapetalae; rosids; malvids; Brassicales; Brassicaceae; Camelineae; Arabidopsis	PF07876.12^Dabb^Stress responsive A/B Barrel Domain^8-102^E:6.3e-16`PF07876.12^Dabb^Stress responsive A/B Barrel Domain^118-200^E:4.6e-05	.	.	ENOG4111VSH^stress responsive A B Barrel domain containing protein, expressed	KEGG:ath:AT2G31670	.	GO:0009507^cellular_component^chloroplast`GO:0009570^cellular_component^chloroplast stroma`GO:0005739^cellular_component^mitochondrion`GO:0005777^cellular_component^peroxisome	.	.	.
Ja1_S2_TRINITY_DN23761_c0_g1	Ja1_S2_TRINITY_DN23761_c0_g1_i1	sp|Q39096|ERD15_ARATH^sp|Q39096|ERD15_ARATH^Q:838-1332,H:1-163^48.503%ID^E:2.51e-33^.^.	.	Ja1_S2_TRINITY_DN23761_c0_g1::Ja1_S2_TRINITY_DN23761_c0_g1_i1::g.318::m.318	838-1335[+]	ERD15_ARATH^ERD15_ARATH^Q:1-165,H:1-163^48.503%ID^E:5.16e-37^RecName: Full=Protein EARLY RESPONSIVE TO DEHYDRATION 15;^Eukaryota; Viridiplantae; Streptophyta; Embryophyta; Tracheophyta; Spermatophyta; Magnoliopsida; eudicotyledons; Gunneridae; Pentapetalae; rosids; malvids; Brassicales; Brassicaceae; Camelineae; Arabidopsis	PF07145.15^PAM2^Ataxin-2 C-terminal region^7-20^E:0.0002	.	.	ENOG410Z9AB^Polyadenylate-binding protein-interacting protein	KEGG:ath:AT2G41430	.	GO:0005737^cellular_component^cytoplasm`GO:0005829^cellular_component^cytosol`GO:0071456^biological_process^cellular response to hypoxia`GO:0009617^biological_process^response to bacterium`GO:0009644^biological_process^response to high light intensity`GO:0009414^biological_process^response to water deprivation	.	.	.
Ja1_S2_TRINITY_DN23761_c0_g1	Ja1_S2_TRINITY_DN23761_c0_g1_i2	sp|Q39096|ERD15_ARATH^sp|Q39096|ERD15_ARATH^Q:93-587,H:1-163^48.503%ID^E:4.74e-36^.^.	.	Ja1_S2_TRINITY_DN23761_c0_g1::Ja1_S2_TRINITY_DN23761_c0_g1_i2::g.319::m.319	93-590[+]	ERD15_ARATH^ERD15_ARATH^Q:1-165,H:1-163^48.503%ID^E:5.16e-37^RecName: Full=Protein EARLY RESPONSIVE TO DEHYDRATION 15;^Eukaryota; Viridiplantae; Streptophyta; Embryophyta; Tracheophyta; Spermatophyta; Magnoliopsida; eudicotyledons; Gunneridae; Pentapetalae; rosids; malvids; Brassicales; Brassicaceae; Camelineae; Arabidopsis	PF07145.15^PAM2^Ataxin-2 C-terminal region^7-20^E:0.0002	.	.	ENOG410Z9AB^Polyadenylate-binding protein-interacting protein	KEGG:ath:AT2G41430	.	GO:0005737^cellular_component^cytoplasm`GO:0005829^cellular_component^cytosol`GO:0071456^biological_process^cellular response to hypoxia`GO:0009617^biological_process^response to bacterium`GO:0009644^biological_process^response to high light intensity`GO:0009414^biological_process^response to water deprivation	.	.	.
Ja1_S2_TRINITY_DN23761_c0_g1	Ja1_S2_TRINITY_DN23761_c0_g1_i3	sp|Q39096|ERD15_ARATH^sp|Q39096|ERD15_ARATH^Q:823-1317,H:1-163^48.503%ID^E:2.39e-33^.^.	.	Ja1_S2_TRINITY_DN23761_c0_g1::Ja1_S2_TRINITY_DN23761_c0_g1_i3::g.320::m.320	823-1320[+]	ERD15_ARATH^ERD15_ARATH^Q:1-165,H:1-163^48.503%ID^E:5.16e-37^RecName: Full=Protein EARLY RESPONSIVE TO DEHYDRATION 15;^Eukaryota; Viridiplantae; Streptophyta; Embryophyta; Tracheophyta; Spermatophyta; Magnoliopsida; eudicotyledons; Gunneridae; Pentapetalae; rosids; malvids; Brassicales; Brassicaceae; Camelineae; Arabidopsis	PF07145.15^PAM2^Ataxin-2 C-terminal region^7-20^E:0.0002	.	.	ENOG410Z9AB^Polyadenylate-binding protein-interacting protein	KEGG:ath:AT2G41430	.	GO:0005737^cellular_component^cytoplasm`GO:0005829^cellular_component^cytosol`GO:0071456^biological_process^cellular response to hypoxia`GO:0009617^biological_process^response to bacterium`GO:0009644^biological_process^response to high light intensity`GO:0009414^biological_process^response to water deprivation	.	.	.
Ja1_S2_TRINITY_DN23761_c0_g1	Ja1_S2_TRINITY_DN23761_c0_g1_i4	.	.	.	.	.	.	.	.	.	.	.	.	.	.	.
Ja1_S2_TRINITY_DN23761_c0_g2	Ja1_S2_TRINITY_DN23761_c0_g2_i1	.	.	.	.	.	.	.	.	.	.	.	.	.	.	.
Ja1_S2_TRINITY_DN23715_c0_g1	Ja1_S2_TRINITY_DN23715_c0_g1_i1	sp|Q0WQK2|ZDHC9_ARATH^sp|Q0WQK2|ZDHC9_ARATH^Q:318-1478,H:18-412^74.43%ID^E:0^.^.	.	Ja1_S2_TRINITY_DN23715_c0_g1::Ja1_S2_TRINITY_DN23715_c0_g1_i1::g.321::m.321	252-1547[+]	ZDHC9_ARATH^ZDHC9_ARATH^Q:1-418,H:1-421^73.474%ID^E:0^RecName: Full=Probable protein S-acyltransferase 7;^Eukaryota; Viridiplantae; Streptophyta; Embryophyta; Tracheophyta; Spermatophyta; Magnoliopsida; eudicotyledons; Gunneridae; Pentapetalae; rosids; malvids; Brassicales; Brassicaceae; Camelineae; Arabidopsis	PF01529.20^DHHC^DHHC palmitoyltransferase^152-277^E:1.4e-39	.	ExpAA=89.01^PredHel=4^Topology=o49-68i80-102o198-220i241-263o	COG5273^Zinc finger, DHHC-type containing	KEGG:ath:AT3G26935`KO:K16675	.	GO:0005829^cellular_component^cytosol`GO:0005783^cellular_component^endoplasmic reticulum`GO:0005794^cellular_component^Golgi apparatus`GO:0016021^cellular_component^integral component of membrane`GO:0005886^cellular_component^plasma membrane`GO:0019706^molecular_function^protein-cysteine S-palmitoyltransferase activity`GO:0018230^biological_process^peptidyl-L-cysteine S-palmitoylation`GO:0006612…	.	.	.
Ja1_S2_TRINITY_DN23715_c0_g1	Ja1_S2_TRINITY_DN23715_c0_g1_i2	sp|Q0WQK2|ZDHC9_ARATH^sp|Q0WQK2|ZDHC9_ARATH^Q:318-1505,H:18-421^74.505%ID^E:0^.^.	.	Ja1_S2_TRINITY_DN23715_c0_g1::Ja1_S2_TRINITY_DN23715_c0_g1_i2::g.322::m.322	252-1541[+]	ZDHC9_ARATH^ZDHC9_ARATH^Q:1-418,H:1-421^73.474%ID^E:0^RecName: Full=Probable protein S-acyltransferase 7;^Eukaryota; Viridiplantae; Streptophyta; Embryophyta; Tracheophyta; Spermatophyta; Magnoliopsida; eudicotyledons; Gunneridae; Pentapetalae; rosids; malvids; Brassicales; Brassicaceae; Camelineae; Arabidopsis	PF01529.20^DHHC^DHHC palmitoyltransferase^152-277^E:1.3e-39	.	ExpAA=89.02^PredHel=4^Topology=o49-68i80-102o198-220i241-263o	COG5273^Zinc finger, DHHC-type containing	KEGG:ath:AT3G26935`KO:K16675	.	GO:0005829^cellular_component^cytosol`GO:0005783^cellular_component^endoplasmic reticulum`GO:0005794^cellular_component^Golgi apparatus`GO:0016021^cellular_component^integral component of membrane`GO:0005886^cellular_component^plasma membrane`GO:0019706^molecular_function^protein-cysteine S-palmitoyltransferase activity`GO:0018230^biological_process^peptidyl-L-cysteine S-palmitoylation`GO:0006612…	.	.	.
Ja1_S2_TRINITY_DN23715_c0_g1	Ja1_S2_TRINITY_DN23715_c0_g1_i3	sp|Q0WQK2|ZDHC9_ARATH^sp|Q0WQK2|ZDHC9_ARATH^Q:283-1173,H:77-381^75.082%ID^E:5e-166^.^.`sp|Q0WQK2|ZDHC9_ARATH^sp|Q0WQK2|ZDHC9_ARATH^Q:271-2,H:97-187^85.714%ID^E:2.33e-49^.^.	.	Ja1_S2_TRINITY_DN23715_c0_g1::Ja1_S2_TRINITY_DN23715_c0_g1_i3::g.323::m.323	268-1173[+]	ZDHC9_ARATH^ZDHC9_ARATH^Q:6-302,H:77-381^75.082%ID^E:3.75e-172^RecName: Full=Probable protein S-acyltransferase 7;^Eukaryota; Viridiplantae; Streptophyta; Embryophyta; Tracheophyta; Spermatophyta; Magnoliopsida; eudicotyledons; Gunneridae; Pentapetalae; rosids; malvids; Brassicales; Brassicaceae; Camelineae; Arabidopsis	PF01529.20^DHHC^DHHC palmitoyltransferase^76-201^E:6.4e-40	.	ExpAA=67.95^PredHel=3^Topology=o6-28i122-144o167-189i	COG5273^Zinc finger, DHHC-type containing	KEGG:ath:AT3G26935`KO:K16675	.	GO:0005829^cellular_component^cytosol`GO:0005783^cellular_component^endoplasmic reticulum`GO:0005794^cellular_component^Golgi apparatus`GO:0016021^cellular_component^integral component of membrane`GO:0005886^cellular_component^plasma membrane`GO:0019706^molecular_function^protein-cysteine S-palmitoyltransferase activity`GO:0018230^biological_process^peptidyl-L-cysteine S-palmitoylation`GO:0006612…	.	.	.
Ja1_S2_TRINITY_DN23715_c0_g2	Ja1_S2_TRINITY_DN23715_c0_g2_i1	sp|Q0WQK2|ZDHC9_ARATH^sp|Q0WQK2|ZDHC9_ARATH^Q:253-1497,H:1-412^73.381%ID^E:0^.^.	.	Ja1_S2_TRINITY_DN23715_c0_g2::Ja1_S2_TRINITY_DN23715_c0_g2_i1::g.324::m.324	253-1569[+]	ZDHC9_ARATH^ZDHC9_ARATH^Q:1-424,H:1-421^73.944%ID^E:0^RecName: Full=Probable protein S-acyltransferase 7;^Eukaryota; Viridiplantae; Streptophyta; Embryophyta; Tracheophyta; Spermatophyta; Magnoliopsida; eudicotyledons; Gunneridae; Pentapetalae; rosids; malvids; Brassicales; Brassicaceae; Camelineae; Arabidopsis	PF01529.20^DHHC^DHHC palmitoyltransferase^152-277^E:5.4e-40	.	ExpAA=89.46^PredHel=4^Topology=o49-68i80-102o198-220i241-263o	COG5273^Zinc finger, DHHC-type containing	KEGG:ath:AT3G26935`KO:K16675	.	GO:0005829^cellular_component^cytosol`GO:0005783^cellular_component^endoplasmic reticulum`GO:0005794^cellular_component^Golgi apparatus`GO:0016021^cellular_component^integral component of membrane`GO:0005886^cellular_component^plasma membrane`GO:0019706^molecular_function^protein-cysteine S-palmitoyltransferase activity`GO:0018230^biological_process^peptidyl-L-cysteine S-palmitoylation`GO:0006612…	.	.	.
Ja1_S2_TRINITY_DN23715_c0_g2	Ja1_S2_TRINITY_DN23715_c0_g2_i2	sp|Q0WQK2|ZDHC9_ARATH^sp|Q0WQK2|ZDHC9_ARATH^Q:373-810,H:266-412^61.224%ID^E:4.12e-42^.^.	.	Ja1_S2_TRINITY_DN23715_c0_g2::Ja1_S2_TRINITY_DN23715_c0_g2_i2::g.325::m.325	565-882[+]	ZDHC9_ARATH^ZDHC9_ARATH^Q:1-91,H:330-421^58.696%ID^E:3.39e-30^RecName: Full=Probable protein S-acyltransferase 7;^Eukaryota; Viridiplantae; Streptophyta; Embryophyta; Tracheophyta; Spermatophyta; Magnoliopsida; eudicotyledons; Gunneridae; Pentapetalae; rosids; malvids; Brassicales; Brassicaceae; Camelineae; Arabidopsis	.	.	.	COG5273^Zinc finger, DHHC-type containing	KEGG:ath:AT3G26935`KO:K16675	.	GO:0005829^cellular_component^cytosol`GO:0005783^cellular_component^endoplasmic reticulum`GO:0005794^cellular_component^Golgi apparatus`GO:0016021^cellular_component^integral component of membrane`GO:0005886^cellular_component^plasma membrane`GO:0019706^molecular_function^protein-cysteine S-palmitoyltransferase activity`GO:0018230^biological_process^peptidyl-L-cysteine S-palmitoylation`GO:0006612…	.	.	.
Ja1_S2_TRINITY_DN23715_c0_g1	Ja1_S2_TRINITY_DN23715_c0_g1_i4	sp|Q0WQK2|ZDHC9_ARATH^sp|Q0WQK2|ZDHC9_ARATH^Q:318-1478,H:18-412^74.43%ID^E:0^.^.	.	Ja1_S2_TRINITY_DN23715_c0_g1::Ja1_S2_TRINITY_DN23715_c0_g1_i4::g.326::m.326	252-1550[+]	ZDHC9_ARATH^ZDHC9_ARATH^Q:1-418,H:1-421^73.474%ID^E:0^RecName: Full=Probable protein S-acyltransferase 7;^Eukaryota; Viridiplantae; Streptophyta; Embryophyta; Tracheophyta; Spermatophyta; Magnoliopsida; eudicotyledons; Gunneridae; Pentapetalae; rosids; malvids; Brassicales; Brassicaceae; Camelineae; Arabidopsis	PF01529.20^DHHC^DHHC palmitoyltransferase^152-277^E:1.4e-39	.	ExpAA=89.01^PredHel=4^Topology=o49-68i80-102o198-220i241-263o	COG5273^Zinc finger, DHHC-type containing	KEGG:ath:AT3G26935`KO:K16675	.	GO:0005829^cellular_component^cytosol`GO:0005783^cellular_component^endoplasmic reticulum`GO:0005794^cellular_component^Golgi apparatus`GO:0016021^cellular_component^integral component of membrane`GO:0005886^cellular_component^plasma membrane`GO:0019706^molecular_function^protein-cysteine S-palmitoyltransferase activity`GO:0018230^biological_process^peptidyl-L-cysteine S-palmitoylation`GO:0006612…	.	.	.
Ja1_S2_TRINITY_DN23726_c0_g1	Ja1_S2_TRINITY_DN23726_c0_g1_i1	sp|Q9LVW7|CARA_ARATH^sp|Q9LVW7|CARA_ARATH^Q:3-332,H:321-430^82.727%ID^E:2.86e-60^.^.	.	Ja1_S2_TRINITY_DN23726_c0_g1::Ja1_S2_TRINITY_DN23726_c0_g1_i1::g.327::m.327	3-335[+]	CARA_ARATH^CARA_ARATH^Q:1-110,H:321-430^82.727%ID^E:1.32e-63^RecName: Full=Carbamoyl-phosphate synthase small chain, chloroplastic;^Eukaryota; Viridiplantae; Streptophyta; Embryophyta; Tracheophyta; Spermatophyta; Magnoliopsida; eudicotyledons; Gunneridae; Pentapetalae; rosids; malvids; Brassicales; Brassicaceae; Camelineae; Arabidopsis	PF00117.28^GATase^Glutamine amidotransferase class-I^1-101^E:1e-23	.	.	COG0505^carbamoyl-phosphate synthetase glutamine chain	KEGG:ath:AT3G27740`KO:K01956	.	GO:0005951^cellular_component^carbamoyl-phosphate synthase complex`GO:0009507^cellular_component^chloroplast`GO:0009570^cellular_component^chloroplast stroma`GO:0005737^cellular_component^cytoplasm`GO:0005524^molecular_function^ATP binding`GO:0004088^molecular_function^carbamoyl-phosphate synthase (glutamine-hydrolyzing) activity`GO:0006207^biological_process^'de novo' pyrimidine nucleobase biosy…	.	.	.
Ja1_S2_TRINITY_DN23726_c0_g1	Ja1_S2_TRINITY_DN23726_c0_g1_i2	sp|Q9LVW7|CARA_ARATH^sp|Q9LVW7|CARA_ARATH^Q:3-332,H:321-430^82.727%ID^E:2.29e-60^.^.	.	Ja1_S2_TRINITY_DN23726_c0_g1::Ja1_S2_TRINITY_DN23726_c0_g1_i2::g.328::m.328	3-335[+]	CARA_ARATH^CARA_ARATH^Q:1-110,H:321-430^82.727%ID^E:1.32e-63^RecName: Full=Carbamoyl-phosphate synthase small chain, chloroplastic;^Eukaryota; Viridiplantae; Streptophyta; Embryophyta; Tracheophyta; Spermatophyta; Magnoliopsida; eudicotyledons; Gunneridae; Pentapetalae; rosids; malvids; Brassicales; Brassicaceae; Camelineae; Arabidopsis	PF00117.28^GATase^Glutamine amidotransferase class-I^1-101^E:1e-23	.	.	COG0505^carbamoyl-phosphate synthetase glutamine chain	KEGG:ath:AT3G27740`KO:K01956	.	GO:0005951^cellular_component^carbamoyl-phosphate synthase complex`GO:0009507^cellular_component^chloroplast`GO:0009570^cellular_component^chloroplast stroma`GO:0005737^cellular_component^cytoplasm`GO:0005524^molecular_function^ATP binding`GO:0004088^molecular_function^carbamoyl-phosphate synthase (glutamine-hydrolyzing) activity`GO:0006207^biological_process^'de novo' pyrimidine nucleobase biosy…	.	.	.
Ja1_S2_TRINITY_DN23726_c0_g1	Ja1_S2_TRINITY_DN23726_c0_g1_i3	sp|Q9LVW7|CARA_ARATH^sp|Q9LVW7|CARA_ARATH^Q:3-332,H:321-430^82.727%ID^E:2.38e-60^.^.	.	Ja1_S2_TRINITY_DN23726_c0_g1::Ja1_S2_TRINITY_DN23726_c0_g1_i3::g.329::m.329	3-335[+]	CARA_ARATH^CARA_ARATH^Q:1-110,H:321-430^82.727%ID^E:1.32e-63^RecName: Full=Carbamoyl-phosphate synthase small chain, chloroplastic;^Eukaryota; Viridiplantae; Streptophyta; Embryophyta; Tracheophyta; Spermatophyta; Magnoliopsida; eudicotyledons; Gunneridae; Pentapetalae; rosids; malvids; Brassicales; Brassicaceae; Camelineae; Arabidopsis	PF00117.28^GATase^Glutamine amidotransferase class-I^1-101^E:1e-23	.	.	COG0505^carbamoyl-phosphate synthetase glutamine chain	KEGG:ath:AT3G27740`KO:K01956	.	GO:0005951^cellular_component^carbamoyl-phosphate synthase complex`GO:0009507^cellular_component^chloroplast`GO:0009570^cellular_component^chloroplast stroma`GO:0005737^cellular_component^cytoplasm`GO:0005524^molecular_function^ATP binding`GO:0004088^molecular_function^carbamoyl-phosphate synthase (glutamine-hydrolyzing) activity`GO:0006207^biological_process^'de novo' pyrimidine nucleobase biosy…	.	.	.
Ja1_S2_TRINITY_DN23726_c0_g2	Ja1_S2_TRINITY_DN23726_c0_g2_i1	sp|Q9LVW7|CARA_ARATH^sp|Q9LVW7|CARA_ARATH^Q:145-264,H:359-398^67.5%ID^E:5.01e-10^.^.	.	.	.	.	.	.	.	.	.	.	.	.	.	.
Ja1_S2_TRINITY_DN23741_c0_g1	Ja1_S2_TRINITY_DN23741_c0_g1_i1	.	.	Ja1_S2_TRINITY_DN23741_c0_g1::Ja1_S2_TRINITY_DN23741_c0_g1_i1::g.330::m.330	42-827[+]	.	PF00646.33^F-box^F-box domain^10-52^E:0.00033	.	.	.	.	.	.	GO:0005515^molecular_function^protein binding	.	.
Ja1_S2_TRINITY_DN23741_c0_g1	Ja1_S2_TRINITY_DN23741_c0_g1_i2	.	.	.	.	.	.	.	.	.	.	.	.	.	.	.
Ja1_S2_TRINITY_DN23741_c0_g1	Ja1_S2_TRINITY_DN23741_c0_g1_i3	.	.	.	.	.	.	.	.	.	.	.	.	.	.	.
Ja1_S2_TRINITY_DN23741_c0_g1	Ja1_S2_TRINITY_DN23741_c0_g1_i4	.	.	Ja1_S2_TRINITY_DN23741_c0_g1::Ja1_S2_TRINITY_DN23741_c0_g1_i4::g.331::m.331	211-909[+]	.	.	.	.	.	.	.	.	.	.	.
Ja1_S2_TRINITY_DN23748_c0_g1	Ja1_S2_TRINITY_DN23748_c0_g1_i1	sp|Q9M5M6|RL30_EUPES^sp|Q9M5M6|RL30_EUPES^Q:83-418,H:1-112^91.964%ID^E:1.9e-71^.^.	.	Ja1_S2_TRINITY_DN23748_c0_g1::Ja1_S2_TRINITY_DN23748_c0_g1_i1::g.332::m.332	83-421[+]	RL30_EUPES^RL30_EUPES^Q:1-112,H:1-112^91.964%ID^E:8.45e-73^RecName: Full=60S ribosomal protein L30;^Eukaryota; Viridiplantae; Streptophyta; Embryophyta; Tracheophyta; Spermatophyta; Magnoliopsida; eudicotyledons; Gunneridae; Pentapetalae; rosids; fabids; Malpighiales; Euphorbiaceae; Euphorbioideae; Euphorbieae; Euphorbia; Esula; Euphorbia sect. Esula	PF01248.26^Ribosomal_L7Ae^Ribosomal protein L7Ae/L30e/S12e/Gadd45 family^13-105^E:3.4e-23	.	.	.	.	.	GO:0005840^cellular_component^ribosome`GO:0003723^molecular_function^RNA binding	.	.	.
Ja1_S2_TRINITY_DN23748_c0_g1	Ja1_S2_TRINITY_DN23748_c0_g1_i2	sp|Q9M5M6|RL30_EUPES^sp|Q9M5M6|RL30_EUPES^Q:73-408,H:1-112^91.964%ID^E:1.7e-71^.^.	.	Ja1_S2_TRINITY_DN23748_c0_g1::Ja1_S2_TRINITY_DN23748_c0_g1_i2::g.333::m.333	73-411[+]	RL30_EUPES^RL30_EUPES^Q:1-112,H:1-112^91.964%ID^E:8.45e-73^RecName: Full=60S ribosomal protein L30;^Eukaryota; Viridiplantae; Streptophyta; Embryophyta; Tracheophyta; Spermatophyta; Magnoliopsida; eudicotyledons; Gunneridae; Pentapetalae; rosids; fabids; Malpighiales; Euphorbiaceae; Euphorbioideae; Euphorbieae; Euphorbia; Esula; Euphorbia sect. Esula	PF01248.26^Ribosomal_L7Ae^Ribosomal protein L7Ae/L30e/S12e/Gadd45 family^13-105^E:3.4e-23	.	.	.	.	.	GO:0005840^cellular_component^ribosome`GO:0003723^molecular_function^RNA binding	.	.	.
Ja1_S2_TRINITY_DN23748_c0_g2	Ja1_S2_TRINITY_DN23748_c0_g2_i1	sp|Q9M5M6|RL30_EUPES^sp|Q9M5M6|RL30_EUPES^Q:104-439,H:1-112^91.964%ID^E:5.28e-71^.^.	.	Ja1_S2_TRINITY_DN23748_c0_g2::Ja1_S2_TRINITY_DN23748_c0_g2_i1::g.334::m.334	104-442[+]	RL30_EUPES^RL30_EUPES^Q:1-112,H:1-112^91.964%ID^E:8.45e-73^RecName: Full=60S ribosomal protein L30;^Eukaryota; Viridiplantae; Streptophyta; Embryophyta; Tracheophyta; Spermatophyta; Magnoliopsida; eudicotyledons; Gunneridae; Pentapetalae; rosids; fabids; Malpighiales; Euphorbiaceae; Euphorbioideae; Euphorbieae; Euphorbia; Esula; Euphorbia sect. Esula	PF01248.26^Ribosomal_L7Ae^Ribosomal protein L7Ae/L30e/S12e/Gadd45 family^13-105^E:3.4e-23	.	.	.	.	.	GO:0005840^cellular_component^ribosome`GO:0003723^molecular_function^RNA binding	.	.	.
Ja1_S2_TRINITY_DN23748_c0_g2	Ja1_S2_TRINITY_DN23748_c0_g2_i2	sp|Q9M5M6|RL30_EUPES^sp|Q9M5M6|RL30_EUPES^Q:79-414,H:1-112^91.964%ID^E:1.07e-71^.^.	.	Ja1_S2_TRINITY_DN23748_c0_g2::Ja1_S2_TRINITY_DN23748_c0_g2_i2::g.335::m.335	1-417[+]	RL30_EUPES^RL30_EUPES^Q:27-138,H:1-112^91.964%ID^E:2.4e-73^RecName: Full=60S ribosomal protein L30;^Eukaryota; Viridiplantae; Streptophyta; Embryophyta; Tracheophyta; Spermatophyta; Magnoliopsida; eudicotyledons; Gunneridae; Pentapetalae; rosids; fabids; Malpighiales; Euphorbiaceae; Euphorbioideae; Euphorbieae; Euphorbia; Esula; Euphorbia sect. Esula	PF01248.26^Ribosomal_L7Ae^Ribosomal protein L7Ae/L30e/S12e/Gadd45 family^39-131^E:6.6e-23	.	.	.	.	.	GO:0005840^cellular_component^ribosome`GO:0003723^molecular_function^RNA binding	.	.	.
Ja1_S2_TRINITY_DN23748_c0_g2	Ja1_S2_TRINITY_DN23748_c0_g2_i3	sp|Q9M5M6|RL30_EUPES^sp|Q9M5M6|RL30_EUPES^Q:116-451,H:1-112^91.964%ID^E:1.37e-71^.^.	.	Ja1_S2_TRINITY_DN23748_c0_g2::Ja1_S2_TRINITY_DN23748_c0_g2_i3::g.336::m.336	2-454[+]	RL30_EUPES^RL30_EUPES^Q:39-150,H:1-112^91.964%ID^E:1.2e-72^RecName: Full=60S ribosomal protein L30;^Eukaryota; Viridiplantae; Streptophyta; Embryophyta; Tracheophyta; Spermatophyta; Magnoliopsida; eudicotyledons; Gunneridae; Pentapetalae; rosids; fabids; Malpighiales; Euphorbiaceae; Euphorbioideae; Euphorbieae; Euphorbia; Esula; Euphorbia sect. Esula	PF01248.26^Ribosomal_L7Ae^Ribosomal protein L7Ae/L30e/S12e/Gadd45 family^51-143^E:8.5e-23	.	.	.	.	.	GO:0005840^cellular_component^ribosome`GO:0003723^molecular_function^RNA binding	.	.	.
Ja1_S2_TRINITY_DN23748_c0_g2	Ja1_S2_TRINITY_DN23748_c0_g2_i4	.	.	.	.	.	.	.	.	.	.	.	.	.	.	.
Ja1_S2_TRINITY_DN23748_c0_g2	Ja1_S2_TRINITY_DN23748_c0_g2_i5	sp|Q9M5M6|RL30_EUPES^sp|Q9M5M6|RL30_EUPES^Q:79-414,H:1-112^91.964%ID^E:7.36e-72^.^.	.	Ja1_S2_TRINITY_DN23748_c0_g2::Ja1_S2_TRINITY_DN23748_c0_g2_i5::g.337::m.337	1-417[+]	RL30_EUPES^RL30_EUPES^Q:27-138,H:1-112^91.964%ID^E:2.4e-73^RecName: Full=60S ribosomal protein L30;^Eukaryota; Viridiplantae; Streptophyta; Embryophyta; Tracheophyta; Spermatophyta; Magnoliopsida; eudicotyledons; Gunneridae; Pentapetalae; rosids; fabids; Malpighiales; Euphorbiaceae; Euphorbioideae; Euphorbieae; Euphorbia; Esula; Euphorbia sect. Esula	PF01248.26^Ribosomal_L7Ae^Ribosomal protein L7Ae/L30e/S12e/Gadd45 family^39-131^E:6.6e-23	.	.	.	.	.	GO:0005840^cellular_component^ribosome`GO:0003723^molecular_function^RNA binding	.	.	.
Ja1_S2_TRINITY_DN23748_c0_g1	Ja1_S2_TRINITY_DN23748_c0_g1_i3	sp|Q9M5M6|RL30_EUPES^sp|Q9M5M6|RL30_EUPES^Q:83-385,H:1-101^92.079%ID^E:1.34e-63^.^.	.	Ja1_S2_TRINITY_DN23748_c0_g1::Ja1_S2_TRINITY_DN23748_c0_g1_i3::g.338::m.338	83-394[+]	RL30_EUPES^RL30_EUPES^Q:1-101,H:1-101^92.079%ID^E:1.05e-64^RecName: Full=60S ribosomal protein L30;^Eukaryota; Viridiplantae; Streptophyta; Embryophyta; Tracheophyta; Spermatophyta; Magnoliopsida; eudicotyledons; Gunneridae; Pentapetalae; rosids; fabids; Malpighiales; Euphorbiaceae; Euphorbioideae; Euphorbieae; Euphorbia; Esula; Euphorbia sect. Esula	PF01248.26^Ribosomal_L7Ae^Ribosomal protein L7Ae/L30e/S12e/Gadd45 family^13-101^E:5.9e-22	.	.	.	.	.	GO:0005840^cellular_component^ribosome`GO:0003723^molecular_function^RNA binding	.	.	.
Ja1_S2_TRINITY_DN23748_c0_g2	Ja1_S2_TRINITY_DN23748_c0_g2_i6	sp|Q9M5M6|RL30_EUPES^sp|Q9M5M6|RL30_EUPES^Q:116-451,H:1-112^91.964%ID^E:9.46e-72^.^.	.	Ja1_S2_TRINITY_DN23748_c0_g2::Ja1_S2_TRINITY_DN23748_c0_g2_i6::g.339::m.339	2-454[+]	RL30_EUPES^RL30_EUPES^Q:39-150,H:1-112^91.964%ID^E:1.2e-72^RecName: Full=60S ribosomal protein L30;^Eukaryota; Viridiplantae; Streptophyta; Embryophyta; Tracheophyta; Spermatophyta; Magnoliopsida; eudicotyledons; Gunneridae; Pentapetalae; rosids; fabids; Malpighiales; Euphorbiaceae; Euphorbioideae; Euphorbieae; Euphorbia; Esula; Euphorbia sect. Esula	PF01248.26^Ribosomal_L7Ae^Ribosomal protein L7Ae/L30e/S12e/Gadd45 family^51-143^E:8.5e-23	.	.	.	.	.	GO:0005840^cellular_component^ribosome`GO:0003723^molecular_function^RNA binding	.	.	.
Ja1_S2_TRINITY_DN23748_c0_g2	Ja1_S2_TRINITY_DN23748_c0_g2_i7	sp|Q9M5M6|RL30_EUPES^sp|Q9M5M6|RL30_EUPES^Q:104-439,H:1-112^91.964%ID^E:3.65e-71^.^.	.	Ja1_S2_TRINITY_DN23748_c0_g2::Ja1_S2_TRINITY_DN23748_c0_g2_i7::g.340::m.340	104-442[+]	RL30_EUPES^RL30_EUPES^Q:1-112,H:1-112^91.964%ID^E:8.45e-73^RecName: Full=60S ribosomal protein L30;^Eukaryota; Viridiplantae; Streptophyta; Embryophyta; Tracheophyta; Spermatophyta; Magnoliopsida; eudicotyledons; Gunneridae; Pentapetalae; rosids; fabids; Malpighiales; Euphorbiaceae; Euphorbioideae; Euphorbieae; Euphorbia; Esula; Euphorbia sect. Esula	PF01248.26^Ribosomal_L7Ae^Ribosomal protein L7Ae/L30e/S12e/Gadd45 family^13-105^E:3.4e-23	.	.	.	.	.	GO:0005840^cellular_component^ribosome`GO:0003723^molecular_function^RNA binding	.	.	.
Ja1_S2_TRINITY_DN23731_c0_g1	Ja1_S2_TRINITY_DN23731_c0_g1_i1	sp|Q9SVD7|UEV1D_ARATH^sp|Q9SVD7|UEV1D_ARATH^Q:60-497,H:1-146^91.781%ID^E:9.06e-94^.^.	.	Ja1_S2_TRINITY_DN23731_c0_g1::Ja1_S2_TRINITY_DN23731_c0_g1_i1::g.341::m.341	60-500[+]	UEV1D_ARATH^UEV1D_ARATH^Q:1-146,H:1-146^91.781%ID^E:4.23e-100^RecName: Full=Ubiquitin-conjugating enzyme E2 variant 1D;^Eukaryota; Viridiplantae; Streptophyta; Embryophyta; Tracheophyta; Spermatophyta; Magnoliopsida; eudicotyledons; Gunneridae; Pentapetalae; rosids; malvids; Brassicales; Brassicaceae; Camelineae; Arabidopsis	PF00179.26^UQ_con^Ubiquitin-conjugating enzyme^43-136^E:6.3e-14	.	.	.	KEGG:ath:AT3G52560`KO:K10704	.	GO:0005634^cellular_component^nucleus`GO:0061631^molecular_function^ubiquitin conjugating enzyme activity`GO:0006301^biological_process^postreplication repair`GO:0070534^biological_process^protein K63-linked ubiquitination	.	.	.
Ja1_S2_TRINITY_DN23731_c0_g1	Ja1_S2_TRINITY_DN23731_c0_g1_i2	sp|Q9SVD7|UEV1D_ARATH^sp|Q9SVD7|UEV1D_ARATH^Q:62-499,H:1-146^91.096%ID^E:3.08e-94^.^.	.	Ja1_S2_TRINITY_DN23731_c0_g1::Ja1_S2_TRINITY_DN23731_c0_g1_i2::g.342::m.342	2-502[+]	UEV1D_ARATH^UEV1D_ARATH^Q:21-166,H:1-146^91.096%ID^E:2.48e-100^RecName: Full=Ubiquitin-conjugating enzyme E2 variant 1D;^Eukaryota; Viridiplantae; Streptophyta; Embryophyta; Tracheophyta; Spermatophyta; Magnoliopsida; eudicotyledons; Gunneridae; Pentapetalae; rosids; malvids; Brassicales; Brassicaceae; Camelineae; Arabidopsis	PF00179.26^UQ_con^Ubiquitin-conjugating enzyme^63-156^E:7.7e-14	.	.	.	KEGG:ath:AT3G52560`KO:K10704	.	GO:0005634^cellular_component^nucleus`GO:0061631^molecular_function^ubiquitin conjugating enzyme activity`GO:0006301^biological_process^postreplication repair`GO:0070534^biological_process^protein K63-linked ubiquitination	.	.	.
Ja1_S2_TRINITY_DN23731_c0_g1	Ja1_S2_TRINITY_DN23731_c0_g1_i3	sp|Q9SVD7|UEV1D_ARATH^sp|Q9SVD7|UEV1D_ARATH^Q:62-499,H:1-146^92.466%ID^E:7.72e-95^.^.	.	Ja1_S2_TRINITY_DN23731_c0_g1::Ja1_S2_TRINITY_DN23731_c0_g1_i3::g.343::m.343	2-502[+]	UEV1D_ARATH^UEV1D_ARATH^Q:21-166,H:1-146^92.466%ID^E:3.05e-101^RecName: Full=Ubiquitin-conjugating enzyme E2 variant 1D;^Eukaryota; Viridiplantae; Streptophyta; Embryophyta; Tracheophyta; Spermatophyta; Magnoliopsida; eudicotyledons; Gunneridae; Pentapetalae; rosids; malvids; Brassicales; Brassicaceae; Camelineae; Arabidopsis	PF00179.26^UQ_con^Ubiquitin-conjugating enzyme^63-156^E:6.5e-14	.	.	.	KEGG:ath:AT3G52560`KO:K10704	.	GO:0005634^cellular_component^nucleus`GO:0061631^molecular_function^ubiquitin conjugating enzyme activity`GO:0006301^biological_process^postreplication repair`GO:0070534^biological_process^protein K63-linked ubiquitination	.	.	.
Ja1_S2_TRINITY_DN23731_c0_g1	Ja1_S2_TRINITY_DN23731_c0_g1_i4	sp|Q9SJ44|UEV1C_ARATH^sp|Q9SJ44|UEV1C_ARATH^Q:508-771,H:58-145^86.364%ID^E:1.05e-51^.^.`sp|Q9SJ44|UEV1C_ARATH^sp|Q9SJ44|UEV1C_ARATH^Q:62-229,H:1-55^98.214%ID^E:2.9e-23^.^.	.	.	.	.	.	.	.	.	.	.	.	.	.	.
Ja1_S2_TRINITY_DN23731_c0_g1	Ja1_S2_TRINITY_DN23731_c0_g1_i5	sp|Q9SVD7|UEV1D_ARATH^sp|Q9SVD7|UEV1D_ARATH^Q:62-499,H:1-146^92.466%ID^E:3.2e-95^.^.	.	Ja1_S2_TRINITY_DN23731_c0_g1::Ja1_S2_TRINITY_DN23731_c0_g1_i5::g.346::m.346	2-502[+]	UEV1D_ARATH^UEV1D_ARATH^Q:21-166,H:1-146^92.466%ID^E:3.05e-101^RecName: Full=Ubiquitin-conjugating enzyme E2 variant 1D;^Eukaryota; Viridiplantae; Streptophyta; Embryophyta; Tracheophyta; Spermatophyta; Magnoliopsida; eudicotyledons; Gunneridae; Pentapetalae; rosids; malvids; Brassicales; Brassicaceae; Camelineae; Arabidopsis	PF00179.26^UQ_con^Ubiquitin-conjugating enzyme^63-156^E:6.5e-14	.	.	.	KEGG:ath:AT3G52560`KO:K10704	.	GO:0005634^cellular_component^nucleus`GO:0061631^molecular_function^ubiquitin conjugating enzyme activity`GO:0006301^biological_process^postreplication repair`GO:0070534^biological_process^protein K63-linked ubiquitination	.	.	.
Ja1_S2_TRINITY_DN23731_c0_g1	Ja1_S2_TRINITY_DN23731_c0_g1_i6	sp|Q9SVD7|UEV1D_ARATH^sp|Q9SVD7|UEV1D_ARATH^Q:62-493,H:1-144^92.361%ID^E:3.03e-94^.^.	.	Ja1_S2_TRINITY_DN23731_c0_g1::Ja1_S2_TRINITY_DN23731_c0_g1_i6::g.347::m.347	2-550[+]	UEV1D_ARATH^UEV1D_ARATH^Q:21-164,H:1-144^92.361%ID^E:9.39e-100^RecName: Full=Ubiquitin-conjugating enzyme E2 variant 1D;^Eukaryota; Viridiplantae; Streptophyta; Embryophyta; Tracheophyta; Spermatophyta; Magnoliopsida; eudicotyledons; Gunneridae; Pentapetalae; rosids; malvids; Brassicales; Brassicaceae; Camelineae; Arabidopsis	PF00179.26^UQ_con^Ubiquitin-conjugating enzyme^63-165^E:1.7e-14	.	.	.	KEGG:ath:AT3G52560`KO:K10704	.	GO:0005634^cellular_component^nucleus`GO:0061631^molecular_function^ubiquitin conjugating enzyme activity`GO:0006301^biological_process^postreplication repair`GO:0070534^biological_process^protein K63-linked ubiquitination	.	.	.
Ja1_S2_TRINITY_DN23731_c0_g1	Ja1_S2_TRINITY_DN23731_c0_g1_i7	sp|Q9SVD7|UEV1D_ARATH^sp|Q9SVD7|UEV1D_ARATH^Q:60-497,H:1-146^91.781%ID^E:8.72e-94^.^.	.	Ja1_S2_TRINITY_DN23731_c0_g1::Ja1_S2_TRINITY_DN23731_c0_g1_i7::g.348::m.348	60-500[+]	UEV1D_ARATH^UEV1D_ARATH^Q:1-146,H:1-146^91.781%ID^E:4.33e-100^RecName: Full=Ubiquitin-conjugating enzyme E2 variant 1D;^Eukaryota; Viridiplantae; Streptophyta; Embryophyta; Tracheophyta; Spermatophyta; Magnoliopsida; eudicotyledons; Gunneridae; Pentapetalae; rosids; malvids; Brassicales; Brassicaceae; Camelineae; Arabidopsis	PF00179.26^UQ_con^Ubiquitin-conjugating enzyme^43-136^E:6.3e-14	.	.	.	KEGG:ath:AT3G52560`KO:K10704	.	GO:0005634^cellular_component^nucleus`GO:0061631^molecular_function^ubiquitin conjugating enzyme activity`GO:0006301^biological_process^postreplication repair`GO:0070534^biological_process^protein K63-linked ubiquitination	.	.	.
Ja1_S2_TRINITY_DN23731_c0_g2	Ja1_S2_TRINITY_DN23731_c0_g2_i1	.	.	.	.	.	.	.	.	.	.	.	.	.	.	.
Ja1_S2_TRINITY_DN23731_c0_g1	Ja1_S2_TRINITY_DN23731_c0_g1_i8	sp|Q9SVD7|UEV1D_ARATH^sp|Q9SVD7|UEV1D_ARATH^Q:89-526,H:1-146^91.781%ID^E:2.65e-94^.^.	.	Ja1_S2_TRINITY_DN23731_c0_g1::Ja1_S2_TRINITY_DN23731_c0_g1_i8::g.349::m.349	2-529[+]	UEV1D_ARATH^UEV1D_ARATH^Q:30-175,H:1-146^91.781%ID^E:2.32e-100^RecName: Full=Ubiquitin-conjugating enzyme E2 variant 1D;^Eukaryota; Viridiplantae; Streptophyta; Embryophyta; Tracheophyta; Spermatophyta; Magnoliopsida; eudicotyledons; Gunneridae; Pentapetalae; rosids; malvids; Brassicales; Brassicaceae; Camelineae; Arabidopsis	PF00179.26^UQ_con^Ubiquitin-conjugating enzyme^72-165^E:1.1e-13	.	.	.	KEGG:ath:AT3G52560`KO:K10704	.	GO:0005634^cellular_component^nucleus`GO:0061631^molecular_function^ubiquitin conjugating enzyme activity`GO:0006301^biological_process^postreplication repair`GO:0070534^biological_process^protein K63-linked ubiquitination	.	.	.
Ja1_S2_TRINITY_DN23731_c0_g1	Ja1_S2_TRINITY_DN23731_c0_g1_i9	sp|Q9SJ44|UEV1C_ARATH^sp|Q9SJ44|UEV1C_ARATH^Q:31-222,H:82-145^82.812%ID^E:8.16e-35^.^.	.	.	.	.	.	.	.	.	.	.	.	.	.	.
Ja1_S2_TRINITY_DN23731_c0_g3	Ja1_S2_TRINITY_DN23731_c0_g3_i1	sp|Q9SJ44|UEV1C_ARATH^sp|Q9SJ44|UEV1C_ARATH^Q:51-140,H:10-39^86.667%ID^E:7.36e-15^.^.`sp|Q9SJ44|UEV1C_ARATH^sp|Q9SJ44|UEV1C_ARATH^Q:127-213,H:33-61^65.517%ID^E:7.36e-15^.^.	.	.	.	.	.	.	.	.	.	.	.	.	.	.
Ja1_S2_TRINITY_DN23731_c0_g1	Ja1_S2_TRINITY_DN23731_c0_g1_i10	sp|Q9SVD7|UEV1D_ARATH^sp|Q9SVD7|UEV1D_ARATH^Q:62-499,H:1-146^91.096%ID^E:3.73e-94^.^.	.	Ja1_S2_TRINITY_DN23731_c0_g1::Ja1_S2_TRINITY_DN23731_c0_g1_i10::g.350::m.350	2-502[+]	UEV1D_ARATH^UEV1D_ARATH^Q:21-166,H:1-146^91.096%ID^E:2.48e-100^RecName: Full=Ubiquitin-conjugating enzyme E2 variant 1D;^Eukaryota; Viridiplantae; Streptophyta; Embryophyta; Tracheophyta; Spermatophyta; Magnoliopsida; eudicotyledons; Gunneridae; Pentapetalae; rosids; malvids; Brassicales; Brassicaceae; Camelineae; Arabidopsis	PF00179.26^UQ_con^Ubiquitin-conjugating enzyme^63-156^E:7.7e-14	.	.	.	KEGG:ath:AT3G52560`KO:K10704	.	GO:0005634^cellular_component^nucleus`GO:0061631^molecular_function^ubiquitin conjugating enzyme activity`GO:0006301^biological_process^postreplication repair`GO:0070534^biological_process^protein K63-linked ubiquitination	.	.	.
Ja1_S2_TRINITY_DN23731_c0_g1	Ja1_S2_TRINITY_DN23731_c0_g1_i11	sp|Q9SVD7|UEV1D_ARATH^sp|Q9SVD7|UEV1D_ARATH^Q:62-235,H:1-58^100%ID^E:1.21e-30^.^.	.	.	.	.	.	.	.	.	.	.	.	.	.	.
Ja1_S2_TRINITY_DN23763_c0_g1	Ja1_S2_TRINITY_DN23763_c0_g1_i1	sp|H2DH21|C7A29_PANGI^sp|H2DH21|C7A29_PANGI^Q:111-1577,H:22-511^63.415%ID^E:0^.^.	.	Ja1_S2_TRINITY_DN23763_c0_g1::Ja1_S2_TRINITY_DN23763_c0_g1_i1::g.351::m.351	39-1598[+]	C7A29_PANGI^C7A29_PANGI^Q:1-519,H:1-517^61.686%ID^E:0^RecName: Full=Cytochrome P450 CYP72A219;^Eukaryota; Viridiplantae; Streptophyta; Embryophyta; Tracheophyta; Spermatophyta; Magnoliopsida; eudicotyledons; Gunneridae; Pentapetalae; asterids; campanulids; Apiales; Araliaceae; Panax	PF00067.22^p450^Cytochrome P450^87-495^E:7.7e-84	.	ExpAA=22.11^PredHel=1^Topology=i7-29o	.	.	.	GO:0016021^cellular_component^integral component of membrane`GO:0020037^molecular_function^heme binding`GO:0005506^molecular_function^iron ion binding`GO:0004497^molecular_function^monooxygenase activity`GO:0016705^molecular_function^oxidoreductase activity, acting on paired donors, with incorporation or reduction of molecular oxygen	GO:0005506^molecular_function^iron ion binding`GO:0016705^molecular_function^oxidoreductase activity, acting on paired donors, with incorporation or reduction of molecular oxygen`GO:0020037^molecular_function^heme binding`GO:0055114^biological_process^oxidation-reduction process	.	.
Ja1_S2_TRINITY_DN23763_c0_g1	Ja1_S2_TRINITY_DN23763_c0_g1_i2	sp|H2DH21|C7A29_PANGI^sp|H2DH21|C7A29_PANGI^Q:102-344,H:22-102^50.617%ID^E:1.52e-24^.^.	.	Ja1_S2_TRINITY_DN23763_c0_g1::Ja1_S2_TRINITY_DN23763_c0_g1_i2::g.354::m.354	30-344[+]	C7A29_PANGI^C7A29_PANGI^Q:1-105,H:1-102^43.81%ID^E:2.38e-27^RecName: Full=Cytochrome P450 CYP72A219;^Eukaryota; Viridiplantae; Streptophyta; Embryophyta; Tracheophyta; Spermatophyta; Magnoliopsida; eudicotyledons; Gunneridae; Pentapetalae; asterids; campanulids; Apiales; Araliaceae; Panax	.	.	ExpAA=22.67^PredHel=1^Topology=i7-29o	.	.	.	GO:0016021^cellular_component^integral component of membrane`GO:0020037^molecular_function^heme binding`GO:0005506^molecular_function^iron ion binding`GO:0004497^molecular_function^monooxygenase activity`GO:0016705^molecular_function^oxidoreductase activity, acting on paired donors, with incorporation or reduction of molecular oxygen	.	.	.
Ja1_S2_TRINITY_DN23763_c0_g1	Ja1_S2_TRINITY_DN23763_c0_g1_i3	sp|H2DH21|C7A29_PANGI^sp|H2DH21|C7A29_PANGI^Q:111-788,H:22-247^59.211%ID^E:1.17e-95^.^.	.	Ja1_S2_TRINITY_DN23763_c0_g1::Ja1_S2_TRINITY_DN23763_c0_g1_i3::g.355::m.355	39-791[+]	C7A29_PANGI^C7A29_PANGI^Q:1-250,H:1-247^55.952%ID^E:6.94e-100^RecName: Full=Cytochrome P450 CYP72A219;^Eukaryota; Viridiplantae; Streptophyta; Embryophyta; Tracheophyta; Spermatophyta; Magnoliopsida; eudicotyledons; Gunneridae; Pentapetalae; asterids; campanulids; Apiales; Araliaceae; Panax	PF00067.22^p450^Cytochrome P450^87-231^E:2.1e-18	.	ExpAA=22.14^PredHel=1^Topology=i7-29o	.	.	.	GO:0016021^cellular_component^integral component of membrane`GO:0020037^molecular_function^heme binding`GO:0005506^molecular_function^iron ion binding`GO:0004497^molecular_function^monooxygenase activity`GO:0016705^molecular_function^oxidoreductase activity, acting on paired donors, with incorporation or reduction of molecular oxygen	GO:0005506^molecular_function^iron ion binding`GO:0016705^molecular_function^oxidoreductase activity, acting on paired donors, with incorporation or reduction of molecular oxygen`GO:0020037^molecular_function^heme binding`GO:0055114^biological_process^oxidation-reduction process	.	.
Ja1_S2_TRINITY_DN23763_c0_g1	Ja1_S2_TRINITY_DN23763_c0_g1_i4	sp|H2DH21|C7A29_PANGI^sp|H2DH21|C7A29_PANGI^Q:92-1345,H:93-511^65.558%ID^E:0^.^.	.	Ja1_S2_TRINITY_DN23763_c0_g1::Ja1_S2_TRINITY_DN23763_c0_g1_i4::g.356::m.356	113-1366[+]	C7A29_PANGI^C7A29_PANGI^Q:1-417,H:100-517^65.714%ID^E:0^RecName: Full=Cytochrome P450 CYP72A219;^Eukaryota; Viridiplantae; Streptophyta; Embryophyta; Tracheophyta; Spermatophyta; Magnoliopsida; eudicotyledons; Gunneridae; Pentapetalae; asterids; campanulids; Apiales; Araliaceae; Panax	PF00067.22^p450^Cytochrome P450^1-393^E:8.7e-81	.	.	.	.	.	GO:0016021^cellular_component^integral component of membrane`GO:0020037^molecular_function^heme binding`GO:0005506^molecular_function^iron ion binding`GO:0004497^molecular_function^monooxygenase activity`GO:0016705^molecular_function^oxidoreductase activity, acting on paired donors, with incorporation or reduction of molecular oxygen	GO:0005506^molecular_function^iron ion binding`GO:0016705^molecular_function^oxidoreductase activity, acting on paired donors, with incorporation or reduction of molecular oxygen`GO:0020037^molecular_function^heme binding`GO:0055114^biological_process^oxidation-reduction process	.	.
Ja1_S2_TRINITY_DN23763_c0_g1	Ja1_S2_TRINITY_DN23763_c0_g1_i5	sp|H2DH21|C7A29_PANGI^sp|H2DH21|C7A29_PANGI^Q:111-1178,H:22-378^61.838%ID^E:0^.^.`sp|H2DH21|C7A29_PANGI^sp|H2DH21|C7A29_PANGI^Q:1243-1644,H:377-510^67.91%ID^E:0^.^.	.	Ja1_S2_TRINITY_DN23763_c0_g1::Ja1_S2_TRINITY_DN23763_c0_g1_i5::g.359::m.359	39-1217[+]	C7A29_PANGI^C7A29_PANGI^Q:1-380,H:1-378^59.53%ID^E:8.64e-169^RecName: Full=Cytochrome P450 CYP72A219;^Eukaryota; Viridiplantae; Streptophyta; Embryophyta; Tracheophyta; Spermatophyta; Magnoliopsida; eudicotyledons; Gunneridae; Pentapetalae; asterids; campanulids; Apiales; Araliaceae; Panax	PF00067.22^p450^Cytochrome P450^87-379^E:3.4e-42	.	ExpAA=22.25^PredHel=1^Topology=i7-29o	.	.	.	GO:0016021^cellular_component^integral component of membrane`GO:0020037^molecular_function^heme binding`GO:0005506^molecular_function^iron ion binding`GO:0004497^molecular_function^monooxygenase activity`GO:0016705^molecular_function^oxidoreductase activity, acting on paired donors, with incorporation or reduction of molecular oxygen	GO:0005506^molecular_function^iron ion binding`GO:0016705^molecular_function^oxidoreductase activity, acting on paired donors, with incorporation or reduction of molecular oxygen`GO:0020037^molecular_function^heme binding`GO:0055114^biological_process^oxidation-reduction process	.	.
Ja1_S2_TRINITY_DN23763_c0_g1	Ja1_S2_TRINITY_DN23763_c0_g1_i5	sp|H2DH21|C7A29_PANGI^sp|H2DH21|C7A29_PANGI^Q:111-1178,H:22-378^61.838%ID^E:0^.^.`sp|H2DH21|C7A29_PANGI^sp|H2DH21|C7A29_PANGI^Q:1243-1644,H:377-510^67.91%ID^E:0^.^.	.	Ja1_S2_TRINITY_DN23763_c0_g1::Ja1_S2_TRINITY_DN23763_c0_g1_i5::g.360::m.360	1249-1668[+]	CA225_CATRO^CA225_CATRO^Q:1-138,H:400-537^65.217%ID^E:6.51e-64^RecName: Full=Cytochrome P450 72A225 {ECO:0000303|PubMed:24710322};^Eukaryota; Viridiplantae; Streptophyta; Embryophyta; Tracheophyta; Spermatophyta; Magnoliopsida; eudicotyledons; Gunneridae; Pentapetalae; asterids; lamiids; Gentianales; Apocynaceae; Rauvolfioideae; Vinceae; Catharanthinae; Catharanthus	PF00067.22^p450^Cytochrome P450^1-115^E:2.4e-34	.	.	.	.	.	GO:0016021^cellular_component^integral component of membrane`GO:0020037^molecular_function^heme binding`GO:0005506^molecular_function^iron ion binding`GO:0004497^molecular_function^monooxygenase activity`GO:0016705^molecular_function^oxidoreductase activity, acting on paired donors, with incorporation or reduction of molecular oxygen	GO:0005506^molecular_function^iron ion binding`GO:0016705^molecular_function^oxidoreductase activity, acting on paired donors, with incorporation or reduction of molecular oxygen`GO:0020037^molecular_function^heme binding`GO:0055114^biological_process^oxidation-reduction process	.	.
Ja1_S2_TRINITY_DN23719_c0_g1	Ja1_S2_TRINITY_DN23719_c0_g1_i1	.	.	Ja1_S2_TRINITY_DN23719_c0_g1::Ja1_S2_TRINITY_DN23719_c0_g1_i1::g.363::m.363	77-580[+]	.	PF02739.16^5_3_exonuc_N^5'-3' exonuclease, N-terminal resolvase-like domain^100-164^E:1.3e-08	.	.	.	.	.	.	GO:0003677^molecular_function^DNA binding	.	.
Ja1_S2_TRINITY_DN23719_c0_g1	Ja1_S2_TRINITY_DN23719_c0_g1_i2	sp|Q04957|DPO1_BACCA^sp|Q04957|DPO1_BACCA^Q:371-1234,H:3-277^36.332%ID^E:2.55e-48^.^.	.	Ja1_S2_TRINITY_DN23719_c0_g1::Ja1_S2_TRINITY_DN23719_c0_g1_i2::g.364::m.364	77-1312[+]	DPO1_BACCA^DPO1_BACCA^Q:99-386,H:3-277^36.332%ID^E:2.21e-49^RecName: Full=DNA polymerase I;^Bacteria; Firmicutes; Bacilli; Bacillales; Bacillaceae; Geobacillus; Geobacillus thermoleovorans group	PF02739.16^5_3_exonuc_N^5'-3' exonuclease, N-terminal resolvase-like domain^100-273^E:3.1e-44`PF01367.20^5_3_exonuc^5'-3' exonuclease, C-terminal SAM fold^275-372^E:3.4e-27	.	.	.	.	.	GO:0008408^molecular_function^3'-5' exonuclease activity`GO:0003677^molecular_function^DNA binding`GO:0003887^molecular_function^DNA-directed DNA polymerase activity`GO:0006281^biological_process^DNA repair`GO:0006261^biological_process^DNA-dependent DNA replication	GO:0003677^molecular_function^DNA binding`GO:0003824^molecular_function^catalytic activity	.	.
Ja1_S2_TRINITY_DN23719_c0_g1	Ja1_S2_TRINITY_DN23719_c0_g1_i3	.	.	.	.	.	.	.	.	.	.	.	.	.	.	.
Ja1_S2_TRINITY_DN23719_c0_g1	Ja1_S2_TRINITY_DN23719_c0_g1_i4	sp|Q04957|DPO1_BACCA^sp|Q04957|DPO1_BACCA^Q:374-1288,H:4-277^34.641%ID^E:5.5e-45^.^.	.	Ja1_S2_TRINITY_DN23719_c0_g1::Ja1_S2_TRINITY_DN23719_c0_g1_i4::g.365::m.365	77-1366[+]	DPO1_BACCA^DPO1_BACCA^Q:100-404,H:4-277^34.641%ID^E:4.79e-46^RecName: Full=DNA polymerase I;^Bacteria; Firmicutes; Bacilli; Bacillales; Bacillaceae; Geobacillus; Geobacillus thermoleovorans group	PF02739.16^5_3_exonuc_N^5'-3' exonuclease, N-terminal resolvase-like domain^100-291^E:7e-41`PF01367.20^5_3_exonuc^5'-3' exonuclease, C-terminal SAM fold^293-390^E:3.6e-27	.	.	.	.	.	GO:0008408^molecular_function^3'-5' exonuclease activity`GO:0003677^molecular_function^DNA binding`GO:0003887^molecular_function^DNA-directed DNA polymerase activity`GO:0006281^biological_process^DNA repair`GO:0006261^biological_process^DNA-dependent DNA replication	GO:0003677^molecular_function^DNA binding`GO:0003824^molecular_function^catalytic activity	.	.
Ja1_S2_TRINITY_DN23719_c0_g1	Ja1_S2_TRINITY_DN23719_c0_g1_i5	sp|Q04957|DPO1_BACCA^sp|Q04957|DPO1_BACCA^Q:315-1178,H:3-277^36.332%ID^E:1.6e-48^.^.	.	Ja1_S2_TRINITY_DN23719_c0_g1::Ja1_S2_TRINITY_DN23719_c0_g1_i5::g.366::m.366	324-1256[+]	DPO1_BACCA^DPO1_BACCA^Q:1-285,H:6-277^36.713%ID^E:4.62e-50^RecName: Full=DNA polymerase I;^Bacteria; Firmicutes; Bacilli; Bacillales; Bacillaceae; Geobacillus; Geobacillus thermoleovorans group	PF02739.16^5_3_exonuc_N^5'-3' exonuclease, N-terminal resolvase-like domain^1-172^E:8.6e-44`PF01367.20^5_3_exonuc^5'-3' exonuclease, C-terminal SAM fold^174-271^E:2e-27	.	.	.	.	.	GO:0008408^molecular_function^3'-5' exonuclease activity`GO:0003677^molecular_function^DNA binding`GO:0003887^molecular_function^DNA-directed DNA polymerase activity`GO:0006281^biological_process^DNA repair`GO:0006261^biological_process^DNA-dependent DNA replication	GO:0003677^molecular_function^DNA binding`GO:0003824^molecular_function^catalytic activity	.	.
Ja1_S2_TRINITY_DN23719_c0_g1	Ja1_S2_TRINITY_DN23719_c0_g1_i6	sp|Q04957|DPO1_BACCA^sp|Q04957|DPO1_BACCA^Q:315-1232,H:3-277^34.528%ID^E:2.89e-45^.^.	.	Ja1_S2_TRINITY_DN23719_c0_g1::Ja1_S2_TRINITY_DN23719_c0_g1_i6::g.367::m.367	324-1310[+]	DPO1_BACCA^DPO1_BACCA^Q:1-303,H:6-277^34.868%ID^E:1.25e-46^RecName: Full=DNA polymerase I;^Bacteria; Firmicutes; Bacilli; Bacillales; Bacillaceae; Geobacillus; Geobacillus thermoleovorans group	PF02739.16^5_3_exonuc_N^5'-3' exonuclease, N-terminal resolvase-like domain^1-190^E:2e-40`PF01367.20^5_3_exonuc^5'-3' exonuclease, C-terminal SAM fold^192-289^E:2.2e-27	.	.	.	.	.	GO:0008408^molecular_function^3'-5' exonuclease activity`GO:0003677^molecular_function^DNA binding`GO:0003887^molecular_function^DNA-directed DNA polymerase activity`GO:0006281^biological_process^DNA repair`GO:0006261^biological_process^DNA-dependent DNA replication	GO:0003677^molecular_function^DNA binding`GO:0003824^molecular_function^catalytic activity	.	.
Ja1_S2_TRINITY_DN23719_c0_g2	Ja1_S2_TRINITY_DN23719_c0_g2_i1	.	.	.	.	.	.	.	.	.	.	.	.	.	.	.
Ja1_S2_TRINITY_DN23768_c0_g1	Ja1_S2_TRINITY_DN23768_c0_g1_i1	.	.	.	.	.	.	.	.	.	.	.	.	.	.	.
Ja1_S2_TRINITY_DN23723_c0_g1	Ja1_S2_TRINITY_DN23723_c0_g1_i1	sp|Q7TSU0|C1D_CRIGR^sp|Q7TSU0|C1D_CRIGR^Q:133-483,H:11-122^28.205%ID^E:1.79e-10^.^.	.	Ja1_S2_TRINITY_DN23723_c0_g1::Ja1_S2_TRINITY_DN23723_c0_g1_i1::g.368::m.368	115-738[+]	C1D_CRIGR^C1D_CRIGR^Q:7-123,H:11-122^28.205%ID^E:4e-11^RecName: Full=Nuclear nucleic acid-binding protein C1D;^Eukaryota; Metazoa; Chordata; Craniata; Vertebrata; Euteleostomi; Mammalia; Eutheria; Euarchontoglires; Glires; Rodentia; Myomorpha; Muroidea; Cricetidae; Cricetinae; Cricetulus	.	.	.	.	KEGG:cge:100689353`KO:K12592	.	GO:0005737^cellular_component^cytoplasm`GO:0005730^cellular_component^nucleolus`GO:0003677^molecular_function^DNA binding`GO:0003723^molecular_function^RNA binding`GO:0006915^biological_process^apoptotic process`GO:0006364^biological_process^rRNA processing	.	.	.
Ja1_S2_TRINITY_DN23723_c0_g1	Ja1_S2_TRINITY_DN23723_c0_g1_i2	sp|Q7TSU0|C1D_CRIGR^sp|Q7TSU0|C1D_CRIGR^Q:133-483,H:11-122^28.205%ID^E:1.67e-10^.^.	.	Ja1_S2_TRINITY_DN23723_c0_g1::Ja1_S2_TRINITY_DN23723_c0_g1_i2::g.369::m.369	115-738[+]	C1D_CRIGR^C1D_CRIGR^Q:7-123,H:11-122^28.205%ID^E:4e-11^RecName: Full=Nuclear nucleic acid-binding protein C1D;^Eukaryota; Metazoa; Chordata; Craniata; Vertebrata; Euteleostomi; Mammalia; Eutheria; Euarchontoglires; Glires; Rodentia; Myomorpha; Muroidea; Cricetidae; Cricetinae; Cricetulus	.	.	.	.	KEGG:cge:100689353`KO:K12592	.	GO:0005737^cellular_component^cytoplasm`GO:0005730^cellular_component^nucleolus`GO:0003677^molecular_function^DNA binding`GO:0003723^molecular_function^RNA binding`GO:0006915^biological_process^apoptotic process`GO:0006364^biological_process^rRNA processing	.	.	.
Ja1_S2_TRINITY_DN23786_c0_g1	Ja1_S2_TRINITY_DN23786_c0_g1_i1	sp|Q9SJX7|RUS2_ARATH^sp|Q9SJX7|RUS2_ARATH^Q:156-1349,H:29-431^73.697%ID^E:0^.^.	.	Ja1_S2_TRINITY_DN23786_c0_g1::Ja1_S2_TRINITY_DN23786_c0_g1_i1::g.370::m.370	3-1358[+]	RUS2_ARATH^RUS2_ARATH^Q:27-450,H:6-432^70.998%ID^E:0^RecName: Full=Protein root UVB sensitive 2, chloroplastic {ECO:0000303|PubMed:19515790};^Eukaryota; Viridiplantae; Streptophyta; Embryophyta; Tracheophyta; Spermatophyta; Magnoliopsida; eudicotyledons; Gunneridae; Pentapetalae; rosids; malvids; Brassicales; Brassicaceae; Camelineae; Arabidopsis	PF04884.14^DUF647^Vitamin B6 photo-protection and homoeostasis^86-316^E:4.2e-69	.	.	ENOG410XU74^Chromosome 16 open reading frame 58	KEGG:ath:AT2G31190	.	GO:0009941^cellular_component^chloroplast envelope`GO:0005739^cellular_component^mitochondrion`GO:0009536^cellular_component^plastid`GO:0009926^biological_process^auxin polar transport`GO:0010224^biological_process^response to UV-B	.	.	.
Ja1_S2_TRINITY_DN23736_c0_g1	Ja1_S2_TRINITY_DN23736_c0_g1_i1	sp|Q9SH27|LOR4_ARATH^sp|Q9SH27|LOR4_ARATH^Q:20-271,H:1-75^53.571%ID^E:1.69e-28^.^.`sp|Q9SH27|LOR4_ARATH^sp|Q9SH27|LOR4_ARATH^Q:348-695,H:67-187^34.127%ID^E:1.69e-28^.^.	.	.	.	.	.	.	.	.	.	.	.	.	.	.
Ja1_S2_TRINITY_DN23736_c0_g2	Ja1_S2_TRINITY_DN23736_c0_g2_i1	sp|Q9SH27|LOR4_ARATH^sp|Q9SH27|LOR4_ARATH^Q:20-283,H:1-75^51.136%ID^E:2.07e-31^.^.`sp|Q9SH27|LOR4_ARATH^sp|Q9SH27|LOR4_ARATH^Q:360-707,H:67-187^34.677%ID^E:2.07e-31^.^.	.	.	.	.	.	.	.	.	.	.	.	.	.	.
Ja1_S2_TRINITY_DN23736_c0_g2	Ja1_S2_TRINITY_DN23736_c0_g2_i2	sp|Q9SH27|LOR4_ARATH^sp|Q9SH27|LOR4_ARATH^Q:20-604,H:1-187^41.872%ID^E:1.61e-42^.^.	.	Ja1_S2_TRINITY_DN23736_c0_g2::Ja1_S2_TRINITY_DN23736_c0_g2_i2::g.371::m.371	2-619[+]	LOR11_ARATH^LOR11_ARATH^Q:6-202,H:22-227^38.498%ID^E:4.53e-47^RecName: Full=Protein LURP-one-related 11;^Eukaryota; Viridiplantae; Streptophyta; Embryophyta; Tracheophyta; Spermatophyta; Magnoliopsida; eudicotyledons; Gunneridae; Pentapetalae; rosids; malvids; Brassicales; Brassicaceae; Camelineae; Arabidopsis	PF04525.12^LOR^LURP-one-related^27-197^E:1.3e-44	.	.	ENOG410YJE2^LURP-one-related	KEGG:ath:AT3G14260	.	.	.	.	.
Ja1_S2_TRINITY_DN23736_c0_g1	Ja1_S2_TRINITY_DN23736_c0_g1_i2	sp|Q9SH27|LOR4_ARATH^sp|Q9SH27|LOR4_ARATH^Q:20-592,H:1-187^41.584%ID^E:1.13e-39^.^.	.	Ja1_S2_TRINITY_DN23736_c0_g1::Ja1_S2_TRINITY_DN23736_c0_g1_i2::g.372::m.372	2-607[+]	LOR4_ARATH^LOR4_ARATH^Q:7-197,H:1-187^41.584%ID^E:1.17e-46^RecName: Full=Protein LURP-one-related 4;^Eukaryota; Viridiplantae; Streptophyta; Embryophyta; Tracheophyta; Spermatophyta; Magnoliopsida; eudicotyledons; Gunneridae; Pentapetalae; rosids; malvids; Brassicales; Brassicaceae; Camelineae; Arabidopsis	PF04525.12^LOR^LURP-one-related^24-193^E:4.1e-43	.	.	ENOG410YJE2^LURP-one-related	KEGG:ath:AT1G63410	.	.	.	.	.
Ja1_S2_TRINITY_DN23728_c0_g1	Ja1_S2_TRINITY_DN23728_c0_g1_i1	sp|Q9FWA4|GAUT9_ARATH^sp|Q9FWA4|GAUT9_ARATH^Q:156-1766,H:26-561^74.212%ID^E:0^.^.	.	Ja1_S2_TRINITY_DN23728_c0_g1::Ja1_S2_TRINITY_DN23728_c0_g1_i1::g.373::m.373	3-1769[+]	GAUT9_ARATH^GAUT9_ARATH^Q:43-588,H:17-561^74.088%ID^E:0^RecName: Full=Probable galacturonosyltransferase 9;^Eukaryota; Viridiplantae; Streptophyta; Embryophyta; Tracheophyta; Spermatophyta; Magnoliopsida; eudicotyledons; Gunneridae; Pentapetalae; rosids; malvids; Brassicales; Brassicaceae; Camelineae; Arabidopsis	PF01501.20^Glyco_transf_8^Glycosyl transferase family 8^246-562^E:3.8e-87	.	ExpAA=41.50^PredHel=2^Topology=o10-29i49-71o	ENOG411141T^Galacturonosyltransferase	KEGG:ath:AT3G02350`KO:K13648	.	GO:0005768^cellular_component^endosome`GO:0005794^cellular_component^Golgi apparatus`GO:0000139^cellular_component^Golgi membrane`GO:0000138^cellular_component^Golgi trans cisterna`GO:0016021^cellular_component^integral component of membrane`GO:0005802^cellular_component^trans-Golgi network`GO:0047262^molecular_function^polygalacturonate 4-alpha-galacturonosyltransferase activity`GO:0045489^biolo…	GO:0016757^molecular_function^transferase activity, transferring glycosyl groups	.	.
Ja1_S2_TRINITY_DN23708_c0_g1	Ja1_S2_TRINITY_DN23708_c0_g1_i1	sp|Q5T1Q4|S35F1_HUMAN^sp|Q5T1Q4|S35F1_HUMAN^Q:216-1076,H:59-354^32.77%ID^E:8.57e-45^.^.	.	Ja1_S2_TRINITY_DN23708_c0_g1::Ja1_S2_TRINITY_DN23708_c0_g1_i1::g.375::m.375	186-1172[+]	S35F1_HUMAN^S35F1_HUMAN^Q:11-297,H:59-354^33.446%ID^E:6.17e-52^RecName: Full=Solute carrier family 35 member F1;^Eukaryota; Metazoa; Chordata; Craniata; Vertebrata; Euteleostomi; Mammalia; Eutheria; Euarchontoglires; Primates; Haplorrhini; Catarrhini; Hominidae; Homo	PF06027.12^SLC35F^Solute carrier family 35^10-297^E:1.9e-89`PF00892.20^EamA^EamA-like transporter family^16-145^E:8.5e-10`PF08449.11^UAA^UAA transporter family^45-298^E:7.7e-07	.	ExpAA=208.70^PredHel=10^Topology=i7-28o43-65i72-91o101-123i128-150o160-179i192-210o225-247i254-273o278-297i	COG0697^membrane	KEGG:hsa:222553`KO:K15287	.	GO:0016021^cellular_component^integral component of membrane`GO:0022857^molecular_function^transmembrane transporter activity	GO:0022857^molecular_function^transmembrane transporter activity`GO:0055085^biological_process^transmembrane transport`GO:0016021^cellular_component^integral component of membrane`GO:0016020^cellular_component^membrane	.	.
Ja1_S2_TRINITY_DN23708_c0_g1	Ja1_S2_TRINITY_DN23708_c0_g1_i2	sp|Q5T1Q4|S35F1_HUMAN^sp|Q5T1Q4|S35F1_HUMAN^Q:216-809,H:59-265^29.952%ID^E:1.12e-34^.^.`sp|Q5T1Q4|S35F1_HUMAN^sp|Q5T1Q4|S35F1_HUMAN^Q:914-1180,H:266-354^39.326%ID^E:1.12e-34^.^.	.	Ja1_S2_TRINITY_DN23708_c0_g1::Ja1_S2_TRINITY_DN23708_c0_g1_i2::g.377::m.377	186-866[+]	S35F2_HUMAN^S35F2_HUMAN^Q:10-208,H:37-244^31.731%ID^E:5.01e-32^RecName: Full=Solute carrier family 35 member F2;^Eukaryota; Metazoa; Chordata; Craniata; Vertebrata; Euteleostomi; Mammalia; Eutheria; Euarchontoglires; Primates; Haplorrhini; Catarrhini; Hominidae; Homo	PF06027.12^SLC35F^Solute carrier family 35^10-211^E:4.8e-55`PF00892.20^EamA^EamA-like transporter family^16-145^E:3.4e-10`PF08449.11^UAA^UAA transporter family^45-198^E:1.3e-08	.	ExpAA=147.72^PredHel=7^Topology=i7-28o43-65i72-91o101-123i128-150o160-179i192-211o	COG0697^membrane	KEGG:hsa:54733`KO:K15287	.	GO:0016021^cellular_component^integral component of membrane`GO:0022857^molecular_function^transmembrane transporter activity	GO:0022857^molecular_function^transmembrane transporter activity`GO:0055085^biological_process^transmembrane transport`GO:0016021^cellular_component^integral component of membrane`GO:0016020^cellular_component^membrane	.	.
Ja1_S2_TRINITY_DN23708_c0_g1	Ja1_S2_TRINITY_DN23708_c0_g1_i3	sp|Q8IXU6|S35F2_HUMAN^sp|Q8IXU6|S35F2_HUMAN^Q:545-1183,H:127-341^33.488%ID^E:3.34e-34^.^.`sp|Q8IXU6|S35F2_HUMAN^sp|Q8IXU6|S35F2_HUMAN^Q:213-452,H:37-123^26.437%ID^E:3.34e-34^.^.	.	Ja1_S2_TRINITY_DN23708_c0_g1::Ja1_S2_TRINITY_DN23708_c0_g1_i3::g.379::m.379	186-614[+]	.	PF06027.12^SLC35F^Solute carrier family 35^10-90^E:1.6e-14	.	ExpAA=61.40^PredHel=3^Topology=i7-29o44-66i73-90o	.	.	.	.	GO:0022857^molecular_function^transmembrane transporter activity`GO:0055085^biological_process^transmembrane transport`GO:0016021^cellular_component^integral component of membrane	.	.
Ja1_S2_TRINITY_DN23708_c0_g1	Ja1_S2_TRINITY_DN23708_c0_g1_i3	sp|Q8IXU6|S35F2_HUMAN^sp|Q8IXU6|S35F2_HUMAN^Q:545-1183,H:127-341^33.488%ID^E:3.34e-34^.^.`sp|Q8IXU6|S35F2_HUMAN^sp|Q8IXU6|S35F2_HUMAN^Q:213-452,H:37-123^26.437%ID^E:3.34e-34^.^.	.	Ja1_S2_TRINITY_DN23708_c0_g1::Ja1_S2_TRINITY_DN23708_c0_g1_i3::g.380::m.380	851-1255[+]	YCN8_SCHPO^YCN8_SCHPO^Q:3-120,H:332-454^31.707%ID^E:7.19e-16^RecName: Full=Uncharacterized solute carrier family 35 member C320.08;^Eukaryota; Fungi; Dikarya; Ascomycota; Taphrinomycotina; Schizosaccharomycetes; Schizosaccharomycetales; Schizosaccharomycetaceae; Schizosaccharomyces	PF06027.12^SLC35F^Solute carrier family 35^1-103^E:9e-33	.	ExpAA=62.78^PredHel=3^Topology=o31-53i60-79o84-103i	.	KEGG:spo:SPCC320.08`KO:K15287	.	GO:0005794^cellular_component^Golgi apparatus`GO:0000139^cellular_component^Golgi membrane`GO:0016021^cellular_component^integral component of membrane`GO:0022857^molecular_function^transmembrane transporter activity`GO:0055085^biological_process^transmembrane transport	GO:0022857^molecular_function^transmembrane transporter activity`GO:0055085^biological_process^transmembrane transport`GO:0016021^cellular_component^integral component of membrane	.	.
Ja1_S2_TRINITY_DN23708_c0_g1	Ja1_S2_TRINITY_DN23708_c0_g1_i4	.	.	.	.	.	.	.	.	.	.	.	.	.	.	.
Ja1_S2_TRINITY_DN23747_c0_g1	Ja1_S2_TRINITY_DN23747_c0_g1_i1	sp|O65502|HC244_ARATH^sp|O65502|HC244_ARATH^Q:185-496,H:73-150^56.731%ID^E:5.81e-28^.^.	.	.	.	.	.	.	.	.	.	.	.	.	.	.
Ja1_S2_TRINITY_DN23747_c0_g2	Ja1_S2_TRINITY_DN23747_c0_g2_i1	sp|O65502|HC244_ARATH^sp|O65502|HC244_ARATH^Q:279-1271,H:61-394^89.222%ID^E:0^.^.	.	Ja1_S2_TRINITY_DN23747_c0_g2::Ja1_S2_TRINITY_DN23747_c0_g2_i1::g.382::m.382	99-1277[+]	HC244_ARATH^HC244_ARATH^Q:61-391,H:61-394^89.222%ID^E:0^RecName: Full=Protein HIGH CHLOROPHYLL FLUORESCENCE PHENOTYPE 244, chloroplastic {ECO:0000303|PubMed:23027666};^Eukaryota; Viridiplantae; Streptophyta; Embryophyta; Tracheophyta; Spermatophyta; Magnoliopsida; eudicotyledons; Gunneridae; Pentapetalae; rosids; malvids; Brassicales; Brassicaceae; Camelineae; Arabidopsis	PF05368.13^NmrA^NmrA-like family^79-300^E:5.9e-24`PF01370.21^Epimerase^NAD dependent epimerase/dehydratase family^79-184^E:1.3e-07`PF01073.19^3Beta_HSD^3-beta hydroxysteroid dehydrogenase/isomerase family^80-185^E:1.7e-05`PF13460.6^NAD_binding_10^NAD(P)H-binding^83-233^E:4.1e-17	.	.	COG0702^epimerase dehydratase	KEGG:ath:AT4G35250	.	GO:0009507^cellular_component^chloroplast`GO:0009570^cellular_component^chloroplast stroma`GO:0009534^cellular_component^chloroplast thylakoid`GO:0009535^cellular_component^chloroplast thylakoid membrane`GO:0009523^cellular_component^photosystem II`GO:0005886^cellular_component^plasma membrane`GO:0042651^cellular_component^thylakoid membrane`GO:0003743^molecular_function^translation initiation fa…	GO:0003824^molecular_function^catalytic activity`GO:0050662^molecular_function^coenzyme binding`GO:0003854^molecular_function^3-beta-hydroxy-delta5-steroid dehydrogenase activity`GO:0016616^molecular_function^oxidoreductase activity, acting on the CH-OH group of donors, NAD or NADP as acceptor`GO:0006694^biological_process^steroid biosynthetic process`GO:0055114^biological_process^oxidation-reduc…	.	.
Ja1_S2_TRINITY_DN23747_c0_g2	Ja1_S2_TRINITY_DN23747_c0_g2_i2	sp|O65502|HC244_ARATH^sp|O65502|HC244_ARATH^Q:279-1271,H:61-394^89.222%ID^E:0^.^.	.	Ja1_S2_TRINITY_DN23747_c0_g2::Ja1_S2_TRINITY_DN23747_c0_g2_i2::g.385::m.385	99-1277[+]	HC244_ARATH^HC244_ARATH^Q:61-391,H:61-394^89.222%ID^E:0^RecName: Full=Protein HIGH CHLOROPHYLL FLUORESCENCE PHENOTYPE 244, chloroplastic {ECO:0000303|PubMed:23027666};^Eukaryota; Viridiplantae; Streptophyta; Embryophyta; Tracheophyta; Spermatophyta; Magnoliopsida; eudicotyledons; Gunneridae; Pentapetalae; rosids; malvids; Brassicales; Brassicaceae; Camelineae; Arabidopsis	PF05368.13^NmrA^NmrA-like family^79-300^E:5.9e-24`PF01370.21^Epimerase^NAD dependent epimerase/dehydratase family^79-184^E:1.3e-07`PF01073.19^3Beta_HSD^3-beta hydroxysteroid dehydrogenase/isomerase family^80-185^E:1.7e-05`PF13460.6^NAD_binding_10^NAD(P)H-binding^83-233^E:4.1e-17	.	.	COG0702^epimerase dehydratase	KEGG:ath:AT4G35250	.	GO:0009507^cellular_component^chloroplast`GO:0009570^cellular_component^chloroplast stroma`GO:0009534^cellular_component^chloroplast thylakoid`GO:0009535^cellular_component^chloroplast thylakoid membrane`GO:0009523^cellular_component^photosystem II`GO:0005886^cellular_component^plasma membrane`GO:0042651^cellular_component^thylakoid membrane`GO:0003743^molecular_function^translation initiation fa…	GO:0003824^molecular_function^catalytic activity`GO:0050662^molecular_function^coenzyme binding`GO:0003854^molecular_function^3-beta-hydroxy-delta5-steroid dehydrogenase activity`GO:0016616^molecular_function^oxidoreductase activity, acting on the CH-OH group of donors, NAD or NADP as acceptor`GO:0006694^biological_process^steroid biosynthetic process`GO:0055114^biological_process^oxidation-reduc…	.	.
Ja1_S2_TRINITY_DN23747_c0_g2	Ja1_S2_TRINITY_DN23747_c0_g2_i3	sp|O65502|HC244_ARATH^sp|O65502|HC244_ARATH^Q:467-1402,H:108-394^77.603%ID^E:1.16e-175^.^.`sp|O65502|HC244_ARATH^sp|O65502|HC244_ARATH^Q:279-485,H:61-132^84.722%ID^E:1.96e-32^.^.	.	Ja1_S2_TRINITY_DN23747_c0_g2::Ja1_S2_TRINITY_DN23747_c0_g2_i3::g.389::m.389	99-551[+]	HC244_ARATH^HC244_ARATH^Q:61-129,H:61-132^84.722%ID^E:1.36e-36^RecName: Full=Protein HIGH CHLOROPHYLL FLUORESCENCE PHENOTYPE 244, chloroplastic {ECO:0000303|PubMed:23027666};^Eukaryota; Viridiplantae; Streptophyta; Embryophyta; Tracheophyta; Spermatophyta; Magnoliopsida; eudicotyledons; Gunneridae; Pentapetalae; rosids; malvids; Brassicales; Brassicaceae; Camelineae; Arabidopsis	PF05368.13^NmrA^NmrA-like family^79-148^E:2.8e-08`PF01370.21^Epimerase^NAD dependent epimerase/dehydratase family^79-131^E:0.00017`PF13460.6^NAD_binding_10^NAD(P)H-binding^83-130^E:2.7e-06	.	.	COG0702^epimerase dehydratase	KEGG:ath:AT4G35250	.	GO:0009507^cellular_component^chloroplast`GO:0009570^cellular_component^chloroplast stroma`GO:0009534^cellular_component^chloroplast thylakoid`GO:0009535^cellular_component^chloroplast thylakoid membrane`GO:0009523^cellular_component^photosystem II`GO:0005886^cellular_component^plasma membrane`GO:0042651^cellular_component^thylakoid membrane`GO:0003743^molecular_function^translation initiation fa…	GO:0003824^molecular_function^catalytic activity`GO:0050662^molecular_function^coenzyme binding	.	.
Ja1_S2_TRINITY_DN23747_c0_g2	Ja1_S2_TRINITY_DN23747_c0_g2_i3	sp|O65502|HC244_ARATH^sp|O65502|HC244_ARATH^Q:467-1402,H:108-394^77.603%ID^E:1.16e-175^.^.`sp|O65502|HC244_ARATH^sp|O65502|HC244_ARATH^Q:279-485,H:61-132^84.722%ID^E:1.96e-32^.^.	.	Ja1_S2_TRINITY_DN23747_c0_g2::Ja1_S2_TRINITY_DN23747_c0_g2_i3::g.388::m.388	752-1408[+]	HC244_ARATH^HC244_ARATH^Q:1-217,H:178-394^89.401%ID^E:1.56e-147^RecName: Full=Protein HIGH CHLOROPHYLL FLUORESCENCE PHENOTYPE 244, chloroplastic {ECO:0000303|PubMed:23027666};^Eukaryota; Viridiplantae; Streptophyta; Embryophyta; Tracheophyta; Spermatophyta; Magnoliopsida; eudicotyledons; Gunneridae; Pentapetalae; rosids; malvids; Brassicales; Brassicaceae; Camelineae; Arabidopsis	PF05368.13^NmrA^NmrA-like family^2-126^E:5.2e-06	.	.	COG0702^epimerase dehydratase	KEGG:ath:AT4G35250	.	GO:0009507^cellular_component^chloroplast`GO:0009570^cellular_component^chloroplast stroma`GO:0009534^cellular_component^chloroplast thylakoid`GO:0009535^cellular_component^chloroplast thylakoid membrane`GO:0009523^cellular_component^photosystem II`GO:0005886^cellular_component^plasma membrane`GO:0042651^cellular_component^thylakoid membrane`GO:0003743^molecular_function^translation initiation fa…	.	.	.
Ja1_S2_TRINITY_DN23747_c0_g1	Ja1_S2_TRINITY_DN23747_c0_g1_i2	.	.	.	.	.	.	.	.	.	.	.	.	.	.	.
Ja1_S2_TRINITY_DN23747_c0_g1	Ja1_S2_TRINITY_DN23747_c0_g1_i3	sp|O65502|HC244_ARATH^sp|O65502|HC244_ARATH^Q:185-787,H:73-244^40.265%ID^E:1.95e-33^.^.	.	.	.	.	.	.	.	.	.	.	.	.	.	.
Ja1_S2_TRINITY_DN23747_c0_g2	Ja1_S2_TRINITY_DN23747_c0_g2_i4	sp|O65502|HC244_ARATH^sp|O65502|HC244_ARATH^Q:84-401,H:289-394^84.906%ID^E:1.63e-57^.^.	.	.	.	.	.	.	.	.	.	.	.	.	.	.
Ja1_S2_TRINITY_DN23747_c0_g2	Ja1_S2_TRINITY_DN23747_c0_g2_i5	sp|O65502|HC244_ARATH^sp|O65502|HC244_ARATH^Q:1-507,H:251-394^74.556%ID^E:4.02e-81^.^.	.	Ja1_S2_TRINITY_DN23747_c0_g2::Ja1_S2_TRINITY_DN23747_c0_g2_i5::g.390::m.390	67-513[+]	HC244_ARATH^HC244_ARATH^Q:11-147,H:258-394^87.591%ID^E:1.01e-82^RecName: Full=Protein HIGH CHLOROPHYLL FLUORESCENCE PHENOTYPE 244, chloroplastic {ECO:0000303|PubMed:23027666};^Eukaryota; Viridiplantae; Streptophyta; Embryophyta; Tracheophyta; Spermatophyta; Magnoliopsida; eudicotyledons; Gunneridae; Pentapetalae; rosids; malvids; Brassicales; Brassicaceae; Camelineae; Arabidopsis	.	.	.	COG0702^epimerase dehydratase	KEGG:ath:AT4G35250	.	GO:0009507^cellular_component^chloroplast`GO:0009570^cellular_component^chloroplast stroma`GO:0009534^cellular_component^chloroplast thylakoid`GO:0009535^cellular_component^chloroplast thylakoid membrane`GO:0009523^cellular_component^photosystem II`GO:0005886^cellular_component^plasma membrane`GO:0042651^cellular_component^thylakoid membrane`GO:0003743^molecular_function^translation initiation fa…	.	.	.
Ja1_S2_TRINITY_DN23762_c0_g1	Ja1_S2_TRINITY_DN23762_c0_g1_i1	.	.	.	.	.	.	.	.	.	.	.	.	.	.	.
Ja1_S2_TRINITY_DN23762_c1_g1	Ja1_S2_TRINITY_DN23762_c1_g1_i1	.	.	.	.	.	.	.	.	.	.	.	.	.	.	.
Ja1_S2_TRINITY_DN23762_c1_g2	Ja1_S2_TRINITY_DN23762_c1_g2_i1	.	.	.	.	.	.	.	.	.	.	.	.	.	.	.
Ja1_S2_TRINITY_DN23762_c1_g1	Ja1_S2_TRINITY_DN23762_c1_g1_i2	.	.	.	.	.	.	.	.	.	.	.	.	.	.	.
Ja1_S2_TRINITY_DN23762_c1_g4	Ja1_S2_TRINITY_DN23762_c1_g4_i1	.	.	.	.	.	.	.	.	.	.	.	.	.	.	.
Ja1_S2_TRINITY_DN23762_c1_g5	Ja1_S2_TRINITY_DN23762_c1_g5_i1	.	.	.	.	.	.	.	.	.	.	.	.	.	.	.
Ja1_S2_TRINITY_DN23762_c1_g6	Ja1_S2_TRINITY_DN23762_c1_g6_i1	.	.	.	.	.	.	.	.	.	.	.	.	.	.	.
Ja1_S2_TRINITY_DN23762_c1_g4	Ja1_S2_TRINITY_DN23762_c1_g4_i2	sp|A0A1P8B554|THLP1_ARATH^sp|A0A1P8B554|THLP1_ARATH^Q:193-504,H:29-138^46.364%ID^E:1.81e-15^.^.	.	.	.	.	.	.	.	.	.	.	.	.	.	.
Ja1_S2_TRINITY_DN23762_c1_g1	Ja1_S2_TRINITY_DN23762_c1_g1_i3	.	.	.	.	.	.	.	.	.	.	.	.	.	.	.
Ja1_S2_TRINITY_DN23762_c1_g4	Ja1_S2_TRINITY_DN23762_c1_g4_i3	sp|A0A1P8B554|THLP1_ARATH^sp|A0A1P8B554|THLP1_ARATH^Q:202-423,H:32-109^50%ID^E:5.97e-11^.^.	.	.	.	.	.	.	.	.	.	.	.	.	.	.
Ja1_S2_TRINITY_DN23762_c1_g7	Ja1_S2_TRINITY_DN23762_c1_g7_i1	sp|A0A1P8B554|THLP1_ARATH^sp|A0A1P8B554|THLP1_ARATH^Q:437-748,H:29-138^45.455%ID^E:1.65e-15^.^.	.	.	.	.	.	.	.	.	.	.	.	.	.	.
Ja1_S2_TRINITY_DN23762_c1_g2	Ja1_S2_TRINITY_DN23762_c1_g2_i2	.	.	.	.	.	.	.	.	.	.	.	.	.	.	.
Ja1_S2_TRINITY_DN23762_c1_g7	Ja1_S2_TRINITY_DN23762_c1_g7_i2	.	.	.	.	.	.	.	.	.	.	.	.	.	.	.
Ja1_S2_TRINITY_DN23762_c1_g4	Ja1_S2_TRINITY_DN23762_c1_g4_i4	.	.	.	.	.	.	.	.	.	.	.	.	.	.	.
Ja1_S2_TRINITY_DN23762_c1_g7	Ja1_S2_TRINITY_DN23762_c1_g7_i3	.	.	.	.	.	.	.	.	.	.	.	.	.	.	.
Ja1_S2_TRINITY_DN23762_c1_g4	Ja1_S2_TRINITY_DN23762_c1_g4_i5	.	.	.	.	.	.	.	.	.	.	.	.	.	.	.
Ja1_S2_TRINITY_DN23762_c1_g1	Ja1_S2_TRINITY_DN23762_c1_g1_i4	.	.	.	.	.	.	.	.	.	.	.	.	.	.	.
Ja1_S2_TRINITY_DN23762_c1_g7	Ja1_S2_TRINITY_DN23762_c1_g7_i4	.	.	.	.	.	.	.	.	.	.	.	.	.	.	.
Ja1_S2_TRINITY_DN23762_c1_g1	Ja1_S2_TRINITY_DN23762_c1_g1_i5	.	.	.	.	.	.	.	.	.	.	.	.	.	.	.
Ja1_S2_TRINITY_DN23762_c1_g8	Ja1_S2_TRINITY_DN23762_c1_g8_i1	.	.	.	.	.	.	.	.	.	.	.	.	.	.	.
Ja1_S2_TRINITY_DN23762_c1_g4	Ja1_S2_TRINITY_DN23762_c1_g4_i6	.	.	.	.	.	.	.	.	.	.	.	.	.	.	.
Ja1_S2_TRINITY_DN23764_c0_g1	Ja1_S2_TRINITY_DN23764_c0_g1_i1	sp|Q8RWS9|CNGC5_ARATH^sp|Q8RWS9|CNGC5_ARATH^Q:139-747,H:2-205^70.874%ID^E:8.31e-90^.^.	.	Ja1_S2_TRINITY_DN23764_c0_g1::Ja1_S2_TRINITY_DN23764_c0_g1_i1::g.392::m.392	130-777[+]	CNGC5_ARATH^CNGC5_ARATH^Q:4-206,H:2-205^70.874%ID^E:1.14e-92^RecName: Full=Probable cyclic nucleotide-gated ion channel 5;^Eukaryota; Viridiplantae; Streptophyta; Embryophyta; Tracheophyta; Spermatophyta; Magnoliopsida; eudicotyledons; Gunneridae; Pentapetalae; rosids; malvids; Brassicales; Brassicaceae; Camelineae; Arabidopsis	PF00520.31^Ion_trans^Ion transport protein^99-205^E:4.3e-10	.	ExpAA=52.20^PredHel=2^Topology=o103-125i188-210o	ENOG410XPSE^Potassium voltage-gated channel, subfamily H (Eag-related), member	KEGG:ath:AT5G57940`KO:K05391	.	GO:0016021^cellular_component^integral component of membrane`GO:0005886^cellular_component^plasma membrane`GO:0005262^molecular_function^calcium channel activity`GO:0005516^molecular_function^calmodulin binding`GO:0030552^molecular_function^cAMP binding`GO:0030553^molecular_function^cGMP binding`GO:0005223^molecular_function^intracellular cGMP-activated cation channel activity	GO:0005216^molecular_function^ion channel activity`GO:0006811^biological_process^ion transport`GO:0055085^biological_process^transmembrane transport`GO:0016020^cellular_component^membrane	.	.
Ja1_S2_TRINITY_DN23764_c0_g1	Ja1_S2_TRINITY_DN23764_c0_g1_i2	sp|Q8RWS9|CNGC5_ARATH^sp|Q8RWS9|CNGC5_ARATH^Q:139-2295,H:2-717^76.828%ID^E:0^.^.	.	Ja1_S2_TRINITY_DN23764_c0_g1::Ja1_S2_TRINITY_DN23764_c0_g1_i2::g.393::m.393	130-2304[+]	CNGC5_ARATH^CNGC5_ARATH^Q:4-722,H:2-717^76.966%ID^E:0^RecName: Full=Probable cyclic nucleotide-gated ion channel 5;^Eukaryota; Viridiplantae; Streptophyta; Embryophyta; Tracheophyta; Spermatophyta; Magnoliopsida; eudicotyledons; Gunneridae; Pentapetalae; rosids; malvids; Brassicales; Brassicaceae; Camelineae; Arabidopsis	PF00520.31^Ion_trans^Ion transport protein^99-422^E:1.6e-35`PF00027.29^cNMP_binding^Cyclic nucleotide-binding domain^519-607^E:2.8e-08	.	ExpAA=113.22^PredHel=6^Topology=o103-125i137-159o191-213i226-245o265-287i393-415o	ENOG410XPSE^Potassium voltage-gated channel, subfamily H (Eag-related), member	KEGG:ath:AT5G57940`KO:K05391	.	GO:0016021^cellular_component^integral component of membrane`GO:0005886^cellular_component^plasma membrane`GO:0005262^molecular_function^calcium channel activity`GO:0005516^molecular_function^calmodulin binding`GO:0030552^molecular_function^cAMP binding`GO:0030553^molecular_function^cGMP binding`GO:0005223^molecular_function^intracellular cGMP-activated cation channel activity	GO:0005216^molecular_function^ion channel activity`GO:0006811^biological_process^ion transport`GO:0055085^biological_process^transmembrane transport`GO:0016020^cellular_component^membrane	.	.
Ja1_S2_TRINITY_DN23764_c0_g1	Ja1_S2_TRINITY_DN23764_c0_g1_i3	sp|Q8RWS9|CNGC5_ARATH^sp|Q8RWS9|CNGC5_ARATH^Q:85-1863,H:129-717^79.866%ID^E:0^.^.	.	Ja1_S2_TRINITY_DN23764_c0_g1::Ja1_S2_TRINITY_DN23764_c0_g1_i3::g.394::m.394	163-1872[+]	CNGC5_ARATH^CNGC5_ARATH^Q:1-567,H:155-717^80.175%ID^E:0^RecName: Full=Probable cyclic nucleotide-gated ion channel 5;^Eukaryota; Viridiplantae; Streptophyta; Embryophyta; Tracheophyta; Spermatophyta; Magnoliopsida; eudicotyledons; Gunneridae; Pentapetalae; rosids; malvids; Brassicales; Brassicaceae; Camelineae; Arabidopsis	PF00520.31^Ion_trans^Ion transport protein^1-267^E:1.1e-28`PF00027.29^cNMP_binding^Cyclic nucleotide-binding domain^364-452^E:2e-08	.	ExpAA=69.87^PredHel=3^Topology=i36-58o109-131i238-260o	ENOG410XPSE^Potassium voltage-gated channel, subfamily H (Eag-related), member	KEGG:ath:AT5G57940`KO:K05391	.	GO:0016021^cellular_component^integral component of membrane`GO:0005886^cellular_component^plasma membrane`GO:0005262^molecular_function^calcium channel activity`GO:0005516^molecular_function^calmodulin binding`GO:0030552^molecular_function^cAMP binding`GO:0030553^molecular_function^cGMP binding`GO:0005223^molecular_function^intracellular cGMP-activated cation channel activity	GO:0005216^molecular_function^ion channel activity`GO:0006811^biological_process^ion transport`GO:0055085^biological_process^transmembrane transport`GO:0016020^cellular_component^membrane	.	.
Ja1_S2_TRINITY_DN23769_c0_g1	Ja1_S2_TRINITY_DN23769_c0_g1_i1	sp|Q8RY79|TYDC1_ARATH^sp|Q8RY79|TYDC1_ARATH^Q:70-1536,H:1-488^73.211%ID^E:0^.^.	.	Ja1_S2_TRINITY_DN23769_c0_g1::Ja1_S2_TRINITY_DN23769_c0_g1_i1::g.395::m.395	70-1548[+]	TYDC1_ARATH^TYDC1_ARATH^Q:1-489,H:1-488^73.211%ID^E:0^RecName: Full=Tyrosine decarboxylase 1;^Eukaryota; Viridiplantae; Streptophyta; Embryophyta; Tracheophyta; Spermatophyta; Magnoliopsida; eudicotyledons; Gunneridae; Pentapetalae; rosids; malvids; Brassicales; Brassicaceae; Camelineae; Arabidopsis	PF00282.19^Pyridoxal_deC^Pyridoxal-dependent decarboxylase conserved domain^47-420^E:4.3e-124	.	.	COG0076^decarboxylase	KEGG:ath:AT2G20340`KO:K01593	.	GO:1990055^molecular_function^phenylacetaldehyde synthase activity`GO:0030170^molecular_function^pyridoxal phosphate binding`GO:0004837^molecular_function^tyrosine decarboxylase activity`GO:0006559^biological_process^L-phenylalanine catabolic process`GO:0009611^biological_process^response to wounding	GO:0016831^molecular_function^carboxy-lyase activity`GO:0030170^molecular_function^pyridoxal phosphate binding`GO:0019752^biological_process^carboxylic acid metabolic process	.	.
Ja1_S2_TRINITY_DN23769_c0_g1	Ja1_S2_TRINITY_DN23769_c0_g1_i2	sp|Q8RY79|TYDC1_ARATH^sp|Q8RY79|TYDC1_ARATH^Q:104-1567,H:2-488^73.156%ID^E:0^.^.	.	Ja1_S2_TRINITY_DN23769_c0_g1::Ja1_S2_TRINITY_DN23769_c0_g1_i2::g.396::m.396	137-1579[+]	TYDC1_ARATH^TYDC1_ARATH^Q:1-477,H:12-488^73.795%ID^E:0^RecName: Full=Tyrosine decarboxylase 1;^Eukaryota; Viridiplantae; Streptophyta; Embryophyta; Tracheophyta; Spermatophyta; Magnoliopsida; eudicotyledons; Gunneridae; Pentapetalae; rosids; malvids; Brassicales; Brassicaceae; Camelineae; Arabidopsis	PF00282.19^Pyridoxal_deC^Pyridoxal-dependent decarboxylase conserved domain^35-408^E:4e-124	.	.	COG0076^decarboxylase	KEGG:ath:AT2G20340`KO:K01593	.	GO:1990055^molecular_function^phenylacetaldehyde synthase activity`GO:0030170^molecular_function^pyridoxal phosphate binding`GO:0004837^molecular_function^tyrosine decarboxylase activity`GO:0006559^biological_process^L-phenylalanine catabolic process`GO:0009611^biological_process^response to wounding	GO:0016831^molecular_function^carboxy-lyase activity`GO:0030170^molecular_function^pyridoxal phosphate binding`GO:0019752^biological_process^carboxylic acid metabolic process	.	.
Ja1_S2_TRINITY_DN23769_c0_g1	Ja1_S2_TRINITY_DN23769_c0_g1_i3	sp|Q8RY79|TYDC1_ARATH^sp|Q8RY79|TYDC1_ARATH^Q:104-1567,H:2-488^73.156%ID^E:0^.^.	.	Ja1_S2_TRINITY_DN23769_c0_g1::Ja1_S2_TRINITY_DN23769_c0_g1_i3::g.397::m.397	137-1579[+]	TYDC1_ARATH^TYDC1_ARATH^Q:1-477,H:12-488^73.795%ID^E:0^RecName: Full=Tyrosine decarboxylase 1;^Eukaryota; Viridiplantae; Streptophyta; Embryophyta; Tracheophyta; Spermatophyta; Magnoliopsida; eudicotyledons; Gunneridae; Pentapetalae; rosids; malvids; Brassicales; Brassicaceae; Camelineae; Arabidopsis	PF00282.19^Pyridoxal_deC^Pyridoxal-dependent decarboxylase conserved domain^35-408^E:4e-124	.	.	COG0076^decarboxylase	KEGG:ath:AT2G20340`KO:K01593	.	GO:1990055^molecular_function^phenylacetaldehyde synthase activity`GO:0030170^molecular_function^pyridoxal phosphate binding`GO:0004837^molecular_function^tyrosine decarboxylase activity`GO:0006559^biological_process^L-phenylalanine catabolic process`GO:0009611^biological_process^response to wounding	GO:0016831^molecular_function^carboxy-lyase activity`GO:0030170^molecular_function^pyridoxal phosphate binding`GO:0019752^biological_process^carboxylic acid metabolic process	.	.
Ja1_S2_TRINITY_DN23769_c0_g1	Ja1_S2_TRINITY_DN23769_c0_g1_i4	sp|Q8RY79|TYDC1_ARATH^sp|Q8RY79|TYDC1_ARATH^Q:70-1536,H:1-488^73.211%ID^E:0^.^.	.	Ja1_S2_TRINITY_DN23769_c0_g1::Ja1_S2_TRINITY_DN23769_c0_g1_i4::g.398::m.398	70-1548[+]	TYDC1_ARATH^TYDC1_ARATH^Q:1-489,H:1-488^73.211%ID^E:0^RecName: Full=Tyrosine decarboxylase 1;^Eukaryota; Viridiplantae; Streptophyta; Embryophyta; Tracheophyta; Spermatophyta; Magnoliopsida; eudicotyledons; Gunneridae; Pentapetalae; rosids; malvids; Brassicales; Brassicaceae; Camelineae; Arabidopsis	PF00282.19^Pyridoxal_deC^Pyridoxal-dependent decarboxylase conserved domain^47-420^E:4.3e-124	.	.	COG0076^decarboxylase	KEGG:ath:AT2G20340`KO:K01593	.	GO:1990055^molecular_function^phenylacetaldehyde synthase activity`GO:0030170^molecular_function^pyridoxal phosphate binding`GO:0004837^molecular_function^tyrosine decarboxylase activity`GO:0006559^biological_process^L-phenylalanine catabolic process`GO:0009611^biological_process^response to wounding	GO:0016831^molecular_function^carboxy-lyase activity`GO:0030170^molecular_function^pyridoxal phosphate binding`GO:0019752^biological_process^carboxylic acid metabolic process	.	.
Ja1_S2_TRINITY_DN23750_c0_g1	Ja1_S2_TRINITY_DN23750_c0_g1_i1	sp|P53665|ACPM1_ARATH^sp|P53665|ACPM1_ARATH^Q:87-272,H:2-65^57.812%ID^E:4.15e-15^.^.	.	.	.	.	.	.	.	.	.	.	.	.	.	.
Ja1_S2_TRINITY_DN23750_c0_g1	Ja1_S2_TRINITY_DN23750_c0_g1_i2	sp|P53665|ACPM1_ARATH^sp|P53665|ACPM1_ARATH^Q:87-443,H:2-122^73.554%ID^E:5.75e-57^.^.	.	Ja1_S2_TRINITY_DN23750_c0_g1::Ja1_S2_TRINITY_DN23750_c0_g1_i2::g.399::m.399	78-446[+]	ACPM1_ARATH^ACPM1_ARATH^Q:4-122,H:2-122^73.554%ID^E:6.65e-59^RecName: Full=Acyl carrier protein 1, mitochondrial;^Eukaryota; Viridiplantae; Streptophyta; Embryophyta; Tracheophyta; Spermatophyta; Magnoliopsida; eudicotyledons; Gunneridae; Pentapetalae; rosids; malvids; Brassicales; Brassicaceae; Camelineae; Arabidopsis	PF00550.25^PP-binding^Phosphopantetheine attachment site^48-103^E:1.5e-10	.	.	COG0236^Carrier of the growing fatty acid chain in fatty acid biosynthesis (By similarity)	KEGG:ath:AT2G44620`KO:K03955	.	GO:0005829^cellular_component^cytosol`GO:0005759^cellular_component^mitochondrial matrix`GO:0005739^cellular_component^mitochondrion`GO:0070469^cellular_component^respirasome`GO:0000035^molecular_function^acyl binding`GO:0000036^molecular_function^acyl carrier activity`GO:0006633^biological_process^fatty acid biosynthetic process`GO:0055114^biological_process^oxidation-reduction process	.	.	.
Ja1_S2_TRINITY_DN23750_c0_g2	Ja1_S2_TRINITY_DN23750_c0_g2_i1	sp|Q9ZSK5|ZOG_PHALU^sp|Q9ZSK5|ZOG_PHALU^Q:114-1403,H:28-459^51.487%ID^E:7.81e-143^.^.	.	Ja1_S2_TRINITY_DN23750_c0_g2::Ja1_S2_TRINITY_DN23750_c0_g2_i1::g.400::m.400	3-1412[+]	ZOG_PHALU^ZOG_PHALU^Q:16-467,H:1-459^51.293%ID^E:7.95e-158^RecName: Full=Zeatin O-glucosyltransferase;^Eukaryota; Viridiplantae; Streptophyta; Embryophyta; Tracheophyta; Spermatophyta; Magnoliopsida; eudicotyledons; Gunneridae; Pentapetalae; rosids; fabids; Fabales; Fabaceae; Papilionoideae; 50 kb inversion clade; NPAAA clade; indigoferoid/millettioid clade; Phaseoleae; Phaseolus	PF00201.18^UDPGT^UDP-glucoronosyl and UDP-glucosyl transferase^275-418^E:1.2e-17	.	.	.	KEGG:ag:AAD04166`KO:K13492	.	GO:0050403^molecular_function^trans-zeatin O-beta-D-glucosyltransferase activity`GO:0050404^molecular_function^zeatin O-beta-D-xylosyltransferase activity`GO:0009690^biological_process^cytokinin metabolic process`GO:0048439^biological_process^flower morphogenesis`GO:0009965^biological_process^leaf morphogenesis`GO:0045926^biological_process^negative regulation of growth`GO:0006486^biological_proc…	GO:0016758^molecular_function^transferase activity, transferring hexosyl groups	.	.
Ja1_S2_TRINITY_DN23750_c0_g2	Ja1_S2_TRINITY_DN23750_c0_g2_i2	sp|Q9ZSK5|ZOG_PHALU^sp|Q9ZSK5|ZOG_PHALU^Q:114-1403,H:28-459^51.487%ID^E:4.61e-142^.^.	.	Ja1_S2_TRINITY_DN23750_c0_g2::Ja1_S2_TRINITY_DN23750_c0_g2_i2::g.401::m.401	3-1406[+]	ZOG_PHALU^ZOG_PHALU^Q:16-467,H:1-459^51.293%ID^E:5.39e-158^RecName: Full=Zeatin O-glucosyltransferase;^Eukaryota; Viridiplantae; Streptophyta; Embryophyta; Tracheophyta; Spermatophyta; Magnoliopsida; eudicotyledons; Gunneridae; Pentapetalae; rosids; fabids; Fabales; Fabaceae; Papilionoideae; 50 kb inversion clade; NPAAA clade; indigoferoid/millettioid clade; Phaseoleae; Phaseolus	PF00201.18^UDPGT^UDP-glucoronosyl and UDP-glucosyl transferase^275-418^E:1.2e-17	.	.	.	KEGG:ag:AAD04166`KO:K13492	.	GO:0050403^molecular_function^trans-zeatin O-beta-D-glucosyltransferase activity`GO:0050404^molecular_function^zeatin O-beta-D-xylosyltransferase activity`GO:0009690^biological_process^cytokinin metabolic process`GO:0048439^biological_process^flower morphogenesis`GO:0009965^biological_process^leaf morphogenesis`GO:0045926^biological_process^negative regulation of growth`GO:0006486^biological_proc…	GO:0016758^molecular_function^transferase activity, transferring hexosyl groups	.	.
Ja1_S2_TRINITY_DN23788_c0_g1	Ja1_S2_TRINITY_DN23788_c0_g1_i1	sp|Q9DC48|PRP17_MOUSE^sp|Q9DC48|PRP17_MOUSE^Q:129-1787,H:40-578^49.212%ID^E:1.71e-179^.^.	.	Ja1_S2_TRINITY_DN23788_c0_g1::Ja1_S2_TRINITY_DN23788_c0_g1_i1::g.402::m.402	3-1862[+]	PRP17_MOUSE^PRP17_MOUSE^Q:33-595,H:30-578^49.398%ID^E:0^RecName: Full=Pre-mRNA-processing factor 17;^Eukaryota; Metazoa; Chordata; Craniata; Vertebrata; Euteleostomi; Mammalia; Eutheria; Euarchontoglires; Glires; Rodentia; Myomorpha; Muroidea; Muridae; Murinae; Mus; Mus	PF00400.32^WD40^WD domain, G-beta repeat^296-334^E:2.1e-06`PF00400.32^WD40^WD domain, G-beta repeat^339-377^E:3.4e-06`PF00400.32^WD40^WD domain, G-beta repeat^425-462^E:0.00092`PF00400.32^WD40^WD domain, G-beta repeat^518-553^E:0.035	.	.	ENOG410XP87^cell division cycle 40 homolog (S. cerevisiae)	KEGG:mmu:71713`KO:K12816	.	GO:0071013^cellular_component^catalytic step 2 spliceosome`GO:0016607^cellular_component^nuclear speck`GO:0005654^cellular_component^nucleoplasm`GO:0071007^cellular_component^U2-type catalytic step 2 spliceosome`GO:0000398^biological_process^mRNA splicing, via spliceosome	GO:0005515^molecular_function^protein binding	.	.
Ja1_S2_TRINITY_DN23788_c0_g1	Ja1_S2_TRINITY_DN23788_c0_g1_i2	sp|Q9DC48|PRP17_MOUSE^sp|Q9DC48|PRP17_MOUSE^Q:129-1790,H:40-579^49.65%ID^E:1.68e-180^.^.	.	Ja1_S2_TRINITY_DN23788_c0_g1::Ja1_S2_TRINITY_DN23788_c0_g1_i2::g.403::m.403	3-1793[+]	PRP17_MOUSE^PRP17_MOUSE^Q:33-596,H:30-579^49.485%ID^E:0^RecName: Full=Pre-mRNA-processing factor 17;^Eukaryota; Metazoa; Chordata; Craniata; Vertebrata; Euteleostomi; Mammalia; Eutheria; Euarchontoglires; Glires; Rodentia; Myomorpha; Muroidea; Muridae; Murinae; Mus; Mus	PF00400.32^WD40^WD domain, G-beta repeat^296-334^E:2e-06`PF00400.32^WD40^WD domain, G-beta repeat^339-377^E:3.2e-06`PF00400.32^WD40^WD domain, G-beta repeat^425-462^E:0.00088`PF00400.32^WD40^WD domain, G-beta repeat^518-553^E:0.033`PF00400.32^WD40^WD domain, G-beta repeat^559-596^E:0.058	.	.	ENOG410XP87^cell division cycle 40 homolog (S. cerevisiae)	KEGG:mmu:71713`KO:K12816	.	GO:0071013^cellular_component^catalytic step 2 spliceosome`GO:0016607^cellular_component^nuclear speck`GO:0005654^cellular_component^nucleoplasm`GO:0071007^cellular_component^U2-type catalytic step 2 spliceosome`GO:0000398^biological_process^mRNA splicing, via spliceosome	GO:0005515^molecular_function^protein binding	.	.
Ja1_S2_TRINITY_DN23788_c0_g1	Ja1_S2_TRINITY_DN23788_c0_g1_i3	sp|Q9DC48|PRP17_MOUSE^sp|Q9DC48|PRP17_MOUSE^Q:134-1792,H:40-578^49.562%ID^E:7.66e-180^.^.	.	Ja1_S2_TRINITY_DN23788_c0_g1::Ja1_S2_TRINITY_DN23788_c0_g1_i3::g.404::m.404	2-1867[+]	PRP17_MOUSE^PRP17_MOUSE^Q:42-597,H:37-578^49.826%ID^E:0^RecName: Full=Pre-mRNA-processing factor 17;^Eukaryota; Metazoa; Chordata; Craniata; Vertebrata; Euteleostomi; Mammalia; Eutheria; Euarchontoglires; Glires; Rodentia; Myomorpha; Muroidea; Muridae; Murinae; Mus; Mus	PF00400.32^WD40^WD domain, G-beta repeat^298-336^E:2.1e-06`PF00400.32^WD40^WD domain, G-beta repeat^341-379^E:3.4e-06`PF00400.32^WD40^WD domain, G-beta repeat^427-464^E:0.00092`PF00400.32^WD40^WD domain, G-beta repeat^520-555^E:0.035	.	.	ENOG410XP87^cell division cycle 40 homolog (S. cerevisiae)	KEGG:mmu:71713`KO:K12816	.	GO:0071013^cellular_component^catalytic step 2 spliceosome`GO:0016607^cellular_component^nuclear speck`GO:0005654^cellular_component^nucleoplasm`GO:0071007^cellular_component^U2-type catalytic step 2 spliceosome`GO:0000398^biological_process^mRNA splicing, via spliceosome	GO:0005515^molecular_function^protein binding	.	.
Ja1_S2_TRINITY_DN23788_c0_g1	Ja1_S2_TRINITY_DN23788_c0_g1_i4	sp|Q9DC48|PRP17_MOUSE^sp|Q9DC48|PRP17_MOUSE^Q:134-1795,H:40-579^49.65%ID^E:0^.^.	.	Ja1_S2_TRINITY_DN23788_c0_g1::Ja1_S2_TRINITY_DN23788_c0_g1_i4::g.405::m.405	2-1798[+]	PRP17_MOUSE^PRP17_MOUSE^Q:42-598,H:37-579^49.913%ID^E:0^RecName: Full=Pre-mRNA-processing factor 17;^Eukaryota; Metazoa; Chordata; Craniata; Vertebrata; Euteleostomi; Mammalia; Eutheria; Euarchontoglires; Glires; Rodentia; Myomorpha; Muroidea; Muridae; Murinae; Mus; Mus	PF00400.32^WD40^WD domain, G-beta repeat^298-336^E:2e-06`PF00400.32^WD40^WD domain, G-beta repeat^341-379^E:3.2e-06`PF00400.32^WD40^WD domain, G-beta repeat^427-464^E:0.00088`PF00400.32^WD40^WD domain, G-beta repeat^520-555^E:0.034`PF00400.32^WD40^WD domain, G-beta repeat^561-598^E:0.058	.	.	ENOG410XP87^cell division cycle 40 homolog (S. cerevisiae)	KEGG:mmu:71713`KO:K12816	.	GO:0071013^cellular_component^catalytic step 2 spliceosome`GO:0016607^cellular_component^nuclear speck`GO:0005654^cellular_component^nucleoplasm`GO:0071007^cellular_component^U2-type catalytic step 2 spliceosome`GO:0000398^biological_process^mRNA splicing, via spliceosome	GO:0005515^molecular_function^protein binding	.	.
Ja1_S2_TRINITY_DN23703_c0_g1	Ja1_S2_TRINITY_DN23703_c0_g1_i1	sp|P74038|RSMI_SYNY3^sp|P74038|RSMI_SYNY3^Q:132-371,H:194-273^37.5%ID^E:1.53e-08^.^.	.	.	.	.	.	.	.	.	.	.	.	.	.	.
Ja1_S2_TRINITY_DN23703_c0_g1	Ja1_S2_TRINITY_DN23703_c0_g1_i2	sp|P74038|RSMI_SYNY3^sp|P74038|RSMI_SYNY3^Q:39-833,H:4-273^42.491%ID^E:6.48e-59^.^.	.	Ja1_S2_TRINITY_DN23703_c0_g1::Ja1_S2_TRINITY_DN23703_c0_g1_i2::g.406::m.406	564-878[+]	RSMI_SYNY3^RSMI_SYNY3^Q:1-90,H:184-273^41.111%ID^E:2.54e-15^RecName: Full=Ribosomal RNA small subunit methyltransferase I {ECO:0000255|HAMAP-Rule:MF_01877};^Bacteria; Cyanobacteria; Synechococcales; Merismopediaceae; Synechocystis; unclassified Synechocystis	.	.	.	.	KEGG:syn:sll0818`KO:K07056	.	GO:0005737^cellular_component^cytoplasm`GO:0070677^molecular_function^rRNA (cytosine-2'-O-)-methyltransferase activity`GO:0000453^biological_process^enzyme-directed rRNA 2'-O-methylation	.	.	.
Ja1_S2_TRINITY_DN23703_c0_g1	Ja1_S2_TRINITY_DN23703_c0_g1_i3	.	.	.	.	.	.	.	.	.	.	.	.	.	.	.
Ja1_S2_TRINITY_DN23703_c0_g1	Ja1_S2_TRINITY_DN23703_c0_g1_i4	sp|P67087|RSMI_ECOLI^sp|P67087|RSMI_ECOLI^Q:39-599,H:14-205^41.089%ID^E:7.34e-41^.^.	.	.	.	.	.	.	.	.	.	.	.	.	.	.
Ja1_S2_TRINITY_DN23703_c0_g1	Ja1_S2_TRINITY_DN23703_c0_g1_i5	sp|P74038|RSMI_SYNY3^sp|P74038|RSMI_SYNY3^Q:39-833,H:4-273^42.491%ID^E:1.08e-59^.^.	.	Ja1_S2_TRINITY_DN23703_c0_g1::Ja1_S2_TRINITY_DN23703_c0_g1_i5::g.407::m.407	564-872[+]	RSMI_SYNY3^RSMI_SYNY3^Q:1-90,H:184-273^41.111%ID^E:2.05e-15^RecName: Full=Ribosomal RNA small subunit methyltransferase I {ECO:0000255|HAMAP-Rule:MF_01877};^Bacteria; Cyanobacteria; Synechococcales; Merismopediaceae; Synechocystis; unclassified Synechocystis	.	.	.	.	KEGG:syn:sll0818`KO:K07056	.	GO:0005737^cellular_component^cytoplasm`GO:0070677^molecular_function^rRNA (cytosine-2'-O-)-methyltransferase activity`GO:0000453^biological_process^enzyme-directed rRNA 2'-O-methylation	.	.	.
Ja1_S2_TRINITY_DN23703_c0_g1	Ja1_S2_TRINITY_DN23703_c0_g1_i6	.	.	.	.	.	.	.	.	.	.	.	.	.	.	.
Ja1_S2_TRINITY_DN23703_c0_g1	Ja1_S2_TRINITY_DN23703_c0_g1_i7	sp|P74038|RSMI_SYNY3^sp|P74038|RSMI_SYNY3^Q:4-276,H:183-273^41.758%ID^E:2.96e-16^.^.	.	Ja1_S2_TRINITY_DN23703_c0_g1::Ja1_S2_TRINITY_DN23703_c0_g1_i7::g.408::m.408	1-315[+]	RSMI_SYNY3^RSMI_SYNY3^Q:2-92,H:183-273^41.758%ID^E:7.84e-17^RecName: Full=Ribosomal RNA small subunit methyltransferase I {ECO:0000255|HAMAP-Rule:MF_01877};^Bacteria; Cyanobacteria; Synechococcales; Merismopediaceae; Synechocystis; unclassified Synechocystis	.	.	.	.	KEGG:syn:sll0818`KO:K07056	.	GO:0005737^cellular_component^cytoplasm`GO:0070677^molecular_function^rRNA (cytosine-2'-O-)-methyltransferase activity`GO:0000453^biological_process^enzyme-directed rRNA 2'-O-methylation	.	.	.
Ja1_S2_TRINITY_DN23703_c0_g1	Ja1_S2_TRINITY_DN23703_c0_g1_i8	sp|P74038|RSMI_SYNY3^sp|P74038|RSMI_SYNY3^Q:132-371,H:194-273^37.5%ID^E:5.62e-09^.^.	.	.	.	.	.	.	.	.	.	.	.	.	.	.
Ja1_S2_TRINITY_DN23703_c0_g1	Ja1_S2_TRINITY_DN23703_c0_g1_i9	sp|P74038|RSMI_SYNY3^sp|P74038|RSMI_SYNY3^Q:39-833,H:4-273^42.491%ID^E:1.38e-59^.^.	.	Ja1_S2_TRINITY_DN23703_c0_g1::Ja1_S2_TRINITY_DN23703_c0_g1_i9::g.409::m.409	564-872[+]	RSMI_SYNY3^RSMI_SYNY3^Q:1-90,H:184-273^41.111%ID^E:2.05e-15^RecName: Full=Ribosomal RNA small subunit methyltransferase I {ECO:0000255|HAMAP-Rule:MF_01877};^Bacteria; Cyanobacteria; Synechococcales; Merismopediaceae; Synechocystis; unclassified Synechocystis	.	.	.	.	KEGG:syn:sll0818`KO:K07056	.	GO:0005737^cellular_component^cytoplasm`GO:0070677^molecular_function^rRNA (cytosine-2'-O-)-methyltransferase activity`GO:0000453^biological_process^enzyme-directed rRNA 2'-O-methylation	.	.	.
Ja1_S2_TRINITY_DN23703_c0_g1	Ja1_S2_TRINITY_DN23703_c0_g1_i10	sp|P74038|RSMI_SYNY3^sp|P74038|RSMI_SYNY3^Q:4-210,H:183-251^46.377%ID^E:8.34e-12^.^.	.	.	.	.	.	.	.	.	.	.	.	.	.	.
Ja1_S2_TRINITY_DN23771_c0_g1	Ja1_S2_TRINITY_DN23771_c0_g1_i1	sp|Q8LF99|XTH6_ARATH^sp|Q8LF99|XTH6_ARATH^Q:79-921,H:9-290^74.823%ID^E:1.42e-165^.^.	.	Ja1_S2_TRINITY_DN23771_c0_g1::Ja1_S2_TRINITY_DN23771_c0_g1_i1::g.410::m.410	1-936[+]	XTH6_ARATH^XTH6_ARATH^Q:27-307,H:9-290^74.823%ID^E:9.64e-169^RecName: Full=Probable xyloglucan endotransglucosylase/hydrolase protein 6;^Eukaryota; Viridiplantae; Streptophyta; Embryophyta; Tracheophyta; Spermatophyta; Magnoliopsida; eudicotyledons; Gunneridae; Pentapetalae; rosids; malvids; Brassicales; Brassicaceae; Camelineae; Arabidopsis	PF00722.21^Glyco_hydro_16^Glycosyl hydrolases family 16^54-233^E:7.3e-58`PF06955.12^XET_C^Xyloglucan endo-transglycosylase (XET) C-terminus^260-307^E:5.5e-17	.	ExpAA=21.96^PredHel=1^Topology=i21-43o	COG2273^hydrolase family 16	KEGG:ath:AT5G65730`KO:K08235	.	GO:0048046^cellular_component^apoplast`GO:0005618^cellular_component^cell wall`GO:0004553^molecular_function^hydrolase activity, hydrolyzing O-glycosyl compounds`GO:0016762^molecular_function^xyloglucan:xyloglucosyl transferase activity`GO:0042546^biological_process^cell wall biogenesis`GO:0071555^biological_process^cell wall organization`GO:0009414^biological_process^response to water deprivatio…	GO:0004553^molecular_function^hydrolase activity, hydrolyzing O-glycosyl compounds`GO:0005975^biological_process^carbohydrate metabolic process`GO:0016762^molecular_function^xyloglucan:xyloglucosyl transferase activity`GO:0006073^biological_process^cellular glucan metabolic process`GO:0005618^cellular_component^cell wall`GO:0048046^cellular_component^apoplast	.	.
Ja1_S2_TRINITY_DN23771_c0_g1	Ja1_S2_TRINITY_DN23771_c0_g1_i2	sp|Q8LER3|XTH7_ARATH^sp|Q8LER3|XTH7_ARATH^Q:84-302,H:165-237^79.452%ID^E:8.77e-40^.^.	.	.	.	.	.	.	.	.	.	.	.	.	.	.
Ja1_S2_TRINITY_DN23707_c0_g1	Ja1_S2_TRINITY_DN23707_c0_g1_i1	sp|Q9LJE5|ECT2_ARATH^sp|Q9LJE5|ECT2_ARATH^Q:593-1570,H:279-654^44.094%ID^E:1.06e-79^.^.	.	Ja1_S2_TRINITY_DN23707_c0_g1::Ja1_S2_TRINITY_DN23707_c0_g1_i1::g.412::m.412	2-1618[+]	ECT2_ARATH^ECT2_ARATH^Q:198-523,H:279-654^44.094%ID^E:1.41e-80^RecName: Full=YTH domain-containing protein ECT2 {ECO:0000305};^Eukaryota; Viridiplantae; Streptophyta; Embryophyta; Tracheophyta; Spermatophyta; Magnoliopsida; eudicotyledons; Gunneridae; Pentapetalae; rosids; malvids; Brassicales; Brassicaceae; Camelineae; Arabidopsis	PF04146.15^YTH^YT521-B-like domain^324-458^E:1.8e-37	.	.	ENOG410YABQ^YTH domain family	KEGG:ath:AT3G13460	.	GO:0005737^cellular_component^cytoplasm`GO:0005829^cellular_component^cytosol`GO:0005634^cellular_component^nucleus`GO:0003729^molecular_function^mRNA binding	GO:0003723^molecular_function^RNA binding	.	.
Ja1_S2_TRINITY_DN23707_c0_g1	Ja1_S2_TRINITY_DN23707_c0_g1_i2	sp|Q9LJE5|ECT2_ARATH^sp|Q9LJE5|ECT2_ARATH^Q:590-1513,H:279-623^46.61%ID^E:1.1e-79^.^.	.	Ja1_S2_TRINITY_DN23707_c0_g1::Ja1_S2_TRINITY_DN23707_c0_g1_i2::g.413::m.413	53-1606[+]	ECT2_ARATH^ECT2_ARATH^Q:180-487,H:279-623^46.61%ID^E:3.78e-80^RecName: Full=YTH domain-containing protein ECT2 {ECO:0000305};^Eukaryota; Viridiplantae; Streptophyta; Embryophyta; Tracheophyta; Spermatophyta; Magnoliopsida; eudicotyledons; Gunneridae; Pentapetalae; rosids; malvids; Brassicales; Brassicaceae; Camelineae; Arabidopsis	PF04146.15^YTH^YT521-B-like domain^306-440^E:6.5e-38	.	.	ENOG410YABQ^YTH domain family	KEGG:ath:AT3G13460	.	GO:0005737^cellular_component^cytoplasm`GO:0005829^cellular_component^cytosol`GO:0005634^cellular_component^nucleus`GO:0003729^molecular_function^mRNA binding	GO:0003723^molecular_function^RNA binding	.	.
Ja1_S2_TRINITY_DN23707_c0_g1	Ja1_S2_TRINITY_DN23707_c0_g1_i3	.	.	.	.	.	.	.	.	.	.	.	.	.	.	.
Ja1_S2_TRINITY_DN23707_c0_g1	Ja1_S2_TRINITY_DN23707_c0_g1_i4	sp|Q9LJE5|ECT2_ARATH^sp|Q9LJE5|ECT2_ARATH^Q:574-1551,H:279-654^44.094%ID^E:9.11e-80^.^.	.	Ja1_S2_TRINITY_DN23707_c0_g1::Ja1_S2_TRINITY_DN23707_c0_g1_i4::g.414::m.414	106-1599[+]	ECT2_ARATH^ECT2_ARATH^Q:157-482,H:279-654^44.094%ID^E:4.73e-81^RecName: Full=YTH domain-containing protein ECT2 {ECO:0000305};^Eukaryota; Viridiplantae; Streptophyta; Embryophyta; Tracheophyta; Spermatophyta; Magnoliopsida; eudicotyledons; Gunneridae; Pentapetalae; rosids; malvids; Brassicales; Brassicaceae; Camelineae; Arabidopsis	PF04146.15^YTH^YT521-B-like domain^283-417^E:1.6e-37	.	.	ENOG410YABQ^YTH domain family	KEGG:ath:AT3G13460	.	GO:0005737^cellular_component^cytoplasm`GO:0005829^cellular_component^cytosol`GO:0005634^cellular_component^nucleus`GO:0003729^molecular_function^mRNA binding	GO:0003723^molecular_function^RNA binding	.	.
Ja1_S2_TRINITY_DN23707_c0_g1	Ja1_S2_TRINITY_DN23707_c0_g1_i5	sp|Q9LJE5|ECT2_ARATH^sp|Q9LJE5|ECT2_ARATH^Q:616-1539,H:279-623^46.61%ID^E:1.14e-79^.^.	.	Ja1_S2_TRINITY_DN23707_c0_g1::Ja1_S2_TRINITY_DN23707_c0_g1_i5::g.415::m.415	196-1632[+]	ECT2_ARATH^ECT2_ARATH^Q:141-448,H:279-623^46.61%ID^E:1.28e-80^RecName: Full=YTH domain-containing protein ECT2 {ECO:0000305};^Eukaryota; Viridiplantae; Streptophyta; Embryophyta; Tracheophyta; Spermatophyta; Magnoliopsida; eudicotyledons; Gunneridae; Pentapetalae; rosids; malvids; Brassicales; Brassicaceae; Camelineae; Arabidopsis	PF04146.15^YTH^YT521-B-like domain^267-401^E:5.6e-38	.	.	ENOG410YABQ^YTH domain family	KEGG:ath:AT3G13460	.	GO:0005737^cellular_component^cytoplasm`GO:0005829^cellular_component^cytosol`GO:0005634^cellular_component^nucleus`GO:0003729^molecular_function^mRNA binding	GO:0003723^molecular_function^RNA binding	.	.
Ja1_S2_TRINITY_DN23707_c0_g1	Ja1_S2_TRINITY_DN23707_c0_g1_i6	sp|Q9LJE5|ECT2_ARATH^sp|Q9LJE5|ECT2_ARATH^Q:577-1500,H:279-623^46.61%ID^E:1.02e-79^.^.	.	Ja1_S2_TRINITY_DN23707_c0_g1::Ja1_S2_TRINITY_DN23707_c0_g1_i6::g.416::m.416	85-1593[+]	ECT2_ARATH^ECT2_ARATH^Q:165-472,H:279-623^46.61%ID^E:1.7e-80^RecName: Full=YTH domain-containing protein ECT2 {ECO:0000305};^Eukaryota; Viridiplantae; Streptophyta; Embryophyta; Tracheophyta; Spermatophyta; Magnoliopsida; eudicotyledons; Gunneridae; Pentapetalae; rosids; malvids; Brassicales; Brassicaceae; Camelineae; Arabidopsis	PF04146.15^YTH^YT521-B-like domain^291-425^E:6.2e-38	.	.	ENOG410YABQ^YTH domain family	KEGG:ath:AT3G13460	.	GO:0005737^cellular_component^cytoplasm`GO:0005829^cellular_component^cytosol`GO:0005634^cellular_component^nucleus`GO:0003729^molecular_function^mRNA binding	GO:0003723^molecular_function^RNA binding	.	.
Ja1_S2_TRINITY_DN23707_c1_g1	Ja1_S2_TRINITY_DN23707_c1_g1_i1	sp|Q9LJE5|ECT2_ARATH^sp|Q9LJE5|ECT2_ARATH^Q:125-2119,H:1-667^51.59%ID^E:0^.^.	.	Ja1_S2_TRINITY_DN23707_c1_g1::Ja1_S2_TRINITY_DN23707_c1_g1_i1::g.417::m.417	125-2122[+]	ECT2_ARATH^ECT2_ARATH^Q:1-665,H:1-667^52.67%ID^E:0^RecName: Full=YTH domain-containing protein ECT2 {ECO:0000305};^Eukaryota; Viridiplantae; Streptophyta; Embryophyta; Tracheophyta; Spermatophyta; Magnoliopsida; eudicotyledons; Gunneridae; Pentapetalae; rosids; malvids; Brassicales; Brassicaceae; Camelineae; Arabidopsis	PF04146.15^YTH^YT521-B-like domain^436-573^E:2.1e-39	.	.	ENOG410YABQ^YTH domain family	KEGG:ath:AT3G13460	.	GO:0005737^cellular_component^cytoplasm`GO:0005829^cellular_component^cytosol`GO:0005634^cellular_component^nucleus`GO:0003729^molecular_function^mRNA binding	GO:0003723^molecular_function^RNA binding	.	.
Ja1_S2_TRINITY_DN23707_c1_g1	Ja1_S2_TRINITY_DN23707_c1_g1_i2	sp|Q9LJE5|ECT2_ARATH^sp|Q9LJE5|ECT2_ARATH^Q:477-2222,H:87-667^52.649%ID^E:3.21e-166^.^.`sp|Q9LJE5|ECT2_ARATH^sp|Q9LJE5|ECT2_ARATH^Q:125-334,H:1-75^52%ID^E:2.67e-11^.^.	.	Ja1_S2_TRINITY_DN23707_c1_g1::Ja1_S2_TRINITY_DN23707_c1_g1_i2::g.420::m.420	534-2225[+]	ECT2_ARATH^ECT2_ARATH^Q:1-563,H:106-667^53.413%ID^E:0^RecName: Full=YTH domain-containing protein ECT2 {ECO:0000305};^Eukaryota; Viridiplantae; Streptophyta; Embryophyta; Tracheophyta; Spermatophyta; Magnoliopsida; eudicotyledons; Gunneridae; Pentapetalae; rosids; malvids; Brassicales; Brassicaceae; Camelineae; Arabidopsis	PF04146.15^YTH^YT521-B-like domain^334-471^E:1.6e-39	.	.	ENOG410YABQ^YTH domain family	KEGG:ath:AT3G13460	.	GO:0005737^cellular_component^cytoplasm`GO:0005829^cellular_component^cytosol`GO:0005634^cellular_component^nucleus`GO:0003729^molecular_function^mRNA binding	GO:0003723^molecular_function^RNA binding	.	.
Ja1_S2_TRINITY_DN23707_c1_g1	Ja1_S2_TRINITY_DN23707_c1_g1_i3	.	.	.	.	.	.	.	.	.	.	.	.	.	.	.
Ja1_S2_TRINITY_DN23720_c0_g1	Ja1_S2_TRINITY_DN23720_c0_g1_i1	sp|Q9LSC2|Y3589_ARATH^sp|Q9LSC2|Y3589_ARATH^Q:82-1143,H:7-361^63.099%ID^E:1.16e-152^.^.	.	Ja1_S2_TRINITY_DN23720_c0_g1::Ja1_S2_TRINITY_DN23720_c0_g1_i1::g.423::m.423	1-1155[+]	Y3589_ARATH^Y3589_ARATH^Q:28-381,H:7-361^63.099%ID^E:2.14e-170^RecName: Full=PTI1-like tyrosine-protein kinase At3g15890;^Eukaryota; Viridiplantae; Streptophyta; Embryophyta; Tracheophyta; Spermatophyta; Magnoliopsida; eudicotyledons; Gunneridae; Pentapetalae; rosids; malvids; Brassicales; Brassicaceae; Camelineae; Arabidopsis	PF00069.25^Pkinase^Protein kinase domain^61-328^E:2.8e-44`PF07714.17^Pkinase_Tyr^Protein tyrosine kinase^62-330^E:1.1e-42	.	.	COG0515^Serine Threonine protein kinase	KEGG:ath:AT3G15890	.	GO:0005886^cellular_component^plasma membrane`GO:0005524^molecular_function^ATP binding`GO:0004715^molecular_function^non-membrane spanning protein tyrosine kinase activity`GO:0004675^molecular_function^transmembrane receptor protein serine/threonine kinase activity`GO:0006468^biological_process^protein phosphorylation	GO:0004672^molecular_function^protein kinase activity`GO:0005524^molecular_function^ATP binding`GO:0006468^biological_process^protein phosphorylation	.	.
Ja1_S2_TRINITY_DN23720_c0_g1	Ja1_S2_TRINITY_DN23720_c0_g1_i2	sp|Q9LSC2|Y3589_ARATH^sp|Q9LSC2|Y3589_ARATH^Q:120-1082,H:50-361^57.453%ID^E:4.72e-113^.^.	.	Ja1_S2_TRINITY_DN23720_c0_g1::Ja1_S2_TRINITY_DN23720_c0_g1_i2::g.424::m.424	234-1094[+]	Y3589_ARATH^Y3589_ARATH^Q:1-283,H:78-361^59.507%ID^E:1e-123^RecName: Full=PTI1-like tyrosine-protein kinase At3g15890;^Eukaryota; Viridiplantae; Streptophyta; Embryophyta; Tracheophyta; Spermatophyta; Magnoliopsida; eudicotyledons; Gunneridae; Pentapetalae; rosids; malvids; Brassicales; Brassicaceae; Camelineae; Arabidopsis	PF07714.17^Pkinase_Tyr^Protein tyrosine kinase^2-232^E:5.1e-35`PF00069.25^Pkinase^Protein kinase domain^3-230^E:2e-35	.	.	COG0515^Serine Threonine protein kinase	KEGG:ath:AT3G15890	.	GO:0005886^cellular_component^plasma membrane`GO:0005524^molecular_function^ATP binding`GO:0004715^molecular_function^non-membrane spanning protein tyrosine kinase activity`GO:0004675^molecular_function^transmembrane receptor protein serine/threonine kinase activity`GO:0006468^biological_process^protein phosphorylation	GO:0004672^molecular_function^protein kinase activity`GO:0006468^biological_process^protein phosphorylation`GO:0005524^molecular_function^ATP binding	.	.
Ja1_S2_TRINITY_DN23720_c0_g1	Ja1_S2_TRINITY_DN23720_c0_g1_i3	sp|Q9LSC2|Y3589_ARATH^sp|Q9LSC2|Y3589_ARATH^Q:1-594,H:138-336^55.276%ID^E:2.61e-75^.^.	.	Ja1_S2_TRINITY_DN23720_c0_g1::Ja1_S2_TRINITY_DN23720_c0_g1_i3::g.425::m.425	1-600[+]	Y3589_ARATH^Y3589_ARATH^Q:1-198,H:138-336^55.276%ID^E:2.35e-75^RecName: Full=PTI1-like tyrosine-protein kinase At3g15890;^Eukaryota; Viridiplantae; Streptophyta; Embryophyta; Tracheophyta; Spermatophyta; Magnoliopsida; eudicotyledons; Gunneridae; Pentapetalae; rosids; malvids; Brassicales; Brassicaceae; Camelineae; Arabidopsis	PF07714.17^Pkinase_Tyr^Protein tyrosine kinase^3-172^E:1.6e-23`PF00069.25^Pkinase^Protein kinase domain^5-170^E:7.2e-26	.	.	COG0515^Serine Threonine protein kinase	KEGG:ath:AT3G15890	.	GO:0005886^cellular_component^plasma membrane`GO:0005524^molecular_function^ATP binding`GO:0004715^molecular_function^non-membrane spanning protein tyrosine kinase activity`GO:0004675^molecular_function^transmembrane receptor protein serine/threonine kinase activity`GO:0006468^biological_process^protein phosphorylation	GO:0004672^molecular_function^protein kinase activity`GO:0006468^biological_process^protein phosphorylation`GO:0005524^molecular_function^ATP binding	.	.
Ja1_S2_TRINITY_DN23720_c0_g1	Ja1_S2_TRINITY_DN23720_c0_g1_i4	sp|Q9LSC2|Y3589_ARATH^sp|Q9LSC2|Y3589_ARATH^Q:82-255,H:7-64^77.586%ID^E:8.31e-28^.^.	.	Ja1_S2_TRINITY_DN23720_c0_g1::Ja1_S2_TRINITY_DN23720_c0_g1_i4::g.426::m.426	1-318[+]	Y3589_ARATH^Y3589_ARATH^Q:28-85,H:7-64^77.586%ID^E:1.39e-28^RecName: Full=PTI1-like tyrosine-protein kinase At3g15890;^Eukaryota; Viridiplantae; Streptophyta; Embryophyta; Tracheophyta; Spermatophyta; Magnoliopsida; eudicotyledons; Gunneridae; Pentapetalae; rosids; malvids; Brassicales; Brassicaceae; Camelineae; Arabidopsis	.	.	.	COG0515^Serine Threonine protein kinase	KEGG:ath:AT3G15890	.	GO:0005886^cellular_component^plasma membrane`GO:0005524^molecular_function^ATP binding`GO:0004715^molecular_function^non-membrane spanning protein tyrosine kinase activity`GO:0004675^molecular_function^transmembrane receptor protein serine/threonine kinase activity`GO:0006468^biological_process^protein phosphorylation	.	.	.
Ja1_S2_TRINITY_DN23714_c0_g1	Ja1_S2_TRINITY_DN23714_c0_g1_i1	sp|Q5MK24|ARV1_ARATH^sp|Q5MK24|ARV1_ARATH^Q:85-615,H:49-219^44.633%ID^E:5.56e-38^.^.	.	Ja1_S2_TRINITY_DN23714_c0_g1::Ja1_S2_TRINITY_DN23714_c0_g1_i1::g.427::m.427	145-669[+]	ARV1_ARATH^ARV1_ARATH^Q:3-157,H:71-219^43.226%ID^E:1.7e-31^RecName: Full=Protein ARV 1 {ECO:0000303|PubMed:16725371};^Eukaryota; Viridiplantae; Streptophyta; Embryophyta; Tracheophyta; Spermatophyta; Magnoliopsida; eudicotyledons; Gunneridae; Pentapetalae; rosids; malvids; Brassicales; Brassicaceae; Camelineae; Arabidopsis	PF04161.13^Arv1^Arv1-like family^13-131^E:1.1e-09	.	ExpAA=106.77^PredHel=5^Topology=i12-31o46-68i89-111o116-135i142-164o	COG5254^ARV1 homolog (S. cerevisiae)	KEGG:ath:AT1G01020`KO:K21848	.	GO:0032541^cellular_component^cortical endoplasmic reticulum`GO:0005783^cellular_component^endoplasmic reticulum`GO:0005789^cellular_component^endoplasmic reticulum membrane`GO:0005794^cellular_component^Golgi apparatus`GO:0016021^cellular_component^integral component of membrane`GO:0032366^biological_process^intracellular sterol transport`GO:0097036^biological_process^regulation of plasma membra…	.	.	.
Ja1_S2_TRINITY_DN23714_c0_g1	Ja1_S2_TRINITY_DN23714_c0_g1_i2	.	.	.	.	.	.	.	.	.	.	.	.	.	.	.
Ja1_S2_TRINITY_DN23714_c0_g1	Ja1_S2_TRINITY_DN23714_c0_g1_i3	sp|Q5MK24|ARV1_ARATH^sp|Q5MK24|ARV1_ARATH^Q:40-702,H:5-219^48.869%ID^E:2.99e-66^.^.	.	Ja1_S2_TRINITY_DN23714_c0_g1::Ja1_S2_TRINITY_DN23714_c0_g1_i3::g.428::m.428	37-756[+]	ARV1_ARATH^ARV1_ARATH^Q:2-222,H:5-219^49.774%ID^E:1.3e-70^RecName: Full=Protein ARV 1 {ECO:0000303|PubMed:16725371};^Eukaryota; Viridiplantae; Streptophyta; Embryophyta; Tracheophyta; Spermatophyta; Magnoliopsida; eudicotyledons; Gunneridae; Pentapetalae; rosids; malvids; Brassicales; Brassicaceae; Camelineae; Arabidopsis	PF04161.13^Arv1^Arv1-like family^4-196^E:2.1e-45	.	ExpAA=107.50^PredHel=5^Topology=i74-96o111-133i154-176o181-200i207-229o	COG5254^ARV1 homolog (S. cerevisiae)	KEGG:ath:AT1G01020`KO:K21848	.	GO:0032541^cellular_component^cortical endoplasmic reticulum`GO:0005783^cellular_component^endoplasmic reticulum`GO:0005789^cellular_component^endoplasmic reticulum membrane`GO:0005794^cellular_component^Golgi apparatus`GO:0016021^cellular_component^integral component of membrane`GO:0032366^biological_process^intracellular sterol transport`GO:0097036^biological_process^regulation of plasma membra…	.	.	.
Ja1_S2_TRINITY_DN23714_c0_g1	Ja1_S2_TRINITY_DN23714_c0_g1_i4	sp|Q5MK24|ARV1_ARATH^sp|Q5MK24|ARV1_ARATH^Q:39-701,H:5-219^48.869%ID^E:2.45e-66^.^.	.	Ja1_S2_TRINITY_DN23714_c0_g1::Ja1_S2_TRINITY_DN23714_c0_g1_i4::g.429::m.429	36-755[+]	ARV1_ARATH^ARV1_ARATH^Q:2-222,H:5-219^49.774%ID^E:1.32e-70^RecName: Full=Protein ARV 1 {ECO:0000303|PubMed:16725371};^Eukaryota; Viridiplantae; Streptophyta; Embryophyta; Tracheophyta; Spermatophyta; Magnoliopsida; eudicotyledons; Gunneridae; Pentapetalae; rosids; malvids; Brassicales; Brassicaceae; Camelineae; Arabidopsis	PF04161.13^Arv1^Arv1-like family^4-196^E:2.3e-45	.	ExpAA=107.30^PredHel=5^Topology=i74-96o111-133i154-176o181-200i207-229o	COG5254^ARV1 homolog (S. cerevisiae)	KEGG:ath:AT1G01020`KO:K21848	.	GO:0032541^cellular_component^cortical endoplasmic reticulum`GO:0005783^cellular_component^endoplasmic reticulum`GO:0005789^cellular_component^endoplasmic reticulum membrane`GO:0005794^cellular_component^Golgi apparatus`GO:0016021^cellular_component^integral component of membrane`GO:0032366^biological_process^intracellular sterol transport`GO:0097036^biological_process^regulation of plasma membra…	.	.	.
Ja1_S2_TRINITY_DN23714_c0_g1	Ja1_S2_TRINITY_DN23714_c0_g1_i5	sp|Q5MK24|ARV1_ARATH^sp|Q5MK24|ARV1_ARATH^Q:40-303,H:5-92^59.091%ID^E:2.31e-34^.^.	.	.	.	.	.	.	.	.	.	.	.	.	.	.
Ja1_S2_TRINITY_DN23714_c0_g1	Ja1_S2_TRINITY_DN23714_c0_g1_i6	sp|Q5MK24|ARV1_ARATH^sp|Q5MK24|ARV1_ARATH^Q:151-378,H:144-219^55.263%ID^E:4.94e-23^.^.	.	.	.	.	.	.	.	.	.	.	.	.	.	.
Ja1_S2_TRINITY_DN23714_c0_g1	Ja1_S2_TRINITY_DN23714_c0_g1_i7	sp|Q5MK24|ARV1_ARATH^sp|Q5MK24|ARV1_ARATH^Q:40-312,H:5-95^59.341%ID^E:5.18e-36^.^.	.	Ja1_S2_TRINITY_DN23714_c0_g1::Ja1_S2_TRINITY_DN23714_c0_g1_i7::g.432::m.432	37-489[+]	ARV1_ARATH^ARV1_ARATH^Q:2-149,H:5-146^47.973%ID^E:2.65e-38^RecName: Full=Protein ARV 1 {ECO:0000303|PubMed:16725371};^Eukaryota; Viridiplantae; Streptophyta; Embryophyta; Tracheophyta; Spermatophyta; Magnoliopsida; eudicotyledons; Gunneridae; Pentapetalae; rosids; malvids; Brassicales; Brassicaceae; Camelineae; Arabidopsis	PF04161.13^Arv1^Arv1-like family^4-97^E:1.2e-34	.	ExpAA=42.49^PredHel=2^Topology=i76-95o110-132i	COG5254^ARV1 homolog (S. cerevisiae)	KEGG:ath:AT1G01020`KO:K21848	.	GO:0032541^cellular_component^cortical endoplasmic reticulum`GO:0005783^cellular_component^endoplasmic reticulum`GO:0005789^cellular_component^endoplasmic reticulum membrane`GO:0005794^cellular_component^Golgi apparatus`GO:0016021^cellular_component^integral component of membrane`GO:0032366^biological_process^intracellular sterol transport`GO:0097036^biological_process^regulation of plasma membra…	.	.	.
Ja1_S2_TRINITY_DN23714_c0_g1	Ja1_S2_TRINITY_DN23714_c0_g1_i8	sp|Q5MK23|ARV2_ARATH^sp|Q5MK23|ARV2_ARATH^Q:78-329,H:146-228^55.952%ID^E:4.98e-23^.^.	.	.	.	.	.	.	.	.	.	.	.	.	.	.
Ja1_S2_TRINITY_DN23798_c0_g1	Ja1_S2_TRINITY_DN23798_c0_g1_i1	sp|O04197|COI1_ARATH^sp|O04197|COI1_ARATH^Q:158-331,H:299-359^54.098%ID^E:5.65e-15^.^.	.	.	.	.	.	.	.	.	.	.	.	.	.	.
Ja1_S2_TRINITY_DN23798_c0_g1	Ja1_S2_TRINITY_DN23798_c0_g1_i2	sp|Q8GXF0|RA51C_ARATH^sp|Q8GXF0|RA51C_ARATH^Q:371-511,H:88-133^70.213%ID^E:5.35e-13^.^.	.	.	.	.	.	.	.	.	.	.	.	.	.	.
Ja1_S2_TRINITY_DN23798_c0_g1	Ja1_S2_TRINITY_DN23798_c0_g1_i3	.	.	.	.	.	.	.	.	.	.	.	.	.	.	.
Ja1_S2_TRINITY_DN23798_c0_g1	Ja1_S2_TRINITY_DN23798_c0_g1_i4	sp|Q8GXF0|RA51C_ARATH^sp|Q8GXF0|RA51C_ARATH^Q:371-511,H:88-133^70.213%ID^E:9.19e-13^.^.	.	.	.	.	.	.	.	.	.	.	.	.	.	.
Ja1_S2_TRINITY_DN23798_c0_g1	Ja1_S2_TRINITY_DN23798_c0_g1_i5	sp|Q8GXF0|RA51C_ARATH^sp|Q8GXF0|RA51C_ARATH^Q:371-496,H:88-128^73.81%ID^E:6.99e-12^.^.	.	.	.	.	.	.	.	.	.	.	.	.	.	.
Ja1_S2_TRINITY_DN23798_c0_g1	Ja1_S2_TRINITY_DN23798_c0_g1_i6	sp|O04197|COI1_ARATH^sp|O04197|COI1_ARATH^Q:158-436,H:299-377^45.833%ID^E:1.11e-15^.^.	.	.	.	.	.	.	.	.	.	.	.	.	.	.
Ja1_S2_TRINITY_DN23798_c0_g1	Ja1_S2_TRINITY_DN23798_c0_g1_i7	sp|O04197|COI1_ARATH^sp|O04197|COI1_ARATH^Q:158-331,H:299-359^54.098%ID^E:4.11e-13^.^.	.	.	.	.	.	.	.	.	.	.	.	.	.	.
Ja1_S2_TRINITY_DN23798_c0_g1	Ja1_S2_TRINITY_DN23798_c0_g1_i8	sp|O04197|COI1_ARATH^sp|O04197|COI1_ARATH^Q:158-325,H:299-357^54.237%ID^E:5.97e-13^.^.	.	.	.	.	.	.	.	.	.	.	.	.	.	.
Ja1_S2_TRINITY_DN23798_c0_g1	Ja1_S2_TRINITY_DN23798_c0_g1_i9	sp|O04197|COI1_ARATH^sp|O04197|COI1_ARATH^Q:158-331,H:299-359^54.098%ID^E:2.73e-13^.^.	.	.	.	.	.	.	.	.	.	.	.	.	.	.
Ja1_S2_TRINITY_DN23785_c0_g1	Ja1_S2_TRINITY_DN23785_c0_g1_i1	sp|A0JPP1|NC2A_RAT^sp|A0JPP1|NC2A_RAT^Q:126-401,H:1-92^53.261%ID^E:2.11e-27^.^.	.	Ja1_S2_TRINITY_DN23785_c0_g1::Ja1_S2_TRINITY_DN23785_c0_g1_i1::g.433::m.433	135-971[+]	NC2A_RAT^NC2A_RAT^Q:2-89,H:5-92^55.682%ID^E:1.23e-28^RecName: Full=Dr1-associated corepressor;^Eukaryota; Metazoa; Chordata; Craniata; Vertebrata; Euteleostomi; Mammalia; Eutheria; Euarchontoglires; Glires; Rodentia; Myomorpha; Muroidea; Muridae; Murinae; Rattus	PF00808.23^CBFD_NFYB_HMF^Histone-like transcription factor (CBF/NF-Y) and archaeal histone^8-71^E:2.5e-19	.	.	COG5247^protein 1 (negative cofactor 2 alpha)	KEGG:rno:293674`KO:K21752	.	GO:0005634^cellular_component^nucleus`GO:0042802^molecular_function^identical protein binding`GO:0046982^molecular_function^protein heterodimerization activity`GO:0000978^molecular_function^RNA polymerase II cis-regulatory region sequence-specific DNA binding`GO:0003712^molecular_function^transcription coregulator activity`GO:0003714^molecular_function^transcription corepressor activity`GO:000813…	.	.	.
Ja1_S2_TRINITY_DN23785_c0_g1	Ja1_S2_TRINITY_DN23785_c0_g1_i2	sp|Q54DA1|NC2A_DICDI^sp|Q54DA1|NC2A_DICDI^Q:135-269,H:1-45^62.222%ID^E:6.88e-10^.^.	.	.	.	.	.	.	.	.	.	.	.	.	.	.
Ja1_S2_TRINITY_DN23785_c0_g1	Ja1_S2_TRINITY_DN23785_c0_g1_i3	sp|Q14919|NC2A_HUMAN^sp|Q14919|NC2A_HUMAN^Q:126-401,H:1-92^53.261%ID^E:1.96e-26^.^.	.	Ja1_S2_TRINITY_DN23785_c0_g1::Ja1_S2_TRINITY_DN23785_c0_g1_i3::g.434::m.434	865-1332[+]	.	.	.	.	.	.	.	.	.	.	.
Ja1_S2_TRINITY_DN23785_c0_g1	Ja1_S2_TRINITY_DN23785_c0_g1_i3	sp|Q14919|NC2A_HUMAN^sp|Q14919|NC2A_HUMAN^Q:126-401,H:1-92^53.261%ID^E:1.96e-26^.^.	.	Ja1_S2_TRINITY_DN23785_c0_g1::Ja1_S2_TRINITY_DN23785_c0_g1_i3::g.435::m.435	135-575[+]	NC2A_HUMAN^NC2A_HUMAN^Q:2-89,H:5-92^55.682%ID^E:2.22e-29^RecName: Full=Dr1-associated corepressor;^Eukaryota; Metazoa; Chordata; Craniata; Vertebrata; Euteleostomi; Mammalia; Eutheria; Euarchontoglires; Primates; Haplorrhini; Catarrhini; Hominidae; Homo	PF00808.23^CBFD_NFYB_HMF^Histone-like transcription factor (CBF/NF-Y) and archaeal histone^8-71^E:6.8e-20	.	.	COG5247^protein 1 (negative cofactor 2 alpha)	KEGG:hsa:10589`KO:K21752	.	GO:0005634^cellular_component^nucleus`GO:0003677^molecular_function^DNA binding`GO:0003700^molecular_function^DNA-binding transcription factor activity`GO:0042802^molecular_function^identical protein binding`GO:0046982^molecular_function^protein heterodimerization activity`GO:0000978^molecular_function^RNA polymerase II cis-regulatory region sequence-specific DNA binding`GO:0003712^molecular_func…	.	.	.
Ja1_S2_TRINITY_DN23785_c0_g1	Ja1_S2_TRINITY_DN23785_c0_g1_i4	.	.	Ja1_S2_TRINITY_DN23785_c0_g1::Ja1_S2_TRINITY_DN23785_c0_g1_i4::g.436::m.436	94-561[+]	.	.	.	.	.	.	.	.	.	.	.
Ja1_S2_TRINITY_DN23785_c0_g1	Ja1_S2_TRINITY_DN23785_c0_g1_i5	.	.	Ja1_S2_TRINITY_DN23785_c0_g1::Ja1_S2_TRINITY_DN23785_c0_g1_i5::g.437::m.437	53-739[+]	.	.	.	.	.	.	.	.	.	.	.
Ja1_S2_TRINITY_DN23785_c0_g1	Ja1_S2_TRINITY_DN23785_c0_g1_i6	.	.	Ja1_S2_TRINITY_DN23785_c0_g1::Ja1_S2_TRINITY_DN23785_c0_g1_i6::g.438::m.438	633-1100[+]	.	.	.	.	.	.	.	.	.	.	.
Ja1_S2_TRINITY_DN23754_c0_g1	Ja1_S2_TRINITY_DN23754_c0_g1_i1	sp|Q96331|HS23M_ARATH^sp|Q96331|HS23M_ARATH^Q:110-520,H:65-209^48.276%ID^E:2.15e-34^.^.	.	Ja1_S2_TRINITY_DN23754_c0_g1::Ja1_S2_TRINITY_DN23754_c0_g1_i1::g.439::m.439	107-526[+]	HS22M_PEA^HS22M_PEA^Q:1-138,H:65-201^55.714%ID^E:1.05e-50^RecName: Full=Heat shock 22 kDa protein, mitochondrial;^Eukaryota; Viridiplantae; Streptophyta; Embryophyta; Tracheophyta; Spermatophyta; Magnoliopsida; eudicotyledons; Gunneridae; Pentapetalae; rosids; fabids; Fabales; Fabaceae; Papilionoideae; 50 kb inversion clade; NPAAA clade; Hologalegina; IRL clade; Fabeae; Pisum	PF00011.21^HSP20^Hsp20/alpha crystallin family^43-138^E:2.1e-19`PF04969.16^CS^CS domain^46-124^E:0.31`PF17886.1^ArsA_HSP20^HSP20-like domain found in ArsA^50-120^E:1.4e-09	.	.	.	.	.	GO:0005739^cellular_component^mitochondrion	.	.	.
Ja1_S2_TRINITY_DN23754_c0_g1	Ja1_S2_TRINITY_DN23754_c0_g1_i2	sp|Q96331|HS23M_ARATH^sp|Q96331|HS23M_ARATH^Q:392-784,H:71-209^46.763%ID^E:1.18e-31^.^.	.	Ja1_S2_TRINITY_DN23754_c0_g1::Ja1_S2_TRINITY_DN23754_c0_g1_i2::g.440::m.440	155-790[+]	HS23M_ARATH^HS23M_ARATH^Q:1-210,H:1-209^48.879%ID^E:3.21e-55^RecName: Full=23.6 kDa heat shock protein, mitochondrial;^Eukaryota; Viridiplantae; Streptophyta; Embryophyta; Tracheophyta; Spermatophyta; Magnoliopsida; eudicotyledons; Gunneridae; Pentapetalae; rosids; malvids; Brassicales; Brassicaceae; Camelineae; Arabidopsis	PF00011.21^HSP20^Hsp20/alpha crystallin family^115-210^E:6.4e-19`PF04969.16^CS^CS domain^118-196^E:0.76`PF17886.1^ArsA_HSP20^HSP20-like domain found in ArsA^122-192^E:3.6e-09	.	.	COG0071^response to heat	KEGG:ath:AT4G25200`KO:K13993	.	GO:0005739^cellular_component^mitochondrion`GO:0046686^biological_process^response to cadmium ion	.	.	.
Ja1_S2_TRINITY_DN23756_c0_g1	Ja1_S2_TRINITY_DN23756_c0_g1_i1	sp|Q8VWZ7|C76B6_CATRO^sp|Q8VWZ7|C76B6_CATRO^Q:125-1450,H:43-490^62.277%ID^E:0^.^.	.	Ja1_S2_TRINITY_DN23756_c0_g1::Ja1_S2_TRINITY_DN23756_c0_g1_i1::g.441::m.441	2-1465[+]	C76B6_CATRO^C76B6_CATRO^Q:4-483,H:4-490^60.986%ID^E:0^RecName: Full=Geraniol 8-hydroxylase;^Eukaryota; Viridiplantae; Streptophyta; Embryophyta; Tracheophyta; Spermatophyta; Magnoliopsida; eudicotyledons; Gunneridae; Pentapetalae; asterids; lamiids; Gentianales; Apocynaceae; Rauvolfioideae; Vinceae; Catharanthinae; Catharanthus	PF00067.22^p450^Cytochrome P450^30-475^E:5.5e-107	.	ExpAA=20.60^PredHel=1^Topology=i2-24o	.	KEGG:ag:CAC80883`KO:K15099	.	GO:0005789^cellular_component^endoplasmic reticulum membrane`GO:0016021^cellular_component^integral component of membrane`GO:0102811^molecular_function^geraniol 10-hydroxylase activity`GO:0020037^molecular_function^heme binding`GO:0005506^molecular_function^iron ion binding`GO:0016709^molecular_function^oxidoreductase activity, acting on paired donors, with incorporation or reduction of molecular…	GO:0005506^molecular_function^iron ion binding`GO:0016705^molecular_function^oxidoreductase activity, acting on paired donors, with incorporation or reduction of molecular oxygen`GO:0020037^molecular_function^heme binding`GO:0055114^biological_process^oxidation-reduction process	.	.
Ja1_S2_TRINITY_DN23739_c0_g1	Ja1_S2_TRINITY_DN23739_c0_g1_i1	.	.	Ja1_S2_TRINITY_DN23739_c0_g1::Ja1_S2_TRINITY_DN23739_c0_g1_i1::g.443::m.443	203-1267[+]	.	.	.	.	.	.	.	.	.	.	.
Ja1_S2_TRINITY_DN23739_c0_g1	Ja1_S2_TRINITY_DN23739_c0_g1_i2	.	.	Ja1_S2_TRINITY_DN23739_c0_g1::Ja1_S2_TRINITY_DN23739_c0_g1_i2::g.444::m.444	203-1267[+]	.	.	.	.	.	.	.	.	.	.	.
Ja1_S2_TRINITY_DN23793_c0_g1	Ja1_S2_TRINITY_DN23793_c0_g1_i1	sp|P11369|LORF2_MOUSE^sp|P11369|LORF2_MOUSE^Q:222-428,H:401-469^59.42%ID^E:1.99e-33^.^.`sp|P11369|LORF2_MOUSE^sp|P11369|LORF2_MOUSE^Q:4-204,H:328-394^58.209%ID^E:1.99e-33^.^.	.	.	.	.	.	.	.	.	.	.	.	.	.	.
Ja1_S2_TRINITY_DN23793_c0_g1	Ja1_S2_TRINITY_DN23793_c0_g1_i2	sp|O00370|LORF2_HUMAN^sp|O00370|LORF2_HUMAN^Q:192-443,H:382-467^81.395%ID^E:1.08e-37^.^.`sp|O00370|LORF2_HUMAN^sp|O00370|LORF2_HUMAN^Q:4-219,H:321-392^88.889%ID^E:9.63e-31^.^.	.	.	.	.	.	.	.	.	.	.	.	.	.	.
Ja1_S2_TRINITY_DN23793_c1_g1	Ja1_S2_TRINITY_DN23793_c1_g1_i1	sp|O00370|LORF2_HUMAN^sp|O00370|LORF2_HUMAN^Q:303-130,H:358-415^87.931%ID^E:2.55e-41^.^.`sp|O00370|LORF2_HUMAN^sp|O00370|LORF2_HUMAN^Q:127-2,H:417-458^95.238%ID^E:2.55e-41^.^.	.	.	.	.	.	.	.	.	.	.	.	.	.	.
Ja1_S2_TRINITY_DN23793_c1_g2	Ja1_S2_TRINITY_DN23793_c1_g2_i1	sp|O00370|LORF2_HUMAN^sp|O00370|LORF2_HUMAN^Q:206-3,H:426-493^82.353%ID^E:9.2e-31^.^.	.	.	.	.	.	.	.	.	.	.	.	.	.	.
Ja1_S2_TRINITY_DN23793_c1_g2	Ja1_S2_TRINITY_DN23793_c1_g2_i2	sp|O00370|LORF2_HUMAN^sp|O00370|LORF2_HUMAN^Q:305-3,H:393-493^87.129%ID^E:4.85e-54^.^.	.	Ja1_S2_TRINITY_DN23793_c1_g2::Ja1_S2_TRINITY_DN23793_c1_g2_i2::g.445::m.445	3-308[-]	LORF2_HUMAN^LORF2_HUMAN^Q:2-102,H:393-493^87.129%ID^E:4.37e-54^RecName: Full=LINE-1 retrotransposable element ORF2 protein;^Eukaryota; Metazoa; Chordata; Craniata; Vertebrata; Euteleostomi; Mammalia; Eutheria; Euarchontoglires; Primates; Haplorrhini; Catarrhini; Hominidae; Homo	.	.	.	ENOG410Y9TZ^NA	.	.	GO:0046872^molecular_function^metal ion binding`GO:0003964^molecular_function^RNA-directed DNA polymerase activity`GO:0009036^molecular_function^type II site-specific deoxyribonuclease activity`GO:0006310^biological_process^DNA recombination`GO:0090305^biological_process^nucleic acid phosphodiester bond hydrolysis`GO:0032199^biological_process^reverse transcription involved in RNA-mediated transp…	.	.	.
Ja1_S2_TRINITY_DN23772_c0_g1	Ja1_S2_TRINITY_DN23772_c0_g1_i1	.	.	.	.	.	.	.	.	.	.	.	.	.	.	.
Ja1_S2_TRINITY_DN23772_c1_g1	Ja1_S2_TRINITY_DN23772_c1_g1_i1	sp|Q8LFS6|BRN1L_ARATH^sp|Q8LFS6|BRN1L_ARATH^Q:116-586,H:17-173^80.255%ID^E:9.42e-91^.^.`sp|Q8LFS6|BRN1L_ARATH^sp|Q8LFS6|BRN1L_ARATH^Q:122-391,H:107-195^32.222%ID^E:7.62e-11^.^.	.	Ja1_S2_TRINITY_DN23772_c1_g1::Ja1_S2_TRINITY_DN23772_c1_g1_i1::g.446::m.446	77-634[+]	BRN1L_ARATH^BRN1L_ARATH^Q:14-170,H:17-173^80.255%ID^E:2.51e-91^RecName: Full=RNA-binding protein BRN1 {ECO:0000305};^Eukaryota; Viridiplantae; Streptophyta; Embryophyta; Tracheophyta; Spermatophyta; Magnoliopsida; eudicotyledons; Gunneridae; Pentapetalae; rosids; malvids; Brassicales; Brassicaceae; Camelineae; Arabidopsis`BRN1L_ARATH^BRN1L_ARATH^Q:16-105,H:107-195^32.222%ID^E:4.02e-11^RecName: Fu…	PF00076.22^RRM_1^RNA recognition motif. (a.k.a. RRM, RBD, or RNP domain)^17-82^E:3.5e-14`PF00076.22^RRM_1^RNA recognition motif. (a.k.a. RRM, RBD, or RNP domain)^105-167^E:2.4e-17	.	.	ENOG410XNTW^CUGBP, Elav-like family member	KEGG:ath:AT4G03110`KO:K13207	.	GO:0005737^cellular_component^cytoplasm`GO:0005829^cellular_component^cytosol`GO:0005634^cellular_component^nucleus`GO:1990904^cellular_component^ribonucleoprotein complex`GO:0003729^molecular_function^mRNA binding`GO:0003723^molecular_function^RNA binding`GO:0009908^biological_process^flower development`GO:0006402^biological_process^mRNA catabolic process`GO:0009626^biological_process^plant-type…	GO:0003676^molecular_function^nucleic acid binding	.	.
Ja1_S2_TRINITY_DN23772_c1_g1	Ja1_S2_TRINITY_DN23772_c1_g1_i2	sp|Q8LFS6|BRN1L_ARATH^sp|Q8LFS6|BRN1L_ARATH^Q:116-1303,H:17-428^65.952%ID^E:0^.^.	.	Ja1_S2_TRINITY_DN23772_c1_g1::Ja1_S2_TRINITY_DN23772_c1_g1_i2::g.447::m.447	77-1324[+]	BRN1L_ARATH^BRN1L_ARATH^Q:14-409,H:17-428^65.952%ID^E:0^RecName: Full=RNA-binding protein BRN1 {ECO:0000305};^Eukaryota; Viridiplantae; Streptophyta; Embryophyta; Tracheophyta; Spermatophyta; Magnoliopsida; eudicotyledons; Gunneridae; Pentapetalae; rosids; malvids; Brassicales; Brassicaceae; Camelineae; Arabidopsis	PF00076.22^RRM_1^RNA recognition motif. (a.k.a. RRM, RBD, or RNP domain)^17-82^E:1.5e-13`PF00076.22^RRM_1^RNA recognition motif. (a.k.a. RRM, RBD, or RNP domain)^105-173^E:3.9e-17`PF13893.6^RRM_5^RNA recognition motif. (a.k.a. RRM, RBD, or RNP domain)^108-179^E:0.53`PF00076.22^RRM_1^RNA recognition motif. (a.k.a. RRM, RBD, or RNP domain)^332-402^E:4e-17	.	.	ENOG410XNTW^CUGBP, Elav-like family member	KEGG:ath:AT4G03110`KO:K13207	.	GO:0005737^cellular_component^cytoplasm`GO:0005829^cellular_component^cytosol`GO:0005634^cellular_component^nucleus`GO:1990904^cellular_component^ribonucleoprotein complex`GO:0003729^molecular_function^mRNA binding`GO:0003723^molecular_function^RNA binding`GO:0009908^biological_process^flower development`GO:0006402^biological_process^mRNA catabolic process`GO:0009626^biological_process^plant-type…	GO:0003676^molecular_function^nucleic acid binding	.	.
Ja1_S2_TRINITY_DN23772_c1_g2	Ja1_S2_TRINITY_DN23772_c1_g2_i1	sp|Q8LFS6|BRN1L_ARATH^sp|Q8LFS6|BRN1L_ARATH^Q:1-963,H:76-412^59.654%ID^E:2.85e-122^.^.`sp|Q8LFS6|BRN1L_ARATH^sp|Q8LFS6|BRN1L_ARATH^Q:94-414,H:19-126^30.556%ID^E:6.94e-10^.^.	.	Ja1_S2_TRINITY_DN23772_c1_g2::Ja1_S2_TRINITY_DN23772_c1_g2_i1::g.448::m.448	1-1023[+]	BRN1L_ARATH^BRN1L_ARATH^Q:1-337,H:76-428^64.266%ID^E:4.73e-149^RecName: Full=RNA-binding protein BRN1 {ECO:0000305};^Eukaryota; Viridiplantae; Streptophyta; Embryophyta; Tracheophyta; Spermatophyta; Magnoliopsida; eudicotyledons; Gunneridae; Pentapetalae; rosids; malvids; Brassicales; Brassicaceae; Camelineae; Arabidopsis`BRN1L_ARATH^BRN1L_ARATH^Q:32-138,H:19-126^30.556%ID^E:2.67e-10^RecName: Ful…	PF00076.22^RRM_1^RNA recognition motif. (a.k.a. RRM, RBD, or RNP domain)^33-101^E:1.9e-17`PF13893.6^RRM_5^RNA recognition motif. (a.k.a. RRM, RBD, or RNP domain)^36-107^E:0.38`PF00076.22^RRM_1^RNA recognition motif. (a.k.a. RRM, RBD, or RNP domain)^260-330^E:9.3e-18	.	.	ENOG410XNTW^CUGBP, Elav-like family member	KEGG:ath:AT4G03110`KO:K13207	.	GO:0005737^cellular_component^cytoplasm`GO:0005829^cellular_component^cytosol`GO:0005634^cellular_component^nucleus`GO:1990904^cellular_component^ribonucleoprotein complex`GO:0003729^molecular_function^mRNA binding`GO:0003723^molecular_function^RNA binding`GO:0009908^biological_process^flower development`GO:0006402^biological_process^mRNA catabolic process`GO:0009626^biological_process^plant-type…	GO:0003676^molecular_function^nucleic acid binding	.	.
Ja1_S2_TRINITY_DN23766_c0_g1	Ja1_S2_TRINITY_DN23766_c0_g1_i1	sp|Q8VY97|Y4213_ARATH^sp|Q8VY97|Y4213_ARATH^Q:159-377,H:26-96^61.644%ID^E:9.21e-24^.^.	.	Ja1_S2_TRINITY_DN23766_c0_g1::Ja1_S2_TRINITY_DN23766_c0_g1_i1::g.449::m.449	3-425[+]	Y4213_ARATH^Y4213_ARATH^Q:50-125,H:23-96^60.526%ID^E:9.91e-25^RecName: Full=ER membrane protein complex subunit 7 homolog;^Eukaryota; Viridiplantae; Streptophyta; Embryophyta; Tracheophyta; Spermatophyta; Magnoliopsida; eudicotyledons; Gunneridae; Pentapetalae; rosids; malvids; Brassicales; Brassicaceae; Camelineae; Arabidopsis	PF09430.10^DUF2012^Protein of unknown function (DUF2012)^83-124^E:5.8e-09	.	.	ENOG4111IA7^ER membrane protein complex subunit 7	KEGG:ath:AT4G32130`KO:K23568	.	GO:0005783^cellular_component^endoplasmic reticulum`GO:0072546^cellular_component^ER membrane protein complex`GO:0005886^cellular_component^plasma membrane`GO:0030246^molecular_function^carbohydrate binding	.	.	.
Ja1_S2_TRINITY_DN23766_c0_g1	Ja1_S2_TRINITY_DN23766_c0_g1_i2	.	.	.	.	.	.	.	.	.	.	.	.	.	.	.
Ja1_S2_TRINITY_DN23766_c0_g1	Ja1_S2_TRINITY_DN23766_c0_g1_i3	sp|Q8VY97|Y4213_ARATH^sp|Q8VY97|Y4213_ARATH^Q:159-671,H:33-201^71.345%ID^E:1.18e-75^.^.	.	Ja1_S2_TRINITY_DN23766_c0_g1::Ja1_S2_TRINITY_DN23766_c0_g1_i3::g.450::m.450	3-686[+]	Y4213_ARATH^Y4213_ARATH^Q:43-223,H:23-201^68.508%ID^E:8.51e-78^RecName: Full=ER membrane protein complex subunit 7 homolog;^Eukaryota; Viridiplantae; Streptophyta; Embryophyta; Tracheophyta; Spermatophyta; Magnoliopsida; eudicotyledons; Gunneridae; Pentapetalae; rosids; malvids; Brassicales; Brassicaceae; Camelineae; Arabidopsis	PF09430.10^DUF2012^Protein of unknown function (DUF2012)^77-178^E:2.3e-23	.	ExpAA=42.93^PredHel=2^Topology=i25-47o167-189i	ENOG4111IA7^ER membrane protein complex subunit 7	KEGG:ath:AT4G32130`KO:K23568	.	GO:0005783^cellular_component^endoplasmic reticulum`GO:0072546^cellular_component^ER membrane protein complex`GO:0005886^cellular_component^plasma membrane`GO:0030246^molecular_function^carbohydrate binding	.	.	.
Ja1_S2_TRINITY_DN23766_c0_g1	Ja1_S2_TRINITY_DN23766_c0_g1_i4	sp|Q8VY97|Y4213_ARATH^sp|Q8VY97|Y4213_ARATH^Q:159-671,H:33-201^70.76%ID^E:3.12e-75^.^.	.	Ja1_S2_TRINITY_DN23766_c0_g1::Ja1_S2_TRINITY_DN23766_c0_g1_i4::g.451::m.451	3-686[+]	Y4213_ARATH^Y4213_ARATH^Q:43-223,H:23-201^67.956%ID^E:2e-77^RecName: Full=ER membrane protein complex subunit 7 homolog;^Eukaryota; Viridiplantae; Streptophyta; Embryophyta; Tracheophyta; Spermatophyta; Magnoliopsida; eudicotyledons; Gunneridae; Pentapetalae; rosids; malvids; Brassicales; Brassicaceae; Camelineae; Arabidopsis	PF09430.10^DUF2012^Protein of unknown function (DUF2012)^77-178^E:2.3e-23	.	ExpAA=42.89^PredHel=2^Topology=i25-47o167-189i	ENOG4111IA7^ER membrane protein complex subunit 7	KEGG:ath:AT4G32130`KO:K23568	.	GO:0005783^cellular_component^endoplasmic reticulum`GO:0072546^cellular_component^ER membrane protein complex`GO:0005886^cellular_component^plasma membrane`GO:0030246^molecular_function^carbohydrate binding	.	.	.
Ja1_S2_TRINITY_DN23766_c0_g1	Ja1_S2_TRINITY_DN23766_c0_g1_i5	sp|Q8VY97|Y4213_ARATH^sp|Q8VY97|Y4213_ARATH^Q:159-692,H:26-201^70.225%ID^E:2.1e-76^.^.	.	Ja1_S2_TRINITY_DN23766_c0_g1::Ja1_S2_TRINITY_DN23766_c0_g1_i5::g.452::m.452	3-707[+]	Y4213_ARATH^Y4213_ARATH^Q:50-230,H:23-201^69.613%ID^E:5.65e-79^RecName: Full=ER membrane protein complex subunit 7 homolog;^Eukaryota; Viridiplantae; Streptophyta; Embryophyta; Tracheophyta; Spermatophyta; Magnoliopsida; eudicotyledons; Gunneridae; Pentapetalae; rosids; malvids; Brassicales; Brassicaceae; Camelineae; Arabidopsis	PF09430.10^DUF2012^Protein of unknown function (DUF2012)^84-185^E:3.7e-22	.	ExpAA=44.13^PredHel=2^Topology=o36-58i174-196o	ENOG4111IA7^ER membrane protein complex subunit 7	KEGG:ath:AT4G32130`KO:K23568	.	GO:0005783^cellular_component^endoplasmic reticulum`GO:0072546^cellular_component^ER membrane protein complex`GO:0005886^cellular_component^plasma membrane`GO:0030246^molecular_function^carbohydrate binding	.	.	.
Ja1_S2_TRINITY_DN23766_c0_g1	Ja1_S2_TRINITY_DN23766_c0_g1_i6	sp|Q8VY97|Y4213_ARATH^sp|Q8VY97|Y4213_ARATH^Q:252-764,H:33-201^70.76%ID^E:5.92e-75^.^.	.	Ja1_S2_TRINITY_DN23766_c0_g1::Ja1_S2_TRINITY_DN23766_c0_g1_i6::g.453::m.453	3-779[+]	Y4213_ARATH^Y4213_ARATH^Q:74-254,H:23-201^67.956%ID^E:5.06e-77^RecName: Full=ER membrane protein complex subunit 7 homolog;^Eukaryota; Viridiplantae; Streptophyta; Embryophyta; Tracheophyta; Spermatophyta; Magnoliopsida; eudicotyledons; Gunneridae; Pentapetalae; rosids; malvids; Brassicales; Brassicaceae; Camelineae; Arabidopsis	PF09430.10^DUF2012^Protein of unknown function (DUF2012)^108-209^E:3.1e-23	.	ExpAA=55.67^PredHel=3^Topology=i21-38o58-80i198-220o	ENOG4111IA7^ER membrane protein complex subunit 7	KEGG:ath:AT4G32130`KO:K23568	.	GO:0005783^cellular_component^endoplasmic reticulum`GO:0072546^cellular_component^ER membrane protein complex`GO:0005886^cellular_component^plasma membrane`GO:0030246^molecular_function^carbohydrate binding	.	.	.
Ja1_S2_TRINITY_DN23766_c0_g1	Ja1_S2_TRINITY_DN23766_c0_g1_i7	sp|Q8VY97|Y4213_ARATH^sp|Q8VY97|Y4213_ARATH^Q:24-308,H:48-142^75.789%ID^E:9.43e-47^.^.	.	Ja1_S2_TRINITY_DN23766_c0_g1::Ja1_S2_TRINITY_DN23766_c0_g1_i7::g.454::m.454	3-308[+]	Y4213_ARATH^Y4213_ARATH^Q:8-102,H:48-142^75.789%ID^E:8.5e-47^RecName: Full=ER membrane protein complex subunit 7 homolog;^Eukaryota; Viridiplantae; Streptophyta; Embryophyta; Tracheophyta; Spermatophyta; Magnoliopsida; eudicotyledons; Gunneridae; Pentapetalae; rosids; malvids; Brassicales; Brassicaceae; Camelineae; Arabidopsis	PF09430.10^DUF2012^Protein of unknown function (DUF2012)^14-101^E:1.2e-17`PF13715.6^CarbopepD_reg_2^CarboxypepD_reg-like domain^16-87^E:6.3e-08	.	.	ENOG4111IA7^ER membrane protein complex subunit 7	KEGG:ath:AT4G32130`KO:K23568	.	GO:0005783^cellular_component^endoplasmic reticulum`GO:0072546^cellular_component^ER membrane protein complex`GO:0005886^cellular_component^plasma membrane`GO:0030246^molecular_function^carbohydrate binding	.	.	.
Ja1_S2_TRINITY_DN23766_c0_g1	Ja1_S2_TRINITY_DN23766_c0_g1_i8	sp|Q8VY97|Y4213_ARATH^sp|Q8VY97|Y4213_ARATH^Q:171-632,H:48-201^75.325%ID^E:4.41e-73^.^.	.	.	.	.	.	.	.	.	.	.	.	.	.	.
Ja1_S2_TRINITY_DN23722_c0_g1	Ja1_S2_TRINITY_DN23722_c0_g1_i1	.	.	.	.	.	.	.	.	.	.	.	.	.	.	.
Ja1_S2_TRINITY_DN23722_c1_g1	Ja1_S2_TRINITY_DN23722_c1_g1_i1	sp|Q9ZVD2|NHL13_ARATH^sp|Q9ZVD2|NHL13_ARATH^Q:122-763,H:1-236^30.894%ID^E:9.07e-21^.^.	.	Ja1_S2_TRINITY_DN23722_c1_g1::Ja1_S2_TRINITY_DN23722_c1_g1_i1::g.456::m.456	122-871[+]	NHL13_ARATH^NHL13_ARATH^Q:1-245,H:1-260^30.515%ID^E:3.47e-28^RecName: Full=NDR1/HIN1-like protein 13 {ECO:0000303|PubMed:26206852};^Eukaryota; Viridiplantae; Streptophyta; Embryophyta; Tracheophyta; Spermatophyta; Magnoliopsida; eudicotyledons; Gunneridae; Pentapetalae; rosids; malvids; Brassicales; Brassicaceae; Camelineae; Arabidopsis	PF03168.13^LEA_2^Late embryogenesis abundant protein^112-213^E:1.7e-11	.	ExpAA=23.42^PredHel=1^Topology=i54-76o	ENOG410YIDD^Harpin-induced protein 1 containing protein, expressed	KEGG:ath:AT2G27080	.	GO:0016021^cellular_component^integral component of membrane`GO:0005886^cellular_component^plasma membrane`GO:0009506^cellular_component^plasmodesma`GO:0042742^biological_process^defense response to bacterium	.	.	.
Ja1_S2_TRINITY_DN23722_c1_g1	Ja1_S2_TRINITY_DN23722_c1_g1_i2	sp|Q9ZVD2|NHL13_ARATH^sp|Q9ZVD2|NHL13_ARATH^Q:171-812,H:1-236^30.579%ID^E:1.7e-16^.^.	.	Ja1_S2_TRINITY_DN23722_c1_g1::Ja1_S2_TRINITY_DN23722_c1_g1_i2::g.457::m.457	3-920[+]	NHL13_ARATH^NHL13_ARATH^Q:57-301,H:1-260^30.97%ID^E:3.52e-28^RecName: Full=NDR1/HIN1-like protein 13 {ECO:0000303|PubMed:26206852};^Eukaryota; Viridiplantae; Streptophyta; Embryophyta; Tracheophyta; Spermatophyta; Magnoliopsida; eudicotyledons; Gunneridae; Pentapetalae; rosids; malvids; Brassicales; Brassicaceae; Camelineae; Arabidopsis	PF03168.13^LEA_2^Late embryogenesis abundant protein^168-269^E:8.9e-13	.	ExpAA=23.55^PredHel=1^Topology=i110-132o	ENOG410YIDD^Harpin-induced protein 1 containing protein, expressed	KEGG:ath:AT2G27080	.	GO:0016021^cellular_component^integral component of membrane`GO:0005886^cellular_component^plasma membrane`GO:0009506^cellular_component^plasmodesma`GO:0042742^biological_process^defense response to bacterium	.	.	.
Ja1_S2_TRINITY_DN23722_c1_g1	Ja1_S2_TRINITY_DN23722_c1_g1_i3	sp|Q9ZVD2|NHL13_ARATH^sp|Q9ZVD2|NHL13_ARATH^Q:106-747,H:1-236^31.148%ID^E:5.71e-23^.^.	.	Ja1_S2_TRINITY_DN23722_c1_g1::Ja1_S2_TRINITY_DN23722_c1_g1_i3::g.458::m.458	106-855[+]	NHL13_ARATH^NHL13_ARATH^Q:1-245,H:1-260^31.481%ID^E:2.04e-30^RecName: Full=NDR1/HIN1-like protein 13 {ECO:0000303|PubMed:26206852};^Eukaryota; Viridiplantae; Streptophyta; Embryophyta; Tracheophyta; Spermatophyta; Magnoliopsida; eudicotyledons; Gunneridae; Pentapetalae; rosids; malvids; Brassicales; Brassicaceae; Camelineae; Arabidopsis	PF03168.13^LEA_2^Late embryogenesis abundant protein^112-213^E:3.7e-12	.	ExpAA=23.55^PredHel=1^Topology=i54-76o	ENOG410YIDD^Harpin-induced protein 1 containing protein, expressed	KEGG:ath:AT2G27080	.	GO:0016021^cellular_component^integral component of membrane`GO:0005886^cellular_component^plasma membrane`GO:0009506^cellular_component^plasmodesma`GO:0042742^biological_process^defense response to bacterium	.	.	.
Ja1_S2_TRINITY_DN23712_c0_g1	Ja1_S2_TRINITY_DN23712_c0_g1_i1	.	.	Ja1_S2_TRINITY_DN23712_c0_g1::Ja1_S2_TRINITY_DN23712_c0_g1_i1::g.460::m.460	171-2411[+]	.	.	.	.	.	.	.	.	.	.	.
Ja1_S2_TRINITY_DN23713_c0_g1	Ja1_S2_TRINITY_DN23713_c0_g1_i1	sp|Q9SFV2|FHA2_ARATH^sp|Q9SFV2|FHA2_ARATH^Q:109-1047,H:2-312^64.856%ID^E:4.52e-134^.^.	.	Ja1_S2_TRINITY_DN23713_c0_g1::Ja1_S2_TRINITY_DN23713_c0_g1_i1::g.461::m.461	115-1074[+]	FHA2_ARATH^FHA2_ARATH^Q:6-319,H:9-320^67.802%ID^E:6.26e-144^RecName: Full=FHA domain-containing protein FHA2 {ECO:0000305};^Eukaryota; Viridiplantae; Streptophyta; Embryophyta; Tracheophyta; Spermatophyta; Magnoliopsida; eudicotyledons; Gunneridae; Pentapetalae; rosids; malvids; Brassicales; Brassicaceae; Camelineae; Arabidopsis	PF00498.26^FHA^FHA domain^30-104^E:8.7e-11	.	.	COG5025^forkhead box	KEGG:ath:AT3G07220	.	GO:0005634^cellular_component^nucleus`GO:0048638^biological_process^regulation of developmental growth`GO:0080086^biological_process^stamen filament development	GO:0005515^molecular_function^protein binding	.	.
Ja1_S2_TRINITY_DN23713_c0_g2	Ja1_S2_TRINITY_DN23713_c0_g2_i1	sp|Q945P0|FHA1_TOBAC^sp|Q945P0|FHA1_TOBAC^Q:97-474,H:1-132^88.636%ID^E:1.64e-72^.^.	.	Ja1_S2_TRINITY_DN23713_c0_g2::Ja1_S2_TRINITY_DN23713_c0_g2_i1::g.462::m.462	97-1089[+]	FHA2_ARATH^FHA2_ARATH^Q:6-330,H:9-320^64.438%ID^E:1.63e-137^RecName: Full=FHA domain-containing protein FHA2 {ECO:0000305};^Eukaryota; Viridiplantae; Streptophyta; Embryophyta; Tracheophyta; Spermatophyta; Magnoliopsida; eudicotyledons; Gunneridae; Pentapetalae; rosids; malvids; Brassicales; Brassicaceae; Camelineae; Arabidopsis	PF00498.26^FHA^FHA domain^30-104^E:2.5e-09	.	.	COG5025^forkhead box	KEGG:ath:AT3G07220	.	GO:0005634^cellular_component^nucleus`GO:0048638^biological_process^regulation of developmental growth`GO:0080086^biological_process^stamen filament development	GO:0005515^molecular_function^protein binding	.	.
Ja1_S2_TRINITY_DN23713_c0_g1	Ja1_S2_TRINITY_DN23713_c0_g1_i2	sp|Q9SFV2|FHA2_ARATH^sp|Q9SFV2|FHA2_ARATH^Q:16-84,H:290-312^95.652%ID^E:7.31e-07^.^.	.	.	.	.	.	.	.	.	.	.	.	.	.	.
Ja1_S2_TRINITY_DN23752_c3_g1	Ja1_S2_TRINITY_DN23752_c3_g1_i1	sp|O00370|LORF2_HUMAN^sp|O00370|LORF2_HUMAN^Q:1-375,H:432-556^92.8%ID^E:8.06e-72^.^.	.	.	.	.	.	.	.	.	.	.	.	.	.	.
Ja1_S2_TRINITY_DN23742_c0_g1	Ja1_S2_TRINITY_DN23742_c0_g1_i1	sp|Q9SHC8|VAP12_ARATH^sp|Q9SHC8|VAP12_ARATH^Q:169-807,H:2-215^64.815%ID^E:2.58e-77^.^.	.	Ja1_S2_TRINITY_DN23742_c0_g1::Ja1_S2_TRINITY_DN23742_c0_g1_i1::g.463::m.463	163-873[+]	VAP12_ARATH^VAP12_ARATH^Q:3-236,H:2-237^63.866%ID^E:3.03e-100^RecName: Full=Vesicle-associated protein 1-2;^Eukaryota; Viridiplantae; Streptophyta; Embryophyta; Tracheophyta; Spermatophyta; Magnoliopsida; eudicotyledons; Gunneridae; Pentapetalae; rosids; malvids; Brassicales; Brassicaceae; Camelineae; Arabidopsis	PF00635.26^Motile_Sperm^MSP (Major sperm protein) domain^7-108^E:8.1e-32	.	ExpAA=20.45^PredHel=1^Topology=o216-235i	COG5066^Central component in molecular interactions underlying sperm crawling. Forms an extensive filament system that extends from sperm villipoda, along the leading edge of the pseudopod (By similarity)	KEGG:ath:AT2G45140	.	GO:0005829^cellular_component^cytosol`GO:0005783^cellular_component^endoplasmic reticulum`GO:0005789^cellular_component^endoplasmic reticulum membrane`GO:0016021^cellular_component^integral component of membrane`GO:0005634^cellular_component^nucleus`GO:0005886^cellular_component^plasma membrane`GO:0090158^biological_process^endoplasmic reticulum membrane organization`GO:0061817^biological_process…	.	.	.
Ja1_S2_TRINITY_DN23742_c0_g1	Ja1_S2_TRINITY_DN23742_c0_g1_i2	sp|Q9SHC8|VAP12_ARATH^sp|Q9SHC8|VAP12_ARATH^Q:169-807,H:2-215^64.815%ID^E:2.22e-77^.^.	.	Ja1_S2_TRINITY_DN23742_c0_g1::Ja1_S2_TRINITY_DN23742_c0_g1_i2::g.464::m.464	163-873[+]	VAP12_ARATH^VAP12_ARATH^Q:3-236,H:2-237^63.866%ID^E:3.03e-100^RecName: Full=Vesicle-associated protein 1-2;^Eukaryota; Viridiplantae; Streptophyta; Embryophyta; Tracheophyta; Spermatophyta; Magnoliopsida; eudicotyledons; Gunneridae; Pentapetalae; rosids; malvids; Brassicales; Brassicaceae; Camelineae; Arabidopsis	PF00635.26^Motile_Sperm^MSP (Major sperm protein) domain^7-108^E:8.1e-32	.	ExpAA=20.45^PredHel=1^Topology=o216-235i	COG5066^Central component in molecular interactions underlying sperm crawling. Forms an extensive filament system that extends from sperm villipoda, along the leading edge of the pseudopod (By similarity)	KEGG:ath:AT2G45140	.	GO:0005829^cellular_component^cytosol`GO:0005783^cellular_component^endoplasmic reticulum`GO:0005789^cellular_component^endoplasmic reticulum membrane`GO:0016021^cellular_component^integral component of membrane`GO:0005634^cellular_component^nucleus`GO:0005886^cellular_component^plasma membrane`GO:0090158^biological_process^endoplasmic reticulum membrane organization`GO:0061817^biological_process…	.	.	.
Ja1_S2_TRINITY_DN23742_c0_g1	Ja1_S2_TRINITY_DN23742_c0_g1_i3	sp|Q9SHC8|VAP12_ARATH^sp|Q9SHC8|VAP12_ARATH^Q:159-797,H:2-215^64.815%ID^E:1.97e-77^.^.	.	Ja1_S2_TRINITY_DN23742_c0_g1::Ja1_S2_TRINITY_DN23742_c0_g1_i3::g.465::m.465	153-863[+]	VAP12_ARATH^VAP12_ARATH^Q:3-236,H:2-237^63.866%ID^E:3.03e-100^RecName: Full=Vesicle-associated protein 1-2;^Eukaryota; Viridiplantae; Streptophyta; Embryophyta; Tracheophyta; Spermatophyta; Magnoliopsida; eudicotyledons; Gunneridae; Pentapetalae; rosids; malvids; Brassicales; Brassicaceae; Camelineae; Arabidopsis	PF00635.26^Motile_Sperm^MSP (Major sperm protein) domain^7-108^E:8.1e-32	.	ExpAA=20.45^PredHel=1^Topology=o216-235i	COG5066^Central component in molecular interactions underlying sperm crawling. Forms an extensive filament system that extends from sperm villipoda, along the leading edge of the pseudopod (By similarity)	KEGG:ath:AT2G45140	.	GO:0005829^cellular_component^cytosol`GO:0005783^cellular_component^endoplasmic reticulum`GO:0005789^cellular_component^endoplasmic reticulum membrane`GO:0016021^cellular_component^integral component of membrane`GO:0005634^cellular_component^nucleus`GO:0005886^cellular_component^plasma membrane`GO:0090158^biological_process^endoplasmic reticulum membrane organization`GO:0061817^biological_process…	.	.	.
Ja1_S2_TRINITY_DN23742_c0_g1	Ja1_S2_TRINITY_DN23742_c0_g1_i4	sp|Q8VZ95|VAP11_ARATH^sp|Q8VZ95|VAP11_ARATH^Q:163-546,H:17-144^75%ID^E:1.68e-63^.^.	.	Ja1_S2_TRINITY_DN23742_c0_g1::Ja1_S2_TRINITY_DN23742_c0_g1_i4::g.466::m.466	163-786[+]	VAP11_ARATH^VAP11_ARATH^Q:1-151,H:17-167^76.159%ID^E:1.31e-81^RecName: Full=Vesicle-associated protein 1-1;^Eukaryota; Viridiplantae; Streptophyta; Embryophyta; Tracheophyta; Spermatophyta; Magnoliopsida; eudicotyledons; Gunneridae; Pentapetalae; rosids; malvids; Brassicales; Brassicaceae; Camelineae; Arabidopsis	PF00635.26^Motile_Sperm^MSP (Major sperm protein) domain^7-108^E:5.8e-32	.	.	COG5066^Central component in molecular interactions underlying sperm crawling. Forms an extensive filament system that extends from sperm villipoda, along the leading edge of the pseudopod (By similarity)	KEGG:ath:AT3G60600	.	GO:0005829^cellular_component^cytosol`GO:0005783^cellular_component^endoplasmic reticulum`GO:0005789^cellular_component^endoplasmic reticulum membrane`GO:0016021^cellular_component^integral component of membrane`GO:0005634^cellular_component^nucleus`GO:0005886^cellular_component^plasma membrane`GO:0000326^cellular_component^protein storage vacuole`GO:0032586^cellular_component^protein storage vac…	.	.	.
Ja1_S2_TRINITY_DN23782_c0_g1	Ja1_S2_TRINITY_DN23782_c0_g1_i1	sp|Q9FT52|ATP5H_ARATH^sp|Q9FT52|ATP5H_ARATH^Q:84-587,H:1-168^82.738%ID^E:4.39e-88^.^.	.	Ja1_S2_TRINITY_DN23782_c0_g1::Ja1_S2_TRINITY_DN23782_c0_g1_i1::g.467::m.467	84-590[+]	ATP5H_ARATH^ATP5H_ARATH^Q:1-168,H:1-168^82.738%ID^E:1.76e-101^RecName: Full=ATP synthase subunit d, mitochondrial;^Eukaryota; Viridiplantae; Streptophyta; Embryophyta; Tracheophyta; Spermatophyta; Magnoliopsida; eudicotyledons; Gunneridae; Pentapetalae; rosids; malvids; Brassicales; Brassicaceae; Camelineae; Arabidopsis	PF05873.12^Mt_ATP-synt_D^ATP synthase D chain, mitochondrial (ATP5H)^15-166^E:2.8e-19	.	.	ENOG4111IHJ^energy coupled proton transport, down electrochemical gradient	KEGG:ath:AT3G52300`KO:K02138	.	GO:0009507^cellular_component^chloroplast`GO:0009535^cellular_component^chloroplast thylakoid membrane`GO:0005829^cellular_component^cytosol`GO:0022626^cellular_component^cytosolic ribosome`GO:0005753^cellular_component^mitochondrial proton-transporting ATP synthase complex`GO:0000274^cellular_component^mitochondrial proton-transporting ATP synthase, stator stalk`GO:0005739^cellular_component^mit…	GO:0015078^molecular_function^proton transmembrane transporter activity`GO:0015986^biological_process^ATP synthesis coupled proton transport`GO:0000276^cellular_component^mitochondrial proton-transporting ATP synthase complex, coupling factor F(o)	.	.
Ja1_S2_TRINITY_DN23782_c0_g1	Ja1_S2_TRINITY_DN23782_c0_g1_i2	sp|Q9FT52|ATP5H_ARATH^sp|Q9FT52|ATP5H_ARATH^Q:42-545,H:1-168^82.738%ID^E:1.53e-88^.^.	.	Ja1_S2_TRINITY_DN23782_c0_g1::Ja1_S2_TRINITY_DN23782_c0_g1_i2::g.469::m.469	42-548[+]	ATP5H_ARATH^ATP5H_ARATH^Q:1-168,H:1-168^82.738%ID^E:1.03e-101^RecName: Full=ATP synthase subunit d, mitochondrial;^Eukaryota; Viridiplantae; Streptophyta; Embryophyta; Tracheophyta; Spermatophyta; Magnoliopsida; eudicotyledons; Gunneridae; Pentapetalae; rosids; malvids; Brassicales; Brassicaceae; Camelineae; Arabidopsis	PF05873.12^Mt_ATP-synt_D^ATP synthase D chain, mitochondrial (ATP5H)^15-166^E:2.8e-19	.	.	ENOG4111IHJ^energy coupled proton transport, down electrochemical gradient	KEGG:ath:AT3G52300`KO:K02138	.	GO:0009507^cellular_component^chloroplast`GO:0009535^cellular_component^chloroplast thylakoid membrane`GO:0005829^cellular_component^cytosol`GO:0022626^cellular_component^cytosolic ribosome`GO:0005753^cellular_component^mitochondrial proton-transporting ATP synthase complex`GO:0000274^cellular_component^mitochondrial proton-transporting ATP synthase, stator stalk`GO:0005739^cellular_component^mit…	GO:0015078^molecular_function^proton transmembrane transporter activity`GO:0015986^biological_process^ATP synthesis coupled proton transport`GO:0000276^cellular_component^mitochondrial proton-transporting ATP synthase complex, coupling factor F(o)	.	.
Ja1_S2_TRINITY_DN23782_c0_g1	Ja1_S2_TRINITY_DN23782_c0_g1_i3	sp|Q9FT52|ATP5H_ARATH^sp|Q9FT52|ATP5H_ARATH^Q:123-455,H:1-111^76.577%ID^E:5.06e-60^.^.	.	Ja1_S2_TRINITY_DN23782_c0_g1::Ja1_S2_TRINITY_DN23782_c0_g1_i3::g.470::m.470	123-455[+]	ATP5H_ARATH^ATP5H_ARATH^Q:1-111,H:1-111^76.577%ID^E:9.29e-61^RecName: Full=ATP synthase subunit d, mitochondrial;^Eukaryota; Viridiplantae; Streptophyta; Embryophyta; Tracheophyta; Spermatophyta; Magnoliopsida; eudicotyledons; Gunneridae; Pentapetalae; rosids; malvids; Brassicales; Brassicaceae; Camelineae; Arabidopsis	PF05873.12^Mt_ATP-synt_D^ATP synthase D chain, mitochondrial (ATP5H)^15-100^E:3.6e-11	.	.	ENOG4111IHJ^energy coupled proton transport, down electrochemical gradient	KEGG:ath:AT3G52300`KO:K02138	.	GO:0009507^cellular_component^chloroplast`GO:0009535^cellular_component^chloroplast thylakoid membrane`GO:0005829^cellular_component^cytosol`GO:0022626^cellular_component^cytosolic ribosome`GO:0005753^cellular_component^mitochondrial proton-transporting ATP synthase complex`GO:0000274^cellular_component^mitochondrial proton-transporting ATP synthase, stator stalk`GO:0005739^cellular_component^mit…	GO:0015078^molecular_function^proton transmembrane transporter activity`GO:0015986^biological_process^ATP synthesis coupled proton transport`GO:0000276^cellular_component^mitochondrial proton-transporting ATP synthase complex, coupling factor F(o)	.	.
Ja1_S2_TRINITY_DN23782_c0_g1	Ja1_S2_TRINITY_DN23782_c0_g1_i4	sp|Q9FT52|ATP5H_ARATH^sp|Q9FT52|ATP5H_ARATH^Q:84-587,H:1-168^82.738%ID^E:5.85e-88^.^.	.	Ja1_S2_TRINITY_DN23782_c0_g1::Ja1_S2_TRINITY_DN23782_c0_g1_i4::g.472::m.472	540-851[-]	.	.	.	.	.	.	.	.	.	.	.
Ja1_S2_TRINITY_DN23782_c0_g1	Ja1_S2_TRINITY_DN23782_c0_g1_i4	sp|Q9FT52|ATP5H_ARATH^sp|Q9FT52|ATP5H_ARATH^Q:84-587,H:1-168^82.738%ID^E:5.85e-88^.^.	.	Ja1_S2_TRINITY_DN23782_c0_g1::Ja1_S2_TRINITY_DN23782_c0_g1_i4::g.471::m.471	84-590[+]	ATP5H_ARATH^ATP5H_ARATH^Q:1-168,H:1-168^82.738%ID^E:1.76e-101^RecName: Full=ATP synthase subunit d, mitochondrial;^Eukaryota; Viridiplantae; Streptophyta; Embryophyta; Tracheophyta; Spermatophyta; Magnoliopsida; eudicotyledons; Gunneridae; Pentapetalae; rosids; malvids; Brassicales; Brassicaceae; Camelineae; Arabidopsis	PF05873.12^Mt_ATP-synt_D^ATP synthase D chain, mitochondrial (ATP5H)^15-166^E:2.8e-19	.	.	ENOG4111IHJ^energy coupled proton transport, down electrochemical gradient	KEGG:ath:AT3G52300`KO:K02138	.	GO:0009507^cellular_component^chloroplast`GO:0009535^cellular_component^chloroplast thylakoid membrane`GO:0005829^cellular_component^cytosol`GO:0022626^cellular_component^cytosolic ribosome`GO:0005753^cellular_component^mitochondrial proton-transporting ATP synthase complex`GO:0000274^cellular_component^mitochondrial proton-transporting ATP synthase, stator stalk`GO:0005739^cellular_component^mit…	GO:0015078^molecular_function^proton transmembrane transporter activity`GO:0015986^biological_process^ATP synthesis coupled proton transport`GO:0000276^cellular_component^mitochondrial proton-transporting ATP synthase complex, coupling factor F(o)	.	.
Ja1_S2_TRINITY_DN23782_c0_g2	Ja1_S2_TRINITY_DN23782_c0_g2_i1	sp|Q9FT52|ATP5H_ARATH^sp|Q9FT52|ATP5H_ARATH^Q:85-588,H:1-168^85.119%ID^E:2.11e-91^.^.	.	Ja1_S2_TRINITY_DN23782_c0_g2::Ja1_S2_TRINITY_DN23782_c0_g2_i1::g.473::m.473	85-591[+]	ATP5H_ARATH^ATP5H_ARATH^Q:1-168,H:1-168^85.119%ID^E:3.51e-105^RecName: Full=ATP synthase subunit d, mitochondrial;^Eukaryota; Viridiplantae; Streptophyta; Embryophyta; Tracheophyta; Spermatophyta; Magnoliopsida; eudicotyledons; Gunneridae; Pentapetalae; rosids; malvids; Brassicales; Brassicaceae; Camelineae; Arabidopsis	PF05873.12^Mt_ATP-synt_D^ATP synthase D chain, mitochondrial (ATP5H)^15-166^E:7.4e-19	.	.	ENOG4111IHJ^energy coupled proton transport, down electrochemical gradient	KEGG:ath:AT3G52300`KO:K02138	.	GO:0009507^cellular_component^chloroplast`GO:0009535^cellular_component^chloroplast thylakoid membrane`GO:0005829^cellular_component^cytosol`GO:0022626^cellular_component^cytosolic ribosome`GO:0005753^cellular_component^mitochondrial proton-transporting ATP synthase complex`GO:0000274^cellular_component^mitochondrial proton-transporting ATP synthase, stator stalk`GO:0005739^cellular_component^mit…	GO:0015078^molecular_function^proton transmembrane transporter activity`GO:0015986^biological_process^ATP synthesis coupled proton transport`GO:0000276^cellular_component^mitochondrial proton-transporting ATP synthase complex, coupling factor F(o)	.	.
Ja1_S2_TRINITY_DN23782_c0_g1	Ja1_S2_TRINITY_DN23782_c0_g1_i5	sp|Q9FT52|ATP5H_ARATH^sp|Q9FT52|ATP5H_ARATH^Q:84-587,H:1-168^82.738%ID^E:6.24e-88^.^.	.	Ja1_S2_TRINITY_DN23782_c0_g1::Ja1_S2_TRINITY_DN23782_c0_g1_i5::g.474::m.474	84-590[+]	ATP5H_ARATH^ATP5H_ARATH^Q:1-168,H:1-168^82.738%ID^E:2.59e-101^RecName: Full=ATP synthase subunit d, mitochondrial;^Eukaryota; Viridiplantae; Streptophyta; Embryophyta; Tracheophyta; Spermatophyta; Magnoliopsida; eudicotyledons; Gunneridae; Pentapetalae; rosids; malvids; Brassicales; Brassicaceae; Camelineae; Arabidopsis	PF05873.12^Mt_ATP-synt_D^ATP synthase D chain, mitochondrial (ATP5H)^15-166^E:4.1e-19	.	.	ENOG4111IHJ^energy coupled proton transport, down electrochemical gradient	KEGG:ath:AT3G52300`KO:K02138	.	GO:0009507^cellular_component^chloroplast`GO:0009535^cellular_component^chloroplast thylakoid membrane`GO:0005829^cellular_component^cytosol`GO:0022626^cellular_component^cytosolic ribosome`GO:0005753^cellular_component^mitochondrial proton-transporting ATP synthase complex`GO:0000274^cellular_component^mitochondrial proton-transporting ATP synthase, stator stalk`GO:0005739^cellular_component^mit…	GO:0015078^molecular_function^proton transmembrane transporter activity`GO:0015986^biological_process^ATP synthesis coupled proton transport`GO:0000276^cellular_component^mitochondrial proton-transporting ATP synthase complex, coupling factor F(o)	.	.
Ja1_S2_TRINITY_DN23782_c0_g1	Ja1_S2_TRINITY_DN23782_c0_g1_i6	sp|Q9FT52|ATP5H_ARATH^sp|Q9FT52|ATP5H_ARATH^Q:42-545,H:1-168^82.738%ID^E:2.04e-88^.^.	.	Ja1_S2_TRINITY_DN23782_c0_g1::Ja1_S2_TRINITY_DN23782_c0_g1_i6::g.476::m.476	42-548[+]	ATP5H_ARATH^ATP5H_ARATH^Q:1-168,H:1-168^82.738%ID^E:1.03e-101^RecName: Full=ATP synthase subunit d, mitochondrial;^Eukaryota; Viridiplantae; Streptophyta; Embryophyta; Tracheophyta; Spermatophyta; Magnoliopsida; eudicotyledons; Gunneridae; Pentapetalae; rosids; malvids; Brassicales; Brassicaceae; Camelineae; Arabidopsis	PF05873.12^Mt_ATP-synt_D^ATP synthase D chain, mitochondrial (ATP5H)^15-166^E:2.8e-19	.	.	ENOG4111IHJ^energy coupled proton transport, down electrochemical gradient	KEGG:ath:AT3G52300`KO:K02138	.	GO:0009507^cellular_component^chloroplast`GO:0009535^cellular_component^chloroplast thylakoid membrane`GO:0005829^cellular_component^cytosol`GO:0022626^cellular_component^cytosolic ribosome`GO:0005753^cellular_component^mitochondrial proton-transporting ATP synthase complex`GO:0000274^cellular_component^mitochondrial proton-transporting ATP synthase, stator stalk`GO:0005739^cellular_component^mit…	GO:0015078^molecular_function^proton transmembrane transporter activity`GO:0015986^biological_process^ATP synthesis coupled proton transport`GO:0000276^cellular_component^mitochondrial proton-transporting ATP synthase complex, coupling factor F(o)	.	.
Ja1_S2_TRINITY_DN23782_c0_g1	Ja1_S2_TRINITY_DN23782_c0_g1_i7	sp|Q9FT52|ATP5H_ARATH^sp|Q9FT52|ATP5H_ARATH^Q:42-545,H:1-168^82.143%ID^E:1.24e-88^.^.	.	Ja1_S2_TRINITY_DN23782_c0_g1::Ja1_S2_TRINITY_DN23782_c0_g1_i7::g.477::m.477	42-548[+]	ATP5H_ARATH^ATP5H_ARATH^Q:1-168,H:1-168^82.143%ID^E:2.43e-101^RecName: Full=ATP synthase subunit d, mitochondrial;^Eukaryota; Viridiplantae; Streptophyta; Embryophyta; Tracheophyta; Spermatophyta; Magnoliopsida; eudicotyledons; Gunneridae; Pentapetalae; rosids; malvids; Brassicales; Brassicaceae; Camelineae; Arabidopsis	PF05873.12^Mt_ATP-synt_D^ATP synthase D chain, mitochondrial (ATP5H)^15-166^E:8.8e-19	.	.	ENOG4111IHJ^energy coupled proton transport, down electrochemical gradient	KEGG:ath:AT3G52300`KO:K02138	.	GO:0009507^cellular_component^chloroplast`GO:0009535^cellular_component^chloroplast thylakoid membrane`GO:0005829^cellular_component^cytosol`GO:0022626^cellular_component^cytosolic ribosome`GO:0005753^cellular_component^mitochondrial proton-transporting ATP synthase complex`GO:0000274^cellular_component^mitochondrial proton-transporting ATP synthase, stator stalk`GO:0005739^cellular_component^mit…	GO:0015078^molecular_function^proton transmembrane transporter activity`GO:0015986^biological_process^ATP synthesis coupled proton transport`GO:0000276^cellular_component^mitochondrial proton-transporting ATP synthase complex, coupling factor F(o)	.	.
Ja1_S2_TRINITY_DN23737_c0_g1	Ja1_S2_TRINITY_DN23737_c0_g1_i1	sp|Q56XR7|STR4A_ARATH^sp|Q56XR7|STR4A_ARATH^Q:199-789,H:60-257^62.5%ID^E:2.94e-77^.^.	.	Ja1_S2_TRINITY_DN23737_c0_g1::Ja1_S2_TRINITY_DN23737_c0_g1_i1::g.478::m.478	1-957[+]	STR4A_ARATH^STR4A_ARATH^Q:1-263,H:3-257^53.383%ID^E:3.32e-80^RecName: Full=Rhodanese-like domain-containing protein 4A, chloroplastic;^Eukaryota; Viridiplantae; Streptophyta; Embryophyta; Tracheophyta; Spermatophyta; Magnoliopsida; eudicotyledons; Gunneridae; Pentapetalae; rosids; malvids; Brassicales; Brassicaceae; Camelineae; Arabidopsis	.	.	.	ENOG410Y65V^Retrotransposon protein	KEGG:ath:AT3G25480	.	GO:0009507^cellular_component^chloroplast`GO:0009535^cellular_component^chloroplast thylakoid membrane`GO:0016021^cellular_component^integral component of membrane	.	.	.
Ja1_S2_TRINITY_DN23737_c0_g1	Ja1_S2_TRINITY_DN23737_c0_g1_i2	sp|Q56XR7|STR4A_ARATH^sp|Q56XR7|STR4A_ARATH^Q:142-732,H:60-257^62.5%ID^E:1.14e-77^.^.	.	Ja1_S2_TRINITY_DN23737_c0_g1::Ja1_S2_TRINITY_DN23737_c0_g1_i2::g.479::m.479	1-900[+]	STR4A_ARATH^STR4A_ARATH^Q:29-244,H:41-257^58.447%ID^E:1.4e-79^RecName: Full=Rhodanese-like domain-containing protein 4A, chloroplastic;^Eukaryota; Viridiplantae; Streptophyta; Embryophyta; Tracheophyta; Spermatophyta; Magnoliopsida; eudicotyledons; Gunneridae; Pentapetalae; rosids; malvids; Brassicales; Brassicaceae; Camelineae; Arabidopsis	.	.	.	ENOG410Y65V^Retrotransposon protein	KEGG:ath:AT3G25480	.	GO:0009507^cellular_component^chloroplast`GO:0009535^cellular_component^chloroplast thylakoid membrane`GO:0016021^cellular_component^integral component of membrane	.	.	.
Ja1_S2_TRINITY_DN23740_c0_g1	Ja1_S2_TRINITY_DN23740_c0_g1_i1	.	.	Ja1_S2_TRINITY_DN23740_c0_g1::Ja1_S2_TRINITY_DN23740_c0_g1_i1::g.480::m.480	269-1039[-]	.	PF14223.6^Retrotran_gag_2^gag-polypeptide of LTR copia-type^115-231^E:2.4e-18	.	.	.	.	.	.	.	.	.
Ja1_S2_TRINITY_DN23740_c0_g1	Ja1_S2_TRINITY_DN23740_c0_g1_i2	sp|Q1EBV4|DDI1_ARATH^sp|Q1EBV4|DDI1_ARATH^Q:117-356,H:129-178^50%ID^E:5.4e-11^.^.	.	.	.	.	.	.	.	.	.	.	.	.	.	.
Ja1_S2_TRINITY_DN23740_c0_g2	Ja1_S2_TRINITY_DN23740_c0_g2_i1	.	.	.	.	.	.	.	.	.	.	.	.	.	.	.
Ja1_S2_TRINITY_DN23740_c0_g1	Ja1_S2_TRINITY_DN23740_c0_g1_i3	.	.	.	.	.	.	.	.	.	.	.	.	.	.	.
Ja1_S2_TRINITY_DN23740_c0_g1	Ja1_S2_TRINITY_DN23740_c0_g1_i4	.	.	.	.	.	.	.	.	.	.	.	.	.	.	.
Ja1_S2_TRINITY_DN23740_c0_g3	Ja1_S2_TRINITY_DN23740_c0_g3_i1	.	.	.	.	.	.	.	.	.	.	.	.	.	.	.
Ja1_S2_TRINITY_DN23740_c0_g3	Ja1_S2_TRINITY_DN23740_c0_g3_i2	.	.	Ja1_S2_TRINITY_DN23740_c0_g3::Ja1_S2_TRINITY_DN23740_c0_g3_i2::g.483::m.483	55-384[-]	.	.	.	.	.	.	.	.	.	.	.
Ja1_S2_TRINITY_DN23740_c0_g2	Ja1_S2_TRINITY_DN23740_c0_g2_i2	.	.	.	.	.	.	.	.	.	.	.	.	.	.	.
Ja1_S2_TRINITY_DN23740_c0_g4	Ja1_S2_TRINITY_DN23740_c0_g4_i1	.	.	Ja1_S2_TRINITY_DN23740_c0_g4::Ja1_S2_TRINITY_DN23740_c0_g4_i1::g.484::m.484	412-798[-]	.	.	.	.	.	.	.	.	.	.	.
Ja1_S2_TRINITY_DN23740_c0_g1	Ja1_S2_TRINITY_DN23740_c0_g1_i5	.	.	Ja1_S2_TRINITY_DN23740_c0_g1::Ja1_S2_TRINITY_DN23740_c0_g1_i5::g.486::m.486	269-916[-]	.	PF14223.6^Retrotran_gag_2^gag-polypeptide of LTR copia-type^74-190^E:2.1e-19	.	.	.	.	.	.	.	.	.
Ja1_S2_TRINITY_DN23740_c0_g1	Ja1_S2_TRINITY_DN23740_c0_g1_i6	.	.	Ja1_S2_TRINITY_DN23740_c0_g1::Ja1_S2_TRINITY_DN23740_c0_g1_i6::g.489::m.489	471-884[-]	.	PF14223.6^Retrotran_gag_2^gag-polypeptide of LTR copia-type^74-131^E:2.2e-07	.	.	.	.	.	.	.	.	.
Ja1_S2_TRINITY_DN23740_c0_g1	Ja1_S2_TRINITY_DN23740_c0_g1_i6	.	.	Ja1_S2_TRINITY_DN23740_c0_g1::Ja1_S2_TRINITY_DN23740_c0_g1_i6::g.490::m.490	2-388[-]	.	.	.	.	.	.	.	.	.	.	.
Ja1_S2_TRINITY_DN23740_c0_g5	Ja1_S2_TRINITY_DN23740_c0_g5_i1	.	.	Ja1_S2_TRINITY_DN23740_c0_g5::Ja1_S2_TRINITY_DN23740_c0_g5_i1::g.491::m.491	411-767[+]	.	.	.	.	.	.	.	.	.	.	.
Ja1_S2_TRINITY_DN23740_c0_g1	Ja1_S2_TRINITY_DN23740_c0_g1_i7	.	.	.	.	.	.	.	.	.	.	.	.	.	.	.
Ja1_S2_TRINITY_DN23740_c0_g1	Ja1_S2_TRINITY_DN23740_c0_g1_i8	.	.	.	.	.	.	.	.	.	.	.	.	.	.	.
Ja1_S2_TRINITY_DN23740_c0_g6	Ja1_S2_TRINITY_DN23740_c0_g6_i1	.	.	.	.	.	.	.	.	.	.	.	.	.	.	.
Ja1_S2_TRINITY_DN23740_c0_g3	Ja1_S2_TRINITY_DN23740_c0_g3_i3	.	.	.	.	.	.	.	.	.	.	.	.	.	.	.
Ja1_S2_TRINITY_DN23760_c0_g1	Ja1_S2_TRINITY_DN23760_c0_g1_i1	sp|Q8GZ81|OFT27_ARATH^sp|Q8GZ81|OFT27_ARATH^Q:87-254,H:5-58^56.14%ID^E:7.43e-07^.^.	.	Ja1_S2_TRINITY_DN23760_c0_g1::Ja1_S2_TRINITY_DN23760_c0_g1_i1::g.493::m.493	3-305[+]	OFT27_ARATH^OFT27_ARATH^Q:29-84,H:5-58^56.14%ID^E:1.87e-15^RecName: Full=O-fucosyltransferase 27 {ECO:0000305};^Eukaryota; Viridiplantae; Streptophyta; Embryophyta; Tracheophyta; Spermatophyta; Magnoliopsida; eudicotyledons; Gunneridae; Pentapetalae; rosids; malvids; Brassicales; Brassicaceae; Camelineae; Arabidopsis	.	.	ExpAA=43.37^PredHel=2^Topology=i7-29o39-58i	ENOG410YCJ7^DUF246 domain-containing protein	KEGG:ath:AT3G30300	.	GO:0005737^cellular_component^cytoplasm`GO:0005768^cellular_component^endosome`GO:0005794^cellular_component^Golgi apparatus`GO:0000138^cellular_component^Golgi trans cisterna`GO:0016021^cellular_component^integral component of membrane`GO:0005802^cellular_component^trans-Golgi network`GO:0016757^molecular_function^transferase activity, transferring glycosyl groups`GO:0006004^biological_process^f…	.	.	.
Ja1_S2_TRINITY_DN23760_c0_g1	Ja1_S2_TRINITY_DN23760_c0_g1_i2	sp|Q8GZ81|OFT27_ARATH^sp|Q8GZ81|OFT27_ARATH^Q:87-1658,H:5-524^72.19%ID^E:0^.^.	.	Ja1_S2_TRINITY_DN23760_c0_g1::Ja1_S2_TRINITY_DN23760_c0_g1_i2::g.494::m.494	3-1661[+]	OFT27_ARATH^OFT27_ARATH^Q:29-552,H:5-524^72.19%ID^E:0^RecName: Full=O-fucosyltransferase 27 {ECO:0000305};^Eukaryota; Viridiplantae; Streptophyta; Embryophyta; Tracheophyta; Spermatophyta; Magnoliopsida; eudicotyledons; Gunneridae; Pentapetalae; rosids; malvids; Brassicales; Brassicaceae; Camelineae; Arabidopsis	PF10250.9^O-FucT^GDP-fucose protein O-fucosyltransferase^131-432^E:5.9e-43	.	ExpAA=40.11^PredHel=2^Topology=o10-32i39-58o	ENOG410YCJ7^DUF246 domain-containing protein	KEGG:ath:AT3G30300	.	GO:0005737^cellular_component^cytoplasm`GO:0005768^cellular_component^endosome`GO:0005794^cellular_component^Golgi apparatus`GO:0000138^cellular_component^Golgi trans cisterna`GO:0016021^cellular_component^integral component of membrane`GO:0005802^cellular_component^trans-Golgi network`GO:0016757^molecular_function^transferase activity, transferring glycosyl groups`GO:0006004^biological_process^f…	.	.	.
Ja1_S2_TRINITY_DN23760_c0_g1	Ja1_S2_TRINITY_DN23760_c0_g1_i3	sp|Q8GZ81|OFT27_ARATH^sp|Q8GZ81|OFT27_ARATH^Q:2-583,H:149-342^77.835%ID^E:4.99e-108^.^.	.	Ja1_S2_TRINITY_DN23760_c0_g1::Ja1_S2_TRINITY_DN23760_c0_g1_i3::g.495::m.495	2-598[+]	OFT27_ARATH^OFT27_ARATH^Q:1-194,H:149-342^77.835%ID^E:4.5e-108^RecName: Full=O-fucosyltransferase 27 {ECO:0000305};^Eukaryota; Viridiplantae; Streptophyta; Embryophyta; Tracheophyta; Spermatophyta; Magnoliopsida; eudicotyledons; Gunneridae; Pentapetalae; rosids; malvids; Brassicales; Brassicaceae; Camelineae; Arabidopsis	PF10250.9^O-FucT^GDP-fucose protein O-fucosyltransferase^4-192^E:1.8e-17	.	.	ENOG410YCJ7^DUF246 domain-containing protein	KEGG:ath:AT3G30300	.	GO:0005737^cellular_component^cytoplasm`GO:0005768^cellular_component^endosome`GO:0005794^cellular_component^Golgi apparatus`GO:0000138^cellular_component^Golgi trans cisterna`GO:0016021^cellular_component^integral component of membrane`GO:0005802^cellular_component^trans-Golgi network`GO:0016757^molecular_function^transferase activity, transferring glycosyl groups`GO:0006004^biological_process^f…	.	.	.
Ja1_S2_TRINITY_DN23760_c0_g1	Ja1_S2_TRINITY_DN23760_c0_g1_i4	sp|Q8GZ81|OFT27_ARATH^sp|Q8GZ81|OFT27_ARATH^Q:87-431,H:5-115^50.862%ID^E:9.65e-23^.^.	.	Ja1_S2_TRINITY_DN23760_c0_g1::Ja1_S2_TRINITY_DN23760_c0_g1_i4::g.496::m.496	3-482[+]	OFT27_ARATH^OFT27_ARATH^Q:29-145,H:5-117^50%ID^E:4.4e-32^RecName: Full=O-fucosyltransferase 27 {ECO:0000305};^Eukaryota; Viridiplantae; Streptophyta; Embryophyta; Tracheophyta; Spermatophyta; Magnoliopsida; eudicotyledons; Gunneridae; Pentapetalae; rosids; malvids; Brassicales; Brassicaceae; Camelineae; Arabidopsis	.	.	ExpAA=43.62^PredHel=2^Topology=i7-29o39-58i	ENOG410YCJ7^DUF246 domain-containing protein	KEGG:ath:AT3G30300	.	GO:0005737^cellular_component^cytoplasm`GO:0005768^cellular_component^endosome`GO:0005794^cellular_component^Golgi apparatus`GO:0000138^cellular_component^Golgi trans cisterna`GO:0016021^cellular_component^integral component of membrane`GO:0005802^cellular_component^trans-Golgi network`GO:0016757^molecular_function^transferase activity, transferring glycosyl groups`GO:0006004^biological_process^f…	.	.	.
Ja1_S2_TRINITY_DN23760_c0_g1	Ja1_S2_TRINITY_DN23760_c0_g1_i5	sp|Q8GZ81|OFT27_ARATH^sp|Q8GZ81|OFT27_ARATH^Q:87-1949,H:5-613^68.328%ID^E:0^.^.	.	Ja1_S2_TRINITY_DN23760_c0_g1::Ja1_S2_TRINITY_DN23760_c0_g1_i5::g.497::m.497	3-2138[+]	OFT27_ARATH^OFT27_ARATH^Q:29-708,H:5-677^65.16%ID^E:0^RecName: Full=O-fucosyltransferase 27 {ECO:0000305};^Eukaryota; Viridiplantae; Streptophyta; Embryophyta; Tracheophyta; Spermatophyta; Magnoliopsida; eudicotyledons; Gunneridae; Pentapetalae; rosids; malvids; Brassicales; Brassicaceae; Camelineae; Arabidopsis	PF10250.9^O-FucT^GDP-fucose protein O-fucosyltransferase^131-432^E:1.1e-42	.	ExpAA=39.41^PredHel=2^Topology=o10-32i39-58o	ENOG410YCJ7^DUF246 domain-containing protein	KEGG:ath:AT3G30300	.	GO:0005737^cellular_component^cytoplasm`GO:0005768^cellular_component^endosome`GO:0005794^cellular_component^Golgi apparatus`GO:0000138^cellular_component^Golgi trans cisterna`GO:0016021^cellular_component^integral component of membrane`GO:0005802^cellular_component^trans-Golgi network`GO:0016757^molecular_function^transferase activity, transferring glycosyl groups`GO:0006004^biological_process^f…	.	.	.
Ja1_S2_TRINITY_DN23792_c0_g1	Ja1_S2_TRINITY_DN23792_c0_g1_i1	sp|Q9M2P4|SINA2_ARATH^sp|Q9M2P4|SINA2_ARATH^Q:158-1066,H:1-308^68.182%ID^E:3.32e-160^.^.	.	Ja1_S2_TRINITY_DN23792_c0_g1::Ja1_S2_TRINITY_DN23792_c0_g1_i1::g.499::m.499	158-1072[+]	SINA2_ARATH^SINA2_ARATH^Q:1-303,H:1-308^68.182%ID^E:1.47e-162^RecName: Full=E3 ubiquitin-protein ligase SINAT2 {ECO:0000305};^Eukaryota; Viridiplantae; Streptophyta; Embryophyta; Tracheophyta; Spermatophyta; Magnoliopsida; eudicotyledons; Gunneridae; Pentapetalae; rosids; malvids; Brassicales; Brassicaceae; Camelineae; Arabidopsis	PF03145.16^Sina^Seven in absentia protein family^97-295^E:3.2e-76	.	.	ENOG410XVP0^e3 ubiquitin-protein ligase	KEGG:ath:AT3G58040`KO:K04506	.	GO:0005737^cellular_component^cytoplasm`GO:0005634^cellular_component^nucleus`GO:0016740^molecular_function^transferase activity`GO:0008270^molecular_function^zinc ion binding`GO:0007275^biological_process^multicellular organism development`GO:0016567^biological_process^protein ubiquitination`GO:2000785^biological_process^regulation of autophagosome assembly`GO:0006511^biological_process^ubiquiti…	GO:0006511^biological_process^ubiquitin-dependent protein catabolic process`GO:0007275^biological_process^multicellular organism development`GO:0005634^cellular_component^nucleus	.	.
Ja1_S2_TRINITY_DN23792_c0_g2	Ja1_S2_TRINITY_DN23792_c0_g2_i1	sp|Q9M2P4|SINA2_ARATH^sp|Q9M2P4|SINA2_ARATH^Q:266-1282,H:1-308^61.337%ID^E:2.02e-150^.^.	.	Ja1_S2_TRINITY_DN23792_c0_g2::Ja1_S2_TRINITY_DN23792_c0_g2_i1::g.500::m.500	266-934[+]	SINA2_ARATH^SINA2_ARATH^Q:1-198,H:1-203^63.054%ID^E:1.4e-90^RecName: Full=E3 ubiquitin-protein ligase SINAT2 {ECO:0000305};^Eukaryota; Viridiplantae; Streptophyta; Embryophyta; Tracheophyta; Spermatophyta; Magnoliopsida; eudicotyledons; Gunneridae; Pentapetalae; rosids; malvids; Brassicales; Brassicaceae; Camelineae; Arabidopsis	PF03145.16^Sina^Seven in absentia protein family^97-222^E:2.5e-35	.	.	ENOG410XVP0^e3 ubiquitin-protein ligase	KEGG:ath:AT3G58040`KO:K04506	.	GO:0005737^cellular_component^cytoplasm`GO:0005634^cellular_component^nucleus`GO:0016740^molecular_function^transferase activity`GO:0008270^molecular_function^zinc ion binding`GO:0007275^biological_process^multicellular organism development`GO:0016567^biological_process^protein ubiquitination`GO:2000785^biological_process^regulation of autophagosome assembly`GO:0006511^biological_process^ubiquiti…	GO:0006511^biological_process^ubiquitin-dependent protein catabolic process`GO:0007275^biological_process^multicellular organism development`GO:0005634^cellular_component^nucleus	.	.
Ja1_S2_TRINITY_DN23792_c0_g3	Ja1_S2_TRINITY_DN23792_c0_g3_i1	sp|Q9M9F0|VQ9_ARATH^sp|Q9M9F0|VQ9_ARATH^Q:49-642,H:1-201^46.119%ID^E:1.05e-20^.^.	.	Ja1_S2_TRINITY_DN23792_c0_g3::Ja1_S2_TRINITY_DN23792_c0_g3_i1::g.501::m.501	49-861[+]	VQ9_ARATH^VQ9_ARATH^Q:1-198,H:1-201^45.662%ID^E:9.93e-26^RecName: Full=VQ motif-containing protein 9 {ECO:0000303|PubMed:22535423};^Eukaryota; Viridiplantae; Streptophyta; Embryophyta; Tracheophyta; Spermatophyta; Magnoliopsida; eudicotyledons; Gunneridae; Pentapetalae; rosids; malvids; Brassicales; Brassicaceae; Camelineae; Arabidopsis	PF05678.14^VQ^VQ motif^95-120^E:1.3e-10	.	.	ENOG410Z611^VQ motif	KEGG:ath:AT1G78310	.	GO:0005623^cellular_component^cell`GO:0005634^cellular_component^nucleus`GO:0030007^biological_process^cellular potassium ion homeostasis`GO:0006883^biological_process^cellular sodium ion homeostasis`GO:0043433^biological_process^negative regulation of DNA-binding transcription factor activity`GO:1901001^biological_process^negative regulation of response to salt stress	.	.	.
Ja1_S2_TRINITY_DN23792_c0_g4	Ja1_S2_TRINITY_DN23792_c0_g4_i1	sp|Q9M9F0|VQ9_ARATH^sp|Q9M9F0|VQ9_ARATH^Q:99-629,H:23-201^42.029%ID^E:4.13e-18^.^.	.	Ja1_S2_TRINITY_DN23792_c0_g4::Ja1_S2_TRINITY_DN23792_c0_g4_i1::g.502::m.502	24-848[+]	VQ9_ARATH^VQ9_ARATH^Q:26-202,H:23-201^43.939%ID^E:6.83e-23^RecName: Full=VQ motif-containing protein 9 {ECO:0000303|PubMed:22535423};^Eukaryota; Viridiplantae; Streptophyta; Embryophyta; Tracheophyta; Spermatophyta; Magnoliopsida; eudicotyledons; Gunneridae; Pentapetalae; rosids; malvids; Brassicales; Brassicaceae; Camelineae; Arabidopsis	PF05678.14^VQ^VQ motif^99-125^E:1.1e-10	.	.	ENOG410Z611^VQ motif	KEGG:ath:AT1G78310	.	GO:0005623^cellular_component^cell`GO:0005634^cellular_component^nucleus`GO:0030007^biological_process^cellular potassium ion homeostasis`GO:0006883^biological_process^cellular sodium ion homeostasis`GO:0043433^biological_process^negative regulation of DNA-binding transcription factor activity`GO:1901001^biological_process^negative regulation of response to salt stress	.	.	.
Ja1_S2_TRINITY_DN23792_c0_g5	Ja1_S2_TRINITY_DN23792_c0_g5_i1	.	.	.	.	.	.	.	.	.	.	.	.	.	.	.
Ja1_S2_TRINITY_DN23792_c0_g3	Ja1_S2_TRINITY_DN23792_c0_g3_i2	sp|Q9M9F0|VQ9_ARATH^sp|Q9M9F0|VQ9_ARATH^Q:49-642,H:1-201^46.119%ID^E:1.04e-20^.^.	.	Ja1_S2_TRINITY_DN23792_c0_g3::Ja1_S2_TRINITY_DN23792_c0_g3_i2::g.503::m.503	49-861[+]	VQ9_ARATH^VQ9_ARATH^Q:1-198,H:1-201^45.662%ID^E:8.08e-26^RecName: Full=VQ motif-containing protein 9 {ECO:0000303|PubMed:22535423};^Eukaryota; Viridiplantae; Streptophyta; Embryophyta; Tracheophyta; Spermatophyta; Magnoliopsida; eudicotyledons; Gunneridae; Pentapetalae; rosids; malvids; Brassicales; Brassicaceae; Camelineae; Arabidopsis	PF05678.14^VQ^VQ motif^95-120^E:1.3e-10	.	.	ENOG410Z611^VQ motif	KEGG:ath:AT1G78310	.	GO:0005623^cellular_component^cell`GO:0005634^cellular_component^nucleus`GO:0030007^biological_process^cellular potassium ion homeostasis`GO:0006883^biological_process^cellular sodium ion homeostasis`GO:0043433^biological_process^negative regulation of DNA-binding transcription factor activity`GO:1901001^biological_process^negative regulation of response to salt stress	.	.	.
Ja1_S2_TRINITY_DN23792_c0_g2	Ja1_S2_TRINITY_DN23792_c0_g2_i2	sp|Q9M2P4|SINA2_ARATH^sp|Q9M2P4|SINA2_ARATH^Q:266-469,H:1-73^45.205%ID^E:1.78e-10^.^.	.	.	.	.	.	.	.	.	.	.	.	.	.	.
Ja1_S2_TRINITY_DN23792_c0_g2	Ja1_S2_TRINITY_DN23792_c0_g2_i3	sp|Q9M2P4|SINA2_ARATH^sp|Q9M2P4|SINA2_ARATH^Q:266-1174,H:1-308^68.506%ID^E:2.01e-159^.^.	.	Ja1_S2_TRINITY_DN23792_c0_g2::Ja1_S2_TRINITY_DN23792_c0_g2_i3::g.505::m.505	266-1180[+]	SINA2_ARATH^SINA2_ARATH^Q:1-303,H:1-308^68.506%ID^E:6.58e-162^RecName: Full=E3 ubiquitin-protein ligase SINAT2 {ECO:0000305};^Eukaryota; Viridiplantae; Streptophyta; Embryophyta; Tracheophyta; Spermatophyta; Magnoliopsida; eudicotyledons; Gunneridae; Pentapetalae; rosids; malvids; Brassicales; Brassicaceae; Camelineae; Arabidopsis	PF03145.16^Sina^Seven in absentia protein family^97-295^E:7.6e-76	.	.	ENOG410XVP0^e3 ubiquitin-protein ligase	KEGG:ath:AT3G58040`KO:K04506	.	GO:0005737^cellular_component^cytoplasm`GO:0005634^cellular_component^nucleus`GO:0016740^molecular_function^transferase activity`GO:0008270^molecular_function^zinc ion binding`GO:0007275^biological_process^multicellular organism development`GO:0016567^biological_process^protein ubiquitination`GO:2000785^biological_process^regulation of autophagosome assembly`GO:0006511^biological_process^ubiquiti…	GO:0006511^biological_process^ubiquitin-dependent protein catabolic process`GO:0007275^biological_process^multicellular organism development`GO:0005634^cellular_component^nucleus	.	.
Ja1_S2_TRINITY_DN23792_c0_g2	Ja1_S2_TRINITY_DN23792_c0_g2_i4	sp|Q9M2P4|SINA2_ARATH^sp|Q9M2P4|SINA2_ARATH^Q:159-866,H:73-308^75.424%ID^E:2.67e-138^.^.	.	Ja1_S2_TRINITY_DN23792_c0_g2::Ja1_S2_TRINITY_DN23792_c0_g2_i4::g.506::m.506	204-872[+]	SINA2_ARATH^SINA2_ARATH^Q:1-221,H:88-308^76.923%ID^E:4.53e-133^RecName: Full=E3 ubiquitin-protein ligase SINAT2 {ECO:0000305};^Eukaryota; Viridiplantae; Streptophyta; Embryophyta; Tracheophyta; Spermatophyta; Magnoliopsida; eudicotyledons; Gunneridae; Pentapetalae; rosids; malvids; Brassicales; Brassicaceae; Camelineae; Arabidopsis	PF03145.16^Sina^Seven in absentia protein family^15-213^E:2.7e-76	.	.	ENOG410XVP0^e3 ubiquitin-protein ligase	KEGG:ath:AT3G58040`KO:K04506	.	GO:0005737^cellular_component^cytoplasm`GO:0005634^cellular_component^nucleus`GO:0016740^molecular_function^transferase activity`GO:0008270^molecular_function^zinc ion binding`GO:0007275^biological_process^multicellular organism development`GO:0016567^biological_process^protein ubiquitination`GO:2000785^biological_process^regulation of autophagosome assembly`GO:0006511^biological_process^ubiquiti…	GO:0006511^biological_process^ubiquitin-dependent protein catabolic process`GO:0007275^biological_process^multicellular organism development`GO:0005634^cellular_component^nucleus	.	.
Ja1_S2_TRINITY_DN23751_c0_g1	Ja1_S2_TRINITY_DN23751_c0_g1_i1	sp|P82278|RR9_SPIOL^sp|P82278|RR9_SPIOL^Q:172-711,H:20-208^72.105%ID^E:7.44e-85^.^.	.	Ja1_S2_TRINITY_DN23751_c0_g1::Ja1_S2_TRINITY_DN23751_c0_g1_i1::g.507::m.507	88-714[+]	RR9_SPIOL^RR9_SPIOL^Q:1-208,H:1-208^72.249%ID^E:1.33e-107^RecName: Full=30S ribosomal protein S9, chloroplastic {ECO:0000303|PubMed:24352233};^Eukaryota; Viridiplantae; Streptophyta; Embryophyta; Tracheophyta; Spermatophyta; Magnoliopsida; eudicotyledons; Gunneridae; Pentapetalae; Caryophyllales; Chenopodiaceae; Chenopodioideae; Anserineae; Spinacia	PF00380.19^Ribosomal_S9^Ribosomal protein S9/S16^87-208^E:1.6e-42	.	.	.	.	.	GO:0009507^cellular_component^chloroplast`GO:0005840^cellular_component^ribosome`GO:0019843^molecular_function^rRNA binding`GO:0003735^molecular_function^structural constituent of ribosome`GO:0006412^biological_process^translation	GO:0003735^molecular_function^structural constituent of ribosome`GO:0006412^biological_process^translation`GO:0005840^cellular_component^ribosome	.	.
Ja1_S2_TRINITY_DN23751_c0_g2	Ja1_S2_TRINITY_DN23751_c0_g2_i1	sp|P82278|RR9_SPIOL^sp|P82278|RR9_SPIOL^Q:151-687,H:20-208^73.016%ID^E:1.1e-84^.^.	.	Ja1_S2_TRINITY_DN23751_c0_g2::Ja1_S2_TRINITY_DN23751_c0_g2_i1::g.509::m.509	27-341[-]	.	.	.	.	.	.	.	.	.	.	.
Ja1_S2_TRINITY_DN23751_c0_g2	Ja1_S2_TRINITY_DN23751_c0_g2_i1	sp|P82278|RR9_SPIOL^sp|P82278|RR9_SPIOL^Q:151-687,H:20-208^73.016%ID^E:1.1e-84^.^.	.	Ja1_S2_TRINITY_DN23751_c0_g2::Ja1_S2_TRINITY_DN23751_c0_g2_i1::g.508::m.508	67-690[+]	RR9_SPIOL^RR9_SPIOL^Q:1-207,H:1-208^72.727%ID^E:3.99e-107^RecName: Full=30S ribosomal protein S9, chloroplastic {ECO:0000303|PubMed:24352233};^Eukaryota; Viridiplantae; Streptophyta; Embryophyta; Tracheophyta; Spermatophyta; Magnoliopsida; eudicotyledons; Gunneridae; Pentapetalae; Caryophyllales; Chenopodiaceae; Chenopodioideae; Anserineae; Spinacia	PF00380.19^Ribosomal_S9^Ribosomal protein S9/S16^86-207^E:6.1e-43	.	.	.	.	.	GO:0009507^cellular_component^chloroplast`GO:0005840^cellular_component^ribosome`GO:0019843^molecular_function^rRNA binding`GO:0003735^molecular_function^structural constituent of ribosome`GO:0006412^biological_process^translation	GO:0003735^molecular_function^structural constituent of ribosome`GO:0006412^biological_process^translation`GO:0005840^cellular_component^ribosome	.	.
Ja1_S2_TRINITY_DN23751_c0_g2	Ja1_S2_TRINITY_DN23751_c0_g2_i2	sp|P82278|RR9_SPIOL^sp|P82278|RR9_SPIOL^Q:151-687,H:20-208^73.016%ID^E:1.35e-84^.^.	.	Ja1_S2_TRINITY_DN23751_c0_g2::Ja1_S2_TRINITY_DN23751_c0_g2_i2::g.510::m.510	67-690[+]	RR9_SPIOL^RR9_SPIOL^Q:1-207,H:1-208^72.727%ID^E:3.99e-107^RecName: Full=30S ribosomal protein S9, chloroplastic {ECO:0000303|PubMed:24352233};^Eukaryota; Viridiplantae; Streptophyta; Embryophyta; Tracheophyta; Spermatophyta; Magnoliopsida; eudicotyledons; Gunneridae; Pentapetalae; Caryophyllales; Chenopodiaceae; Chenopodioideae; Anserineae; Spinacia	PF00380.19^Ribosomal_S9^Ribosomal protein S9/S16^86-207^E:6.1e-43	.	.	.	.	.	GO:0009507^cellular_component^chloroplast`GO:0005840^cellular_component^ribosome`GO:0019843^molecular_function^rRNA binding`GO:0003735^molecular_function^structural constituent of ribosome`GO:0006412^biological_process^translation	GO:0003735^molecular_function^structural constituent of ribosome`GO:0006412^biological_process^translation`GO:0005840^cellular_component^ribosome	.	.
Ja1_S2_TRINITY_DN23751_c0_g2	Ja1_S2_TRINITY_DN23751_c0_g2_i2	sp|P82278|RR9_SPIOL^sp|P82278|RR9_SPIOL^Q:151-687,H:20-208^73.016%ID^E:1.35e-84^.^.	.	Ja1_S2_TRINITY_DN23751_c0_g2::Ja1_S2_TRINITY_DN23751_c0_g2_i2::g.511::m.511	27-341[-]	.	.	.	.	.	.	.	.	.	.	.
Ja1_S2_TRINITY_DN23751_c0_g2	Ja1_S2_TRINITY_DN23751_c0_g2_i3	sp|P82278|RR9_SPIOL^sp|P82278|RR9_SPIOL^Q:151-687,H:20-208^73.016%ID^E:1.67e-84^.^.	.	Ja1_S2_TRINITY_DN23751_c0_g2::Ja1_S2_TRINITY_DN23751_c0_g2_i3::g.513::m.513	27-341[-]	.	.	.	.	.	.	.	.	.	.	.
Ja1_S2_TRINITY_DN23751_c0_g2	Ja1_S2_TRINITY_DN23751_c0_g2_i3	sp|P82278|RR9_SPIOL^sp|P82278|RR9_SPIOL^Q:151-687,H:20-208^73.016%ID^E:1.67e-84^.^.	.	Ja1_S2_TRINITY_DN23751_c0_g2::Ja1_S2_TRINITY_DN23751_c0_g2_i3::g.512::m.512	67-690[+]	RR9_SPIOL^RR9_SPIOL^Q:1-207,H:1-208^72.727%ID^E:3.99e-107^RecName: Full=30S ribosomal protein S9, chloroplastic {ECO:0000303|PubMed:24352233};^Eukaryota; Viridiplantae; Streptophyta; Embryophyta; Tracheophyta; Spermatophyta; Magnoliopsida; eudicotyledons; Gunneridae; Pentapetalae; Caryophyllales; Chenopodiaceae; Chenopodioideae; Anserineae; Spinacia	PF00380.19^Ribosomal_S9^Ribosomal protein S9/S16^86-207^E:6.1e-43	.	.	.	.	.	GO:0009507^cellular_component^chloroplast`GO:0005840^cellular_component^ribosome`GO:0019843^molecular_function^rRNA binding`GO:0003735^molecular_function^structural constituent of ribosome`GO:0006412^biological_process^translation	GO:0003735^molecular_function^structural constituent of ribosome`GO:0006412^biological_process^translation`GO:0005840^cellular_component^ribosome	.	.
Ja1_S2_TRINITY_DN23751_c0_g2	Ja1_S2_TRINITY_DN23751_c0_g2_i4	sp|P82278|RR9_SPIOL^sp|P82278|RR9_SPIOL^Q:142-687,H:17-208^71.875%ID^E:4.49e-85^.^.	.	Ja1_S2_TRINITY_DN23751_c0_g2::Ja1_S2_TRINITY_DN23751_c0_g2_i4::g.514::m.514	67-690[+]	RR9_SPIOL^RR9_SPIOL^Q:1-207,H:1-208^72.727%ID^E:2.87e-107^RecName: Full=30S ribosomal protein S9, chloroplastic {ECO:0000303|PubMed:24352233};^Eukaryota; Viridiplantae; Streptophyta; Embryophyta; Tracheophyta; Spermatophyta; Magnoliopsida; eudicotyledons; Gunneridae; Pentapetalae; Caryophyllales; Chenopodiaceae; Chenopodioideae; Anserineae; Spinacia	PF00380.19^Ribosomal_S9^Ribosomal protein S9/S16^86-207^E:6.1e-43	.	.	.	.	.	GO:0009507^cellular_component^chloroplast`GO:0005840^cellular_component^ribosome`GO:0019843^molecular_function^rRNA binding`GO:0003735^molecular_function^structural constituent of ribosome`GO:0006412^biological_process^translation	GO:0003735^molecular_function^structural constituent of ribosome`GO:0006412^biological_process^translation`GO:0005840^cellular_component^ribosome	.	.
Ja1_S2_TRINITY_DN23751_c0_g1	Ja1_S2_TRINITY_DN23751_c0_g1_i2	sp|P82278|RR9_SPIOL^sp|P82278|RR9_SPIOL^Q:172-711,H:20-208^72.105%ID^E:9.8e-85^.^.	.	Ja1_S2_TRINITY_DN23751_c0_g1::Ja1_S2_TRINITY_DN23751_c0_g1_i2::g.515::m.515	88-714[+]	RR9_SPIOL^RR9_SPIOL^Q:1-208,H:1-208^72.249%ID^E:1.33e-107^RecName: Full=30S ribosomal protein S9, chloroplastic {ECO:0000303|PubMed:24352233};^Eukaryota; Viridiplantae; Streptophyta; Embryophyta; Tracheophyta; Spermatophyta; Magnoliopsida; eudicotyledons; Gunneridae; Pentapetalae; Caryophyllales; Chenopodiaceae; Chenopodioideae; Anserineae; Spinacia	PF00380.19^Ribosomal_S9^Ribosomal protein S9/S16^87-208^E:1.6e-42	.	.	.	.	.	GO:0009507^cellular_component^chloroplast`GO:0005840^cellular_component^ribosome`GO:0019843^molecular_function^rRNA binding`GO:0003735^molecular_function^structural constituent of ribosome`GO:0006412^biological_process^translation	GO:0003735^molecular_function^structural constituent of ribosome`GO:0006412^biological_process^translation`GO:0005840^cellular_component^ribosome	.	.
Ja1_S2_TRINITY_DN23738_c0_g1	Ja1_S2_TRINITY_DN23738_c0_g1_i1	sp|Q9FGV1|ARFH_ARATH^sp|Q9FGV1|ARFH_ARATH^Q:209-463,H:1-84^84.706%ID^E:1.35e-41^.^.	.	.	.	.	.	.	.	.	.	.	.	.	.	.
Ja1_S2_TRINITY_DN23738_c0_g1	Ja1_S2_TRINITY_DN23738_c0_g1_i2	sp|Q9FGV1|ARFH_ARATH^sp|Q9FGV1|ARFH_ARATH^Q:287-541,H:1-84^84.706%ID^E:3.49e-41^.^.	.	.	.	.	.	.	.	.	.	.	.	.	.	.
Ja1_S2_TRINITY_DN23779_c0_g1	Ja1_S2_TRINITY_DN23779_c0_g1_i1	sp|F4JWT7|TRDMT_ARATH^sp|F4JWT7|TRDMT_ARATH^Q:59-817,H:11-287^57.762%ID^E:2.79e-102^.^.`sp|F4JWT7|TRDMT_ARATH^sp|F4JWT7|TRDMT_ARATH^Q:810-881,H:293-316^95.833%ID^E:2.23e-06^.^.	.	Ja1_S2_TRINITY_DN23779_c0_g1::Ja1_S2_TRINITY_DN23779_c0_g1_i1::g.516::m.516	2-880[+]	TRDMT_ARATH^TRDMT_ARATH^Q:20-272,H:11-287^57.762%ID^E:2.89e-110^RecName: Full=tRNA (cytosine(38)-C(5))-methyltransferase 2 {ECO:0000303|PubMed:16424344};^Eukaryota; Viridiplantae; Streptophyta; Embryophyta; Tracheophyta; Spermatophyta; Magnoliopsida; eudicotyledons; Gunneridae; Pentapetalae; rosids; malvids; Brassicales; Brassicaceae; Camelineae; Arabidopsis	PF00145.17^DNA_methylase^C-5 cytosine-specific DNA methylase^25-257^E:4e-24	.	.	COG0270^Cytosine-specific methyltransferase	KEGG:ath:AT5G25480`KO:K15336	.	GO:0005634^cellular_component^nucleus`GO:0008168^molecular_function^methyltransferase activity`GO:0003723^molecular_function^RNA binding`GO:0032259^biological_process^methylation`GO:0045814^biological_process^negative regulation of gene expression, epigenetic`GO:0008033^biological_process^tRNA processing	GO:0008168^molecular_function^methyltransferase activity	.	.
[truncated: 64,834 more rows]

## Sheet: InDels
transcript_ID	Region	Type	Reference	Allele	Reference allele	Length	Linkage	Zygosity	Count	Coverage	Frequency	Probability	Forward read count	Reverse read count	Forward/reverse balance	Average quality	Evidence	Repeat	Variant ratio	# Reads	Sequence complexity
[truncated: 7,162 more rows]

[truncated: 2 more sheets: Variants, SSRs]
