# Supplementary material for: Diversity and evolution of cytochrome P450s of Jacobaea vulgaris and Jacobaea aquatica
Source: BMC Plant Biol. 2020 Jul 20;20:342. doi: 10.1186/s12870-020-02532-y (PMC7372880; doi:10.1186/s12870-020-02532-y)
Supplement: Supplementary file 4 — Additional file 4. Functional annotation and structural analysis of Ja2 transcriptome. The file contains the information of gene functional annotation, InDels, structural variants and simple sequence repeats (SSRs). [file 12870_2020_2532_MOESM4_ESM.xls]

## Sheet: Trinotate annotation
#gene_id	transcript_id	sprot_Top_BLASTX_hit	RNAMMER	prot_id	prot_coords	sprot_Top_BLASTP_hit	Pfam	SignalP	TmHMM	eggnog	Kegg	gene_ontology_BLASTX	gene_ontology_BLASTP	gene_ontology_Pfam	transcript	peptide
Ja2_S3_TRINITY_DN51350_c0_g1	Ja2_S3_TRINITY_DN51350_c0_g1_i1	sp|Q9UN81|LORF1_HUMAN^sp|Q9UN81|LORF1_HUMAN^Q:1-324,H:22-126^50.926%ID^E:5.73e-26^.^.	.	Ja2_S3_TRINITY_DN51350_c0_g1::Ja2_S3_TRINITY_DN51350_c0_g1_i1::g.1::m.1	1-324[+]	LORF1_HUMAN^LORF1_HUMAN^Q:1-108,H:22-126^50.93%ID^E:2e-25^RecName: Full=LINE-1 retrotransposable element ORF1 protein;^Eukaryota; Metazoa; Chordata; Craniata; Vertebrata; Euteleostomi; Mammalia; Eutheria; Euarchontoglires; Primates; Haplorrhini; Catarrhini; Hominidae; Homo	.	.	.	.	.	.	GO:0005737^cellular_component^cytoplasm`GO:0036464^cellular_component^cytoplasmic ribonucleoprotein granule`GO:0010494^cellular_component^cytoplasmic stress granule`GO:0005730^cellular_component^nucleolus`GO:1990904^cellular_component^ribonucleoprotein complex`GO:0042802^molecular_function^identical protein binding`GO:0000166^molecular_function^nucleotide binding`GO:0003697^molecular_function^sin…	.	.	.
Ja2_S3_TRINITY_DN51352_c0_g1	Ja2_S3_TRINITY_DN51352_c0_g1_i1	sp|Q9FID8|Y5900_ARATH^sp|Q9FID8|Y5900_ARATH^Q:140-730,H:503-702^60.891%ID^E:1.09e-75^.^.	.	Ja2_S3_TRINITY_DN51352_c0_g1::Ja2_S3_TRINITY_DN51352_c0_g1_i1::g.2::m.2	80-730[+]	Y5900_ARATH^Y5900_ARATH^Q:21-217,H:503-702^60.89%ID^E:4e-75^RecName: Full=Putative receptor-like protein kinase At5g39000;^Eukaryota; Viridiplantae; Streptophyta; Embryophyta; Tracheophyta; Spermatophyta; Magnoliopsida; eudicotyledons; Gunneridae; Pentapetalae; rosids; malvids; Brassicales; Brassicaceae; Camelineae; Arabidopsis	PF00069.25^Pkinase^Protein kinase domain^40-211^E:3e-34`PF07714.17^Pkinase_Tyr^Protein tyrosine kinase^42-214^E:1.2e-32	.	.	COG0515^Serine Threonine protein kinase	KEGG:ath:AT5G39000	.	GO:0016021^cellular_component^integral component of membrane`GO:0005886^cellular_component^plasma membrane`GO:0009506^cellular_component^plasmodesma`GO:0009536^cellular_component^plastid`GO:0005524^molecular_function^ATP binding`GO:0004672^molecular_function^protein kinase activity`GO:0004674^molecular_function^protein serine/threonine kinase activity`GO:0046777^biological_process^protein autopho…	GO:0004672^molecular_function^protein kinase activity`GO:0005524^molecular_function^ATP binding`GO:0006468^biological_process^protein phosphorylation	.	.
Ja2_S3_TRINITY_DN51351_c0_g1	Ja2_S3_TRINITY_DN51351_c0_g1_i1	sp|A3NR15|TRML_BURP0^sp|A3NR15|TRML_BURP0^Q:376-2,H:32-156^74.4%ID^E:2.56e-63^.^.	.	.	.	.	.	.	.	.	.	.	.	.	.	.
Ja2_S3_TRINITY_DN51377_c0_g1	Ja2_S3_TRINITY_DN51377_c0_g1_i1	sp|O86365|Y584_MYCTU^sp|O86365|Y584_MYCTU^Q:735-52,H:308-532^36.638%ID^E:9.3e-36^.^.	.	.	.	.	.	.	.	.	.	.	.	.	.	.
Ja2_S3_TRINITY_DN51316_c0_g1	Ja2_S3_TRINITY_DN51316_c0_g1_i1	.	.	.	.	.	.	.	.	.	.	.	.	.	.	.
Ja2_S3_TRINITY_DN51382_c0_g1	Ja2_S3_TRINITY_DN51382_c0_g1_i1	sp|P59815|RLUB_SHIFL^sp|P59815|RLUB_SHIFL^Q:850-302,H:50-233^58.152%ID^E:9.9e-71^.^.	.	.	.	.	.	.	.	.	.	.	.	.	.	.
Ja2_S3_TRINITY_DN51317_c0_g1	Ja2_S3_TRINITY_DN51317_c0_g1_i1	sp|P76361|YEER_ECOLI^sp|P76361|YEER_ECOLI^Q:12-536,H:333-507^57.386%ID^E:9.62e-55^.^.	.	.	.	.	.	.	.	.	.	.	.	.	.	.
Ja2_S3_TRINITY_DN51319_c0_g1	Ja2_S3_TRINITY_DN51319_c0_g1_i1	.	.	.	.	.	.	.	.	.	.	.	.	.	.	.
Ja2_S3_TRINITY_DN51304_c0_g1	Ja2_S3_TRINITY_DN51304_c0_g1_i1	sp|P08394|RECB_ECOLI^sp|P08394|RECB_ECOLI^Q:546-163,H:153-273^31.852%ID^E:3.1e-07^.^.	.	.	.	.	.	.	.	.	.	.	.	.	.	.
Ja2_S3_TRINITY_DN51358_c0_g1	Ja2_S3_TRINITY_DN51358_c0_g1_i1	.	.	.	.	.	.	.	.	.	.	.	.	.	.	.
Ja2_S3_TRINITY_DN51345_c0_g1	Ja2_S3_TRINITY_DN51345_c0_g1_i1	sp|P71036|YWNA_BACSU^sp|P71036|YWNA_BACSU^Q:480-157,H:23-129^33.945%ID^E:2.03e-11^.^.	.	.	.	.	.	.	.	.	.	.	.	.	.	.
Ja2_S3_TRINITY_DN51331_c0_g1	Ja2_S3_TRINITY_DN51331_c0_g1_i1	.	.	.	.	.	.	.	.	.	.	.	.	.	.	.
Ja2_S3_TRINITY_DN51380_c0_g1	Ja2_S3_TRINITY_DN51380_c0_g1_i1	sp|P0CT43|TF28_SCHPO^sp|P0CT43|TF28_SCHPO^Q:338-3,H:995-1106^39.286%ID^E:1.89e-20^.^.	.	Ja2_S3_TRINITY_DN51380_c0_g1::Ja2_S3_TRINITY_DN51380_c0_g1_i1::g.23::m.23	3-338[-]	TF28_SCHPO^TF28_SCHPO^Q:1-112,H:995-1106^39.29%ID^E:1e-19^RecName: Full=Transposon Tf2-8 polyprotein;^Eukaryota; Fungi; Dikarya; Ascomycota; Taphrinomycotina; Schizosaccharomycetes; Schizosaccharomycetales; Schizosaccharomycetaceae; Schizosaccharomyces	PF00665.26^rve^Integrase core domain^4-100^E:1.2e-10	.	.	.	KEGG:spo:SPAC13D1.01c`KEGG:spo:SPAC19D5.09c	.	GO:0004190^molecular_function^aspartic-type endopeptidase activity`GO:0003677^molecular_function^DNA binding`GO:0003887^molecular_function^DNA-directed DNA polymerase activity`GO:0004519^molecular_function^endonuclease activity`GO:0046872^molecular_function^metal ion binding`GO:0003723^molecular_function^RNA binding`GO:0003964^molecular_function^RNA-directed DNA polymerase activity`GO:0015074^bio…	GO:0015074^biological_process^DNA integration	.	.
Ja2_S3_TRINITY_DN51341_c0_g1	Ja2_S3_TRINITY_DN51341_c0_g1_i1	.	.	.	.	.	.	.	.	.	.	.	.	.	.	.
Ja2_S3_TRINITY_DN51388_c0_g1	Ja2_S3_TRINITY_DN51388_c0_g1_i1	sp|Q03701|CEBPZ_HUMAN^sp|Q03701|CEBPZ_HUMAN^Q:5-190,H:585-645^43.548%ID^E:1.75e-08^.^.	.	Ja2_S3_TRINITY_DN51388_c0_g1::Ja2_S3_TRINITY_DN51388_c0_g1_i1::g.24::m.24	2-370[+]	CEBPZ_HUMAN^CEBPZ_HUMAN^Q:2-70,H:585-652^43.48%ID^E:5e-08^RecName: Full=CCAAT/enhancer-binding protein zeta;^Eukaryota; Metazoa; Chordata; Craniata; Vertebrata; Euteleostomi; Mammalia; Eutheria; Euarchontoglires; Primates; Haplorrhini; Catarrhini; Hominidae; Homo	PF03914.17^CBF^CBF/Mak21 family^2-78^E:1.7e-15	.	.	COG5593^CCAAT enhancer binding protein (C EBP), zeta	KEGG:hsa:10153`KO:K14832	.	GO:0005634^cellular_component^nucleus`GO:0003677^molecular_function^DNA binding`GO:0001228^molecular_function^DNA-binding transcription activator activity, RNA polymerase II-specific`GO:0000981^molecular_function^DNA-binding transcription factor activity, RNA polymerase II-specific`GO:0003723^molecular_function^RNA binding`GO:0000978^molecular_function^RNA polymerase II cis-regulatory region sequ…	.	.	.
Ja2_S3_TRINITY_DN51387_c0_g1	Ja2_S3_TRINITY_DN51387_c0_g1_i1	.	.	.	.	.	.	.	.	.	.	.	.	.	.	.
Ja2_S3_TRINITY_DN51332_c0_g1	Ja2_S3_TRINITY_DN51332_c0_g1_i1	.	.	.	.	.	.	.	.	.	.	.	.	.	.	.
Ja2_S3_TRINITY_DN51301_c0_g1	Ja2_S3_TRINITY_DN51301_c0_g1_i1	.	.	.	.	.	.	.	.	.	.	.	.	.	.	.
Ja2_S3_TRINITY_DN51303_c0_g1	Ja2_S3_TRINITY_DN51303_c0_g1_i1	.	.	.	.	.	.	.	.	.	.	.	.	.	.	.
Ja2_S3_TRINITY_DN51375_c0_g1	Ja2_S3_TRINITY_DN51375_c0_g1_i1	sp|Q57HL7|SRKA_SALCH^sp|Q57HL7|SRKA_SALCH^Q:8-343,H:211-322^48.214%ID^E:8.25e-34^.^.	.	.	.	.	.	.	.	.	.	.	.	.	.	.
Ja2_S3_TRINITY_DN51362_c0_g1	Ja2_S3_TRINITY_DN51362_c0_g1_i1	sp|P0AED6|UVRY_SHIFL^sp|P0AED6|UVRY_SHIFL^Q:41-391,H:78-195^33.898%ID^E:3.28e-18^.^.	.	.	.	.	.	.	.	.	.	.	.	.	.	.
Ja2_S3_TRINITY_DN51302_c0_g1	Ja2_S3_TRINITY_DN51302_c0_g1_i1	.	.	Ja2_S3_TRINITY_DN51302_c0_g1::Ja2_S3_TRINITY_DN51302_c0_g1_i1::g.35::m.35	2-322[+]	.	.	.	.	.	.	.	.	.	.	.
Ja2_S3_TRINITY_DN51353_c0_g1	Ja2_S3_TRINITY_DN51353_c0_g1_i1	.	.	.	.	.	.	.	.	.	.	.	.	.	.	.
Ja2_S3_TRINITY_DN51398_c0_g1	Ja2_S3_TRINITY_DN51398_c0_g1_i1	sp|O07622|YHFW_BACSU^sp|O07622|YHFW_BACSU^Q:364-47,H:291-395^22.642%ID^E:3.08e-06^.^.	.	.	.	.	.	.	.	.	.	.	.	.	.	.
Ja2_S3_TRINITY_DN51392_c0_g1	Ja2_S3_TRINITY_DN51392_c0_g1_i1	sp|P77234|YBEQ_ECOLI^sp|P77234|YBEQ_ECOLI^Q:13-321,H:118-220^45.631%ID^E:2.58e-19^.^.`sp|P77234|YBEQ_ECOLI^sp|P77234|YBEQ_ECOLI^Q:1-321,H:150-256^41.121%ID^E:6.22e-17^.^.`sp|P77234|YBEQ_ECOLI^sp|P77234|YBEQ_ECOLI^Q:1-321,H:80-184^41.121%ID^E:7.17e-17^.^.`sp|P77234|YBEQ_ECOLI^sp|P77234|YBEQ_ECOLI^Q:16-318,H:191-291^39.604%ID^E:3.18e-13^.^.	.	.	.	.	.	.	.	.	.	.	.	.	.	.
Ja2_S3_TRINITY_DN51318_c0_g1	Ja2_S3_TRINITY_DN51318_c0_g1_i1	sp|Q0WPQ2|ETR2_ARATH^sp|Q0WPQ2|ETR2_ARATH^Q:320-3,H:117-222^72.642%ID^E:5.47e-33^.^.	.	Ja2_S3_TRINITY_DN51318_c0_g1::Ja2_S3_TRINITY_DN51318_c0_g1_i1::g.44::m.44	3-320[-]	ETR2_ORYSJ^ETR2_ORYSJ^Q:1-104,H:120-223^68.27%ID^E:2e-41^RecName: Full=Ethylene receptor 2 {ECO:0000305};^Eukaryota; Viridiplantae; Streptophyta; Embryophyta; Tracheophyta; Spermatophyta; Magnoliopsida; Liliopsida; Poales; Poaceae; BOP clade; Oryzoideae; Oryzeae; Oryzinae; Oryza; Oryza sativa	.	.	ExpAA=22.18^PredHel=1^Topology=o5-27i	COG0642^Histidine kinase	KEGG:osa:4335058`KO:K14509	.	GO:0005789^cellular_component^endoplasmic reticulum membrane`GO:0016021^cellular_component^integral component of membrane`GO:0005524^molecular_function^ATP binding`GO:0051740^molecular_function^ethylene binding`GO:0038199^molecular_function^ethylene receptor activity`GO:0046872^molecular_function^metal ion binding`GO:0004673^molecular_function^protein histidine kinase activity`GO:0004674^molecula…	.	.	.
Ja2_S3_TRINITY_DN51340_c0_g1	Ja2_S3_TRINITY_DN51340_c0_g1_i1	.	.	.	.	.	.	.	.	.	.	.	.	.	.	.
Ja2_S3_TRINITY_DN51321_c0_g1	Ja2_S3_TRINITY_DN51321_c0_g1_i1	sp|P75804|YLII_ECOLI^sp|P75804|YLII_ECOLI^Q:416-165,H:287-370^40.698%ID^E:3.21e-13^.^.	.	.	.	.	.	.	.	.	.	.	.	.	.	.
Ja2_S3_TRINITY_DN51314_c0_g1	Ja2_S3_TRINITY_DN51314_c0_g1_i1	sp|P55679|Y4WA_SINFN^sp|P55679|Y4WA_SINFN^Q:328-5,H:114-220^38.182%ID^E:1.06e-12^.^.	.	.	.	.	.	.	.	.	.	.	.	.	.	.
Ja2_S3_TRINITY_DN51300_c0_g1	Ja2_S3_TRINITY_DN51300_c0_g1_i1	.	.	.	.	.	.	.	.	.	.	.	.	.	.	.
Ja2_S3_TRINITY_DN51330_c0_g1	Ja2_S3_TRINITY_DN51330_c0_g1_i1	.	.	.	.	.	.	.	.	.	.	.	.	.	.	.
Ja2_S3_TRINITY_DN51372_c0_g1	Ja2_S3_TRINITY_DN51372_c0_g1_i1	sp|Q1KXX0|RPOC2_HELAN^sp|Q1KXX0|RPOC2_HELAN^Q:2-535,H:755-932^94.944%ID^E:2.97e-112^.^.	.	Ja2_S3_TRINITY_DN51372_c0_g1::Ja2_S3_TRINITY_DN51372_c0_g1_i1::g.50::m.50	2-535[+]	RPOC2_HELAN^RPOC2_HELAN^Q:1-178,H:755-932^94.94%ID^E:3e-111^RecName: Full=DNA-directed RNA polymerase subunit beta'' {ECO:0000255|HAMAP-Rule:MF_01324};^Eukaryota; Viridiplantae; Streptophyta; Embryophyta; Tracheophyta; Spermatophyta; Magnoliopsida; eudicotyledons; Gunneridae; Pentapetalae; asterids; campanulids; Asterales; Asteraceae; Asteroideae; Heliantheae alliance; Heliantheae; Helianthus	.	.	.	.	KEGG:han:4055574`KO:K03046	.	GO:0009507^cellular_component^chloroplast`GO:0003677^molecular_function^DNA binding`GO:0003899^molecular_function^DNA-directed 5'-3' RNA polymerase activity`GO:0008270^molecular_function^zinc ion binding`GO:0006351^biological_process^transcription, DNA-templated	.	.	.
Ja2_S3_TRINITY_DN51348_c0_g1	Ja2_S3_TRINITY_DN51348_c0_g1_i1	.	.	.	.	.	.	.	.	.	.	.	.	.	.	.
Ja2_S3_TRINITY_DN51356_c0_g1	Ja2_S3_TRINITY_DN51356_c0_g1_i1	sp|Q08IC0|KGSD2_AZOBR^sp|Q08IC0|KGSD2_AZOBR^Q:519-7,H:182-352^64.327%ID^E:2.89e-47^.^.	.	.	.	.	.	.	.	.	.	.	.	.	.	.
Ja2_S3_TRINITY_DN51368_c0_g1	Ja2_S3_TRINITY_DN51368_c0_g1_i1	.	.	.	.	.	.	.	.	.	.	.	.	.	.	.
Ja2_S3_TRINITY_DN51390_c0_g1	Ja2_S3_TRINITY_DN51390_c0_g1_i1	.	.	.	.	.	.	.	.	.	.	.	.	.	.	.
Ja2_S3_TRINITY_DN51325_c0_g1	Ja2_S3_TRINITY_DN51325_c0_g1_i1	.	.	.	.	.	.	.	.	.	.	.	.	.	.	.
Ja2_S3_TRINITY_DN51306_c0_g1	Ja2_S3_TRINITY_DN51306_c0_g1_i1	sp|O48837|LRKS2_ARATH^sp|O48837|LRKS2_ARATH^Q:5-358,H:730-851^42.623%ID^E:2.45e-21^.^.`sp|O48837|LRKS2_ARATH^sp|O48837|LRKS2_ARATH^Q:5-247,H:335-418^36.905%ID^E:2.52e-07^.^.	.	Ja2_S3_TRINITY_DN51306_c0_g1::Ja2_S3_TRINITY_DN51306_c0_g1_i1::g.54::m.54	2-361[+]	LRKS2_ARATH^LRKS2_ARATH^Q:2-119,H:730-851^42.62%ID^E:4e-21^RecName: Full=Receptor like protein kinase S.2;^Eukaryota; Viridiplantae; Streptophyta; Embryophyta; Tracheophyta; Spermatophyta; Magnoliopsida; eudicotyledons; Gunneridae; Pentapetalae; rosids; malvids; Brassicales; Brassicaceae; Camelineae; Arabidopsis`LRKS2_ARATH^LRKS2_ARATH^Q:2-82,H:335-418^36.9%ID^E:2e-07^RecName: Full=Receptor like …	.	.	.	COG0515^Serine Threonine protein kinase	KEGG:ath:AT2G32800	.	GO:0005886^cellular_component^plasma membrane`GO:0005524^molecular_function^ATP binding`GO:0004675^molecular_function^transmembrane receptor protein serine/threonine kinase activity`GO:0071395^biological_process^cellular response to jasmonic acid stimulus`GO:0071446^biological_process^cellular response to salicylic acid stimulus`GO:0006952^biological_process^defense response`GO:0042742^biological…	.	.	.
Ja2_S3_TRINITY_DN51323_c0_g1	Ja2_S3_TRINITY_DN51323_c0_g1_i1	sp|Q9ZT94|POLR2_ARATH^sp|Q9ZT94|POLR2_ARATH^Q:19-360,H:504-615^34.783%ID^E:1.32e-10^.^.	.	.	.	.	.	.	.	.	.	.	.	.	.	.
Ja2_S3_TRINITY_DN51366_c0_g1	Ja2_S3_TRINITY_DN51366_c0_g1_i1	.	.	.	.	.	.	.	.	.	.	.	.	.	.	.
Ja2_S3_TRINITY_DN51367_c0_g1	Ja2_S3_TRINITY_DN51367_c0_g1_i1	sp|Q08IC0|KGSD2_AZOBR^sp|Q08IC0|KGSD2_AZOBR^Q:5-322,H:279-384^50.943%ID^E:1.54e-15^.^.	.	.	.	.	.	.	.	.	.	.	.	.	.	.
Ja2_S3_TRINITY_DN51369_c0_g1	Ja2_S3_TRINITY_DN51369_c0_g1_i1	sp|P81394|MYB15_ANTMA^sp|P81394|MYB15_ANTMA^Q:1-357,H:68-188^47.934%ID^E:2.75e-27^.^.	.	Ja2_S3_TRINITY_DN51369_c0_g1::Ja2_S3_TRINITY_DN51369_c0_g1_i1::g.59::m.59	1-399[+]	MYB15_ANTMA^MYB15_ANTMA^Q:1-119,H:68-188^47.93%ID^E:4e-28^RecName: Full=Myb-related protein 315;^Eukaryota; Viridiplantae; Streptophyta; Embryophyta; Tracheophyta; Spermatophyta; Magnoliopsida; eudicotyledons; Gunneridae; Pentapetalae; asterids; lamiids; Lamiales; Plantaginaceae; Antirrhineae; Antirrhinum	PF00249.31^Myb_DNA-binding^Myb-like DNA-binding domain^1-43^E:5.8e-15`PF13921.6^Myb_DNA-bind_6^Myb-like DNA-binding domain^3-51^E:1e-09	.	.	.	.	.	GO:0005634^cellular_component^nucleus`GO:0003677^molecular_function^DNA binding	.	.	.
Ja2_S3_TRINITY_DN51374_c0_g1	Ja2_S3_TRINITY_DN51374_c0_g1_i1	.	.	.	.	.	.	.	.	.	.	.	.	.	.	.
Ja2_S3_TRINITY_DN51385_c0_g1	Ja2_S3_TRINITY_DN51385_c0_g1_i1	sp|Q8XW31|HUTI_RALSO^sp|Q8XW31|HUTI_RALSO^Q:422-3,H:40-182^71.329%ID^E:5.5e-63^.^.	.	.	.	.	.	.	.	.	.	.	.	.	.	.
Ja2_S3_TRINITY_DN51328_c0_g1	Ja2_S3_TRINITY_DN51328_c0_g1_i1	sp|Q63R39|GLNE_BURPS^sp|Q63R39|GLNE_BURPS^Q:542-75,H:178-338^61.491%ID^E:3.41e-58^.^.`sp|Q63R39|GLNE_BURPS^sp|Q63R39|GLNE_BURPS^Q:539-90,H:704-854^27.95%ID^E:9.07e-07^.^.	.	.	.	.	.	.	.	.	.	.	.	.	.	.
Ja2_S3_TRINITY_DN51399_c0_g1	Ja2_S3_TRINITY_DN51399_c0_g1_i1	sp|Q06457|NASA_KLEOX^sp|Q06457|NASA_KLEOX^Q:159-881,H:4-240^60.166%ID^E:2.94e-91^.^.	.	.	.	.	.	.	.	.	.	.	.	.	.	.
Ja2_S3_TRINITY_DN51326_c0_g1	Ja2_S3_TRINITY_DN51326_c0_g1_i1	sp|Q69HT9|MCO_STAAU^sp|Q69HT9|MCO_STAAU^Q:230-3,H:43-118^36.842%ID^E:6.19e-10^.^.	.	.	.	.	.	.	.	.	.	.	.	.	.	.
Ja2_S3_TRINITY_DN51338_c0_g1	Ja2_S3_TRINITY_DN51338_c0_g1_i1	.	.	.	.	.	.	.	.	.	.	.	.	.	.	.
Ja2_S3_TRINITY_DN51344_c0_g1	Ja2_S3_TRINITY_DN51344_c0_g1_i1	.	.	.	.	.	.	.	.	.	.	.	.	.	.	.
Ja2_S3_TRINITY_DN51309_c0_g1	Ja2_S3_TRINITY_DN51309_c0_g1_i1	.	.	Ja2_S3_TRINITY_DN51309_c0_g1::Ja2_S3_TRINITY_DN51309_c0_g1_i1::g.82::m.82	2-325[+]	.	.	.	.	.	.	.	.	.	.	.
Ja2_S3_TRINITY_DN51359_c0_g1	Ja2_S3_TRINITY_DN51359_c0_g1_i1	sp|A4GA77|KUP_HERAR^sp|A4GA77|KUP_HERAR^Q:421-2,H:345-484^74.286%ID^E:8.31e-50^.^.	.	Ja2_S3_TRINITY_DN51359_c0_g1::Ja2_S3_TRINITY_DN51359_c0_g1_i1::g.83::m.83	3-422[-]	.	.	.	.	.	.	.	.	.	.	.
Ja2_S3_TRINITY_DN51342_c0_g1	Ja2_S3_TRINITY_DN51342_c0_g1_i1	sp|O29057|ACD1_ARCFU^sp|O29057|ACD1_ARCFU^Q:2-442,H:512-655^42.857%ID^E:1e-29^.^.	.	.	.	.	.	.	.	.	.	.	.	.	.	.
Ja2_S3_TRINITY_DN51337_c0_g1	Ja2_S3_TRINITY_DN51337_c0_g1_i1	sp|Q0WRY5|PBL7_ARATH^sp|Q0WRY5|PBL7_ARATH^Q:3-362,H:174-293^88.333%ID^E:2.82e-72^.^.	.	Ja2_S3_TRINITY_DN51337_c0_g1::Ja2_S3_TRINITY_DN51337_c0_g1_i1::g.88::m.88	3-362[+]	PBL7_ARATH^PBL7_ARATH^Q:1-120,H:174-293^88.33%ID^E:7e-71^RecName: Full=Probable serine/threonine-protein kinase PBL7 {ECO:0000305};^Eukaryota; Viridiplantae; Streptophyta; Embryophyta; Tracheophyta; Spermatophyta; Magnoliopsida; eudicotyledons; Gunneridae; Pentapetalae; rosids; malvids; Brassicales; Brassicaceae; Camelineae; Arabidopsis	PF07714.17^Pkinase_Tyr^Protein tyrosine kinase^2-104^E:1.5e-22`PF00069.25^Pkinase^Protein kinase domain^3-107^E:5.7e-25	.	.	COG0515^Serine Threonine protein kinase	KEGG:ath:AT5G02800	.	GO:0005886^cellular_component^plasma membrane`GO:0005524^molecular_function^ATP binding`GO:0004672^molecular_function^protein kinase activity`GO:0004675^molecular_function^transmembrane receptor protein serine/threonine kinase activity`GO:0009742^biological_process^brassinosteroid mediated signaling pathway`GO:1900459^biological_process^positive regulation of brassinosteroid mediated signaling pa…	GO:0004672^molecular_function^protein kinase activity`GO:0006468^biological_process^protein phosphorylation`GO:0005524^molecular_function^ATP binding	.	.
Ja2_S3_TRINITY_DN51329_c0_g1	Ja2_S3_TRINITY_DN51329_c0_g1_i1	sp|Q8L8Z8|GRXS2_ARATH^sp|Q8L8Z8|GRXS2_ARATH^Q:30-326,H:1-102^56.863%ID^E:1.75e-28^.^.	.	Ja2_S3_TRINITY_DN51329_c0_g1::Ja2_S3_TRINITY_DN51329_c0_g1_i1::g.89::m.89	30-329[+]	GRXS2_ARATH^GRXS2_ARATH^Q:1-99,H:1-102^56.86%ID^E:8e-36^RecName: Full=Monothiol glutaredoxin-S2;^Eukaryota; Viridiplantae; Streptophyta; Embryophyta; Tracheophyta; Spermatophyta; Magnoliopsida; eudicotyledons; Gunneridae; Pentapetalae; rosids; malvids; Brassicales; Brassicaceae; Camelineae; Arabidopsis	PF00462.24^Glutaredoxin^Glutaredoxin^13-69^E:5.6e-12	.	.	COG0695^Glutaredoxin	KEGG:ath:AT5G18600`KO:K03676	.	GO:0005623^cellular_component^cell`GO:0005737^cellular_component^cytoplasm`GO:0051537^molecular_function^2 iron, 2 sulfur cluster binding`GO:0009055^molecular_function^electron transfer activity`GO:0046872^molecular_function^metal ion binding`GO:0015035^molecular_function^protein disulfide oxidoreductase activity`GO:0045454^biological_process^cell redox homeostasis`GO:0000122^biological_process^n…	GO:0009055^molecular_function^electron transfer activity`GO:0015035^molecular_function^protein disulfide oxidoreductase activity`GO:0045454^biological_process^cell redox homeostasis	.	.
Ja2_S3_TRINITY_DN51324_c0_g1	Ja2_S3_TRINITY_DN51324_c0_g1_i1	sp|Q9Z6S5|RIR1_CHLPN^sp|Q9Z6S5|RIR1_CHLPN^Q:2-373,H:736-860^57.6%ID^E:9.26e-42^.^.	.	.	.	.	.	.	.	.	.	.	.	.	.	.
Ja2_S3_TRINITY_DN51397_c0_g1	Ja2_S3_TRINITY_DN51397_c0_g1_i1	sp|P24181|ACRF_ECOLI^sp|P24181|ACRF_ECOLI^Q:323-6,H:223-328^56.604%ID^E:1.57e-33^.^.	.	.	.	.	.	.	.	.	.	.	.	.	.	.
Ja2_S3_TRINITY_DN51307_c0_g1	Ja2_S3_TRINITY_DN51307_c0_g1_i1	.	.	.	.	.	.	.	.	.	.	.	.	.	.	.
Ja2_S3_TRINITY_DN51335_c0_g1	Ja2_S3_TRINITY_DN51335_c0_g1_i1	.	.	Ja2_S3_TRINITY_DN51335_c0_g1::Ja2_S3_TRINITY_DN51335_c0_g1_i1::g.98::m.98	3-743[+]	.	PF14214.6^Helitron_like_N^Helitron helicase-like domain at N-terminus^94-247^E:6.5e-43	.	.	.	.	.	.	.	.	.
Ja2_S3_TRINITY_DN51376_c0_g1	Ja2_S3_TRINITY_DN51376_c0_g1_i1	sp|A6T2A5|AROE_JANMA^sp|A6T2A5|AROE_JANMA^Q:340-23,H:63-168^66.038%ID^E:4.99e-26^.^.	.	.	.	.	.	.	.	.	.	.	.	.	.	.
Ja2_S3_TRINITY_DN51357_c0_g1	Ja2_S3_TRINITY_DN51357_c0_g1_i1	.	.	Ja2_S3_TRINITY_DN51357_c0_g1::Ja2_S3_TRINITY_DN51357_c0_g1_i1::g.103::m.103	3-350[-]	.	.	.	.	.	.	.	.	.	.	.
Ja2_S3_TRINITY_DN51381_c0_g1	Ja2_S3_TRINITY_DN51381_c0_g1_i1	.	.	.	.	.	.	.	.	.	.	.	.	.	.	.
Ja2_S3_TRINITY_DN51322_c0_g1	Ja2_S3_TRINITY_DN51322_c0_g1_i1	sp|P11491|PPB_YEAST^sp|P11491|PPB_YEAST^Q:339-25,H:152-255^43.119%ID^E:9.49e-14^.^.	.	.	.	.	.	.	.	.	.	.	.	.	.	.
Ja2_S3_TRINITY_DN51393_c0_g1	Ja2_S3_TRINITY_DN51393_c0_g1_i1	sp|Q2LAJ3|ARF2A_SOLLC^sp|Q2LAJ3|ARF2A_SOLLC^Q:65-328,H:33-120^62.5%ID^E:2.45e-34^.^.	.	.	.	.	.	.	.	.	.	.	.	.	.	.
Ja2_S3_TRINITY_DN51391_c0_g1	Ja2_S3_TRINITY_DN51391_c0_g1_i1	sp|A6SY73|TIG_JANMA^sp|A6SY73|TIG_JANMA^Q:1-339,H:42-156^73.043%ID^E:3.43e-46^.^.	.	.	.	.	.	.	.	.	.	.	.	.	.	.
Ja2_S3_TRINITY_DN51378_c0_g1	Ja2_S3_TRINITY_DN51378_c0_g1_i1	.	.	.	.	.	.	.	.	.	.	.	.	.	.	.
Ja2_S3_TRINITY_DN51395_c0_g1	Ja2_S3_TRINITY_DN51395_c0_g1_i1	sp|P63883|AMIC_ECOLI^sp|P63883|AMIC_ECOLI^Q:122-325,H:9-76^51.471%ID^E:1.57e-14^.^.	.	.	.	.	.	.	.	.	.	.	.	.	.	.
Ja2_S3_TRINITY_DN51311_c0_g1	Ja2_S3_TRINITY_DN51311_c0_g1_i1	.	.	.	.	.	.	.	.	.	.	.	.	.	.	.
Ja2_S3_TRINITY_DN51346_c0_g1	Ja2_S3_TRINITY_DN51346_c0_g1_i1	sp|Q7D9K0|TCRA2_MYCTO^sp|Q7D9K0|TCRA2_MYCTO^Q:273-1,H:15-106^43.011%ID^E:1.02e-17^.^.	.	.	.	.	.	.	.	.	.	.	.	.	.	.
Ja2_S3_TRINITY_DN51360_c0_g1	Ja2_S3_TRINITY_DN51360_c0_g1_i1	sp|O34812|YFMJ_BACSU^sp|O34812|YFMJ_BACSU^Q:2-325,H:92-199^57.407%ID^E:5.39e-22^.^.	.	.	.	.	.	.	.	.	.	.	.	.	.	.
Ja2_S3_TRINITY_DN51310_c0_g1	Ja2_S3_TRINITY_DN51310_c0_g1_i1	.	.	.	.	.	.	.	.	.	.	.	.	.	.	.
Ja2_S3_TRINITY_DN51363_c0_g1	Ja2_S3_TRINITY_DN51363_c0_g1_i1	.	.	.	.	.	.	.	.	.	.	.	.	.	.	.
Ja2_S3_TRINITY_DN51354_c0_g1	Ja2_S3_TRINITY_DN51354_c0_g1_i1	sp|P38861|NMD3_YEAST^sp|P38861|NMD3_YEAST^Q:811-56,H:169-420^44.094%ID^E:9.89e-66^.^.	.	Ja2_S3_TRINITY_DN51354_c0_g1::Ja2_S3_TRINITY_DN51354_c0_g1_i1::g.121::m.121	2-811[-]	NMD3_YEAST^NMD3_YEAST^Q:1-252,H:169-420^44.09%ID^E:1e-68^RecName: Full=60S ribosomal export protein NMD3;^Eukaryota; Fungi; Dikarya; Ascomycota; Saccharomycotina; Saccharomycetes; Saccharomycetales; Saccharomycetaceae; Saccharomyces	PF04981.13^NMD3^NMD3 family^1-82^E:1.5e-20	.	.	.	KEGG:sce:YHR170W`KO:K07562	.	GO:0005737^cellular_component^cytoplasm`GO:0005829^cellular_component^cytosol`GO:0005654^cellular_component^nucleoplasm`GO:0005634^cellular_component^nucleus`GO:0070180^molecular_function^large ribosomal subunit rRNA binding`GO:0043023^molecular_function^ribosomal large subunit binding`GO:0000055^biological_process^ribosomal large subunit export from nucleus	.	.	.
Ja2_S3_TRINITY_DN51313_c0_g1	Ja2_S3_TRINITY_DN51313_c0_g1_i1	sp|Q7LHG5|YI31B_YEAST^sp|Q7LHG5|YI31B_YEAST^Q:342-4,H:1151-1264^42.105%ID^E:2.91e-24^.^.	.	Ja2_S3_TRINITY_DN51313_c0_g1::Ja2_S3_TRINITY_DN51313_c0_g1_i1::g.122::m.122	1-345[-]	YI31B_YEAST^YI31B_YEAST^Q:2-114,H:1151-1264^42.11%ID^E:3e-23^RecName: Full=Transposon Ty3-I Gag-Pol polyprotein;^Eukaryota; Fungi; Dikarya; Ascomycota; Saccharomycotina; Saccharomycetes; Saccharomycetales; Saccharomycetaceae; Saccharomyces	PF17921.1^Integrase_H2C2^Integrase zinc binding domain^3-27^E:1.2e-08	.	.	.	KEGG:sce:YIL082W-A`KO:K07497	.	GO:0005737^cellular_component^cytoplasm`GO:0005634^cellular_component^nucleus`GO:0000943^cellular_component^retrotransposon nucleocapsid`GO:0004190^molecular_function^aspartic-type endopeptidase activity`GO:0005524^molecular_function^ATP binding`GO:0003677^molecular_function^DNA binding`GO:0003887^molecular_function^DNA-directed DNA polymerase activity`GO:0008233^molecular_function^peptidase acti…	.	.	.
Ja2_S3_TRINITY_DN51347_c0_g1	Ja2_S3_TRINITY_DN51347_c0_g1_i1	sp|P55469|Y4GM_SINFN^sp|P55469|Y4GM_SINFN^Q:18-293,H:353-444^39.13%ID^E:1.27e-16^.^.	.	.	.	.	.	.	.	.	.	.	.	.	.	.
Ja2_S3_TRINITY_DN51361_c0_g1	Ja2_S3_TRINITY_DN51361_c0_g1_i1	sp|P59974|Y2597_MYCBO^sp|P59974|Y2597_MYCBO^Q:972-55,H:532-850^24.324%ID^E:2.81e-10^.^.	.	Ja2_S3_TRINITY_DN51361_c0_g1::Ja2_S3_TRINITY_DN51361_c0_g1_i1::g.127::m.127	1-1008[+]	.	.	.	.	.	.	.	.	.	.	.
Ja2_S3_TRINITY_DN51361_c0_g1	Ja2_S3_TRINITY_DN51361_c0_g1_i1	sp|P59974|Y2597_MYCBO^sp|P59974|Y2597_MYCBO^Q:972-55,H:532-850^24.324%ID^E:2.81e-10^.^.	.	Ja2_S3_TRINITY_DN51361_c0_g1::Ja2_S3_TRINITY_DN51361_c0_g1_i1::g.126::m.126	1-1017[-]	Y2597_MYCBO^Y2597_MYCBO^Q:16-321,H:532-850^24.32%ID^E:3e-10^RecName: Full=Uncharacterized protein Mb2597;^Bacteria; Actinobacteria; Corynebacteriales; Mycobacteriaceae; Mycobacterium; Mycobacterium tuberculosis complex	PF04168.12^Alpha-E^A predicted alpha-helical domain with a conserved ER motif.^22-331^E:1.2e-100	.	.	.	.	.	.	.	.	.
Ja2_S3_TRINITY_DN51343_c0_g1	Ja2_S3_TRINITY_DN51343_c0_g1_i1	.	.	.	.	.	.	.	.	.	.	.	.	.	.	.
Ja2_S3_TRINITY_DN51365_c0_g1	Ja2_S3_TRINITY_DN51365_c0_g1_i1	.	.	.	.	.	.	.	.	.	.	.	.	.	.	.
Ja2_S3_TRINITY_DN51373_c0_g1	Ja2_S3_TRINITY_DN51373_c0_g1_i1	.	.	.	.	.	.	.	.	.	.	.	.	.	.	.
Ja2_S3_TRINITY_DN51396_c0_g1	Ja2_S3_TRINITY_DN51396_c0_g1_i1	sp|Q9I3S1|BDLA_PSEAE^sp|Q9I3S1|BDLA_PSEAE^Q:3-422,H:87-226^51.429%ID^E:7.73e-45^.^.`sp|Q9I3S1|BDLA_PSEAE^sp|Q9I3S1|BDLA_PSEAE^Q:117-422,H:3-104^48.039%ID^E:2.67e-25^.^.	.	.	.	.	.	.	.	.	.	.	.	.	.	.
Ja2_S3_TRINITY_DN51386_c0_g1	Ja2_S3_TRINITY_DN51386_c0_g1_i1	.	.	.	.	.	.	.	.	.	.	.	.	.	.	.
Ja2_S3_TRINITY_DN51364_c0_g1	Ja2_S3_TRINITY_DN51364_c0_g1_i1	.	.	.	.	.	.	.	.	.	.	.	.	.	.	.
Ja2_S3_TRINITY_DN51308_c0_g1	Ja2_S3_TRINITY_DN51308_c0_g1_i1	.	.	.	.	.	.	.	.	.	.	.	.	.	.	.
Ja2_S3_TRINITY_DN51394_c0_g1	Ja2_S3_TRINITY_DN51394_c0_g1_i1	sp|Q1LLI5|RLMD_CUPMC^sp|Q1LLI5|RLMD_CUPMC^Q:515-760,H:26-107^65.854%ID^E:1.85e-30^.^.	.	.	.	.	.	.	.	.	.	.	.	.	.	.
Ja2_S3_TRINITY_DN51334_c0_g1	Ja2_S3_TRINITY_DN51334_c0_g1_i1	.	.	.	.	.	.	.	.	.	.	.	.	.	.	.
Ja2_S3_TRINITY_DN51384_c0_g1	Ja2_S3_TRINITY_DN51384_c0_g1_i1	.	.	.	.	.	.	.	.	.	.	.	.	.	.	.
Ja2_S3_TRINITY_DN51327_c0_g1	Ja2_S3_TRINITY_DN51327_c0_g1_i1	sp|Q47282|T1ME_ECOLX^sp|Q47282|T1ME_ECOLX^Q:365-6,H:265-384^77.5%ID^E:1.56e-63^.^.	.	Ja2_S3_TRINITY_DN51327_c0_g1::Ja2_S3_TRINITY_DN51327_c0_g1_i1::g.146::m.146	3-368[+]	.	.	.	.	.	.	.	.	.	.	.
Ja2_S3_TRINITY_DN51355_c0_g1	Ja2_S3_TRINITY_DN51355_c0_g1_i1	.	.	.	.	.	.	.	.	.	.	.	.	.	.	.
Ja2_S3_TRINITY_DN51315_c0_g1	Ja2_S3_TRINITY_DN51315_c0_g1_i1	.	.	Ja2_S3_TRINITY_DN51315_c0_g1::Ja2_S3_TRINITY_DN51315_c0_g1_i1::g.147::m.147	2-367[+]	.	.	.	.	.	.	.	.	.	.	.
Ja2_S3_TRINITY_DN51383_c0_g1	Ja2_S3_TRINITY_DN51383_c0_g1_i1	.	.	.	.	.	.	.	.	.	.	.	.	.	.	.
Ja2_S3_TRINITY_DN34184_c0_g1	Ja2_S3_TRINITY_DN34184_c0_g1_i1	.	.	.	.	.	.	.	.	.	.	.	.	.	.	.
Ja2_S3_TRINITY_DN34178_c0_g1	Ja2_S3_TRINITY_DN34178_c0_g1_i1	.	.	.	.	.	.	.	.	.	.	.	.	.	.	.
Ja2_S3_TRINITY_DN34138_c0_g1	Ja2_S3_TRINITY_DN34138_c0_g1_i1	sp|Q9SD62|Y3471_ARATH^sp|Q9SD62|Y3471_ARATH^Q:1-327,H:912-1021^35.088%ID^E:2.02e-16^.^.	.	Ja2_S3_TRINITY_DN34138_c0_g1::Ja2_S3_TRINITY_DN34138_c0_g1_i1::g.148::m.148	1-336[+]	Y3471_ARATH^Y3471_ARATH^Q:1-109,H:912-1021^35.09%ID^E:2e-15^RecName: Full=Putative receptor-like protein kinase At3g47110;^Eukaryota; Viridiplantae; Streptophyta; Embryophyta; Tracheophyta; Spermatophyta; Magnoliopsida; eudicotyledons; Gunneridae; Pentapetalae; rosids; malvids; Brassicales; Brassicaceae; Camelineae; Arabidopsis	.	.	.	COG0515^Serine Threonine protein kinase`COG4886^leucine Rich Repeat	KEGG:ath:AT3G47110	.	GO:0016021^cellular_component^integral component of membrane`GO:0005886^cellular_component^plasma membrane`GO:0005524^molecular_function^ATP binding`GO:0004674^molecular_function^protein serine/threonine kinase activity	.	.	.
Ja2_S3_TRINITY_DN34146_c0_g1	Ja2_S3_TRINITY_DN34146_c0_g1_i1	sp|Q9MA85|PP215_ARATH^sp|Q9MA85|PP215_ARATH^Q:95-382,H:1-133^35.075%ID^E:1.6e-12^.^.`sp|Q9MA85|PP215_ARATH^sp|Q9MA85|PP215_ARATH^Q:179-382,H:369-435^40%ID^E:7.71e-07^.^.	.	Ja2_S3_TRINITY_DN34146_c0_g1::Ja2_S3_TRINITY_DN34146_c0_g1_i1::g.149::m.149	95-400[+]	PP215_ARATH^PP215_ARATH^Q:1-96,H:1-133^35.07%ID^E:2e-12^RecName: Full=Pentatricopeptide repeat-containing protein At3g05340;^Eukaryota; Viridiplantae; Streptophyta; Embryophyta; Tracheophyta; Spermatophyta; Magnoliopsida; eudicotyledons; Gunneridae; Pentapetalae; rosids; malvids; Brassicales; Brassicaceae; Camelineae; Arabidopsis`PP215_ARATH^PP215_ARATH^Q:29-96,H:369-435^40%ID^E:7e-07^RecName: Fu…	PF01535.20^PPR^PPR repeat^55-80^E:2.3e-05`PF01535.20^PPR^PPR repeat^85-98^E:0.8	.	.	ENOG410Z7Z7^Pentatricopeptide repeat-containing protein	KEGG:ath:AT3G05340	.	GO:0043231^cellular_component^intracellular membrane-bounded organelle`GO:0009451^biological_process^RNA modification	.	.	.
Ja2_S3_TRINITY_DN34121_c0_g1	Ja2_S3_TRINITY_DN34121_c0_g1_i1	sp|Q83IV7|SRKA_SHIFL^sp|Q83IV7|SRKA_SHIFL^Q:423-28,H:54-185^42.424%ID^E:4.8e-30^.^.	.	.	.	.	.	.	.	.	.	.	.	.	.	.
Ja2_S3_TRINITY_DN34175_c0_g1	Ja2_S3_TRINITY_DN34175_c0_g1_i1	sp|P25524|CODA_ECOLI^sp|P25524|CODA_ECOLI^Q:402-800,H:45-177^46.617%ID^E:7.43e-28^.^.	.	.	.	.	.	.	.	.	.	.	.	.	.	.
Ja2_S3_TRINITY_DN34139_c0_g1	Ja2_S3_TRINITY_DN34139_c0_g1_i1	sp|F4HXP9|MYO9_ARATH^sp|F4HXP9|MYO9_ARATH^Q:3-641,H:1274-1486^84.038%ID^E:6.77e-127^.^.	.	Ja2_S3_TRINITY_DN34139_c0_g1::Ja2_S3_TRINITY_DN34139_c0_g1_i1::g.153::m.153	3-641[+]	MYO9_ARATH^MYO9_ARATH^Q:1-213,H:1274-1486^84.04%ID^E:9e-126^RecName: Full=Myosin-9;^Eukaryota; Viridiplantae; Streptophyta; Embryophyta; Tracheophyta; Spermatophyta; Magnoliopsida; eudicotyledons; Gunneridae; Pentapetalae; rosids; malvids; Brassicales; Brassicaceae; Camelineae; Arabidopsis	PF01843.19^DIL^DIL domain^83-187^E:1.6e-26	.	.	COG5022^myosin heavy chain	KEGG:ath:AT1G08730	.	GO:0016459^cellular_component^myosin complex`GO:0003779^molecular_function^actin binding`GO:0005524^molecular_function^ATP binding`GO:0005516^molecular_function^calmodulin binding`GO:0000146^molecular_function^microfilament motor activity`GO:0003774^molecular_function^motor activity`GO:0007015^biological_process^actin filament organization`GO:0030048^biological_process^actin filament-based moveme…	.	.	.
Ja2_S3_TRINITY_DN34186_c0_g1	Ja2_S3_TRINITY_DN34186_c0_g1_i1	sp|A0JJX5|SYT4_ARATH^sp|A0JJX5|SYT4_ARATH^Q:1-384,H:135-262^78.125%ID^E:1.4e-66^.^.	.	Ja2_S3_TRINITY_DN34186_c0_g1::Ja2_S3_TRINITY_DN34186_c0_g1_i1::g.154::m.154	1-387[+]	SYT4_ARATH^SYT4_ARATH^Q:1-128,H:135-262^78.12%ID^E:2e-65^RecName: Full=Synaptotagmin-4;^Eukaryota; Viridiplantae; Streptophyta; Embryophyta; Tracheophyta; Spermatophyta; Magnoliopsida; eudicotyledons; Gunneridae; Pentapetalae; rosids; malvids; Brassicales; Brassicaceae; Camelineae; Arabidopsis	PF17047.5^SMP_LBD^Synaptotagmin-like mitochondrial-lipid-binding domain^5-116^E:6.5e-07	.	.	COG5038^Domain-Containing protein	KEGG:ath:AT5G11100	.	GO:0005783^cellular_component^endoplasmic reticulum`GO:0016021^cellular_component^integral component of membrane`GO:0008289^molecular_function^lipid binding`GO:0046872^molecular_function^metal ion binding`GO:0006869^biological_process^lipid transport	.	.	.
Ja2_S3_TRINITY_DN34195_c0_g1	Ja2_S3_TRINITY_DN34195_c0_g1_i1	.	.	.	.	.	.	.	.	.	.	.	.	.	.	.
Ja2_S3_TRINITY_DN34190_c0_g1	Ja2_S3_TRINITY_DN34190_c0_g1_i1	.	.	.	.	.	.	.	.	.	.	.	.	.	.	.
Ja2_S3_TRINITY_DN34145_c0_g1	Ja2_S3_TRINITY_DN34145_c0_g1_i1	.	.	Ja2_S3_TRINITY_DN34145_c0_g1::Ja2_S3_TRINITY_DN34145_c0_g1_i1::g.160::m.160	2-1051[+]	.	.	.	.	.	.	.	.	.	.	.
Ja2_S3_TRINITY_DN34145_c0_g1	Ja2_S3_TRINITY_DN34145_c0_g1_i1	.	.	Ja2_S3_TRINITY_DN34145_c0_g1::Ja2_S3_TRINITY_DN34145_c0_g1_i1::g.159::m.159	1-1050[+]	.	.	.	.	.	.	.	.	.	.	.
Ja2_S3_TRINITY_DN34145_c0_g1	Ja2_S3_TRINITY_DN34145_c0_g1_i1	.	.	Ja2_S3_TRINITY_DN34145_c0_g1::Ja2_S3_TRINITY_DN34145_c0_g1_i1::g.161::m.161	2-1051[-]	.	.	.	.	.	.	.	.	.	.	.
Ja2_S3_TRINITY_DN34168_c0_g1	Ja2_S3_TRINITY_DN34168_c0_g1_i1	.	.	Ja2_S3_TRINITY_DN34168_c0_g1::Ja2_S3_TRINITY_DN34168_c0_g1_i1::g.163::m.163	2-346[+]	.	PF13966.6^zf-RVT^zinc-binding in reverse transcriptase^58-113^E:6.9e-13	.	.	.	.	.	.	.	.	.
Ja2_S3_TRINITY_DN34128_c0_g1	Ja2_S3_TRINITY_DN34128_c0_g1_i1	sp|P45297|TLDD_HAEIN^sp|P45297|TLDD_HAEIN^Q:530-3,H:256-431^71.591%ID^E:4.16e-88^.^.	.	.	.	.	.	.	.	.	.	.	.	.	.	.
Ja2_S3_TRINITY_DN34188_c0_g1	Ja2_S3_TRINITY_DN34188_c0_g1_i1	.	.	.	.	.	.	.	.	.	.	.	.	.	.	.
Ja2_S3_TRINITY_DN34198_c0_g1	Ja2_S3_TRINITY_DN34198_c0_g1_i1	.	.	Ja2_S3_TRINITY_DN34198_c0_g1::Ja2_S3_TRINITY_DN34198_c0_g1_i1::g.169::m.169	1-378[+]	BBX21_ARATH^BBX21_ARATH^Q:1-100,H:90-196^40.87%ID^E:6e-14^RecName: Full=B-box zinc finger protein 21 {ECO:0000303|PubMed:19920209};^Eukaryota; Viridiplantae; Streptophyta; Embryophyta; Tracheophyta; Spermatophyta; Magnoliopsida; eudicotyledons; Gunneridae; Pentapetalae; rosids; malvids; Brassicales; Brassicaceae; Camelineae; Arabidopsis	.	.	.	ENOG410YIAM^Salt tolerance-like protein	KEGG:ath:AT1G75540	.	GO:0005634^cellular_component^nucleus`GO:0003700^molecular_function^DNA-binding transcription factor activity`GO:0044212^molecular_function^transcription regulatory region DNA binding`GO:0008270^molecular_function^zinc ion binding`GO:0009640^biological_process^photomorphogenesis`GO:0010117^biological_process^photoprotection`GO:1905157^biological_process^positive regulation of photosynthesis`GO:00…	.	.	.
Ja2_S3_TRINITY_DN34163_c0_g1	Ja2_S3_TRINITY_DN34163_c0_g1_i1	.	.	.	.	.	.	.	.	.	.	.	.	.	.	.
Ja2_S3_TRINITY_DN34179_c0_g1	Ja2_S3_TRINITY_DN34179_c0_g1_i1	.	.	.	.	.	.	.	.	.	.	.	.	.	.	.
Ja2_S3_TRINITY_DN34126_c0_g1	Ja2_S3_TRINITY_DN34126_c0_g1_i1	.	.	.	.	.	.	.	.	.	.	.	.	.	.	.
Ja2_S3_TRINITY_DN34193_c0_g1	Ja2_S3_TRINITY_DN34193_c0_g1_i1	.	.	.	.	.	.	.	.	.	.	.	.	.	.	.
Ja2_S3_TRINITY_DN34189_c0_g1	Ja2_S3_TRINITY_DN34189_c0_g1_i1	sp|Q94HW2|POLR1_ARATH^sp|Q94HW2|POLR1_ARATH^Q:20-376,H:1326-1444^43.697%ID^E:3.81e-31^.^.	.	Ja2_S3_TRINITY_DN34189_c0_g1::Ja2_S3_TRINITY_DN34189_c0_g1_i1::g.178::m.178	2-379[+]	POLR1_ARATH^POLR1_ARATH^Q:7-125,H:1326-1444^43.7%ID^E:4e-30^RecName: Full=Retrovirus-related Pol polyprotein from transposon RE1;^Eukaryota; Viridiplantae; Streptophyta; Embryophyta; Tracheophyta; Spermatophyta; Magnoliopsida; eudicotyledons; Gunneridae; Pentapetalae; rosids; malvids; Brassicales; Brassicaceae; Camelineae; Arabidopsis	.	.	.	.	.	.	GO:0004190^molecular_function^aspartic-type endopeptidase activity`GO:0004519^molecular_function^endonuclease activity`GO:0046872^molecular_function^metal ion binding`GO:0003676^molecular_function^nucleic acid binding`GO:0003964^molecular_function^RNA-directed DNA polymerase activity`GO:0015074^biological_process^DNA integration`GO:0006310^biological_process^DNA recombination	.	.	.
Ja2_S3_TRINITY_DN34162_c0_g1	Ja2_S3_TRINITY_DN34162_c0_g1_i1	.	.	Ja2_S3_TRINITY_DN34162_c0_g1::Ja2_S3_TRINITY_DN34162_c0_g1_i1::g.179::m.179	2-397[+]	.	.	.	.	.	.	.	.	.	.	.
Ja2_S3_TRINITY_DN34166_c0_g1	Ja2_S3_TRINITY_DN34166_c0_g1_i1	.	.	.	.	.	.	.	.	.	.	.	.	.	.	.
Ja2_S3_TRINITY_DN34137_c0_g1	Ja2_S3_TRINITY_DN34137_c0_g1_i1	.	.	.	.	.	.	.	.	.	.	.	.	.	.	.
Ja2_S3_TRINITY_DN34101_c0_g1	Ja2_S3_TRINITY_DN34101_c0_g1_i1	sp|P53607|ILVA_BURM1^sp|P53607|ILVA_BURM1^Q:441-196,H:425-506^71.951%ID^E:5.14e-37^.^.	.	.	.	.	.	.	.	.	.	.	.	.	.	.
Ja2_S3_TRINITY_DN34130_c0_g1	Ja2_S3_TRINITY_DN34130_c0_g1_i1	sp|Q944N8|ENT6_ARATH^sp|Q944N8|ENT6_ARATH^Q:2-151,H:365-414^78%ID^E:6.76e-20^.^.	.	.	.	.	.	.	.	.	.	.	.	.	.	.
Ja2_S3_TRINITY_DN34153_c0_g1	Ja2_S3_TRINITY_DN34153_c0_g1_i1	.	.	.	.	.	.	.	.	.	.	.	.	.	.	.
Ja2_S3_TRINITY_DN34124_c0_g1	Ja2_S3_TRINITY_DN34124_c0_g1_i1	.	.	.	.	.	.	.	.	.	.	.	.	.	.	.
Ja2_S3_TRINITY_DN34110_c0_g1	Ja2_S3_TRINITY_DN34110_c0_g1_i1	sp|O64783|Y1137_ARATH^sp|O64783|Y1137_ARATH^Q:64-432,H:7-128^48.062%ID^E:2.35e-27^.^.	.	Ja2_S3_TRINITY_DN34110_c0_g1::Ja2_S3_TRINITY_DN34110_c0_g1_i1::g.193::m.193	43-432[+]	Y1137_ARATH^Y1137_ARATH^Q:8-130,H:7-128^48.06%ID^E:8e-27^RecName: Full=G-type lectin S-receptor-like serine/threonine-protein kinase At1g61370;^Eukaryota; Viridiplantae; Streptophyta; Embryophyta; Tracheophyta; Spermatophyta; Magnoliopsida; eudicotyledons; Gunneridae; Pentapetalae; rosids; malvids; Brassicales; Brassicaceae; Camelineae; Arabidopsis	PF01453.24^B_lectin^D-mannose binding lectin^72-130^E:1.9e-12	.	.	COG0515^Serine Threonine protein kinase	KEGG:ath:AT1G61370	.	GO:0016021^cellular_component^integral component of membrane`GO:0005886^cellular_component^plasma membrane`GO:0005524^molecular_function^ATP binding`GO:0005516^molecular_function^calmodulin binding`GO:0030246^molecular_function^carbohydrate binding`GO:0004674^molecular_function^protein serine/threonine kinase activity`GO:0045087^biological_process^innate immune response`GO:0006468^biological_proc…	.	.	.
Ja2_S3_TRINITY_DN34199_c0_g1	Ja2_S3_TRINITY_DN34199_c0_g1_i1	sp|P08394|RECB_ECOLI^sp|P08394|RECB_ECOLI^Q:1-738,H:797-1037^31.66%ID^E:1.33e-07^.^.	.	.	.	.	.	.	.	.	.	.	.	.	.	.
Ja2_S3_TRINITY_DN34106_c0_g1	Ja2_S3_TRINITY_DN34106_c0_g1_i1	.	.	.	.	.	.	.	.	.	.	.	.	.	.	.
Ja2_S3_TRINITY_DN34156_c0_g1	Ja2_S3_TRINITY_DN34156_c0_g1_i1	.	.	.	.	.	.	.	.	.	.	.	.	.	.	.
Ja2_S3_TRINITY_DN34127_c0_g1	Ja2_S3_TRINITY_DN34127_c0_g1_i1	sp|P0CT40|TF29_SCHPO^sp|P0CT40|TF29_SCHPO^Q:9-320,H:941-1044^41.346%ID^E:1.8e-21^.^.	.	Ja2_S3_TRINITY_DN34127_c0_g1::Ja2_S3_TRINITY_DN34127_c0_g1_i1::g.203::m.203	3-320[+]	TF29_SCHPO^TF29_SCHPO^Q:3-106,H:941-1044^41.35%ID^E:1e-20^RecName: Full=Transposon Tf2-9 polyprotein;^Eukaryota; Fungi; Dikarya; Ascomycota; Taphrinomycotina; Schizosaccharomycetes; Schizosaccharomycetales; Schizosaccharomycetaceae; Schizosaccharomyces	PF17921.1^Integrase_H2C2^Integrase zinc binding domain^2-27^E:1.6e-08	.	.	.	KEGG:spo:SPAC167.08`KEGG:spo:SPAC26A3.13c`KEGG:spo:SPAC9.04`KEGG:spo:SPBC9B6.02c	.	GO:0005737^cellular_component^cytoplasm`GO:0004190^molecular_function^aspartic-type endopeptidase activity`GO:0003677^molecular_function^DNA binding`GO:0003887^molecular_function^DNA-directed DNA polymerase activity`GO:0004519^molecular_function^endonuclease activity`GO:0046872^molecular_function^metal ion binding`GO:0003723^molecular_function^RNA binding`GO:0003964^molecular_function^RNA-directe…	.	.	.
Ja2_S3_TRINITY_DN34187_c0_g1	Ja2_S3_TRINITY_DN34187_c0_g1_i1	.	.	.	.	.	.	.	.	.	.	.	.	.	.	.
Ja2_S3_TRINITY_DN34158_c0_g1	Ja2_S3_TRINITY_DN34158_c0_g1_i1	.	.	.	.	.	.	.	.	.	.	.	.	.	.	.
Ja2_S3_TRINITY_DN34114_c0_g1	Ja2_S3_TRINITY_DN34114_c0_g1_i1	sp|A4GAG8|ATPE_HERAR^sp|A4GAG8|ATPE_HERAR^Q:435-271,H:62-116^81.818%ID^E:6.31e-17^.^.	.	.	.	.	.	.	.	.	.	.	.	.	.	.
Ja2_S3_TRINITY_DN34173_c0_g1	Ja2_S3_TRINITY_DN34173_c0_g1_i1	sp|P17315|CIRA_ECOLI^sp|P17315|CIRA_ECOLI^Q:884-162,H:31-258^30.612%ID^E:2.19e-16^.^.	.	.	.	.	.	.	.	.	.	.	.	.	.	.
Ja2_S3_TRINITY_DN34149_c0_g1	Ja2_S3_TRINITY_DN34149_c0_g1_i1	sp|Q9FHT4|TMN4_ARATH^sp|Q9FHT4|TMN4_ARATH^Q:6-506,H:342-508^47.904%ID^E:4.79e-42^.^.	.	Ja2_S3_TRINITY_DN34149_c0_g1::Ja2_S3_TRINITY_DN34149_c0_g1_i1::g.207::m.207	3-509[+]	TMN4_ARATH^TMN4_ARATH^Q:2-168,H:342-508^47.9%ID^E:7e-48^RecName: Full=Transmembrane 9 superfamily member 4 {ECO:0000305};^Eukaryota; Viridiplantae; Streptophyta; Embryophyta; Tracheophyta; Spermatophyta; Magnoliopsida; eudicotyledons; Gunneridae; Pentapetalae; rosids; malvids; Brassicales; Brassicaceae; Camelineae; Arabidopsis	PF02990.16^EMP70^Endomembrane protein 70^1-168^E:1.4e-40	.	ExpAA=88.05^PredHel=4^Topology=o23-45i58-80o110-129i142-164o	ENOG410XSVB^transmembrane 9 superfamily member	KEGG:ath:AT5G37310	.	GO:0005768^cellular_component^endosome`GO:0010008^cellular_component^endosome membrane`GO:0005794^cellular_component^Golgi apparatus`GO:0000139^cellular_component^Golgi membrane`GO:0000138^cellular_component^Golgi trans cisterna`GO:0016021^cellular_component^integral component of membrane`GO:0016020^cellular_component^membrane`GO:0009505^cellular_component^plant-type cell wall`GO:0005802^cellular…	GO:0016021^cellular_component^integral component of membrane	.	.
Ja2_S3_TRINITY_DN34129_c0_g1	Ja2_S3_TRINITY_DN34129_c0_g1_i1	.	.	Ja2_S3_TRINITY_DN34129_c0_g1::Ja2_S3_TRINITY_DN34129_c0_g1_i1::g.208::m.208	3-425[+]	.	.	.	.	.	.	.	.	.	.	.
Ja2_S3_TRINITY_DN34111_c0_g1	Ja2_S3_TRINITY_DN34111_c0_g1_i1	sp|E0SIS4|VGRGB_DICD3^sp|E0SIS4|VGRGB_DICD3^Q:569-63,H:26-184^32.544%ID^E:6e-15^.^.	.	.	.	.	.	.	.	.	.	.	.	.	.	.
Ja2_S3_TRINITY_DN34132_c0_g1	Ja2_S3_TRINITY_DN34132_c0_g1_i1	.	.	.	.	.	.	.	.	.	.	.	.	.	.	.
Ja2_S3_TRINITY_DN34140_c0_g1	Ja2_S3_TRINITY_DN34140_c0_g1_i1	.	.	.	.	.	.	.	.	.	.	.	.	.	.	.
Ja2_S3_TRINITY_DN34133_c0_g1	Ja2_S3_TRINITY_DN34133_c0_g1_i1	sp|P10978|POLX_TOBAC^sp|P10978|POLX_TOBAC^Q:2-529,H:837-1016^43.889%ID^E:2.38e-44^.^.	.	Ja2_S3_TRINITY_DN34133_c0_g1::Ja2_S3_TRINITY_DN34133_c0_g1_i1::g.212::m.212	2-541[+]	POLX_TOBAC^POLX_TOBAC^Q:1-176,H:837-1016^43.89%ID^E:2e-43^RecName: Full=Retrovirus-related Pol polyprotein from transposon TNT 1-94;^Eukaryota; Viridiplantae; Streptophyta; Embryophyta; Tracheophyta; Spermatophyta; Magnoliopsida; eudicotyledons; Gunneridae; Pentapetalae; asterids; lamiids; Solanales; Solanaceae; Nicotianoideae; Nicotianeae; Nicotiana	PF07727.14^RVT_2^Reverse transcriptase (RNA-dependent DNA polymerase)^5-179^E:5.4e-66	.	.	.	.	.	GO:0004190^molecular_function^aspartic-type endopeptidase activity`GO:0004519^molecular_function^endonuclease activity`GO:0003676^molecular_function^nucleic acid binding`GO:0003964^molecular_function^RNA-directed DNA polymerase activity`GO:0008270^molecular_function^zinc ion binding`GO:0015074^biological_process^DNA integration	.	.	.
Ja2_S3_TRINITY_DN34191_c0_g1	Ja2_S3_TRINITY_DN34191_c0_g1_i1	sp|F4IJ77|AATP4_ARATH^sp|F4IJ77|AATP4_ARATH^Q:2-340,H:394-478^34.454%ID^E:8.64e-07^.^.	.	Ja2_S3_TRINITY_DN34191_c0_g1::Ja2_S3_TRINITY_DN34191_c0_g1_i1::g.213::m.213	2-385[+]	AATP4_ARATH^AATP4_ARATH^Q:1-113,H:394-478^34.45%ID^E:8e-07^RecName: Full=AAA-ATPase At2g46620;^Eukaryota; Viridiplantae; Streptophyta; Embryophyta; Tracheophyta; Spermatophyta; Magnoliopsida; eudicotyledons; Gunneridae; Pentapetalae; rosids; malvids; Brassicales; Brassicaceae; Camelineae; Arabidopsis	.	.	.	COG0465^Acts as a processive, ATP-dependent zinc metallopeptidase for both cytoplasmic and membrane proteins. Plays a role in the quality control of integral membrane proteins (By similarity)	KEGG:ath:AT2G46620	.	GO:0016021^cellular_component^integral component of membrane`GO:0005524^molecular_function^ATP binding`GO:0016887^molecular_function^ATPase activity	.	.	.
Ja2_S3_TRINITY_DN34131_c0_g1	Ja2_S3_TRINITY_DN34131_c0_g1_i1	.	.	.	.	.	.	.	.	.	.	.	.	.	.	.
Ja2_S3_TRINITY_DN34107_c0_g1	Ja2_S3_TRINITY_DN34107_c0_g1_i1	sp|K7PEY4|RAM2_MEDTR^sp|K7PEY4|RAM2_MEDTR^Q:1-213,H:455-526^75%ID^E:3.66e-31^.^.	.	.	.	.	.	.	.	.	.	.	.	.	.	.
Ja2_S3_TRINITY_DN34171_c0_g1	Ja2_S3_TRINITY_DN34171_c0_g1_i1	sp|Q47JC0|ILVD_DECAR^sp|Q47JC0|ILVD_DECAR^Q:460-2,H:186-338^86.275%ID^E:1.37e-91^.^.	.	.	.	.	.	.	.	.	.	.	.	.	.	.
Ja2_S3_TRINITY_DN34177_c0_g1	Ja2_S3_TRINITY_DN34177_c0_g1_i1	.	.	.	.	.	.	.	.	.	.	.	.	.	.	.
Ja2_S3_TRINITY_DN34108_c0_g1	Ja2_S3_TRINITY_DN34108_c0_g1_i1	sp|Q393P4|DXS_BURL3^sp|Q393P4|DXS_BURL3^Q:387-52,H:446-562^70.94%ID^E:2.54e-48^.^.	.	.	.	.	.	.	.	.	.	.	.	.	.	.
Ja2_S3_TRINITY_DN34176_c0_g1	Ja2_S3_TRINITY_DN34176_c0_g1_i1	.	.	.	.	.	.	.	.	.	.	.	.	.	.	.
Ja2_S3_TRINITY_DN34113_c0_g1	Ja2_S3_TRINITY_DN34113_c0_g1_i1	sp|P0ABU4|YCHF_SHIFL^sp|P0ABU4|YCHF_SHIFL^Q:938-3,H:1-312^65.064%ID^E:1.15e-135^.^.	.	Ja2_S3_TRINITY_DN34113_c0_g1::Ja2_S3_TRINITY_DN34113_c0_g1_i1::g.224::m.224	3-938[-]	YCHF_SHIFL^YCHF_SHIFL^Q:1-312,H:1-312^65.06%ID^E:3e-148^RecName: Full=Ribosome-binding ATPase YchF {ECO:0000255|HAMAP-Rule:MF_00944};^Bacteria; Proteobacteria; Gammaproteobacteria; Enterobacterales; Enterobacteriaceae; Shigella	PF01926.23^MMR_HSR1^50S ribosome-binding GTPase^5-116^E:2.1e-22`PF02421.18^FeoB_N^Ferrous iron transport protein B^5-50^E:1e-07`PF06071.13^YchF-GTPase_C^Protein of unknown function (DUF933)^279-312^E:2.8e-13	.	.	COG0012^gtp-binding protein	KEGG:sfl:SF1206`KEGG:sfx:S1290`KO:K06942	.	GO:0005524^molecular_function^ATP binding`GO:0016887^molecular_function^ATPase activity`GO:0005525^molecular_function^GTP binding`GO:0046872^molecular_function^metal ion binding`GO:0043023^molecular_function^ribosomal large subunit binding`GO:0043022^molecular_function^ribosome binding	GO:0005525^molecular_function^GTP binding	.	.
Ja2_S3_TRINITY_DN34113_c0_g1	Ja2_S3_TRINITY_DN34113_c0_g1_i1	sp|P0ABU4|YCHF_SHIFL^sp|P0ABU4|YCHF_SHIFL^Q:938-3,H:1-312^65.064%ID^E:1.15e-135^.^.	.	Ja2_S3_TRINITY_DN34113_c0_g1::Ja2_S3_TRINITY_DN34113_c0_g1_i1::g.223::m.223	3-962[+]	.	.	.	.	.	.	.	.	.	.	.
Ja2_S3_TRINITY_DN34142_c0_g1	Ja2_S3_TRINITY_DN34142_c0_g1_i1	sp|Q9S9N5|CNGC7_ARATH^sp|Q9S9N5|CNGC7_ARATH^Q:1-63,H:362-382^85.714%ID^E:9.51e-06^.^.	.	.	.	.	.	.	.	.	.	.	.	.	.	.
Ja2_S3_TRINITY_DN34161_c0_g1	Ja2_S3_TRINITY_DN34161_c0_g1_i1	.	.	Ja2_S3_TRINITY_DN34161_c0_g1::Ja2_S3_TRINITY_DN34161_c0_g1_i1::g.228::m.228	63-419[+]	.	PF02721.14^DUF223^Domain of unknown function DUF223^47-111^E:2e-10	.	.	.	.	.	.	.	.	.
Ja2_S3_TRINITY_DN34143_c0_g1	Ja2_S3_TRINITY_DN34143_c0_g1_i1	sp|Q93YV5|DA2_ARATH^sp|Q93YV5|DA2_ARATH^Q:6-362,H:12-129^78.151%ID^E:3.96e-63^.^.	.	Ja2_S3_TRINITY_DN34143_c0_g1::Ja2_S3_TRINITY_DN34143_c0_g1_i1::g.229::m.229	3-371[+]	DA2_ARATH^DA2_ARATH^Q:2-120,H:12-129^78.15%ID^E:8e-62^RecName: Full=E3 ubiquitin-protein ligase DA2 {ECO:0000305};^Eukaryota; Viridiplantae; Streptophyta; Embryophyta; Tracheophyta; Spermatophyta; Magnoliopsida; eudicotyledons; Gunneridae; Pentapetalae; rosids; malvids; Brassicales; Brassicaceae; Camelineae; Arabidopsis	.	.	.	ENOG4111M8N^May negatively regulate the SNF1 kinase (By similarity)	KEGG:ath:AT1G78420	.	GO:0046872^molecular_function^metal ion binding`GO:0061630^molecular_function^ubiquitin protein ligase activity`GO:0007275^biological_process^multicellular organism development`GO:0016567^biological_process^protein ubiquitination`GO:0046620^biological_process^regulation of organ growth`GO:0080113^biological_process^regulation of seed growth	.	.	.
Ja2_S3_TRINITY_DN34192_c0_g1	Ja2_S3_TRINITY_DN34192_c0_g1_i1	.	.	.	.	.	.	.	.	.	.	.	.	.	.	.
Ja2_S3_TRINITY_DN34115_c0_g1	Ja2_S3_TRINITY_DN34115_c0_g1_i1	.	.	.	.	.	.	.	.	.	.	.	.	.	.	.
Ja2_S3_TRINITY_DN34160_c0_g1	Ja2_S3_TRINITY_DN34160_c0_g1_i1	sp|P50830|YPRA_BACSU^sp|P50830|YPRA_BACSU^Q:478-14,H:325-478^45.161%ID^E:1.43e-39^.^.	.	.	.	.	.	.	.	.	.	.	.	.	.	.
Ja2_S3_TRINITY_DN34122_c0_g1	Ja2_S3_TRINITY_DN34122_c0_g1_i1	sp|P0A0J9|QACA_STAAU^sp|P0A0J9|QACA_STAAU^Q:14-319,H:223-324^31.373%ID^E:4.51e-08^.^.	.	.	.	.	.	.	.	.	.	.	.	.	.	.
Ja2_S3_TRINITY_DN34104_c0_g1	Ja2_S3_TRINITY_DN34104_c0_g1_i1	sp|Q381V6|PIF4_TRYB2^sp|Q381V6|PIF4_TRYB2^Q:28-279,H:97-172^38.095%ID^E:1.3e-07^.^.	.	Ja2_S3_TRINITY_DN34104_c0_g1::Ja2_S3_TRINITY_DN34104_c0_g1_i1::g.234::m.234	1-312[+]	PIF4_TRYB2^PIF4_TRYB2^Q:10-93,H:97-172^38.1%ID^E:3e-07^RecName: Full=ATP-dependent DNA helicase PIF4;^Eukaryota; Euglenozoa; Kinetoplastida; Trypanosomatidae; Trypanosoma	PF05970.14^PIF1^PIF1-like helicase^19-103^E:9.1e-36	.	.	.	KEGG:tbr:Tb11.01.6420	.	GO:0005737^cellular_component^cytoplasm`GO:0020023^cellular_component^kinetoplast`GO:0005739^cellular_component^mitochondrion`GO:0005657^cellular_component^replication fork`GO:0005524^molecular_function^ATP binding`GO:0003677^molecular_function^DNA binding`GO:0003678^molecular_function^DNA helicase activity`GO:0000287^molecular_function^magnesium ion binding`GO:0051276^biological_process^chromoso…	GO:0003678^molecular_function^DNA helicase activity`GO:0000723^biological_process^telomere maintenance`GO:0006281^biological_process^DNA repair	.	.
Ja2_S3_TRINITY_DN34172_c0_g1	Ja2_S3_TRINITY_DN34172_c0_g1_i1	.	.	.	.	.	.	.	.	.	.	.	.	.	.	.
Ja2_S3_TRINITY_DN34144_c0_g1	Ja2_S3_TRINITY_DN34144_c0_g1_i1	.	.	.	.	.	.	.	.	.	.	.	.	.	.	.
Ja2_S3_TRINITY_DN34170_c0_g1	Ja2_S3_TRINITY_DN34170_c0_g1_i1	sp|C5BSJ0|MTAD_TERTT^sp|C5BSJ0|MTAD_TERTT^Q:3-215,H:370-440^40.845%ID^E:8.14e-12^.^.	.	.	.	.	.	.	.	.	.	.	.	.	.	.
Ja2_S3_TRINITY_DN34112_c0_g1	Ja2_S3_TRINITY_DN34112_c0_g1_i1	sp|Q8EJW3|ACND_SHEON^sp|Q8EJW3|ACND_SHEON^Q:2-370,H:516-638^82.114%ID^E:6.96e-64^.^.	.	.	.	.	.	.	.	.	.	.	.	.	.	.
Ja2_S3_TRINITY_DN34157_c0_g1	Ja2_S3_TRINITY_DN34157_c0_g1_i1	sp|Q8YJ23|LIVB1_BRUME^sp|Q8YJ23|LIVB1_BRUME^Q:2-292,H:168-264^29.897%ID^E:1.48e-11^.^.	.	.	.	.	.	.	.	.	.	.	.	.	.	.
Ja2_S3_TRINITY_DN34185_c0_g1	Ja2_S3_TRINITY_DN34185_c0_g1_i1	sp|B2T792|YCGR1_PARPJ^sp|B2T792|YCGR1_PARPJ^Q:514-20,H:30-198^28.09%ID^E:9.51e-08^.^.	.	.	.	.	.	.	.	.	.	.	.	.	.	.
Ja2_S3_TRINITY_DN34123_c0_g1	Ja2_S3_TRINITY_DN34123_c0_g1_i1	.	.	.	.	.	.	.	.	.	.	.	.	.	.	.
Ja2_S3_TRINITY_DN34147_c0_g1	Ja2_S3_TRINITY_DN34147_c0_g1_i1	.	.	Ja2_S3_TRINITY_DN34147_c0_g1::Ja2_S3_TRINITY_DN34147_c0_g1_i1::g.250::m.250	3-596[-]	.	.	.	.	.	.	.	.	.	.	.
Ja2_S3_TRINITY_DN34150_c0_g1	Ja2_S3_TRINITY_DN34150_c0_g1_i1	sp|B0TQM6|GLPK_SHEHH^sp|B0TQM6|GLPK_SHEHH^Q:60-347,H:2-97^64.583%ID^E:3.71e-38^.^.	.	.	.	.	.	.	.	.	.	.	.	.	.	.
Ja2_S3_TRINITY_DN34118_c0_g1	Ja2_S3_TRINITY_DN34118_c0_g1_i1	sp|A0KMY1|DTPB_AERHH^sp|A0KMY1|DTPB_AERHH^Q:540-1,H:256-435^31.868%ID^E:3.09e-18^.^.	.	.	.	.	.	.	.	.	.	.	.	.	.	.
Ja2_S3_TRINITY_DN34196_c0_g1	Ja2_S3_TRINITY_DN34196_c0_g1_i1	sp|Q52995|ECHH_RHIME^sp|Q52995|ECHH_RHIME^Q:677-3,H:1-224^55.111%ID^E:1.76e-80^.^.	.	.	.	.	.	.	.	.	.	.	.	.	.	.
Ja2_S3_TRINITY_DN34105_c0_g1	Ja2_S3_TRINITY_DN34105_c0_g1_i1	sp|P33224|AIDB_ECOLI^sp|P33224|AIDB_ECOLI^Q:579-1,H:80-258^51.795%ID^E:5.1e-56^.^.	.	.	.	.	.	.	.	.	.	.	.	.	.	.
Ja2_S3_TRINITY_DN34136_c0_g1	Ja2_S3_TRINITY_DN34136_c0_g1_i1	.	.	.	.	.	.	.	.	.	.	.	.	.	.	.
Ja2_S3_TRINITY_DN34102_c0_g1	Ja2_S3_TRINITY_DN34102_c0_g1_i1	.	.	.	.	.	.	.	.	.	.	.	.	.	.	.
Ja2_S3_TRINITY_DN34116_c0_g1	Ja2_S3_TRINITY_DN34116_c0_g1_i1	sp|Q9KWV3|TTGF_PSEPT^sp|Q9KWV3|TTGF_PSEPT^Q:73-489,H:60-195^34.532%ID^E:4.73e-06^.^.	.	.	.	.	.	.	.	.	.	.	.	.	.	.
Ja2_S3_TRINITY_DN34152_c0_g1	Ja2_S3_TRINITY_DN34152_c0_g1_i1	.	.	.	.	.	.	.	.	.	.	.	.	.	.	.
Ja2_S3_TRINITY_DN34159_c0_g1	Ja2_S3_TRINITY_DN34159_c0_g1_i1	.	.	.	.	.	.	.	.	.	.	.	.	.	.	.
Ja2_S3_TRINITY_DN34120_c0_g1	Ja2_S3_TRINITY_DN34120_c0_g1_i1	.	.	Ja2_S3_TRINITY_DN34120_c0_g1::Ja2_S3_TRINITY_DN34120_c0_g1_i1::g.277::m.277	49-489[+]	.	PF14244.6^Retrotran_gag_3^gag-polypeptide of LTR copia-type^23-68^E:1.1e-11	.	.	.	.	.	.	.	.	.
Ja2_S3_TRINITY_DN34194_c0_g1	Ja2_S3_TRINITY_DN34194_c0_g1_i1	.	.	.	.	.	.	.	.	.	.	.	.	.	.	.
Ja2_S3_TRINITY_DN34183_c0_g1	Ja2_S3_TRINITY_DN34183_c0_g1_i1	.	.	.	.	.	.	.	.	.	.	.	.	.	.	.
Ja2_S3_TRINITY_DN34155_c0_g1	Ja2_S3_TRINITY_DN34155_c0_g1_i1	sp|Q9X6U2|BDHA_CUPNH^sp|Q9X6U2|BDHA_CUPNH^Q:3-344,H:127-240^77.193%ID^E:3.59e-60^.^.	.	.	.	.	.	.	.	.	.	.	.	.	.	.
Ja2_S3_TRINITY_DN34117_c0_g1	Ja2_S3_TRINITY_DN34117_c0_g1_i1	.	.	.	.	.	.	.	.	.	.	.	.	.	.	.
Ja2_S3_TRINITY_DN34148_c0_g1	Ja2_S3_TRINITY_DN34148_c0_g1_i1	.	.	.	.	.	.	.	.	.	.	.	.	.	.	.
Ja2_S3_TRINITY_DN34197_c0_g1	Ja2_S3_TRINITY_DN34197_c0_g1_i1	sp|Q54FB7|XDH_DICDI^sp|Q54FB7|XDH_DICDI^Q:617-3,H:1115-1303^45.673%ID^E:3.98e-48^.^.	.	.	.	.	.	.	.	.	.	.	.	.	.	.
Ja2_S3_TRINITY_DN34154_c0_g1	Ja2_S3_TRINITY_DN34154_c0_g1_i1	.	.	.	.	.	.	.	.	.	.	.	.	.	.	.
Ja2_S3_TRINITY_DN34151_c0_g1	Ja2_S3_TRINITY_DN34151_c0_g1_i1	sp|A7LXU3|BGH3B_BACO1^sp|A7LXU3|BGH3B_BACO1^Q:557-174,H:362-488^41.86%ID^E:4.27e-22^.^.	.	.	.	.	.	.	.	.	.	.	.	.	.	.
Ja2_S3_TRINITY_DN34167_c0_g1	Ja2_S3_TRINITY_DN34167_c0_g1_i1	sp|Q02E05|UBIC_PSEAB^sp|Q02E05|UBIC_PSEAB^Q:305-15,H:79-175^63.918%ID^E:5.7e-37^.^.	.	.	.	.	.	.	.	.	.	.	.	.	.	.
Ja2_S3_TRINITY_DN4219_c0_g1	Ja2_S3_TRINITY_DN4219_c0_g1_i1	sp|Q41249|PORA_CUCSA^sp|Q41249|PORA_CUCSA^Q:40-114,H:229-253^92%ID^E:1.57e-06^.^.	.	.	.	.	.	.	.	.	.	.	.	.	.	.
Ja2_S3_TRINITY_DN4240_c0_g1	Ja2_S3_TRINITY_DN4240_c0_g1_i1	sp|P37174|YBAK_SALTY^sp|P37174|YBAK_SALTY^Q:360-25,H:2-117^35.433%ID^E:1.29e-13^.^.	.	.	.	.	.	.	.	.	.	.	.	.	.	.
Ja2_S3_TRINITY_DN4240_c0_g1	Ja2_S3_TRINITY_DN4240_c0_g1_i2	sp|P0AAR4|YBAK_SHIFL^sp|P0AAR4|YBAK_SHIFL^Q:321-25,H:15-117^33.929%ID^E:1.24e-10^.^.	.	.	.	.	.	.	.	.	.	.	.	.	.	.
Ja2_S3_TRINITY_DN4217_c0_g1	Ja2_S3_TRINITY_DN4217_c0_g1_i1	sp|P42251|PPBD_BACSU^sp|P42251|PPBD_BACSU^Q:303-1,H:62-162^56.436%ID^E:2e-28^.^.	.	.	.	.	.	.	.	.	.	.	.	.	.	.
Ja2_S3_TRINITY_DN4272_c0_g1	Ja2_S3_TRINITY_DN4272_c0_g1_i1	.	.	Ja2_S3_TRINITY_DN4272_c0_g1::Ja2_S3_TRINITY_DN4272_c0_g1_i1::g.301::m.301	2-355[-]	.	.	.	.	.	.	.	.	.	.	.
Ja2_S3_TRINITY_DN4266_c0_g1	Ja2_S3_TRINITY_DN4266_c0_g1_i1	sp|Q9SX78|CXE2_ARATH^sp|Q9SX78|CXE2_ARATH^Q:28-543,H:140-312^40.805%ID^E:2.18e-38^.^.	.	Ja2_S3_TRINITY_DN4266_c0_g1::Ja2_S3_TRINITY_DN4266_c0_g1_i1::g.302::m.302	1-558[+]	CXE2_ARATH^CXE2_ARATH^Q:10-181,H:140-312^40.8%ID^E:1e-37^RecName: Full=Probable carboxylesterase 2;^Eukaryota; Viridiplantae; Streptophyta; Embryophyta; Tracheophyta; Spermatophyta; Magnoliopsida; eudicotyledons; Gunneridae; Pentapetalae; rosids; malvids; Brassicales; Brassicaceae; Camelineae; Arabidopsis	PF07859.13^Abhydrolase_3^alpha/beta hydrolase fold^12-158^E:1.4e-20	.	.	COG0657^alpha beta hydrolase fold-3 domain protein	KEGG:ath:AT1G47480	.	GO:0016787^molecular_function^hydrolase activity`GO:0080030^molecular_function^methyl indole-3-acetate esterase activity`GO:0009056^biological_process^catabolic process	GO:0016787^molecular_function^hydrolase activity	.	.
Ja2_S3_TRINITY_DN4299_c0_g1	Ja2_S3_TRINITY_DN4299_c0_g1_i1	sp|Q9P7Q1|DDH2_SCHPO^sp|Q9P7Q1|DDH2_SCHPO^Q:6-215,H:250-319^62.857%ID^E:5.34e-23^.^.	.	.	.	.	.	.	.	.	.	.	.	.	.	.
Ja2_S3_TRINITY_DN4202_c0_g1	Ja2_S3_TRINITY_DN4202_c0_g1_i1	.	.	.	.	.	.	.	.	.	.	.	.	.	.	.
Ja2_S3_TRINITY_DN4244_c0_g1	Ja2_S3_TRINITY_DN4244_c0_g1_i1	.	.	Ja2_S3_TRINITY_DN4244_c0_g1::Ja2_S3_TRINITY_DN4244_c0_g1_i1::g.304::m.304	3-737[+]	.	.	.	ExpAA=21.54^PredHel=1^Topology=i2-24o	.	.	.	.	.	.	.
Ja2_S3_TRINITY_DN4260_c0_g1	Ja2_S3_TRINITY_DN4260_c0_g1_i1	sp|O48716|JGB_ARATH^sp|O48716|JGB_ARATH^Q:333-58,H:246-337^40.426%ID^E:5.08e-15^.^.	.	Ja2_S3_TRINITY_DN4260_c0_g1::Ja2_S3_TRINITY_DN4260_c0_g1_i1::g.305::m.305	1-333[-]	JGB_ARATH^JGB_ARATH^Q:1-111,H:246-356^41.59%ID^E:9e-21^RecName: Full=Protein JINGUBANG {ECO:0000303|PubMed:27468890};^Eukaryota; Viridiplantae; Streptophyta; Embryophyta; Tracheophyta; Spermatophyta; Magnoliopsida; eudicotyledons; Gunneridae; Pentapetalae; rosids; malvids; Brassicales; Brassicaceae; Camelineae; Arabidopsis	PF00400.32^WD40^WD domain, G-beta repeat^1-29^E:0.00024`PF00400.32^WD40^WD domain, G-beta repeat^40-75^E:0.00054	.	.	COG2319^wd repeat	KEGG:ath:AT2G26490	.	GO:0005737^cellular_component^cytoplasm`GO:0005634^cellular_component^nucleus`GO:0009846^biological_process^pollen germination	GO:0005515^molecular_function^protein binding	.	.
Ja2_S3_TRINITY_DN4270_c0_g1	Ja2_S3_TRINITY_DN4270_c0_g1_i1	sp|Q0J716|VLN5_ORYSJ^sp|Q0J716|VLN5_ORYSJ^Q:154-312,H:1-53^86.792%ID^E:4.64e-26^.^.	.	.	.	.	.	.	.	.	.	.	.	.	.	.
Ja2_S3_TRINITY_DN4292_c0_g1	Ja2_S3_TRINITY_DN4292_c0_g1_i1	.	.	.	.	.	.	.	.	.	.	.	.	.	.	.
Ja2_S3_TRINITY_DN4280_c0_g1	Ja2_S3_TRINITY_DN4280_c0_g1_i1	.	.	.	.	.	.	.	.	.	.	.	.	.	.	.
Ja2_S3_TRINITY_DN4207_c0_g1	Ja2_S3_TRINITY_DN4207_c0_g1_i1	.	.	.	.	.	.	.	.	.	.	.	.	.	.	.
Ja2_S3_TRINITY_DN4236_c0_g1	Ja2_S3_TRINITY_DN4236_c0_g1_i1	.	.	Ja2_S3_TRINITY_DN4236_c0_g1::Ja2_S3_TRINITY_DN4236_c0_g1_i1::g.306::m.306	3-419[+]	.	PF11145.8^DUF2921^Protein of unknown function (DUF2921)^2-138^E:1.9e-48	.	ExpAA=42.11^PredHel=2^Topology=i75-94o104-126i	.	.	.	.	.	.	.
Ja2_S3_TRINITY_DN4218_c0_g1	Ja2_S3_TRINITY_DN4218_c0_g1_i1	.	.	.	.	.	.	.	.	.	.	.	.	.	.	.
Ja2_S3_TRINITY_DN4281_c0_g1	Ja2_S3_TRINITY_DN4281_c0_g1_i1	sp|P0ACV3|LPXP_SHIFL^sp|P0ACV3|LPXP_SHIFL^Q:781-2,H:40-300^30.682%ID^E:1.25e-38^.^.	.	Ja2_S3_TRINITY_DN4281_c0_g1::Ja2_S3_TRINITY_DN4281_c0_g1_i1::g.309::m.309	2-940[-]	LPXP_SHIFL^LPXP_SHIFL^Q:37-313,H:23-300^32.03%ID^E:3e-43^RecName: Full=Lipid A biosynthesis palmitoleoyltransferase {ECO:0000255|HAMAP-Rule:MF_01943};^Bacteria; Proteobacteria; Gammaproteobacteria; Enterobacterales; Enterobacteriaceae; Shigella	PF03279.13^Lip_A_acyltrans^Bacterial lipid A biosynthesis acyltransferase^35-309^E:5.8e-65	.	ExpAA=23.19^PredHel=1^Topology=i35-57o	COG1560^lipid a biosynthesis	KEGG:sfl:SF2444`KEGG:sfx:S2582`KO:K12974	.	GO:0005887^cellular_component^integral component of plasma membrane`GO:0008951^molecular_function^palmitoleoyl [acyl-carrier-protein]-dependent acyltransferase activity`GO:0036104^biological_process^Kdo2-lipid A biosynthetic process`GO:0009245^biological_process^lipid A biosynthetic process`GO:0009103^biological_process^lipopolysaccharide biosynthetic process`GO:0009409^biological_process^respons…	GO:0016740^molecular_function^transferase activity`GO:0016021^cellular_component^integral component of membrane	.	.
Ja2_S3_TRINITY_DN4274_c0_g1	Ja2_S3_TRINITY_DN4274_c0_g1_i1	sp|Q9FEN9|SHL_ARATH^sp|Q9FEN9|SHL_ARATH^Q:3-350,H:29-144^36.752%ID^E:2.11e-17^.^.	.	Ja2_S3_TRINITY_DN4274_c0_g1::Ja2_S3_TRINITY_DN4274_c0_g1_i1::g.311::m.311	3-356[+]	SHL_ARATH^SHL_ARATH^Q:1-116,H:29-144^36.75%ID^E:6e-17^RecName: Full=Chromatin remodeling protein SHL {ECO:0000305};^Eukaryota; Viridiplantae; Streptophyta; Embryophyta; Tracheophyta; Spermatophyta; Magnoliopsida; eudicotyledons; Gunneridae; Pentapetalae; rosids; malvids; Brassicales; Brassicaceae; Camelineae; Arabidopsis	PF01426.18^BAH^BAH domain^8-103^E:2.5e-12	.	.	ENOG4111Y07^Domain-Containing protein	KEGG:ath:AT4G39100	.	GO:0005634^cellular_component^nucleus`GO:0003682^molecular_function^chromatin binding`GO:0003700^molecular_function^DNA-binding transcription factor activity`GO:0046872^molecular_function^metal ion binding`GO:0035064^molecular_function^methylated histone binding`GO:0000976^molecular_function^transcription regulatory region sequence-specific DNA binding`GO:0006325^biological_process^chromatin orga…	GO:0003682^molecular_function^chromatin binding	.	.
Ja2_S3_TRINITY_DN4228_c0_g1	Ja2_S3_TRINITY_DN4228_c0_g1_i1	sp|Q84JR9|TTL4_ARATH^sp|Q84JR9|TTL4_ARATH^Q:46-441,H:436-567^49.242%ID^E:2.95e-31^.^.	.	Ja2_S3_TRINITY_DN4228_c0_g1::Ja2_S3_TRINITY_DN4228_c0_g1_i1::g.312::m.312	1-522[+]	TTL4_ARATH^TTL4_ARATH^Q:1-147,H:419-567^46.31%ID^E:7e-36^RecName: Full=TPR repeat-containing thioredoxin TTL4;^Eukaryota; Viridiplantae; Streptophyta; Embryophyta; Tracheophyta; Spermatophyta; Magnoliopsida; eudicotyledons; Gunneridae; Pentapetalae; rosids; malvids; Brassicales; Brassicaceae; Camelineae; Arabidopsis`TTL4_ARATH^TTL4_ARATH^Q:6-116,H:201-298^30.63%ID^E:8e-06^RecName: Full=TPR repeat…	PF13431.6^TPR_17^Tetratricopeptide repeat^52-84^E:5.3e-05`PF00515.28^TPR_1^Tetratricopeptide repeat^65-96^E:7.2e-08`PF13181.6^TPR_8^Tetratricopeptide repeat^66-95^E:0.035`PF13432.6^TPR_16^Tetratricopeptide repeat^73-121^E:0.0087	.	.	ENOG41108CD^Thioredoxin	KEGG:ath:AT3G58620	.	GO:0005623^cellular_component^cell`GO:0005737^cellular_component^cytoplasm`GO:0005829^cellular_component^cytosol`GO:0045454^biological_process^cell redox homeostasis`GO:0006970^biological_process^response to osmotic stress	GO:0005515^molecular_function^protein binding	.	.
Ja2_S3_TRINITY_DN4253_c0_g1	Ja2_S3_TRINITY_DN4253_c0_g1_i1	.	.	.	.	.	.	.	.	.	.	.	.	.	.	.
Ja2_S3_TRINITY_DN4242_c0_g1	Ja2_S3_TRINITY_DN4242_c0_g1_i1	sp|B2U846|SYQ_RALPJ^sp|B2U846|SYQ_RALPJ^Q:355-5,H:88-208^62.81%ID^E:1.53e-46^.^.	.	.	.	.	.	.	.	.	.	.	.	.	.	.
Ja2_S3_TRINITY_DN4286_c0_g1	Ja2_S3_TRINITY_DN4286_c0_g1_i1	.	.	Ja2_S3_TRINITY_DN4286_c0_g1::Ja2_S3_TRINITY_DN4286_c0_g1_i1::g.317::m.317	80-460[+]	.	PF14223.6^Retrotran_gag_2^gag-polypeptide of LTR copia-type^64-127^E:1.5e-07	.	.	.	.	.	.	.	.	.
Ja2_S3_TRINITY_DN4232_c0_g1	Ja2_S3_TRINITY_DN4232_c0_g1_i1	.	.	.	.	.	.	.	.	.	.	.	.	.	.	.
Ja2_S3_TRINITY_DN4262_c0_g1	Ja2_S3_TRINITY_DN4262_c0_g1_i1	sp|Q9C888|PLDA4_ARATH^sp|Q9C888|PLDA4_ARATH^Q:2-205,H:697-762^55.882%ID^E:1.39e-18^.^.	.	.	.	.	.	.	.	.	.	.	.	.	.	.
Ja2_S3_TRINITY_DN4251_c0_g1	Ja2_S3_TRINITY_DN4251_c0_g1_i1	sp|F4JEX5|FIGL1_ARATH^sp|F4JEX5|FIGL1_ARATH^Q:103-1212,H:63-429^51.053%ID^E:2.55e-111^.^.	.	Ja2_S3_TRINITY_DN4251_c0_g1::Ja2_S3_TRINITY_DN4251_c0_g1_i1::g.320::m.320	61-1212[+]	FIGL1_ARATH^FIGL1_ARATH^Q:15-384,H:63-429^51.05%ID^E:4e-110^RecName: Full=ATPase family AAA domain-containing protein FIGL1 {ECO:0000305};^Eukaryota; Viridiplantae; Streptophyta; Embryophyta; Tracheophyta; Spermatophyta; Magnoliopsida; eudicotyledons; Gunneridae; Pentapetalae; rosids; malvids; Brassicales; Brassicaceae; Camelineae; Arabidopsis	.	.	.	COG0464^Aaa atpase	KEGG:ath:AT3G27120`KO:K22766	.	GO:0005634^cellular_component^nucleus`GO:0005524^molecular_function^ATP binding`GO:0016887^molecular_function^ATPase activity`GO:0008568^molecular_function^microtubule-severing ATPase activity`GO:0031122^biological_process^cytoplasmic microtubule organization`GO:0006310^biological_process^DNA recombination`GO:0006281^biological_process^DNA repair`GO:0045128^biological_process^negative regulation …	.	.	.
Ja2_S3_TRINITY_DN4296_c0_g1	Ja2_S3_TRINITY_DN4296_c0_g1_i1	sp|Q9LMA1|FMO1_ARATH^sp|Q9LMA1|FMO1_ARATH^Q:110-1519,H:4-472^38.655%ID^E:3.73e-95^.^.	.	Ja2_S3_TRINITY_DN4296_c0_g1::Ja2_S3_TRINITY_DN4296_c0_g1_i1::g.321::m.321	122-1525[+]	FMO1_ARATH^FMO1_ARATH^Q:1-466,H:8-472^38.56%ID^E:2e-103^RecName: Full=Probable flavin-containing monooxygenase 1;^Eukaryota; Viridiplantae; Streptophyta; Embryophyta; Tracheophyta; Spermatophyta; Magnoliopsida; eudicotyledons; Gunneridae; Pentapetalae; rosids; malvids; Brassicales; Brassicaceae; Camelineae; Arabidopsis	PF00743.19^FMO-like^Flavin-binding monooxygenase-like^4-458^E:4e-43`PF13450.6^NAD_binding_8^NAD(P)-binding Rossmann-like domain^8-48^E:5.4e-06`PF13434.6^K_oxygenase^L-lysine 6-monooxygenase (NADPH-requiring)^70-245^E:6.6e-05	.	.	COG2072^Monooxygenase	KEGG:ath:AT1G19250`KO:K00485	.	GO:0050660^molecular_function^flavin adenine dinucleotide binding`GO:0004499^molecular_function^N,N-dimethylaniline monooxygenase activity`GO:0050661^molecular_function^NADP binding`GO:0031543^molecular_function^peptidyl-proline dioxygenase activity`GO:0062047^molecular_function^pipecolic acid N-hydroxylase`GO:0071456^biological_process^cellular response to hypoxia`GO:0009870^biological_process^d…	GO:0004499^molecular_function^N,N-dimethylaniline monooxygenase activity`GO:0050660^molecular_function^flavin adenine dinucleotide binding`GO:0050661^molecular_function^NADP binding`GO:0055114^biological_process^oxidation-reduction process	.	.
Ja2_S3_TRINITY_DN4296_c0_g1	Ja2_S3_TRINITY_DN4296_c0_g1_i2	sp|Q9FKE7|FMO2_ARATH^sp|Q9FKE7|FMO2_ARATH^Q:134-793,H:12-229^40.807%ID^E:3.65e-38^.^.	.	Ja2_S3_TRINITY_DN4296_c0_g1::Ja2_S3_TRINITY_DN4296_c0_g1_i2::g.322::m.322	122-805[+]	FMO2_ARATH^FMO2_ARATH^Q:5-224,H:12-229^40.81%ID^E:2e-48^RecName: Full=Putative flavin-containing monooxygenase 2;^Eukaryota; Viridiplantae; Streptophyta; Embryophyta; Tracheophyta; Spermatophyta; Magnoliopsida; eudicotyledons; Gunneridae; Pentapetalae; rosids; malvids; Brassicales; Brassicaceae; Camelineae; Arabidopsis	PF00743.19^FMO-like^Flavin-binding monooxygenase-like^4-222^E:3.1e-31`PF13450.6^NAD_binding_8^NAD(P)-binding Rossmann-like domain^8-48^E:1.6e-06`PF13434.6^K_oxygenase^L-lysine 6-monooxygenase (NADPH-requiring)^70-220^E:8.9e-05	.	.	COG2072^Monooxygenase	KEGG:ath:AT5G45180`KO:K00485	.	GO:0050660^molecular_function^flavin adenine dinucleotide binding`GO:0004499^molecular_function^N,N-dimethylaniline monooxygenase activity`GO:0050661^molecular_function^NADP binding	GO:0004499^molecular_function^N,N-dimethylaniline monooxygenase activity`GO:0050660^molecular_function^flavin adenine dinucleotide binding`GO:0050661^molecular_function^NADP binding`GO:0055114^biological_process^oxidation-reduction process	.	.
Ja2_S3_TRINITY_DN4215_c0_g1	Ja2_S3_TRINITY_DN4215_c0_g1_i1	.	.	.	.	.	.	.	.	.	.	.	.	.	.	.
Ja2_S3_TRINITY_DN4215_c0_g1	Ja2_S3_TRINITY_DN4215_c0_g1_i2	.	.	.	.	.	.	.	.	.	.	.	.	.	.	.
Ja2_S3_TRINITY_DN4210_c0_g1	Ja2_S3_TRINITY_DN4210_c0_g1_i1	.	.	.	.	.	.	.	.	.	.	.	.	.	.	.
Ja2_S3_TRINITY_DN4297_c0_g1	Ja2_S3_TRINITY_DN4297_c0_g1_i1	sp|F4IME2|MSL8_ARATH^sp|F4IME2|MSL8_ARATH^Q:8-280,H:410-497^50.549%ID^E:2.29e-23^.^.	.	Ja2_S3_TRINITY_DN4297_c0_g1::Ja2_S3_TRINITY_DN4297_c0_g1_i1::g.323::m.323	2-349[+]	MSL8_ARATH^MSL8_ARATH^Q:3-93,H:410-497^50.55%ID^E:2e-22^RecName: Full=Mechanosensitive ion channel protein 8 {ECO:0000303|Ref.4};^Eukaryota; Viridiplantae; Streptophyta; Embryophyta; Tracheophyta; Spermatophyta; Magnoliopsida; eudicotyledons; Gunneridae; Pentapetalae; rosids; malvids; Brassicales; Brassicaceae; Camelineae; Arabidopsis	.	.	ExpAA=22.58^PredHel=1^Topology=i12-34o	.	KEGG:ath:AT2G17010`KO:K22048	.	GO:0012505^cellular_component^endomembrane system`GO:0016021^cellular_component^integral component of membrane`GO:0005886^cellular_component^plasma membrane`GO:0008381^molecular_function^mechanosensitive ion channel activity`GO:0006820^biological_process^anion transport	.	.	.
Ja2_S3_TRINITY_DN4261_c0_g1	Ja2_S3_TRINITY_DN4261_c0_g1_i1	sp|Q9ZPW9|NLTP8_ARATH^sp|Q9ZPW9|NLTP8_ARATH^Q:42-362,H:7-115^51.376%ID^E:5.03e-14^.^.	.	Ja2_S3_TRINITY_DN4261_c0_g1::Ja2_S3_TRINITY_DN4261_c0_g1_i1::g.324::m.324	3-368[+]	NLTP8_ARATH^NLTP8_ARATH^Q:14-120,H:7-115^51.38%ID^E:7e-30^RecName: Full=Non-specific lipid-transfer protein 8;^Eukaryota; Viridiplantae; Streptophyta; Embryophyta; Tracheophyta; Spermatophyta; Magnoliopsida; eudicotyledons; Gunneridae; Pentapetalae; rosids; malvids; Brassicales; Brassicaceae; Camelineae; Arabidopsis	PF00234.22^Tryp_alpha_amyl^Protease inhibitor/seed storage/LTP family^33-108^E:1e-05	.	.	ENOG41118KK^Plant non-specific lipid-transfer proteins transfer phospholipids as well as galactolipids across membranes. May play a role in wax or cutin deposition in the cell walls of expanding epidermal cells and certain secretory tissues (By similarity)	KEGG:ath:AT2G18370	.	GO:0016020^cellular_component^membrane`GO:0008289^molecular_function^lipid binding`GO:0006869^biological_process^lipid transport	.	.	.
Ja2_S3_TRINITY_DN4277_c0_g1	Ja2_S3_TRINITY_DN4277_c0_g1_i1	.	.	.	.	.	.	.	.	.	.	.	.	.	.	.
Ja2_S3_TRINITY_DN4290_c0_g1	Ja2_S3_TRINITY_DN4290_c0_g1_i1	sp|B2AHE3|PUR7_CUPTR^sp|B2AHE3|PUR7_CUPTR^Q:35-922,H:3-302^76.333%ID^E:7.33e-170^.^.	.	Ja2_S3_TRINITY_DN4290_c0_g1::Ja2_S3_TRINITY_DN4290_c0_g1_i1::g.325::m.325	2-1018[-]	.	.	.	.	.	.	.	.	.	.	.
Ja2_S3_TRINITY_DN4290_c0_g1	Ja2_S3_TRINITY_DN4290_c0_g1_i1	sp|B2AHE3|PUR7_CUPTR^sp|B2AHE3|PUR7_CUPTR^Q:35-922,H:3-302^76.333%ID^E:7.33e-170^.^.	.	Ja2_S3_TRINITY_DN4290_c0_g1::Ja2_S3_TRINITY_DN4290_c0_g1_i1::g.326::m.326	2-928[+]	PUR7_CUPTR^PUR7_CUPTR^Q:12-307,H:3-302^76.33%ID^E:2e-168^RecName: Full=Phosphoribosylaminoimidazole-succinocarboxamide synthase {ECO:0000255|HAMAP-Rule:MF_00137};^Bacteria; Proteobacteria; Betaproteobacteria; Burkholderiales; Burkholderiaceae; Cupriavidus	PF01259.18^SAICAR_synt^SAICAR synthetase^25-279^E:2.5e-100	.	.	COG0152^SAICAR synthetase	KEGG:cti:RALTA_A0525`KO:K01923	.	GO:0005524^molecular_function^ATP binding`GO:0004639^molecular_function^phosphoribosylaminoimidazolesuccinocarboxamide synthase activity`GO:0006189^biological_process^'de novo' IMP biosynthetic process	.	.	.
Ja2_S3_TRINITY_DN4279_c0_g1	Ja2_S3_TRINITY_DN4279_c0_g1_i1	sp|Q12GX4|EFG1_POLSJ^sp|Q12GX4|EFG1_POLSJ^Q:3-1142,H:25-404^81.579%ID^E:0^.^.	.	Ja2_S3_TRINITY_DN4279_c0_g1::Ja2_S3_TRINITY_DN4279_c0_g1_i1::g.328::m.328	3-1142[-]	YHA2_EIKCO^YHA2_EIKCO^Q:48-292,H:333-578^39.02%ID^E:7e-46^RecName: Full=Uncharacterized 66.3 kDa protein in hag2 5'region;^Bacteria; Proteobacteria; Betaproteobacteria; Neisseriales; Neisseriaceae; Eikenella	.	.	.	.	.	.	.	.	.	.
Ja2_S3_TRINITY_DN4279_c0_g1	Ja2_S3_TRINITY_DN4279_c0_g1_i1	sp|Q12GX4|EFG1_POLSJ^sp|Q12GX4|EFG1_POLSJ^Q:3-1142,H:25-404^81.579%ID^E:0^.^.	.	Ja2_S3_TRINITY_DN4279_c0_g1::Ja2_S3_TRINITY_DN4279_c0_g1_i1::g.329::m.329	3-1142[+]	EFG1_POLSJ^EFG1_POLSJ^Q:1-380,H:25-404^81.58%ID^E:0^RecName: Full=Elongation factor G 1 {ECO:0000255|HAMAP-Rule:MF_00054};^Bacteria; Proteobacteria; Betaproteobacteria; Burkholderiales; Comamonadaceae; Polaromonas; unclassified Polaromonas	PF00009.27^GTP_EFTU^Elongation factor Tu GTP binding domain^1-264^E:6.7e-55`PF03144.25^GTP_EFTU_D2^Elongation factor Tu domain 2^305-372^E:6.6e-17	.	.	COG0480^Catalyzes the GTP-dependent ribosomal translocation step during translation elongation. During this step, the ribosome changes from the pre-translocational (PRE) to the post- translocational (POST) state as the newly formed A-site-bound peptidyl-tRNA and P-site-bound deacylated tRNA move to the P and E sites, respectively. Catalyzes the coordinated movement of the two tRNA molecules, the …	KEGG:pol:Bpro_0253`KO:K02355	.	GO:0005737^cellular_component^cytoplasm`GO:0005525^molecular_function^GTP binding`GO:0003924^molecular_function^GTPase activity`GO:0003746^molecular_function^translation elongation factor activity	GO:0003924^molecular_function^GTPase activity`GO:0005525^molecular_function^GTP binding	.	.
Ja2_S3_TRINITY_DN4254_c0_g1	Ja2_S3_TRINITY_DN4254_c0_g1_i1	sp|Q6ZFR0|XAT2_ORYSJ^sp|Q6ZFR0|XAT2_ORYSJ^Q:379-17,H:278-398^42.975%ID^E:6.26e-30^.^.	.	Ja2_S3_TRINITY_DN4254_c0_g1::Ja2_S3_TRINITY_DN4254_c0_g1_i1::g.332::m.332	2-403[-]	XAT2_ORYSJ^XAT2_ORYSJ^Q:9-129,H:278-398^42.98%ID^E:2e-29^RecName: Full=Alpha-1,3-arabinosyltransferase XAT2 {ECO:0000305};^Eukaryota; Viridiplantae; Streptophyta; Embryophyta; Tracheophyta; Spermatophyta; Magnoliopsida; Liliopsida; Poales; Poaceae; BOP clade; Oryzoideae; Oryzeae; Oryzinae; Oryza; Oryza sativa	.	.	.	ENOG410ZHQA^glycosyltransferase	KEGG:osa:4329205	.	GO:0000139^cellular_component^Golgi membrane`GO:0016021^cellular_component^integral component of membrane`GO:0052636^molecular_function^arabinosyltransferase activity`GO:0009664^biological_process^plant-type cell wall organization	.	.	.
Ja2_S3_TRINITY_DN4214_c0_g1	Ja2_S3_TRINITY_DN4214_c0_g1_i1	sp|Q7XJ98|MUR3_ARATH^sp|Q7XJ98|MUR3_ARATH^Q:15-494,H:256-415^73.75%ID^E:1.06e-84^.^.	.	Ja2_S3_TRINITY_DN4214_c0_g1::Ja2_S3_TRINITY_DN4214_c0_g1_i1::g.333::m.333	3-494[+]	MUR3_ARATH^MUR3_ARATH^Q:5-164,H:256-415^73.75%ID^E:2e-83^RecName: Full=Xyloglucan galactosyltransferase MUR3 {ECO:0000305};^Eukaryota; Viridiplantae; Streptophyta; Embryophyta; Tracheophyta; Spermatophyta; Magnoliopsida; eudicotyledons; Gunneridae; Pentapetalae; rosids; malvids; Brassicales; Brassicaceae; Camelineae; Arabidopsis	PF03016.15^Exostosin^Exostosin family^9-157^E:1.7e-32	.	.	ENOG410XTFH^Exostosin	KEGG:ath:AT2G20370`KO:K20888	.	GO:0005768^cellular_component^endosome`GO:0005794^cellular_component^Golgi apparatus`GO:0032580^cellular_component^Golgi cisterna membrane`GO:0000138^cellular_component^Golgi trans cisterna`GO:0030173^cellular_component^integral component of Golgi membrane`GO:0005802^cellular_component^trans-Golgi network`GO:0016757^molecular_function^transferase activity, transferring glycosyl groups`GO:0010256^…	.	.	.
Ja2_S3_TRINITY_DN4243_c0_g1	Ja2_S3_TRINITY_DN4243_c0_g1_i1	.	.	.	.	.	.	.	.	.	.	.	.	.	.	.
Ja2_S3_TRINITY_DN4283_c0_g1	Ja2_S3_TRINITY_DN4283_c0_g1_i1	sp|Q00184|TRAG5_ECOLX^sp|Q00184|TRAG5_ECOLX^Q:1612-884,H:417-637^70.325%ID^E:3.49e-105^.^.	.	.	.	.	.	.	.	.	.	.	.	.	.	.
Ja2_S3_TRINITY_DN4206_c0_g1	Ja2_S3_TRINITY_DN4206_c0_g1_i1	.	.	.	.	.	.	.	.	.	.	.	.	.	.	.
Ja2_S3_TRINITY_DN4213_c0_g1	Ja2_S3_TRINITY_DN4213_c0_g1_i1	sp|Q8L612|MACP1_ARATH^sp|Q8L612|MACP1_ARATH^Q:15-1805,H:1-619^54.75%ID^E:0^.^.	.	Ja2_S3_TRINITY_DN4213_c0_g1::Ja2_S3_TRINITY_DN4213_c0_g1_i1::g.340::m.340	24-1814[+]	MACP1_ARATH^MACP1_ARATH^Q:5-594,H:8-619^56.35%ID^E:0^RecName: Full=MACPF domain-containing protein At1g14780;^Eukaryota; Viridiplantae; Streptophyta; Embryophyta; Tracheophyta; Spermatophyta; Magnoliopsida; eudicotyledons; Gunneridae; Pentapetalae; rosids; malvids; Brassicales; Brassicaceae; Camelineae; Arabidopsis	PF01823.19^MACPF^MAC/Perforin domain^98-310^E:1.5e-26	.	.	ENOG410Y947^Membrane attack complex component perforin complement C9	KEGG:ath:AT1G14780	.	GO:0005886^cellular_component^plasma membrane`GO:0006955^biological_process^immune response`GO:0009626^biological_process^plant-type hypersensitive response	.	.	.
Ja2_S3_TRINITY_DN4213_c0_g1	Ja2_S3_TRINITY_DN4213_c0_g1_i1	sp|Q8L612|MACP1_ARATH^sp|Q8L612|MACP1_ARATH^Q:15-1805,H:1-619^54.75%ID^E:0^.^.	.	Ja2_S3_TRINITY_DN4213_c0_g1::Ja2_S3_TRINITY_DN4213_c0_g1_i1::g.341::m.341	1499-1876[-]	.	.	.	ExpAA=19.82^PredHel=1^Topology=i7-26o	.	.	.	.	.	.	.
Ja2_S3_TRINITY_DN4278_c0_g1	Ja2_S3_TRINITY_DN4278_c0_g1_i1	sp|O05517|RIMI_BACSU^sp|O05517|RIMI_BACSU^Q:196-525,H:1-113^31.858%ID^E:5.95e-09^.^.	.	.	.	.	.	.	.	.	.	.	.	.	.	.
Ja2_S3_TRINITY_DN4227_c0_g1	Ja2_S3_TRINITY_DN4227_c0_g1_i1	.	.	.	.	.	.	.	.	.	.	.	.	.	.	.
Ja2_S3_TRINITY_DN4276_c0_g1	Ja2_S3_TRINITY_DN4276_c0_g1_i1	sp|P0DH62|Y4407_SELML^sp|P0DH62|Y4407_SELML^Q:92-391,H:202-301^60%ID^E:2.43e-35^.^.	.	Ja2_S3_TRINITY_DN4276_c0_g1::Ja2_S3_TRINITY_DN4276_c0_g1_i1::g.344::m.344	2-391[+]	Y4407_SELML^Y4407_SELML^Q:31-130,H:202-301^60%ID^E:6e-35^RecName: Full=Inactive protein kinase SELMODRAFT_444075;^Eukaryota; Viridiplantae; Streptophyta; Embryophyta; Tracheophyta; Lycopodiopsida; Selaginellales; Selaginellaceae; Selaginella	.	.	.	.	KEGG:smo:SELMODRAFT_444075	.	GO:0005524^molecular_function^ATP binding`GO:0004672^molecular_function^protein kinase activity	.	.	.
Ja2_S3_TRINITY_DN4248_c0_g1	Ja2_S3_TRINITY_DN4248_c0_g1_i1	.	.	.	.	.	.	.	.	.	.	.	.	.	.	.
Ja2_S3_TRINITY_DN4211_c0_g1	Ja2_S3_TRINITY_DN4211_c0_g1_i1	sp|P48636|LOGH_PSEAE^sp|P48636|LOGH_PSEAE^Q:431-958,H:3-178^55.682%ID^E:2.21e-53^.^.	.	Ja2_S3_TRINITY_DN4211_c0_g1::Ja2_S3_TRINITY_DN4211_c0_g1_i1::g.345::m.345	2-1033[+]	LOGH_PSEAE^LOGH_PSEAE^Q:144-327,H:3-186^54.89%ID^E:5e-63^RecName: Full=Cytokinin riboside 5'-monophosphate phosphoribohydrolase {ECO:0000250|UniProtKB:O05306};^Bacteria; Proteobacteria; Gammaproteobacteria; Pseudomonadales; Pseudomonadaceae; Pseudomonas	PF18306.1^LDcluster4^SLOG cluster4 family^152-258^E:1.5e-07`PF03641.14^Lysine_decarbox^Possible lysine decarboxylase^189-318^E:1.3e-38	.	.	COG1611^decarboxylase	KEGG:pae:PA4923	.	GO:0005829^cellular_component^cytosol`GO:0008714^molecular_function^AMP nucleosidase activity`GO:0016799^molecular_function^hydrolase activity, hydrolyzing N-glycosyl compounds`GO:0009691^biological_process^cytokinin biosynthetic process	.	.	.
Ja2_S3_TRINITY_DN4224_c0_g1	Ja2_S3_TRINITY_DN4224_c0_g1_i1	sp|Q6AEE8|GATA_LEIXX^sp|Q6AEE8|GATA_LEIXX^Q:331-110,H:427-502^65.789%ID^E:5.39e-17^.^.	.	.	.	.	.	.	.	.	.	.	.	.	.	.
Ja2_S3_TRINITY_DN4250_c0_g1	Ja2_S3_TRINITY_DN4250_c0_g1_i1	.	.	.	.	.	.	.	.	.	.	.	.	.	.	.
Ja2_S3_TRINITY_DN4223_c0_g1	Ja2_S3_TRINITY_DN4223_c0_g1_i1	.	.	.	.	.	.	.	.	.	.	.	.	.	.	.
Ja2_S3_TRINITY_DN4282_c0_g1	Ja2_S3_TRINITY_DN4282_c0_g1_i1	.	.	.	.	.	.	.	.	.	.	.	.	.	.	.
Ja2_S3_TRINITY_DN4238_c0_g1	Ja2_S3_TRINITY_DN4238_c0_g1_i1	.	.	.	.	.	.	.	.	.	.	.	.	.	.	.
Ja2_S3_TRINITY_DN47579_c0_g1	Ja2_S3_TRINITY_DN47579_c0_g1_i1	.	.	.	.	.	.	.	.	.	.	.	.	.	.	.
Ja2_S3_TRINITY_DN47561_c0_g1	Ja2_S3_TRINITY_DN47561_c0_g1_i1	sp|Q5N9N2|P2C09_ORYSJ^sp|Q5N9N2|P2C09_ORYSJ^Q:3-287,H:305-412^54.63%ID^E:1.92e-26^.^.	.	.	.	.	.	.	.	.	.	.	.	.	.	.
Ja2_S3_TRINITY_DN47526_c0_g1	Ja2_S3_TRINITY_DN47526_c0_g1_i1	.	.	.	.	.	.	.	.	.	.	.	.	.	.	.
Ja2_S3_TRINITY_DN47564_c0_g1	Ja2_S3_TRINITY_DN47564_c0_g1_i1	.	.	.	.	.	.	.	.	.	.	.	.	.	.	.
Ja2_S3_TRINITY_DN47551_c0_g1	Ja2_S3_TRINITY_DN47551_c0_g1_i1	.	.	.	.	.	.	.	.	.	.	.	.	.	.	.
Ja2_S3_TRINITY_DN47547_c0_g1	Ja2_S3_TRINITY_DN47547_c0_g1_i1	.	.	Ja2_S3_TRINITY_DN47547_c0_g1::Ja2_S3_TRINITY_DN47547_c0_g1_i1::g.355::m.355	175-537[+]	.	.	.	.	.	.	.	.	.	.	.
Ja2_S3_TRINITY_DN47530_c0_g1	Ja2_S3_TRINITY_DN47530_c0_g1_i1	.	.	.	.	.	.	.	.	.	.	.	.	.	.	.
Ja2_S3_TRINITY_DN47563_c0_g1	Ja2_S3_TRINITY_DN47563_c0_g1_i1	sp|Q5SLP1|RNSE_THET8^sp|Q5SLP1|RNSE_THET8^Q:331-101,H:29-103^51.948%ID^E:3.17e-15^.^.	.	.	.	.	.	.	.	.	.	.	.	.	.	.
Ja2_S3_TRINITY_DN47556_c0_g1	Ja2_S3_TRINITY_DN47556_c0_g1_i1	.	.	.	.	.	.	.	.	.	.	.	.	.	.	.
Ja2_S3_TRINITY_DN47520_c0_g1	Ja2_S3_TRINITY_DN47520_c0_g1_i1	.	.	.	.	.	.	.	.	.	.	.	.	.	.	.
Ja2_S3_TRINITY_DN47572_c0_g1	Ja2_S3_TRINITY_DN47572_c0_g1_i1	sp|Q96331|HS23M_ARATH^sp|Q96331|HS23M_ARATH^Q:17-130,H:172-209^68.421%ID^E:1.67e-10^.^.	.	.	.	.	.	.	.	.	.	.	.	.	.	.
Ja2_S3_TRINITY_DN47541_c0_g1	Ja2_S3_TRINITY_DN47541_c0_g1_i1	sp|A4VI55|PROB_PSEU5^sp|A4VI55|PROB_PSEU5^Q:3-338,H:16-127^100%ID^E:5.14e-72^.^.	.	.	.	.	.	.	.	.	.	.	.	.	.	.
Ja2_S3_TRINITY_DN47577_c0_g1	Ja2_S3_TRINITY_DN47577_c0_g1_i1	sp|Q9EXL7|NAGR_RALSP^sp|Q9EXL7|NAGR_RALSP^Q:934-158,H:41-292^31.154%ID^E:3.7e-36^.^.	.	.	.	.	.	.	.	.	.	.	.	.	.	.
Ja2_S3_TRINITY_DN47590_c0_g1	Ja2_S3_TRINITY_DN47590_c0_g1_i1	sp|F4JPE9|SUN5_ARATH^sp|F4JPE9|SUN5_ARATH^Q:101-310,H:455-524^37.143%ID^E:8.55e-10^.^.	.	.	.	.	.	.	.	.	.	.	.	.	.	.
Ja2_S3_TRINITY_DN47592_c0_g1	Ja2_S3_TRINITY_DN47592_c0_g1_i1	sp|Q44243|MOEA_NOSS1^sp|Q44243|MOEA_NOSS1^Q:1-258,H:76-166^45.161%ID^E:8.11e-15^.^.	.	.	.	.	.	.	.	.	.	.	.	.	.	.
Ja2_S3_TRINITY_DN47588_c0_g1	Ja2_S3_TRINITY_DN47588_c0_g1_i1	sp|Q8L7H1|FBL75_ARATH^sp|Q8L7H1|FBL75_ARATH^Q:104-466,H:19-121^32.231%ID^E:6.84e-11^.^.	.	Ja2_S3_TRINITY_DN47588_c0_g1::Ja2_S3_TRINITY_DN47588_c0_g1_i1::g.372::m.372	32-484[+]	FBL75_ARATH^FBL75_ARATH^Q:8-145,H:2-121^33.33%ID^E:1e-15^RecName: Full=F-box/LRR-repeat protein At4g14103;^Eukaryota; Viridiplantae; Streptophyta; Embryophyta; Tracheophyta; Spermatophyta; Magnoliopsida; eudicotyledons; Gunneridae; Pentapetalae; rosids; malvids; Brassicales; Brassicaceae; Camelineae; Arabidopsis	PF00646.33^F-box^F-box domain^15-51^E:1.4e-05	.	.	ENOG410YZFH^F-box LRR-repeat protein	KEGG:ath:AT4G14103	.	.	GO:0005515^molecular_function^protein binding	.	.
Ja2_S3_TRINITY_DN47555_c0_g1	Ja2_S3_TRINITY_DN47555_c0_g1_i1	sp|P44038|TAMA_HAEIN^sp|P44038|TAMA_HAEIN^Q:780-1,H:277-541^29.057%ID^E:5.68e-17^.^.	.	.	.	.	.	.	.	.	.	.	.	.	.	.
Ja2_S3_TRINITY_DN47548_c0_g1	Ja2_S3_TRINITY_DN47548_c0_g1_i1	.	.	.	.	.	.	.	.	.	.	.	.	.	.	.
Ja2_S3_TRINITY_DN47546_c0_g1	Ja2_S3_TRINITY_DN47546_c0_g1_i1	.	.	.	.	.	.	.	.	.	.	.	.	.	.	.
Ja2_S3_TRINITY_DN47558_c0_g1	Ja2_S3_TRINITY_DN47558_c0_g1_i1	sp|K7K424|DAT2D_SOYBN^sp|K7K424|DAT2D_SOYBN^Q:3-272,H:230-329^57%ID^E:2.05e-31^.^.	.	.	.	.	.	.	.	.	.	.	.	.	.	.
Ja2_S3_TRINITY_DN47543_c0_g1	Ja2_S3_TRINITY_DN47543_c0_g1_i1	sp|Q9ZUE9|PP149_ARATH^sp|Q9ZUE9|PP149_ARATH^Q:237-1,H:238-316^53.165%ID^E:7.06e-17^.^.`sp|Q9ZUE9|PP149_ARATH^sp|Q9ZUE9|PP149_ARATH^Q:261-1,H:304-386^29.885%ID^E:6.15e-08^.^.	.	.	.	.	.	.	.	.	.	.	.	.	.	.
Ja2_S3_TRINITY_DN47505_c0_g1	Ja2_S3_TRINITY_DN47505_c0_g1_i1	sp|Q00874|DR100_ARATH^sp|Q00874|DR100_ARATH^Q:3-353,H:147-263^39.316%ID^E:1.92e-20^.^.`sp|Q00874|DR100_ARATH^sp|Q00874|DR100_ARATH^Q:3-371,H:195-315^39.837%ID^E:4.85e-17^.^.`sp|Q00874|DR100_ARATH^sp|Q00874|DR100_ARATH^Q:3-314,H:98-202^32.381%ID^E:1.28e-10^.^.`sp|Q00874|DR100_ARATH^sp|Q00874|DR100_ARATH^Q:3-371,H:219-339^33.333%ID^E:1.37e-10^.^.	.	Ja2_S3_TRINITY_DN47505_c0_g1::Ja2_S3_TRINITY_DN47505_c0_g1_i1::g.376::m.376	3-374[+]	DR100_ARATH^DR100_ARATH^Q:1-117,H:147-263^39.32%ID^E:3e-20^RecName: Full=DNA damage-repair/toleration protein DRT100;^Eukaryota; Viridiplantae; Streptophyta; Embryophyta; Tracheophyta; Spermatophyta; Magnoliopsida; eudicotyledons; Gunneridae; Pentapetalae; rosids; malvids; Brassicales; Brassicaceae; Camelineae; Arabidopsis`DR100_ARATH^DR100_ARATH^Q:1-123,H:195-315^39.84%ID^E:9e-17^RecName: Full=D…	PF13516.6^LRR_6^Leucine Rich repeat^13-27^E:82`PF00560.33^LRR_1^Leucine Rich Repeat^14-36^E:0.26`PF13516.6^LRR_6^Leucine Rich repeat^40-50^E:1200`PF00560.33^LRR_1^Leucine Rich Repeat^42-53^E:570`PF13516.6^LRR_6^Leucine Rich repeat^61-73^E:7.2`PF00560.33^LRR_1^Leucine Rich Repeat^62-83^E:0.7`PF00560.33^LRR_1^Leucine Rich Repeat^86-103^E:420`PF13516.6^LRR_6^Leucine Rich repeat^89-99^E:490`PF13516.6…	.	.	COG4886^leucine Rich Repeat	KEGG:ath:AT3G12610	.	GO:0009507^cellular_component^chloroplast`GO:0000166^molecular_function^nucleotide binding`GO:0006281^biological_process^DNA repair	GO:0005515^molecular_function^protein binding	.	.
Ja2_S3_TRINITY_DN47521_c0_g1	Ja2_S3_TRINITY_DN47521_c0_g1_i1	sp|Q7NX89|Y1738_CHRVO^sp|Q7NX89|Y1738_CHRVO^Q:2-430,H:379-521^81.119%ID^E:7.14e-80^.^.	.	.	.	.	.	.	.	.	.	.	.	.	.	.
Ja2_S3_TRINITY_DN47586_c0_g1	Ja2_S3_TRINITY_DN47586_c0_g1_i1	sp|P25084|LASR_PSEAE^sp|P25084|LASR_PSEAE^Q:611-6,H:38-198^35.149%ID^E:1.28e-26^.^.	.	.	.	.	.	.	.	.	.	.	.	.	.	.
Ja2_S3_TRINITY_DN47532_c0_g1	Ja2_S3_TRINITY_DN47532_c0_g1_i1	.	.	Ja2_S3_TRINITY_DN47532_c0_g1::Ja2_S3_TRINITY_DN47532_c0_g1_i1::g.382::m.382	3-314[-]	.	.	.	.	.	.	.	.	.	.	.
Ja2_S3_TRINITY_DN47544_c0_g1	Ja2_S3_TRINITY_DN47544_c0_g1_i1	sp|Q9LSQ2|PP239_ARATH^sp|Q9LSQ2|PP239_ARATH^Q:1-309,H:368-470^46.602%ID^E:2.05e-23^.^.	.	Ja2_S3_TRINITY_DN47544_c0_g1::Ja2_S3_TRINITY_DN47544_c0_g1_i1::g.383::m.383	1-315[+]	PP239_ARATH^PP239_ARATH^Q:1-103,H:368-470^46.6%ID^E:1e-22^RecName: Full=Putative pentatricopeptide repeat-containing protein At3g16890, mitochondrial;^Eukaryota; Viridiplantae; Streptophyta; Embryophyta; Tracheophyta; Spermatophyta; Magnoliopsida; eudicotyledons; Gunneridae; Pentapetalae; rosids; malvids; Brassicales; Brassicaceae; Camelineae; Arabidopsis	PF13812.6^PPR_3^Pentatricopeptide repeat domain^52-101^E:2e-08`PF12854.7^PPR_1^PPR repeat^53-84^E:2.2e-08`PF13041.6^PPR_2^PPR repeat family^57-105^E:1.8e-14`PF01535.20^PPR^PPR repeat^59-86^E:1.1e-07	.	.	ENOG410Z7Z7^Pentatricopeptide repeat-containing protein	KEGG:ath:AT3G16890	.	GO:0005739^cellular_component^mitochondrion`GO:0042775^biological_process^mitochondrial ATP synthesis coupled electron transport`GO:0009737^biological_process^response to abscisic acid`GO:0006979^biological_process^response to oxidative stress`GO:0009651^biological_process^response to salt stress	.	.	.
Ja2_S3_TRINITY_DN47513_c0_g1	Ja2_S3_TRINITY_DN47513_c0_g1_i1	sp|P52696|YBHD_ECOLI^sp|P52696|YBHD_ECOLI^Q:714-25,H:14-243^24.348%ID^E:6.27e-21^.^.	.	.	.	.	.	.	.	.	.	.	.	.	.	.
Ja2_S3_TRINITY_DN47535_c0_g1	Ja2_S3_TRINITY_DN47535_c0_g1_i1	sp|P0AA21|OMPR_SHIFL^sp|P0AA21|OMPR_SHIFL^Q:5-196,H:172-235^48.438%ID^E:2.52e-12^.^.	.	.	.	.	.	.	.	.	.	.	.	.	.	.
Ja2_S3_TRINITY_DN47554_c0_g1	Ja2_S3_TRINITY_DN47554_c0_g1_i1	sp|P10978|POLX_TOBAC^sp|P10978|POLX_TOBAC^Q:333-4,H:1021-1130^44.545%ID^E:3.6e-26^.^.	.	Ja2_S3_TRINITY_DN47554_c0_g1::Ja2_S3_TRINITY_DN47554_c0_g1_i1::g.391::m.391	1-351[-]	POLX_TOBAC^POLX_TOBAC^Q:7-116,H:1021-1130^44.55%ID^E:3e-25^RecName: Full=Retrovirus-related Pol polyprotein from transposon TNT 1-94;^Eukaryota; Viridiplantae; Streptophyta; Embryophyta; Tracheophyta; Spermatophyta; Magnoliopsida; eudicotyledons; Gunneridae; Pentapetalae; asterids; lamiids; Solanales; Solanaceae; Nicotianoideae; Nicotianeae; Nicotiana	PF07727.14^RVT_2^Reverse transcriptase (RNA-dependent DNA polymerase)^5-71^E:5.9e-11	.	.	.	.	.	GO:0004190^molecular_function^aspartic-type endopeptidase activity`GO:0004519^molecular_function^endonuclease activity`GO:0003676^molecular_function^nucleic acid binding`GO:0003964^molecular_function^RNA-directed DNA polymerase activity`GO:0008270^molecular_function^zinc ion binding`GO:0015074^biological_process^DNA integration	.	.	.
Ja2_S3_TRINITY_DN47537_c0_g1	Ja2_S3_TRINITY_DN47537_c0_g1_i1	.	.	.	.	.	.	.	.	.	.	.	.	.	.	.
Ja2_S3_TRINITY_DN47578_c0_g1	Ja2_S3_TRINITY_DN47578_c0_g1_i1	sp|Q65XS5|BC10_ORYSJ^sp|Q65XS5|BC10_ORYSJ^Q:2-295,H:105-205^44.554%ID^E:5.39e-14^.^.	.	.	.	.	.	.	.	.	.	.	.	.	.	.
Ja2_S3_TRINITY_DN47591_c0_g1	Ja2_S3_TRINITY_DN47591_c0_g1_i1	sp|Q7P0P8|IOJAP_CHRVO^sp|Q7P0P8|IOJAP_CHRVO^Q:203-376,H:1-58^55.172%ID^E:1.09e-14^.^.	.	.	.	.	.	.	.	.	.	.	.	.	.	.
Ja2_S3_TRINITY_DN47570_c0_g1	Ja2_S3_TRINITY_DN47570_c0_g1_i1	sp|Q9CAA7|PUB42_ARATH^sp|Q9CAA7|PUB42_ARATH^Q:360-1,H:536-657^43.902%ID^E:3.07e-23^.^.	.	Ja2_S3_TRINITY_DN47570_c0_g1::Ja2_S3_TRINITY_DN47570_c0_g1_i1::g.393::m.393	1-363[-]	PUB42_ARATH^PUB42_ARATH^Q:2-121,H:536-657^43.9%ID^E:2e-22^RecName: Full=Putative U-box domain-containing protein 42;^Eukaryota; Viridiplantae; Streptophyta; Embryophyta; Tracheophyta; Spermatophyta; Magnoliopsida; eudicotyledons; Gunneridae; Pentapetalae; rosids; malvids; Brassicales; Brassicaceae; Camelineae; Arabidopsis	.	.	.	ENOG410XRTN^U-box domain-containing protein	.	.	GO:0004842^molecular_function^ubiquitin-protein transferase activity	.	.	.
Ja2_S3_TRINITY_DN47557_c0_g1	Ja2_S3_TRINITY_DN47557_c0_g1_i1	sp|B9FAF3|KN14E_ORYSJ^sp|B9FAF3|KN14E_ORYSJ^Q:3-410,H:456-590^74.265%ID^E:2.29e-67^.^.	.	Ja2_S3_TRINITY_DN47557_c0_g1::Ja2_S3_TRINITY_DN47557_c0_g1_i1::g.394::m.394	3-410[+]	KN14E_ORYSJ^KN14E_ORYSJ^Q:1-136,H:456-590^74.26%ID^E:1e-66^RecName: Full=Kinesin-like protein KIN-14E {ECO:0000305};^Eukaryota; Viridiplantae; Streptophyta; Embryophyta; Tracheophyta; Spermatophyta; Magnoliopsida; Liliopsida; Poales; Poaceae; BOP clade; Oryzoideae; Oryzeae; Oryzinae; Oryza; Oryza sativa	PF16796.5^Microtub_bd^Microtubule binding^1-93^E:1.1e-26`PF00225.23^Kinesin^Kinesin motor domain^3-136^E:4.2e-40	.	.	COG5059^Kinesin family member	.	.	GO:0005871^cellular_component^kinesin complex`GO:0005874^cellular_component^microtubule`GO:0005524^molecular_function^ATP binding`GO:0016887^molecular_function^ATPase activity`GO:0008017^molecular_function^microtubule binding`GO:0003777^molecular_function^microtubule motor activity`GO:0007018^biological_process^microtubule-based movement	GO:0008017^molecular_function^microtubule binding`GO:0003777^molecular_function^microtubule motor activity`GO:0005524^molecular_function^ATP binding`GO:0007018^biological_process^microtubule-based movement	.	.
Ja2_S3_TRINITY_DN47502_c0_g1	Ja2_S3_TRINITY_DN47502_c0_g1_i1	.	.	.	.	.	.	.	.	.	.	.	.	.	.	.
Ja2_S3_TRINITY_DN47539_c0_g1	Ja2_S3_TRINITY_DN47539_c0_g1_i1	sp|Q93YR9|ARFP_ARATH^sp|Q93YR9|ARFP_ARATH^Q:16-483,H:1-151^61.783%ID^E:2.78e-53^.^.	.	Ja2_S3_TRINITY_DN47539_c0_g1::Ja2_S3_TRINITY_DN47539_c0_g1_i1::g.396::m.396	1-483[+]	ARFP_ARATH^ARFP_ARATH^Q:6-161,H:1-151^61.78%ID^E:2e-52^RecName: Full=Auxin response factor 16;^Eukaryota; Viridiplantae; Streptophyta; Embryophyta; Tracheophyta; Spermatophyta; Magnoliopsida; eudicotyledons; Gunneridae; Pentapetalae; rosids; malvids; Brassicales; Brassicaceae; Camelineae; Arabidopsis	.	.	.	ENOG410ZZ2C^auxin response factor	KEGG:ath:AT4G30080	.	GO:0005634^cellular_component^nucleus`GO:0003677^molecular_function^DNA binding`GO:0003700^molecular_function^DNA-binding transcription factor activity`GO:0035198^molecular_function^miRNA binding`GO:0009734^biological_process^auxin-activated signaling pathway`GO:0051301^biological_process^cell division`GO:0007389^biological_process^pattern specification process`GO:0009733^biological_process^respo…	.	.	.
Ja2_S3_TRINITY_DN47595_c0_g1	Ja2_S3_TRINITY_DN47595_c0_g1_i1	.	.	Ja2_S3_TRINITY_DN47595_c0_g1::Ja2_S3_TRINITY_DN47595_c0_g1_i1::g.398::m.398	3-353[-]	.	.	.	.	.	.	.	.	.	.	.
Ja2_S3_TRINITY_DN47512_c0_g1	Ja2_S3_TRINITY_DN47512_c0_g1_i1	.	.	Ja2_S3_TRINITY_DN47512_c0_g1::Ja2_S3_TRINITY_DN47512_c0_g1_i1::g.399::m.399	3-386[+]	.	.	.	.	.	.	.	.	.	.	.
Ja2_S3_TRINITY_DN47569_c0_g1	Ja2_S3_TRINITY_DN47569_c0_g1_i1	.	.	.	.	.	.	.	.	.	.	.	.	.	.	.
Ja2_S3_TRINITY_DN47523_c0_g1	Ja2_S3_TRINITY_DN47523_c0_g1_i1	sp|Q38953|DEAH5_ARATH^sp|Q38953|DEAH5_ARATH^Q:2-313,H:504-607^89.423%ID^E:8.97e-50^.^.	.	Ja2_S3_TRINITY_DN47523_c0_g1::Ja2_S3_TRINITY_DN47523_c0_g1_i1::g.400::m.400	2-313[+]	DEAH5_ARATH^DEAH5_ARATH^Q:1-104,H:504-607^89.42%ID^E:1e-58^RecName: Full=Probable pre-mRNA-splicing factor ATP-dependent RNA helicase DEAH5 {ECO:0000305};^Eukaryota; Viridiplantae; Streptophyta; Embryophyta; Tracheophyta; Spermatophyta; Magnoliopsida; eudicotyledons; Gunneridae; Pentapetalae; rosids; malvids; Brassicales; Brassicaceae; Camelineae; Arabidopsis	PF03989.13^DNA_gyraseA_C^DNA gyrase C-terminal domain, beta-propeller^31-63^E:0.32	.	.	COG1185^Involved in mRNA degradation. Hydrolyzes single-stranded polyribonucleotides processively in the 3'- to 5'-direction (By similarity)`COG1643^helicase	KEGG:ath:AT3G26560`KO:K12818	.	GO:0071013^cellular_component^catalytic step 2 spliceosome`GO:0005829^cellular_component^cytosol`GO:0005739^cellular_component^mitochondrion`GO:0009506^cellular_component^plasmodesma`GO:0005524^molecular_function^ATP binding`GO:0003729^molecular_function^mRNA binding`GO:0003723^molecular_function^RNA binding`GO:0003724^molecular_function^RNA helicase activity`GO:0000390^biological_process^spliceo…	GO:0003677^molecular_function^DNA binding`GO:0003916^molecular_function^DNA topoisomerase activity`GO:0005524^molecular_function^ATP binding`GO:0006265^biological_process^DNA topological change`GO:0005694^cellular_component^chromosome	.	.
Ja2_S3_TRINITY_DN47574_c0_g1	Ja2_S3_TRINITY_DN47574_c0_g1_i1	sp|Q8XWM7|NADB1_RALSO^sp|Q8XWM7|NADB1_RALSO^Q:527-327,H:456-522^77.612%ID^E:8.07e-28^.^.	.	.	.	.	.	.	.	.	.	.	.	.	.	.
Ja2_S3_TRINITY_DN47593_c0_g1	Ja2_S3_TRINITY_DN47593_c0_g1_i1	sp|P72324|ADHI_RHOS4^sp|P72324|ADHI_RHOS4^Q:74-727,H:1-219^73.973%ID^E:2.02e-95^.^.	.	.	.	.	.	.	.	.	.	.	.	.	.	.
Ja2_S3_TRINITY_DN47567_c0_g1	Ja2_S3_TRINITY_DN47567_c0_g1_i1	.	.	.	.	.	.	.	.	.	.	.	.	.	.	.
Ja2_S3_TRINITY_DN47585_c0_g1	Ja2_S3_TRINITY_DN47585_c0_g1_i1	sp|A4G1Q7|GLPK_HERAR^sp|A4G1Q7|GLPK_HERAR^Q:9-482,H:111-268^68.354%ID^E:4.74e-74^.^.	.	.	.	.	.	.	.	.	.	.	.	.	.	.
Ja2_S3_TRINITY_DN47534_c0_g1	Ja2_S3_TRINITY_DN47534_c0_g1_i1	.	.	.	.	.	.	.	.	.	.	.	.	.	.	.
Ja2_S3_TRINITY_DN47589_c0_g1	Ja2_S3_TRINITY_DN47589_c0_g1_i1	.	.	.	.	.	.	.	.	.	.	.	.	.	.	.
Ja2_S3_TRINITY_DN47509_c0_g1	Ja2_S3_TRINITY_DN47509_c0_g1_i1	sp|A4VJR0|PDXH_PSEU5^sp|A4VJR0|PDXH_PSEU5^Q:2-388,H:80-208^100%ID^E:6.77e-84^.^.	.	.	.	.	.	.	.	.	.	.	.	.	.	.
Ja2_S3_TRINITY_DN47571_c0_g1	Ja2_S3_TRINITY_DN47571_c0_g1_i1	.	.	.	.	.	.	.	.	.	.	.	.	.	.	.
Ja2_S3_TRINITY_DN47545_c0_g1	Ja2_S3_TRINITY_DN47545_c0_g1_i1	sp|Q8R9R6|PYRC_CALS4^sp|Q8R9R6|PYRC_CALS4^Q:662-45,H:222-425^35.437%ID^E:8.81e-36^.^.	.	.	.	.	.	.	.	.	.	.	.	.	.	.
Ja2_S3_TRINITY_DN47596_c0_g1	Ja2_S3_TRINITY_DN47596_c0_g1_i1	.	.	.	.	.	.	.	.	.	.	.	.	.	.	.
Ja2_S3_TRINITY_DN47519_c0_g1	Ja2_S3_TRINITY_DN47519_c0_g1_i1	sp|A0MTA1|APEX1_DANRE^sp|A0MTA1|APEX1_DANRE^Q:376-2,H:138-261^32.54%ID^E:5.1e-14^.^.	.	.	.	.	.	.	.	.	.	.	.	.	.	.
Ja2_S3_TRINITY_DN47565_c0_g1	Ja2_S3_TRINITY_DN47565_c0_g1_i1	.	.	.	.	.	.	.	.	.	.	.	.	.	.	.
Ja2_S3_TRINITY_DN47562_c0_g1	Ja2_S3_TRINITY_DN47562_c0_g1_i1	sp|Q5P7S1|GLNE_AROAE^sp|Q5P7S1|GLNE_AROAE^Q:928-2,H:515-820^56.129%ID^E:1.19e-106^.^.`sp|Q5P7S1|GLNE_AROAE^sp|Q5P7S1|GLNE_AROAE^Q:556-35,H:122-332^29.717%ID^E:1.25e-12^.^.	.	Ja2_S3_TRINITY_DN47562_c0_g1::Ja2_S3_TRINITY_DN47562_c0_g1_i1::g.418::m.418	2-931[-]	GLNE_AROAE^GLNE_AROAE^Q:2-310,H:515-820^56.13%ID^E:3e-105^RecName: Full=Bifunctional glutamine synthetase adenylyltransferase/adenylyl-removing enzyme {ECO:0000255|HAMAP-Rule:MF_00802};^Bacteria; Proteobacteria; Betaproteobacteria; Rhodocyclales; Rhodocyclaceae; Aromatoleum`GLNE_AROAE^GLNE_AROAE^Q:126-299,H:122-332^29.72%ID^E:1e-12^RecName: Full=Bifunctional glutamine synthetase adenylyltransfera…	PF03710.15^GlnE^Glutamate-ammonia ligase adenylyltransferase^53-286^E:3.3e-63	.	.	COG1391^Adenylation and deadenylation of glutamate--ammonia ligase (By similarity)	KEGG:eba:ebA977`KO:K00982	.	GO:0008882^molecular_function^[glutamate-ammonia-ligase] adenylyltransferase activity`GO:0047388^molecular_function^[glutamine synthetase]-adenylyl-L-tyrosine phosphorylase`GO:0005524^molecular_function^ATP binding`GO:0000287^molecular_function^magnesium ion binding`GO:0008152^biological_process^metabolic process`GO:0000820^biological_process^regulation of glutamine family amino acid metabolic pr…	GO:0008882^molecular_function^[glutamate-ammonia-ligase] adenylyltransferase activity	.	.
Ja2_S3_TRINITY_DN47581_c0_g1	Ja2_S3_TRINITY_DN47581_c0_g1_i1	sp|Q9SGW8|P4KG2_ARATH^sp|Q9SGW8|P4KG2_ARATH^Q:100-318,H:1-83^49.398%ID^E:9.88e-16^.^.	.	.	.	.	.	.	.	.	.	.	.	.	.	.
Ja2_S3_TRINITY_DN47514_c0_g1	Ja2_S3_TRINITY_DN47514_c0_g1_i1	.	.	.	.	.	.	.	.	.	.	.	.	.	.	.
Ja2_S3_TRINITY_DN47503_c0_g1	Ja2_S3_TRINITY_DN47503_c0_g1_i1	.	.	.	.	.	.	.	.	.	.	.	.	.	.	.
Ja2_S3_TRINITY_DN47576_c0_g1	Ja2_S3_TRINITY_DN47576_c0_g1_i1	.	.	.	.	.	.	.	.	.	.	.	.	.	.	.
Ja2_S3_TRINITY_DN47598_c0_g1	Ja2_S3_TRINITY_DN47598_c0_g1_i1	sp|Q8FWV9|BEPG_BRUSU^sp|Q8FWV9|BEPG_BRUSU^Q:6-359,H:221-338^51.695%ID^E:4.7e-35^.^.	.	.	.	.	.	.	.	.	.	.	.	.	.	.
Ja2_S3_TRINITY_DN47597_c0_g1	Ja2_S3_TRINITY_DN47597_c0_g1_i1	.	.	Ja2_S3_TRINITY_DN47597_c0_g1::Ja2_S3_TRINITY_DN47597_c0_g1_i1::g.425::m.425	1-324[+]	.	PF13917.6^zf-CCHC_3^Zinc knuckle^17-36^E:0.057`PF00098.23^zf-CCHC^Zinc knuckle^18-34^E:1.5e-06	.	.	.	.	.	.	GO:0003676^molecular_function^nucleic acid binding`GO:0008270^molecular_function^zinc ion binding	.	.
Ja2_S3_TRINITY_DN47531_c0_g1	Ja2_S3_TRINITY_DN47531_c0_g1_i1	.	.	.	.	.	.	.	.	.	.	.	.	.	.	.
Ja2_S3_TRINITY_DN47594_c0_g1	Ja2_S3_TRINITY_DN47594_c0_g1_i1	sp|P39830|YBAL_ECOLI^sp|P39830|YBAL_ECOLI^Q:342-13,H:248-357^71.818%ID^E:2.74e-45^.^.	.	.	.	.	.	.	.	.	.	.	.	.	.	.
Ja2_S3_TRINITY_DN47533_c0_g1	Ja2_S3_TRINITY_DN47533_c0_g1_i1	sp|P25524|CODA_ECOLI^sp|P25524|CODA_ECOLI^Q:320-12,H:304-405^49.515%ID^E:2.12e-29^.^.	.	.	.	.	.	.	.	.	.	.	.	.	.	.
Ja2_S3_TRINITY_DN47517_c0_g1	Ja2_S3_TRINITY_DN47517_c0_g1_i1	.	.	.	.	.	.	.	.	.	.	.	.	.	.	.
Ja2_S3_TRINITY_DN47559_c0_g1	Ja2_S3_TRINITY_DN47559_c0_g1_i1	sp|A4G8X1|SYDND_HERAR^sp|A4G8X1|SYDND_HERAR^Q:600-112,H:435-597^85.276%ID^E:1.49e-100^.^.	.	.	.	.	.	.	.	.	.	.	.	.	.	.
Ja2_S3_TRINITY_DN47507_c0_g1	Ja2_S3_TRINITY_DN47507_c0_g1_i1	.	.	.	.	.	.	.	.	.	.	.	.	.	.	.
Ja2_S3_TRINITY_DN47527_c0_g1	Ja2_S3_TRINITY_DN47527_c0_g1_i1	.	.	Ja2_S3_TRINITY_DN47527_c0_g1::Ja2_S3_TRINITY_DN47527_c0_g1_i1::g.439::m.439	1-360[+]	.	.	.	.	.	.	.	.	.	.	.
Ja2_S3_TRINITY_DN47549_c0_g1	Ja2_S3_TRINITY_DN47549_c0_g1_i1	sp|Q99315|YG31B_YEAST^sp|Q99315|YG31B_YEAST^Q:377-3,H:584-708^45.6%ID^E:3.27e-31^.^.	.	.	.	.	.	.	.	.	.	.	.	.	.	.
Ja2_S3_TRINITY_DN47528_c0_g1	Ja2_S3_TRINITY_DN47528_c0_g1_i1	sp|Q8XDR6|LCFA_ECO57^sp|Q8XDR6|LCFA_ECO57^Q:363-4,H:116-235^57.025%ID^E:3.08e-38^.^.	.	.	.	.	.	.	.	.	.	.	.	.	.	.
Ja2_S3_TRINITY_DN47536_c0_g1	Ja2_S3_TRINITY_DN47536_c0_g1_i1	.	.	Ja2_S3_TRINITY_DN47536_c0_g1::Ja2_S3_TRINITY_DN47536_c0_g1_i1::g.444::m.444	3-614[+]	.	.	.	.	.	.	.	.	.	.	.
Ja2_S3_TRINITY_DN47524_c0_g1	Ja2_S3_TRINITY_DN47524_c0_g1_i1	sp|A4VQN0|RS6_PSEU5^sp|A4VQN0|RS6_PSEU5^Q:625-705,H:1-27^100%ID^E:9.07e-11^.^.	.	.	.	.	.	.	.	.	.	.	.	.	.	.
Ja2_S3_TRINITY_DN47518_c0_g1	Ja2_S3_TRINITY_DN47518_c0_g1_i1	sp|G3XD94|UGND_PSEAE^sp|G3XD94|UGND_PSEAE^Q:2-286,H:332-426^64.211%ID^E:2.37e-33^.^.	.	Ja2_S3_TRINITY_DN47518_c0_g1::Ja2_S3_TRINITY_DN47518_c0_g1_i1::g.446::m.446	2-1153[-]	.	.	.	.	.	.	.	.	.	.	.
Ja2_S3_TRINITY_DN47599_c0_g1	Ja2_S3_TRINITY_DN47599_c0_g1_i1	sp|Q1RIJ2|ILVE_RICBR^sp|Q1RIJ2|ILVE_RICBR^Q:985-260,H:9-250^32.937%ID^E:3.32e-35^.^.	.	.	.	.	.	.	.	.	.	.	.	.	.	.
Ja2_S3_TRINITY_DN47582_c0_g1	Ja2_S3_TRINITY_DN47582_c0_g1_i1	.	.	.	.	.	.	.	.	.	.	.	.	.	.	.
Ja2_S3_TRINITY_DN47538_c0_g1	Ja2_S3_TRINITY_DN47538_c0_g1_i1	sp|Q51506|SOXR_PSEAE^sp|Q51506|SOXR_PSEAE^Q:862-1275,H:10-147^63.768%ID^E:9.83e-55^.^.	.	.	.	.	.	.	.	.	.	.	.	.	.	.
Ja2_S3_TRINITY_DN47566_c0_g1	Ja2_S3_TRINITY_DN47566_c0_g1_i1	sp|Q8RY67|WAKLO_ARATH^sp|Q8RY67|WAKLO_ARATH^Q:21-302,H:57-150^34.043%ID^E:9.35e-15^.^.	.	.	.	.	.	.	.	.	.	.	.	.	.	.
Ja2_S3_TRINITY_DN47587_c0_g1	Ja2_S3_TRINITY_DN47587_c0_g1_i1	sp|Q9ZUN5|TET2_ARATH^sp|Q9ZUN5|TET2_ARATH^Q:4-411,H:1-136^51.471%ID^E:9e-35^.^.	.	Ja2_S3_TRINITY_DN47587_c0_g1::Ja2_S3_TRINITY_DN47587_c0_g1_i1::g.460::m.460	1-411[+]	TET2_ARATH^TET2_ARATH^Q:2-137,H:1-136^51.47%ID^E:5e-39^RecName: Full=Tetraspanin-2;^Eukaryota; Viridiplantae; Streptophyta; Embryophyta; Tracheophyta; Spermatophyta; Magnoliopsida; eudicotyledons; Gunneridae; Pentapetalae; rosids; malvids; Brassicales; Brassicaceae; Camelineae; Arabidopsis	PF00335.20^Tetraspanin^Tetraspanin family^8-133^E:2.2e-17	.	ExpAA=68.13^PredHel=3^Topology=i7-29o44-66i73-95o	ENOG410Y9CQ^Tetraspanin family	KEGG:ath:AT2G19580	.	GO:0016021^cellular_component^integral component of membrane`GO:0005886^cellular_component^plasma membrane`GO:0009506^cellular_component^plasmodesma	GO:0016021^cellular_component^integral component of membrane	.	.
Ja2_S3_TRINITY_DN47504_c0_g1	Ja2_S3_TRINITY_DN47504_c0_g1_i1	sp|Q9FNY2|DPB_ARATH^sp|Q9FNY2|DPB_ARATH^Q:4-195,H:232-295^85.938%ID^E:4.76e-32^.^.	.	Ja2_S3_TRINITY_DN47504_c0_g1::Ja2_S3_TRINITY_DN47504_c0_g1_i1::g.461::m.461	1-351[+]	DPB_ARATH^DPB_ARATH^Q:2-65,H:232-295^85.94%ID^E:2e-32^RecName: Full=Transcription factor-like protein DPB;^Eukaryota; Viridiplantae; Streptophyta; Embryophyta; Tracheophyta; Spermatophyta; Magnoliopsida; eudicotyledons; Gunneridae; Pentapetalae; rosids; malvids; Brassicales; Brassicaceae; Camelineae; Arabidopsis	PF08781.10^DP^Transcription factor DP^2-72^E:4e-24	.	.	ENOG410Y9QP^Transcription factor	KEGG:ath:AT5G03415	.	GO:0005737^cellular_component^cytoplasm`GO:0005634^cellular_component^nucleus`GO:0005667^cellular_component^transcription factor complex`GO:0003677^molecular_function^DNA binding`GO:0003700^molecular_function^DNA-binding transcription factor activity`GO:0046982^molecular_function^protein heterodimerization activity`GO:0042023^biological_process^DNA endoreduplication`GO:0000082^biological_process^…	.	.	.
Ja2_S3_TRINITY_DN47525_c0_g1	Ja2_S3_TRINITY_DN47525_c0_g1_i1	.	.	.	.	.	.	.	.	.	.	.	.	.	.	.
Ja2_S3_TRINITY_DN47500_c0_g1	Ja2_S3_TRINITY_DN47500_c0_g1_i1	sp|P29072|CHEA_BACSU^sp|P29072|CHEA_BACSU^Q:65-343,H:8-101^36.17%ID^E:1.01e-06^.^.	.	.	.	.	.	.	.	.	.	.	.	.	.	.
Ja2_S3_TRINITY_DN47583_c0_g1	Ja2_S3_TRINITY_DN47583_c0_g1_i1	.	.	Ja2_S3_TRINITY_DN47583_c0_g1::Ja2_S3_TRINITY_DN47583_c0_g1_i1::g.464::m.464	1-378[+]	.	PF03942.15^DTW^DTW domain^38-126^E:1.6e-17	.	.	.	.	.	.	.	.	.
Ja2_S3_TRINITY_DN47508_c0_g1	Ja2_S3_TRINITY_DN47508_c0_g1_i1	sp|Q9SS03|DIR21_ARATH^sp|Q9SS03|DIR21_ARATH^Q:25-345,H:44-150^50.467%ID^E:7.53e-33^.^.	.	.	.	.	.	.	.	.	.	.	.	.	.	.
Ja2_S3_TRINITY_DN47511_c0_g1	Ja2_S3_TRINITY_DN47511_c0_g1_i1	.	.	Ja2_S3_TRINITY_DN47511_c0_g1::Ja2_S3_TRINITY_DN47511_c0_g1_i1::g.466::m.466	3-431[+]	.	.	.	ExpAA=19.39^PredHel=1^Topology=i12-31o	.	.	.	.	.	.	.
Ja2_S3_TRINITY_DN47510_c0_g1	Ja2_S3_TRINITY_DN47510_c0_g1_i1	.	.	Ja2_S3_TRINITY_DN47510_c0_g1::Ja2_S3_TRINITY_DN47510_c0_g1_i1::g.467::m.467	3-332[-]	.	.	.	.	.	.	.	.	.	.	.
Ja2_S3_TRINITY_DN47568_c0_g1	Ja2_S3_TRINITY_DN47568_c0_g1_i1	sp|Q8VXX5|SKS1_ARATH^sp|Q8VXX5|SKS1_ARATH^Q:2-418,H:421-558^69.065%ID^E:4.89e-68^.^.	.	Ja2_S3_TRINITY_DN47568_c0_g1::Ja2_S3_TRINITY_DN47568_c0_g1_i1::g.468::m.468	2-421[+]	SKS1_ARATH^SKS1_ARATH^Q:1-139,H:421-558^69.06%ID^E:8e-67^RecName: Full=Monocopper oxidase-like protein SKS1;^Eukaryota; Viridiplantae; Streptophyta; Embryophyta; Tracheophyta; Spermatophyta; Magnoliopsida; eudicotyledons; Gunneridae; Pentapetalae; rosids; malvids; Brassicales; Brassicaceae; Camelineae; Arabidopsis	PF07731.14^Cu-oxidase_2^Multicopper oxidase^7-115^E:1.8e-26	.	.	COG2132^Multicopper oxidase	KEGG:ath:AT4G25240	.	GO:0031225^cellular_component^anchored component of membrane`GO:0046658^cellular_component^anchored component of plasma membrane`GO:0005829^cellular_component^cytosol`GO:0005886^cellular_component^plasma membrane`GO:0009506^cellular_component^plasmodesma`GO:0005507^molecular_function^copper ion binding`GO:0004322^molecular_function^ferroxidase activity`GO:0055072^biological_process^iron ion homeo…	GO:0005507^molecular_function^copper ion binding`GO:0016491^molecular_function^oxidoreductase activity`GO:0055114^biological_process^oxidation-reduction process	.	.
Ja2_S3_TRINITY_DN47522_c0_g1	Ja2_S3_TRINITY_DN47522_c0_g1_i1	sp|B8K1V7|MHX_ARAHH^sp|B8K1V7|MHX_ARAHH^Q:1-279,H:447-539^80.645%ID^E:6.18e-38^.^.	.	.	.	.	.	.	.	.	.	.	.	.	.	.
Ja2_S3_TRINITY_DN47560_c0_g1	Ja2_S3_TRINITY_DN47560_c0_g1_i1	sp|Q9I644|Y474_PSEAE^sp|Q9I644|Y474_PSEAE^Q:151-399,H:4-83^40.964%ID^E:4.37e-14^.^.	.	.	.	.	.	.	.	.	.	.	.	.	.	.
Ja2_S3_TRINITY_DN47580_c0_g1	Ja2_S3_TRINITY_DN47580_c0_g1_i1	.	.	.	.	.	.	.	.	.	.	.	.	.	.	.
Ja2_S3_TRINITY_DN47529_c0_g1	Ja2_S3_TRINITY_DN47529_c0_g1_i1	.	.	Ja2_S3_TRINITY_DN47529_c0_g1::Ja2_S3_TRINITY_DN47529_c0_g1_i1::g.472::m.472	2-319[+]	.	.	.	.	.	.	.	.	.	.	.
Ja2_S3_TRINITY_DN51077_c0_g1	Ja2_S3_TRINITY_DN51077_c0_g1_i1	.	.	Ja2_S3_TRINITY_DN51077_c0_g1::Ja2_S3_TRINITY_DN51077_c0_g1_i1::g.473::m.473	3-356[+]	.	.	.	.	.	.	.	.	.	.	.
Ja2_S3_TRINITY_DN51067_c0_g1	Ja2_S3_TRINITY_DN51067_c0_g1_i1	.	.	.	.	.	.	.	.	.	.	.	.	.	.	.
Ja2_S3_TRINITY_DN51011_c0_g1	Ja2_S3_TRINITY_DN51011_c0_g1_i1	sp|Q08IT1|DADIS_PANGI^sp|Q08IT1|DADIS_PANGI^Q:2-406,H:38-172^67.407%ID^E:1.69e-61^.^.	.	Ja2_S3_TRINITY_DN51011_c0_g1::Ja2_S3_TRINITY_DN51011_c0_g1_i1::g.474::m.474	2-406[+]	DADIS_PANGI^DADIS_PANGI^Q:1-135,H:38-172^67.41%ID^E:1e-60^RecName: Full=Dammarenediol II synthase {ECO:0000303|PubMed:23484102, ECO:0000303|PubMed:29509695, ECO:0000303|Ref.5};^Eukaryota; Viridiplantae; Streptophyta; Embryophyta; Tracheophyta; Spermatophyta; Magnoliopsida; eudicotyledons; Gunneridae; Pentapetalae; asterids; campanulids; Apiales; Araliaceae; Panax	PF00432.21^Prenyltrans^Prenyltransferase and squalene oxidase repeat^112-131^E:0.0024	.	.	.	KEGG:ag:BAF33291`KO:K15817	.	GO:0005789^cellular_component^endoplasmic reticulum membrane`GO:0016021^cellular_component^integral component of membrane`GO:0005811^cellular_component^lipid droplet`GO:0042300^molecular_function^beta-amyrin synthase activity`GO:0000250^molecular_function^lanosterol synthase activity`GO:0016829^molecular_function^lyase activity`GO:0010038^biological_process^response to metal ion`GO:0002238^biolog…	GO:0003824^molecular_function^catalytic activity	.	.
Ja2_S3_TRINITY_DN51037_c0_g1	Ja2_S3_TRINITY_DN51037_c0_g1_i1	.	.	.	.	.	.	.	.	.	.	.	.	.	.	.
Ja2_S3_TRINITY_DN51025_c0_g1	Ja2_S3_TRINITY_DN51025_c0_g1_i1	sp|Q8DP63|PGDA_STRR6^sp|Q8DP63|PGDA_STRR6^Q:601-95,H:290-442^34.911%ID^E:1.32e-22^.^.	.	.	.	.	.	.	.	.	.	.	.	.	.	.
Ja2_S3_TRINITY_DN51016_c0_g1	Ja2_S3_TRINITY_DN51016_c0_g1_i1	.	.	.	.	.	.	.	.	.	.	.	.	.	.	.
Ja2_S3_TRINITY_DN51074_c0_g1	Ja2_S3_TRINITY_DN51074_c0_g1_i1	.	.	.	.	.	.	.	.	.	.	.	.	.	.	.
Ja2_S3_TRINITY_DN51071_c0_g1	Ja2_S3_TRINITY_DN51071_c0_g1_i1	.	.	.	.	.	.	.	.	.	.	.	.	.	.	.
Ja2_S3_TRINITY_DN51056_c0_g1	Ja2_S3_TRINITY_DN51056_c0_g1_i1	sp|P45337|QSEB_HAEIN^sp|P45337|QSEB_HAEIN^Q:413-42,H:94-214^46.774%ID^E:1.64e-26^.^.	.	.	.	.	.	.	.	.	.	.	.	.	.	.
Ja2_S3_TRINITY_DN51022_c0_g1	Ja2_S3_TRINITY_DN51022_c0_g1_i1	.	.	Ja2_S3_TRINITY_DN51022_c0_g1::Ja2_S3_TRINITY_DN51022_c0_g1_i1::g.481::m.481	2-439[+]	.	.	.	.	.	.	.	.	.	.	.
Ja2_S3_TRINITY_DN51034_c0_g1	Ja2_S3_TRINITY_DN51034_c0_g1_i1	sp|A1VT89|PURT_POLNA^sp|A1VT89|PURT_POLNA^Q:459-1,H:197-349^77.124%ID^E:7.9e-69^.^.	.	.	.	.	.	.	.	.	.	.	.	.	.	.
Ja2_S3_TRINITY_DN51031_c0_g1	Ja2_S3_TRINITY_DN51031_c0_g1_i1	.	.	.	.	.	.	.	.	.	.	.	.	.	.	.
Ja2_S3_TRINITY_DN51000_c0_g1	Ja2_S3_TRINITY_DN51000_c0_g1_i1	sp|Q9ZHC9|SILA_SALTM^sp|Q9ZHC9|SILA_SALTM^Q:494-3,H:514-677^67.683%ID^E:4.35e-73^.^.	.	.	.	.	.	.	.	.	.	.	.	.	.	.
Ja2_S3_TRINITY_DN51086_c0_g1	Ja2_S3_TRINITY_DN51086_c0_g1_i1	.	.	.	.	.	.	.	.	.	.	.	.	.	.	.
Ja2_S3_TRINITY_DN51038_c0_g1	Ja2_S3_TRINITY_DN51038_c0_g1_i1	.	.	.	.	.	.	.	.	.	.	.	.	.	.	.
Ja2_S3_TRINITY_DN51051_c0_g1	Ja2_S3_TRINITY_DN51051_c0_g1_i1	.	.	.	.	.	.	.	.	.	.	.	.	.	.	.
Ja2_S3_TRINITY_DN51033_c0_g1	Ja2_S3_TRINITY_DN51033_c0_g1_i1	.	.	.	.	.	.	.	.	.	.	.	.	.	.	.
Ja2_S3_TRINITY_DN51001_c0_g1	Ja2_S3_TRINITY_DN51001_c0_g1_i1	sp|F4KGE8|GIL1_ARATH^sp|F4KGE8|GIL1_ARATH^Q:2-208,H:481-555^44.737%ID^E:3.5e-08^.^.	.	.	.	.	.	.	.	.	.	.	.	.	.	.
Ja2_S3_TRINITY_DN51087_c0_g1	Ja2_S3_TRINITY_DN51087_c0_g1_i1	sp|Q9HI70|NDRZ_THEAC^sp|Q9HI70|NDRZ_THEAC^Q:62-406,H:230-336^40.87%ID^E:2.22e-19^.^.	.	.	.	.	.	.	.	.	.	.	.	.	.	.
Ja2_S3_TRINITY_DN51029_c0_g1	Ja2_S3_TRINITY_DN51029_c0_g1_i1	.	.	Ja2_S3_TRINITY_DN51029_c0_g1::Ja2_S3_TRINITY_DN51029_c0_g1_i1::g.493::m.493	1-354[+]	.	.	.	.	.	.	.	.	.	.	.
Ja2_S3_TRINITY_DN51015_c0_g1	Ja2_S3_TRINITY_DN51015_c0_g1_i1	sp|P9WJJ3|NADE_MYCTU^sp|P9WJJ3|NADE_MYCTU^Q:210-1,H:3-72^44.286%ID^E:5.5e-06^.^.	.	.	.	.	.	.	.	.	.	.	.	.	.	.
Ja2_S3_TRINITY_DN51030_c0_g1	Ja2_S3_TRINITY_DN51030_c0_g1_i1	.	.	Ja2_S3_TRINITY_DN51030_c0_g1::Ja2_S3_TRINITY_DN51030_c0_g1_i1::g.495::m.495	90-398[+]	.	.	.	.	.	.	.	.	.	.	.
Ja2_S3_TRINITY_DN51073_c0_g1	Ja2_S3_TRINITY_DN51073_c0_g1_i1	.	.	.	.	.	.	.	.	.	.	.	.	.	.	.
Ja2_S3_TRINITY_DN51097_c0_g1	Ja2_S3_TRINITY_DN51097_c0_g1_i1	sp|O50501|NGCG_STRCO^sp|O50501|NGCG_STRCO^Q:392-15,H:51-177^32.031%ID^E:4.58e-10^.^.	.	.	.	.	.	.	.	.	.	.	.	.	.	.
Ja2_S3_TRINITY_DN51042_c0_g1	Ja2_S3_TRINITY_DN51042_c0_g1_i1	sp|P50176|PHAC_RHIME^sp|P50176|PHAC_RHIME^Q:1-534,H:397-570^39.326%ID^E:3.42e-31^.^.	.	.	.	.	.	.	.	.	.	.	.	.	.	.
Ja2_S3_TRINITY_DN51046_c0_g1	Ja2_S3_TRINITY_DN51046_c0_g1_i1	.	.	.	.	.	.	.	.	.	.	.	.	.	.	.
Ja2_S3_TRINITY_DN51078_c0_g1	Ja2_S3_TRINITY_DN51078_c0_g1_i1	sp|P43501|PILH_PSEAE^sp|P43501|PILH_PSEAE^Q:111-311,H:1-67^40.299%ID^E:3.98e-13^.^.	.	.	.	.	.	.	.	.	.	.	.	.	.	.
Ja2_S3_TRINITY_DN51072_c0_g1	Ja2_S3_TRINITY_DN51072_c0_g1_i1	sp|Q9LMN8|WAK3_ARATH^sp|Q9LMN8|WAK3_ARATH^Q:374-117,H:576-658^38.636%ID^E:1.31e-10^.^.	.	Ja2_S3_TRINITY_DN51072_c0_g1::Ja2_S3_TRINITY_DN51072_c0_g1_i1::g.508::m.508	3-392[-]	WAK3_ARATH^WAK3_ARATH^Q:7-92,H:576-658^38.64%ID^E:4e-10^RecName: Full=Wall-associated receptor kinase 3;^Eukaryota; Viridiplantae; Streptophyta; Embryophyta; Tracheophyta; Spermatophyta; Magnoliopsida; eudicotyledons; Gunneridae; Pentapetalae; rosids; malvids; Brassicales; Brassicaceae; Camelineae; Arabidopsis	.	.	.	COG0515^Serine Threonine protein kinase	KEGG:ath:AT1G21240	.	GO:0016021^cellular_component^integral component of membrane`GO:0005886^cellular_component^plasma membrane`GO:0005524^molecular_function^ATP binding`GO:0005509^molecular_function^calcium ion binding`GO:0030247^molecular_function^polysaccharide binding`GO:0004674^molecular_function^protein serine/threonine kinase activity`GO:0007166^biological_process^cell surface receptor signaling pathway`GO:000…	.	.	.
Ja2_S3_TRINITY_DN51044_c0_g1	Ja2_S3_TRINITY_DN51044_c0_g1_i1	.	.	.	.	.	.	.	.	.	.	.	.	.	.	.
Ja2_S3_TRINITY_DN51063_c0_g1	Ja2_S3_TRINITY_DN51063_c0_g1_i1	sp|Q145B2|TOLB_PARXL^sp|Q145B2|TOLB_PARXL^Q:403-11,H:4-132^50.746%ID^E:4.28e-30^.^.	.	.	.	.	.	.	.	.	.	.	.	.	.	.
Ja2_S3_TRINITY_DN51075_c0_g1	Ja2_S3_TRINITY_DN51075_c0_g1_i1	sp|A4G9T8|RL3_HERAR^sp|A4G9T8|RL3_HERAR^Q:317-3,H:10-114^80.952%ID^E:9.73e-57^.^.	.	.	.	.	.	.	.	.	.	.	.	.	.	.
Ja2_S3_TRINITY_DN51035_c0_g1	Ja2_S3_TRINITY_DN51035_c0_g1_i1	sp|P44404|RPOH_HAEIN^sp|P44404|RPOH_HAEIN^Q:2-301,H:172-269^43.564%ID^E:4.29e-16^.^.	.	.	.	.	.	.	.	.	.	.	.	.	.	.
Ja2_S3_TRINITY_DN51079_c0_g1	Ja2_S3_TRINITY_DN51079_c0_g1_i1	.	.	Ja2_S3_TRINITY_DN51079_c0_g1::Ja2_S3_TRINITY_DN51079_c0_g1_i1::g.519::m.519	3-1232[+]	.	.	.	.	.	.	.	.	.	.	.
Ja2_S3_TRINITY_DN51004_c0_g1	Ja2_S3_TRINITY_DN51004_c0_g1_i1	.	.	.	.	.	.	.	.	.	.	.	.	.	.	.
Ja2_S3_TRINITY_DN51096_c0_g1	Ja2_S3_TRINITY_DN51096_c0_g1_i1	sp|Q8VZG8|MIK2_ARATH^sp|Q8VZG8|MIK2_ARATH^Q:11-397,H:811-949^45.833%ID^E:4.89e-24^.^.`sp|Q8VZG8|MIK2_ARATH^sp|Q8VZG8|MIK2_ARATH^Q:81-185,H:833-867^60%ID^E:3.79e-08^.^.	.	.	.	.	.	.	.	.	.	.	.	.	.	.
Ja2_S3_TRINITY_DN51036_c0_g1	Ja2_S3_TRINITY_DN51036_c0_g1_i1	.	.	.	.	.	.	.	.	.	.	.	.	.	.	.
Ja2_S3_TRINITY_DN51017_c0_g1	Ja2_S3_TRINITY_DN51017_c0_g1_i1	.	.	.	.	.	.	.	.	.	.	.	.	.	.	.
Ja2_S3_TRINITY_DN51055_c0_g1	Ja2_S3_TRINITY_DN51055_c0_g1_i1	.	.	.	.	.	.	.	.	.	.	.	.	.	.	.
Ja2_S3_TRINITY_DN51080_c0_g1	Ja2_S3_TRINITY_DN51080_c0_g1_i1	.	.	.	.	.	.	.	.	.	.	.	.	.	.	.
Ja2_S3_TRINITY_DN51099_c0_g1	Ja2_S3_TRINITY_DN51099_c0_g1_i1	sp|Q9KUW9|METH_VIBCH^sp|Q9KUW9|METH_VIBCH^Q:626-3,H:995-1197^58.852%ID^E:2.02e-76^.^.	.	.	.	.	.	.	.	.	.	.	.	.	.	.
Ja2_S3_TRINITY_DN51008_c0_g1	Ja2_S3_TRINITY_DN51008_c0_g1_i1	sp|P42516|PCL_HALHA^sp|P42516|PCL_HALHA^Q:508-2,H:229-390^39.412%ID^E:1.89e-27^.^.	.	.	.	.	.	.	.	.	.	.	.	.	.	.
Ja2_S3_TRINITY_DN51050_c0_g1	Ja2_S3_TRINITY_DN51050_c0_g1_i1	.	.	.	.	.	.	.	.	.	.	.	.	.	.	.
Ja2_S3_TRINITY_DN51098_c0_g1	Ja2_S3_TRINITY_DN51098_c0_g1_i1	sp|Q8ZQP4|CLSB_SALTY^sp|Q8ZQP4|CLSB_SALTY^Q:454-2,H:7-157^41.401%ID^E:9.2e-30^.^.	.	.	.	.	.	.	.	.	.	.	.	.	.	.
Ja2_S3_TRINITY_DN51064_c0_g1	Ja2_S3_TRINITY_DN51064_c0_g1_i1	.	.	.	.	.	.	.	.	.	.	.	.	.	.	.
Ja2_S3_TRINITY_DN51019_c0_g1	Ja2_S3_TRINITY_DN51019_c0_g1_i1	.	.	.	.	.	.	.	.	.	.	.	.	.	.	.
Ja2_S3_TRINITY_DN51065_c0_g1	Ja2_S3_TRINITY_DN51065_c0_g1_i1	.	.	Ja2_S3_TRINITY_DN51065_c0_g1::Ja2_S3_TRINITY_DN51065_c0_g1_i1::g.535::m.535	1-402[+]	.	.	.	.	.	.	.	.	.	.	.
Ja2_S3_TRINITY_DN51002_c0_g1	Ja2_S3_TRINITY_DN51002_c0_g1_i1	sp|P37972|CNRA_CUPMC^sp|P37972|CNRA_CUPMC^Q:5-340,H:531-642^47.368%ID^E:1.1e-23^.^.	.	.	.	.	.	.	.	.	.	.	.	.	.	.
Ja2_S3_TRINITY_DN51053_c0_g1	Ja2_S3_TRINITY_DN51053_c0_g1_i1	.	.	.	.	.	.	.	.	.	.	.	.	.	.	.
Ja2_S3_TRINITY_DN51083_c0_g1	Ja2_S3_TRINITY_DN51083_c0_g1_i1	sp|A4G782|HSCA_HERAR^sp|A4G782|HSCA_HERAR^Q:2-538,H:169-347^76.536%ID^E:8.91e-80^.^.	.	.	.	.	.	.	.	.	.	.	.	.	.	.
Ja2_S3_TRINITY_DN51052_c0_g1	Ja2_S3_TRINITY_DN51052_c0_g1_i1	.	.	.	.	.	.	.	.	.	.	.	.	.	.	.
Ja2_S3_TRINITY_DN51084_c0_g1	Ja2_S3_TRINITY_DN51084_c0_g1_i1	sp|P76190|MEPH_ECOLI^sp|P76190|MEPH_ECOLI^Q:219-1,H:120-192^30.137%ID^E:7.25e-10^.^.	.	.	.	.	.	.	.	.	.	.	.	.	.	.
Ja2_S3_TRINITY_DN51095_c0_g1	Ja2_S3_TRINITY_DN51095_c0_g1_i1	sp|P04323|POL3_DROME^sp|P04323|POL3_DROME^Q:3-368,H:524-647^43.548%ID^E:1.14e-20^.^.	.	Ja2_S3_TRINITY_DN51095_c0_g1::Ja2_S3_TRINITY_DN51095_c0_g1_i1::g.550::m.550	90-392[+]	POL3_DROME^POL3_DROME^Q:1-93,H:553-647^45.26%ID^E:2e-14^RecName: Full=Retrovirus-related Pol polyprotein from transposon 17.6;^Eukaryota; Metazoa; Ecdysozoa; Arthropoda; Hexapoda; Insecta; Pterygota; Neoptera; Holometabola; Diptera; Brachycera; Muscomorpha; Ephydroidea; Drosophilidae; Drosophila; Sophophora	PF17917.1^RT_RNaseH^RNase H-like domain found in reverse transcriptase^1-51^E:4.6e-13	.	.	.	.	.	GO:0004190^molecular_function^aspartic-type endopeptidase activity`GO:0004519^molecular_function^endonuclease activity`GO:0003676^molecular_function^nucleic acid binding`GO:0003964^molecular_function^RNA-directed DNA polymerase activity`GO:0015074^biological_process^DNA integration	.	.	.
Ja2_S3_TRINITY_DN51061_c0_g1	Ja2_S3_TRINITY_DN51061_c0_g1_i1	sp|O34812|YFMJ_BACSU^sp|O34812|YFMJ_BACSU^Q:17-652,H:120-334^49.302%ID^E:6.66e-67^.^.	.	.	.	.	.	.	.	.	.	.	.	.	.	.
Ja2_S3_TRINITY_DN51045_c0_g1	Ja2_S3_TRINITY_DN51045_c0_g1_i1	sp|A4VJ11|NAPA_PSEU5^sp|A4VJ11|NAPA_PSEU5^Q:3-341,H:111-223^99.115%ID^E:1.99e-75^.^.	.	.	.	.	.	.	.	.	.	.	.	.	.	.
Ja2_S3_TRINITY_DN51057_c0_g1	Ja2_S3_TRINITY_DN51057_c0_g1_i1	sp|E1V4H2|DEGPL_HALED^sp|E1V4H2|DEGPL_HALED^Q:498-1,H:21-189^50%ID^E:1.88e-42^.^.	.	.	.	.	.	.	.	.	.	.	.	.	.	.
Ja2_S3_TRINITY_DN51048_c0_g1	Ja2_S3_TRINITY_DN51048_c0_g1_i1	.	.	.	.	.	.	.	.	.	.	.	.	.	.	.
Ja2_S3_TRINITY_DN51005_c0_g1	Ja2_S3_TRINITY_DN51005_c0_g1_i1	sp|Q88FX8|NICB_PSEPK^sp|Q88FX8|NICB_PSEPK^Q:380-3,H:806-931^54.762%ID^E:4.87e-34^.^.	.	.	.	.	.	.	.	.	.	.	.	.	.	.
Ja2_S3_TRINITY_DN51070_c0_g1	Ja2_S3_TRINITY_DN51070_c0_g1_i1	.	.	.	.	.	.	.	.	.	.	.	.	.	.	.
Ja2_S3_TRINITY_DN51026_c0_g1	Ja2_S3_TRINITY_DN51026_c0_g1_i1	.	.	Ja2_S3_TRINITY_DN51026_c0_g1::Ja2_S3_TRINITY_DN51026_c0_g1_i1::g.563::m.563	156-1100[+]	.	.	.	.	.	.	.	.	.	.	.
Ja2_S3_TRINITY_DN51085_c0_g1	Ja2_S3_TRINITY_DN51085_c0_g1_i1	sp|P33883|LASI_PSEAE^sp|P33883|LASI_PSEAE^Q:595-38,H:1-190^48.947%ID^E:4.37e-52^.^.	.	.	.	.	.	.	.	.	.	.	.	.	.	.
Ja2_S3_TRINITY_DN51092_c0_g1	Ja2_S3_TRINITY_DN51092_c0_g1_i1	sp|P0DH86|SRK_ARATH^sp|P0DH86|SRK_ARATH^Q:104-289,H:692-753^67.742%ID^E:2.92e-24^.^.	.	.	.	.	.	.	.	.	.	.	.	.	.	.
Ja2_S3_TRINITY_DN51082_c0_g1	Ja2_S3_TRINITY_DN51082_c0_g1_i1	.	.	.	.	.	.	.	.	.	.	.	.	.	.	.
Ja2_S3_TRINITY_DN51093_c0_g1	Ja2_S3_TRINITY_DN51093_c0_g1_i1	sp|P0C5E2|LRL12_ARATH^sp|P0C5E2|LRL12_ARATH^Q:130-525,H:28-159^36.296%ID^E:2.96e-20^.^.	.	Ja2_S3_TRINITY_DN51093_c0_g1::Ja2_S3_TRINITY_DN51093_c0_g1_i1::g.566::m.566	1-555[+]	LRL12_ARATH^LRL12_ARATH^Q:28-175,H:12-159^35.76%ID^E:6e-23^RecName: Full=LEAF RUST 10 DISEASE-RESISTANCE LOCUS RECEPTOR-LIKE PROTEIN KINASE-like 1.2 {ECO:0000303|PubMed:12805585};^Eukaryota; Viridiplantae; Streptophyta; Embryophyta; Tracheophyta; Spermatophyta; Magnoliopsida; eudicotyledons; Gunneridae; Pentapetalae; rosids; malvids; Brassicales; Brassicaceae; Camelineae; Arabidopsis	PF13947.6^GUB_WAK_bind^Wall-associated receptor kinase galacturonan-binding^49-125^E:1.1e-10	.	ExpAA=20.16^PredHel=1^Topology=i20-37o	COG0515^Serine Threonine protein kinase	KEGG:ath:AT1G18390	.	GO:0016021^cellular_component^integral component of membrane`GO:0005886^cellular_component^plasma membrane`GO:0005524^molecular_function^ATP binding`GO:0016301^molecular_function^kinase activity`GO:0030247^molecular_function^polysaccharide binding`GO:0004674^molecular_function^protein serine/threonine kinase activity`GO:0071215^biological_process^cellular response to abscisic acid stimulus`GO:004…	GO:0030247^molecular_function^polysaccharide binding	.	.
Ja2_S3_TRINITY_DN51013_c0_g1	Ja2_S3_TRINITY_DN51013_c0_g1_i1	sp|Q9FNU2|AB25B_ORYSJ^sp|Q9FNU2|AB25B_ORYSJ^Q:1267-2,H:147-566^43.262%ID^E:1.6e-71^.^.	.	Ja2_S3_TRINITY_DN51013_c0_g1::Ja2_S3_TRINITY_DN51013_c0_g1_i1::g.568::m.568	2-1267[-]	ABCB1_DICDI^ABCB1_DICDI^Q:1-422,H:434-851^38.43%ID^E:1e-98^RecName: Full=ABC transporter B family member 1;^Eukaryota; Amoebozoa; Evosea; Eumycetozoa; Dictyostelia; Dictyosteliales; Dictyosteliaceae; Dictyostelium	PF00664.23^ABC_membrane^ABC transporter transmembrane region^1-187^E:5.1e-39`PF00005.27^ABC_tran^ABC transporter^255-404^E:9.4e-34	.	ExpAA=79.13^PredHel=4^Topology=i35-52o57-76i144-166o176-195i	COG1132^(ABC) transporter	KEGG:ddi:DDB_G0293416	.	GO:0016021^cellular_component^integral component of membrane`GO:0005524^molecular_function^ATP binding`GO:0016887^molecular_function^ATPase activity`GO:0042626^molecular_function^ATPase-coupled transmembrane transporter activity`GO:0006935^biological_process^chemotaxis`GO:0031154^biological_process^culmination involved in sorocarp development`GO:0006972^biological_process^hyperosmotic response`GO…	GO:0005524^molecular_function^ATP binding`GO:0042626^molecular_function^ATPase-coupled transmembrane transporter activity`GO:0055085^biological_process^transmembrane transport`GO:0016021^cellular_component^integral component of membrane`GO:0016887^molecular_function^ATPase activity	.	.
Ja2_S3_TRINITY_DN51013_c0_g1	Ja2_S3_TRINITY_DN51013_c0_g1_i1	sp|Q9FNU2|AB25B_ORYSJ^sp|Q9FNU2|AB25B_ORYSJ^Q:1267-2,H:147-566^43.262%ID^E:1.6e-71^.^.	.	Ja2_S3_TRINITY_DN51013_c0_g1::Ja2_S3_TRINITY_DN51013_c0_g1_i1::g.569::m.569	341-1267[+]	.	.	.	.	.	.	.	.	.	.	.
Ja2_S3_TRINITY_DN51058_c0_g1	Ja2_S3_TRINITY_DN51058_c0_g1_i1	.	.	.	.	.	.	.	.	.	.	.	.	.	.	.
Ja2_S3_TRINITY_DN51043_c0_g1	Ja2_S3_TRINITY_DN51043_c0_g1_i1	sp|Q8D4U6|Y8J3_VIBVU^sp|Q8D4U6|Y8J3_VIBVU^Q:13-342,H:146-256^40.708%ID^E:1.33e-16^.^.	.	.	.	.	.	.	.	.	.	.	.	.	.	.
Ja2_S3_TRINITY_DN51020_c0_g1	Ja2_S3_TRINITY_DN51020_c0_g1_i1	sp|A0A0P0XII1|CERK1_ORYSJ^sp|A0A0P0XII1|CERK1_ORYSJ^Q:14-427,H:379-517^83.571%ID^E:3.08e-76^.^.	.	Ja2_S3_TRINITY_DN51020_c0_g1::Ja2_S3_TRINITY_DN51020_c0_g1_i1::g.575::m.575	2-427[+]	CERK1_ORYSJ^CERK1_ORYSJ^Q:5-142,H:379-517^83.57%ID^E:6e-75^RecName: Full=Chitin elicitor receptor kinase 1 {ECO:0000303|PubMed:21070404};^Eukaryota; Viridiplantae; Streptophyta; Embryophyta; Tracheophyta; Spermatophyta; Magnoliopsida; Liliopsida; Poales; Poaceae; BOP clade; Oryzoideae; Oryzeae; Oryzinae; Oryza; Oryza sativa	PF07714.17^Pkinase_Tyr^Protein tyrosine kinase^4-141^E:2.4e-29`PF00069.25^Pkinase^Protein kinase domain^11-140^E:6e-28	.	.	COG0515^Serine Threonine protein kinase	KEGG:osa:4346173`KO:K13429	.	GO:0016021^cellular_component^integral component of membrane`GO:0005886^cellular_component^plasma membrane`GO:0005524^molecular_function^ATP binding`GO:0008061^molecular_function^chitin binding`GO:0004674^molecular_function^protein serine/threonine kinase activity`GO:0045087^biological_process^innate immune response	GO:0004672^molecular_function^protein kinase activity`GO:0006468^biological_process^protein phosphorylation`GO:0005524^molecular_function^ATP binding	.	.
Ja2_S3_TRINITY_DN51018_c0_g1	Ja2_S3_TRINITY_DN51018_c0_g1_i1	sp|Q94HW2|POLR1_ARATH^sp|Q94HW2|POLR1_ARATH^Q:328-2,H:1172-1280^46.789%ID^E:3.75e-23^.^.	.	Ja2_S3_TRINITY_DN51018_c0_g1::Ja2_S3_TRINITY_DN51018_c0_g1_i1::g.577::m.577	2-328[-]	POLR1_ARATH^POLR1_ARATH^Q:1-109,H:1172-1280^46.79%ID^E:3e-22^RecName: Full=Retrovirus-related Pol polyprotein from transposon RE1;^Eukaryota; Viridiplantae; Streptophyta; Embryophyta; Tracheophyta; Spermatophyta; Magnoliopsida; eudicotyledons; Gunneridae; Pentapetalae; rosids; malvids; Brassicales; Brassicaceae; Camelineae; Arabidopsis	PF07727.14^RVT_2^Reverse transcriptase (RNA-dependent DNA polymerase)^2-54^E:9e-10	.	.	.	.	.	GO:0004190^molecular_function^aspartic-type endopeptidase activity`GO:0004519^molecular_function^endonuclease activity`GO:0046872^molecular_function^metal ion binding`GO:0003676^molecular_function^nucleic acid binding`GO:0003964^molecular_function^RNA-directed DNA polymerase activity`GO:0015074^biological_process^DNA integration`GO:0006310^biological_process^DNA recombination	.	.	.
Ja2_S3_TRINITY_DN51003_c0_g1	Ja2_S3_TRINITY_DN51003_c0_g1_i1	.	.	.	.	.	.	.	.	.	.	.	.	.	.	.
Ja2_S3_TRINITY_DN51060_c0_g1	Ja2_S3_TRINITY_DN51060_c0_g1_i1	sp|Q2S3A3|LOLD_SALRD^sp|Q2S3A3|LOLD_SALRD^Q:384-10,H:28-155^49.219%ID^E:3.79e-18^.^.	.	.	.	.	.	.	.	.	.	.	.	.	.	.
Ja2_S3_TRINITY_DN51028_c0_g1	Ja2_S3_TRINITY_DN51028_c0_g1_i1	.	.	.	.	.	.	.	.	.	.	.	.	.	.	.
Ja2_S3_TRINITY_DN51041_c0_g1	Ja2_S3_TRINITY_DN51041_c0_g1_i1	sp|P45128|MFD_HAEIN^sp|P45128|MFD_HAEIN^Q:1-507,H:914-1082^52.071%ID^E:1.83e-50^.^.	.	.	.	.	.	.	.	.	.	.	.	.	.	.
Ja2_S3_TRINITY_DN51021_c0_g1	Ja2_S3_TRINITY_DN51021_c0_g1_i1	.	.	.	.	.	.	.	.	.	.	.	.	.	.	.
Ja2_S3_TRINITY_DN51007_c0_g1	Ja2_S3_TRINITY_DN51007_c0_g1_i1	.	.	.	.	.	.	.	.	.	.	.	.	.	.	.
Ja2_S3_TRINITY_DN51040_c0_g1	Ja2_S3_TRINITY_DN51040_c0_g1_i1	.	.	.	.	.	.	.	.	.	.	.	.	.	.	.
Ja2_S3_TRINITY_DN51009_c0_g1	Ja2_S3_TRINITY_DN51009_c0_g1_i1	sp|P45359|THLA_CLOAB^sp|P45359|THLA_CLOAB^Q:3-689,H:37-259^47.826%ID^E:3.04e-66^.^.	.	.	.	.	.	.	.	.	.	.	.	.	.	.
Ja2_S3_TRINITY_DN51027_c0_g1	Ja2_S3_TRINITY_DN51027_c0_g1_i1	sp|Q8VYH6|B651B_ARATH^sp|Q8VYH6|B651B_ARATH^Q:83-448,H:29-150^64.754%ID^E:2.58e-52^.^.	.	Ja2_S3_TRINITY_DN51027_c0_g1::Ja2_S3_TRINITY_DN51027_c0_g1_i1::g.591::m.591	23-448[+]	B651B_ARATH^B651B_ARATH^Q:7-142,H:16-150^61.03%ID^E:3e-51^RecName: Full=Cytochrome b561 and DOMON domain-containing protein At4g17280;^Eukaryota; Viridiplantae; Streptophyta; Embryophyta; Tracheophyta; Spermatophyta; Magnoliopsida; eudicotyledons; Gunneridae; Pentapetalae; rosids; malvids; Brassicales; Brassicaceae; Camelineae; Arabidopsis	PF04526.13^DUF568^Protein of unknown function (DUF568)^87-142^E:2e-10	.	.	ENOG410ZKV6^Eukaryotic cytochrome b561	KEGG:ath:AT4G17280	.	GO:0016021^cellular_component^integral component of membrane`GO:0046872^molecular_function^metal ion binding`GO:0055114^biological_process^oxidation-reduction process	.	.	.
Ja2_S3_TRINITY_DN51069_c0_g1	Ja2_S3_TRINITY_DN51069_c0_g1_i1	.	.	.	.	.	.	.	.	.	.	.	.	.	.	.
Ja2_S3_TRINITY_DN51090_c0_g1	Ja2_S3_TRINITY_DN51090_c0_g1_i1	sp|P0C2F6|RNHX1_ARATH^sp|P0C2F6|RNHX1_ARATH^Q:115-324,H:10-79^37.143%ID^E:4.42e-11^.^.	.	Ja2_S3_TRINITY_DN51090_c0_g1::Ja2_S3_TRINITY_DN51090_c0_g1_i1::g.594::m.594	1-330[+]	RNHX1_ARATH^RNHX1_ARATH^Q:39-108,H:10-79^37.14%ID^E:1e-10^RecName: Full=Putative ribonuclease H protein At1g65750;^Eukaryota; Viridiplantae; Streptophyta; Embryophyta; Tracheophyta; Spermatophyta; Magnoliopsida; eudicotyledons; Gunneridae; Pentapetalae; rosids; malvids; Brassicales; Brassicaceae; Camelineae; Arabidopsis	.	.	.	.	.	.	GO:0046872^molecular_function^metal ion binding`GO:0003676^molecular_function^nucleic acid binding`GO:0004523^molecular_function^RNA-DNA hybrid ribonuclease activity	.	.	.
Ja2_S3_TRINITY_DN51068_c0_g1	Ja2_S3_TRINITY_DN51068_c0_g1_i1	sp|A0LWI8|MSHD_ACIC1^sp|A0LWI8|MSHD_ACIC1^Q:633-217,H:166-306^29.605%ID^E:3.68e-06^.^.	.	.	.	.	.	.	.	.	.	.	.	.	.	.
Ja2_S3_TRINITY_DN51091_c0_g1	Ja2_S3_TRINITY_DN51091_c0_g1_i1	.	.	.	.	.	.	.	.	.	.	.	.	.	.	.
Ja2_S3_TRINITY_DN51062_c0_g1	Ja2_S3_TRINITY_DN51062_c0_g1_i1	sp|Q54KE6|MCCA_DICDI^sp|Q54KE6|MCCA_DICDI^Q:320-102,H:401-473^53.425%ID^E:1.12e-13^.^.	.	.	.	.	.	.	.	.	.	.	.	.	.	.
Ja2_S3_TRINITY_DN51024_c0_g1	Ja2_S3_TRINITY_DN51024_c0_g1_i1	sp|P52087|UVRA_PAULE^sp|P52087|UVRA_PAULE^Q:1-714,H:38-275^83.193%ID^E:8.69e-137^.^.	.	.	.	.	.	.	.	.	.	.	.	.	.	.
Ja2_S3_TRINITY_DN51049_c0_g1	Ja2_S3_TRINITY_DN51049_c0_g1_i1	sp|P24305|OMP32_DELAC^sp|P24305|OMP32_DELAC^Q:889-2,H:11-302^28.664%ID^E:2.3e-13^.^.	.	Ja2_S3_TRINITY_DN51049_c0_g1::Ja2_S3_TRINITY_DN51049_c0_g1_i1::g.607::m.607	2-952[-]	OMP32_DELAC^OMP32_DELAC^Q:22-317,H:11-302^28.66%ID^E:9e-17^RecName: Full=Outer membrane porin protein 32;^Bacteria; Proteobacteria; Betaproteobacteria; Burkholderiales; Comamonadaceae; Delftia	PF13609.6^Porin_4^Gram-negative porin^19-317^E:5.3e-30	.	ExpAA=23.85^PredHel=1^Topology=i12-34o	ENOG4111NJJ^Outer membrane porin	.	.	GO:0009279^cellular_component^cell outer membrane`GO:0046930^cellular_component^pore complex`GO:0015288^molecular_function^porin activity`GO:0006811^biological_process^ion transport	GO:0015288^molecular_function^porin activity`GO:0016020^cellular_component^membrane	.	.
Ja2_S3_TRINITY_DN51049_c0_g1	Ja2_S3_TRINITY_DN51049_c0_g1_i1	sp|P24305|OMP32_DELAC^sp|P24305|OMP32_DELAC^Q:889-2,H:11-302^28.664%ID^E:2.3e-13^.^.	.	Ja2_S3_TRINITY_DN51049_c0_g1::Ja2_S3_TRINITY_DN51049_c0_g1_i1::g.606::m.606	2-1012[+]	.	.	.	.	.	.	.	.	.	.	.
Ja2_S3_TRINITY_DN51010_c0_g1	Ja2_S3_TRINITY_DN51010_c0_g1_i1	.	.	.	.	.	.	.	.	.	.	.	.	.	.	.
Ja2_S3_TRINITY_DN51032_c0_g1	Ja2_S3_TRINITY_DN51032_c0_g1_i1	sp|Q9FYG4|GLOX1_ARATH^sp|Q9FYG4|GLOX1_ARATH^Q:3-398,H:484-615^45.113%ID^E:3.1e-30^.^.	.	Ja2_S3_TRINITY_DN51032_c0_g1::Ja2_S3_TRINITY_DN51032_c0_g1_i1::g.611::m.611	3-401[+]	GLOX1_ARATH^GLOX1_ARATH^Q:1-132,H:484-615^45.11%ID^E:3e-30^RecName: Full=Aldehyde oxidase GLOX1 {ECO:0000305};^Eukaryota; Viridiplantae; Streptophyta; Embryophyta; Tracheophyta; Spermatophyta; Magnoliopsida; eudicotyledons; Gunneridae; Pentapetalae; rosids; malvids; Brassicales; Brassicaceae; Camelineae; Arabidopsis	PF09118.11^DUF1929^Domain of unknown function (DUF1929)^25-131^E:1.1e-25	.	.	ENOG41110V0^Glyoxal oxidase	KEGG:ath:AT1G67290	.	GO:0005576^cellular_component^extracellular region`GO:0004031^molecular_function^aldehyde oxidase activity`GO:0102797^molecular_function^geranial:oxygen oxidoreductase activity`GO:0102798^molecular_function^heptaldehyde:oxygen oxidoreductase activity`GO:0007275^biological_process^multicellular organism development	.	.	.
Ja2_S3_TRINITY_DN51023_c0_g1	Ja2_S3_TRINITY_DN51023_c0_g1_i1	sp|P45500|FTSZ_STRCO^sp|P45500|FTSZ_STRCO^Q:331-20,H:218-321^78.846%ID^E:3.21e-46^.^.	.	Ja2_S3_TRINITY_DN51023_c0_g1::Ja2_S3_TRINITY_DN51023_c0_g1_i1::g.613::m.613	2-331[-]	FTSZ_STRCO^FTSZ_STRCO^Q:1-104,H:218-321^78.85%ID^E:4e-45^RecName: Full=Cell division protein FtsZ {ECO:0000255|HAMAP-Rule:MF_00909};^Bacteria; Actinobacteria; Streptomycetales; Streptomycetaceae; Streptomyces; Streptomyces albidoflavus group	PF12327.8^FtsZ_C^FtsZ family, C-terminal domain^2-96^E:6.1e-36	.	.	COG0206^Essential cell division protein that forms a contractile ring structure (Z ring) at the future cell division site. The regulation of the ring assembly controls the timing and the location of cell division. One of the functions of the FtsZ ring is to recruit other cell division proteins to the septum to produce a new cell wall between the dividing cells. Binds GTP and shows GTPase activity…	KEGG:sco:SCO2082`KO:K03531	.	GO:0032153^cellular_component^cell division site`GO:0005737^cellular_component^cytoplasm`GO:0000935^cellular_component^division septum`GO:0005525^molecular_function^GTP binding`GO:0003924^molecular_function^GTPase activity`GO:0051301^biological_process^cell division`GO:0090529^biological_process^cell septum assembly`GO:0000917^biological_process^division septum assembly`GO:0043093^biological_proc…	.	.	.
Ja2_S3_TRINITY_DN10818_c1_g1	Ja2_S3_TRINITY_DN10818_c1_g1_i1	sp|Q473K3|UVRB_CUPPJ^sp|Q473K3|UVRB_CUPPJ^Q:3-227,H:616-687^66.667%ID^E:1.25e-20^.^.	.	.	.	.	.	.	.	.	.	.	.	.	.	.
Ja2_S3_TRINITY_DN10833_c0_g1	Ja2_S3_TRINITY_DN10833_c0_g1_i1	sp|Q9C5H5|M3K5G_ARATH^sp|Q9C5H5|M3K5G_ARATH^Q:888-1919,H:345-692^63.533%ID^E:7.95e-150^.^.	.	Ja2_S3_TRINITY_DN10833_c0_g1::Ja2_S3_TRINITY_DN10833_c0_g1_i1::g.616::m.616	99-2021[+]	M3K5G_ARATH^M3K5G_ARATH^Q:233-607,H:308-692^60.31%ID^E:2e-151^RecName: Full=Mitogen-activated protein kinase kinase kinase 5 {ECO:0000303|PubMed:27679653};^Eukaryota; Viridiplantae; Streptophyta; Embryophyta; Tracheophyta; Spermatophyta; Magnoliopsida; eudicotyledons; Gunneridae; Pentapetalae; rosids; malvids; Brassicales; Brassicaceae; Camelineae; Arabidopsis	PF00069.25^Pkinase^Protein kinase domain^266-526^E:3.5e-70`PF07714.17^Pkinase_Tyr^Protein tyrosine kinase^267-520^E:6e-47`PF14531.6^Kinase-like^Kinase-like^379-496^E:3.1e-06	.	.	ENOG410XQGS^mitogen-activated protein kinase kinase kinase	KEGG:ath:AT5G66850	.	GO:0005737^cellular_component^cytoplasm`GO:0005829^cellular_component^cytosol`GO:0005886^cellular_component^plasma membrane`GO:0005524^molecular_function^ATP binding`GO:0004709^molecular_function^MAP kinase kinase kinase activity`GO:0004674^molecular_function^protein serine/threonine kinase activity`GO:0000187^biological_process^activation of MAPK activity`GO:0032147^biological_process^activation…	GO:0004672^molecular_function^protein kinase activity`GO:0005524^molecular_function^ATP binding`GO:0006468^biological_process^protein phosphorylation	.	.
Ja2_S3_TRINITY_DN10828_c0_g1	Ja2_S3_TRINITY_DN10828_c0_g1_i1	sp|Q06126|TNPA_BORPP^sp|Q06126|TNPA_BORPP^Q:249-1,H:13-97^39.535%ID^E:2.42e-06^.^.	.	.	.	.	.	.	.	.	.	.	.	.	.	.
Ja2_S3_TRINITY_DN10891_c0_g1	Ja2_S3_TRINITY_DN10891_c0_g1_i1	sp|P0CZ23|ACOX3_ARATH^sp|P0CZ23|ACOX3_ARATH^Q:118-231,H:160-197^65.789%ID^E:3.46e-17^.^.`sp|P0CZ23|ACOX3_ARATH^sp|P0CZ23|ACOX3_ARATH^Q:306-416,H:196-232^54.054%ID^E:3.46e-17^.^.	.	.	.	.	.	.	.	.	.	.	.	.	.	.
Ja2_S3_TRINITY_DN10891_c0_g1	Ja2_S3_TRINITY_DN10891_c0_g1_i2	sp|P0CZ23|ACOX3_ARATH^sp|P0CZ23|ACOX3_ARATH^Q:281-394,H:160-197^65.789%ID^E:7.9e-17^.^.`sp|P0CZ23|ACOX3_ARATH^sp|P0CZ23|ACOX3_ARATH^Q:469-579,H:196-232^54.054%ID^E:7.9e-17^.^.	.	.	.	.	.	.	.	.	.	.	.	.	.	.
Ja2_S3_TRINITY_DN10880_c0_g1	Ja2_S3_TRINITY_DN10880_c0_g1_i1	.	.	.	.	.	.	.	.	.	.	.	.	.	.	.
Ja2_S3_TRINITY_DN10839_c0_g1	Ja2_S3_TRINITY_DN10839_c0_g1_i1	.	.	.	.	.	.	.	.	.	.	.	.	.	.	.
Ja2_S3_TRINITY_DN10847_c0_g1	Ja2_S3_TRINITY_DN10847_c0_g1_i1	.	.	Ja2_S3_TRINITY_DN10847_c0_g1::Ja2_S3_TRINITY_DN10847_c0_g1_i1::g.618::m.618	1-582[-]	.	PF03732.17^Retrotrans_gag^Retrotransposon gag protein^59-151^E:7.1e-17	.	.	.	.	.	.	.	.	.
Ja2_S3_TRINITY_DN10888_c0_g1	Ja2_S3_TRINITY_DN10888_c0_g1_i1	sp|Q2QDF6|DET2_GOSHI^sp|Q2QDF6|DET2_GOSHI^Q:13-573,H:61-258^28.5%ID^E:1.23e-21^.^.	.	Ja2_S3_TRINITY_DN10888_c0_g1::Ja2_S3_TRINITY_DN10888_c0_g1_i1::g.619::m.619	1-576[+]	DET2_GOSHI^DET2_GOSHI^Q:5-191,H:61-258^28.5%ID^E:2e-21^RecName: Full=Steroid 5-alpha-reductase DET2;^Eukaryota; Viridiplantae; Streptophyta; Embryophyta; Tracheophyta; Spermatophyta; Magnoliopsida; eudicotyledons; Gunneridae; Pentapetalae; rosids; malvids; Malvales; Malvaceae; Malvoideae; Gossypium	PF06966.12^DUF1295^Protein of unknown function (DUF1295)^61-149^E:0.00011`PF02544.16^Steroid_dh^3-oxo-5-alpha-steroid 4-dehydrogenase^62-191^E:2.2e-28	.	ExpAA=88.93^PredHel=3^Topology=o15-37i44-66o81-103i	.	.	.	GO:0016021^cellular_component^integral component of membrane`GO:0003865^molecular_function^3-oxo-5-alpha-steroid 4-dehydrogenase activity`GO:0047751^molecular_function^cholestenone 5-alpha-reductase activity`GO:0016491^molecular_function^oxidoreductase activity`GO:0050213^molecular_function^progesterone 5-alpha-reductase activity`GO:0016132^biological_process^brassinosteroid biosynthetic process`…	GO:0016627^molecular_function^oxidoreductase activity, acting on the CH-CH group of donors`GO:0006629^biological_process^lipid metabolic process	.	.
Ja2_S3_TRINITY_DN10888_c0_g1	Ja2_S3_TRINITY_DN10888_c0_g1_i2	sp|Q2QDF6|DET2_GOSHI^sp|Q2QDF6|DET2_GOSHI^Q:228-548,H:152-258^40.187%ID^E:2.91e-21^.^.	.	.	.	.	.	.	.	.	.	.	.	.	.	.
Ja2_S3_TRINITY_DN10882_c0_g1	Ja2_S3_TRINITY_DN10882_c0_g1_i1	.	.	.	.	.	.	.	.	.	.	.	.	.	.	.
Ja2_S3_TRINITY_DN10867_c0_g1	Ja2_S3_TRINITY_DN10867_c0_g1_i1	sp|Q9SEA0|CCS_CITSI^sp|Q9SEA0|CCS_CITSI^Q:2-352,H:302-418^76.923%ID^E:1.39e-63^.^.	.	Ja2_S3_TRINITY_DN10867_c0_g1::Ja2_S3_TRINITY_DN10867_c0_g1_i1::g.621::m.621	2-352[+]	CCS_CITSI^CCS_CITSI^Q:1-117,H:302-418^76.92%ID^E:2e-62^RecName: Full=Capsanthin/capsorubin synthase, chromoplastic;^Eukaryota; Viridiplantae; Streptophyta; Embryophyta; Tracheophyta; Spermatophyta; Magnoliopsida; eudicotyledons; Gunneridae; Pentapetalae; rosids; malvids; Sapindales; Rutaceae; Aurantioideae; Citrus	PF05834.12^Lycopene_cycl^Lycopene cyclase protein^1-116^E:5.4e-34	.	.	.	.	.	GO:0009509^cellular_component^chromoplast`GO:0052727^molecular_function^capsanthin synthase activity`GO:0052728^molecular_function^capsorubin synthase activity`GO:0016705^molecular_function^oxidoreductase activity, acting on paired donors, with incorporation or reduction of molecular oxygen`GO:0016117^biological_process^carotenoid biosynthetic process	.	.	.
Ja2_S3_TRINITY_DN10852_c0_g1	Ja2_S3_TRINITY_DN10852_c0_g1_i1	.	.	Ja2_S3_TRINITY_DN10852_c0_g1::Ja2_S3_TRINITY_DN10852_c0_g1_i1::g.622::m.622	1-318[+]	.	PF03732.17^Retrotrans_gag^Retrotransposon gag protein^38-105^E:2e-06	.	.	.	.	.	.	.	.	.
Ja2_S3_TRINITY_DN10852_c0_g1	Ja2_S3_TRINITY_DN10852_c0_g1_i2	.	.	Ja2_S3_TRINITY_DN10852_c0_g1::Ja2_S3_TRINITY_DN10852_c0_g1_i2::g.623::m.623	2-697[+]	.	PF03732.17^Retrotrans_gag^Retrotransposon gag protein^164-231^E:1.3e-05	.	.	.	.	.	.	.	.	.
Ja2_S3_TRINITY_DN10870_c0_g1	Ja2_S3_TRINITY_DN10870_c0_g1_i1	.	.	.	.	.	.	.	.	.	.	.	.	.	.	.
Ja2_S3_TRINITY_DN10815_c0_g1	Ja2_S3_TRINITY_DN10815_c0_g1_i1	.	.	.	.	.	.	.	.	.	.	.	.	.	.	.
Ja2_S3_TRINITY_DN10804_c0_g1	Ja2_S3_TRINITY_DN10804_c0_g1_i1	sp|Q7XJ60|EB1A_ARATH^sp|Q7XJ60|EB1A_ARATH^Q:1-555,H:79-255^60.215%ID^E:4.73e-73^.^.	.	Ja2_S3_TRINITY_DN10804_c0_g1::Ja2_S3_TRINITY_DN10804_c0_g1_i1::g.627::m.627	1-558[+]	EB1A_ARATH^EB1A_ARATH^Q:1-185,H:79-255^60.22%ID^E:1e-72^RecName: Full=Microtubule-associated protein RP/EB family member 1A;^Eukaryota; Viridiplantae; Streptophyta; Embryophyta; Tracheophyta; Spermatophyta; Magnoliopsida; eudicotyledons; Gunneridae; Pentapetalae; rosids; malvids; Brassicales; Brassicaceae; Camelineae; Arabidopsis	PF03271.17^EB1^EB1-like C-terminal motif^129-167^E:2.5e-19	.	.	COG5217^microtubule-associated protein RP EB family member	KEGG:ath:AT3G47690`KO:K10436	.	GO:0010005^cellular_component^cortical microtubule, transverse to long axis`GO:0005881^cellular_component^cytoplasmic microtubule`GO:0005874^cellular_component^microtubule`GO:0005815^cellular_component^microtubule organizing center`GO:0035371^cellular_component^microtubule plus-end`GO:0009524^cellular_component^phragmoplast`GO:0009574^cellular_component^preprophase band`GO:0005876^cellular_compon…	GO:0008017^molecular_function^microtubule binding	.	.
Ja2_S3_TRINITY_DN10884_c0_g1	Ja2_S3_TRINITY_DN10884_c0_g1_i1	.	.	.	.	.	.	.	.	.	.	.	.	.	.	.
Ja2_S3_TRINITY_DN10884_c0_g1	Ja2_S3_TRINITY_DN10884_c0_g1_i2	.	.	.	.	.	.	.	.	.	.	.	.	.	.	.
Ja2_S3_TRINITY_DN10845_c0_g1	Ja2_S3_TRINITY_DN10845_c0_g1_i1	.	.	.	.	.	.	.	.	.	.	.	.	.	.	.
Ja2_S3_TRINITY_DN10890_c0_g1	Ja2_S3_TRINITY_DN10890_c0_g1_i1	sp|P19572|DCDA_PSEAE^sp|P19572|DCDA_PSEAE^Q:298-1572,H:1-414^60%ID^E:2.39e-161^.^.	.	Ja2_S3_TRINITY_DN10890_c0_g1::Ja2_S3_TRINITY_DN10890_c0_g1_i1::g.628::m.628	298-1578[+]	DCDA_PSEAE^DCDA_PSEAE^Q:1-425,H:1-414^62.12%ID^E:0^RecName: Full=Diaminopimelate decarboxylase {ECO:0000255|HAMAP-Rule:MF_02120};^Bacteria; Proteobacteria; Gammaproteobacteria; Pseudomonadales; Pseudomonadaceae; Pseudomonas	PF00278.22^Orn_DAP_Arg_deC^Pyridoxal-dependent decarboxylase, C-terminal sheet domain^30-379^E:2.7e-24`PF01168.20^Ala_racemase_N^Alanine racemase, N-terminal domain^34-232^E:3.8e-06`PF02784.16^Orn_Arg_deC_N^Pyridoxal-dependent decarboxylase, pyridoxal binding domain^38-291^E:1.5e-66	.	.	COG0019^Specifically catalyzes the decarboxylation of meso- diaminopimelate (meso-DAP) to L-lysine (By similarity)	KEGG:pae:PA5277`KO:K01586	.	GO:0008836^molecular_function^diaminopimelate decarboxylase activity`GO:0030170^molecular_function^pyridoxal phosphate binding`GO:0009089^biological_process^lysine biosynthetic process via diaminopimelate	GO:0003824^molecular_function^catalytic activity	.	.
Ja2_S3_TRINITY_DN10868_c0_g1	Ja2_S3_TRINITY_DN10868_c0_g1_i1	sp|O67604|RISA_AQUAE^sp|O67604|RISA_AQUAE^Q:418-2,H:2-135^39.716%ID^E:4.18e-23^.^.	.	.	.	.	.	.	.	.	.	.	.	.	.	.
Ja2_S3_TRINITY_DN10868_c1_g1	Ja2_S3_TRINITY_DN10868_c1_g1_i1	sp|P44326|RIBD_HAEIN^sp|P44326|RIBD_HAEIN^Q:28-270,H:284-365^42.683%ID^E:9.63e-14^.^.	.	.	.	.	.	.	.	.	.	.	.	.	.	.
Ja2_S3_TRINITY_DN10811_c0_g1	Ja2_S3_TRINITY_DN10811_c0_g1_i1	.	.	.	.	.	.	.	.	.	.	.	.	.	.	.
Ja2_S3_TRINITY_DN10806_c0_g1	Ja2_S3_TRINITY_DN10806_c0_g1_i1	.	.	Ja2_S3_TRINITY_DN10806_c0_g1::Ja2_S3_TRINITY_DN10806_c0_g1_i1::g.637::m.637	2-616[+]	.	.	.	.	.	.	.	.	.	.	.
Ja2_S3_TRINITY_DN10829_c0_g1	Ja2_S3_TRINITY_DN10829_c0_g1_i1	sp|P08770|TRA1_MAIZE^sp|P08770|TRA1_MAIZE^Q:907-1290,H:632-754^38.281%ID^E:2.96e-18^.^.	.	Ja2_S3_TRINITY_DN10829_c0_g1::Ja2_S3_TRINITY_DN10829_c0_g1_i1::g.640::m.640	997-1365[+]	TRAC9_MAIZE^TRAC9_MAIZE^Q:5-98,H:635-723^45.74%ID^E:9e-20^RecName: Full=Putative AC9 transposase;^Eukaryota; Viridiplantae; Streptophyta; Embryophyta; Tracheophyta; Spermatophyta; Magnoliopsida; Liliopsida; Poales; Poaceae; PACMAD clade; Panicoideae; Andropogonodae; Andropogoneae; Tripsacinae; Zea	PF05699.14^Dimer_Tnp_hAT^hAT family C-terminal dimerisation region^8-95^E:9.3e-26	.	.	.	.	.	GO:0003677^molecular_function^DNA binding`GO:0046983^molecular_function^protein dimerization activity`GO:0006310^biological_process^DNA recombination`GO:0032196^biological_process^transposition	GO:0046983^molecular_function^protein dimerization activity	.	.
Ja2_S3_TRINITY_DN10829_c0_g1	Ja2_S3_TRINITY_DN10829_c0_g1_i1	sp|P08770|TRA1_MAIZE^sp|P08770|TRA1_MAIZE^Q:907-1290,H:632-754^38.281%ID^E:2.96e-18^.^.	.	Ja2_S3_TRINITY_DN10829_c0_g1::Ja2_S3_TRINITY_DN10829_c0_g1_i1::g.639::m.639	490-882[+]	.	.	.	.	.	.	.	.	.	.	.
Ja2_S3_TRINITY_DN10883_c0_g1	Ja2_S3_TRINITY_DN10883_c0_g1_i1	.	.	Ja2_S3_TRINITY_DN10883_c0_g1::Ja2_S3_TRINITY_DN10883_c0_g1_i1::g.641::m.641	3-443[+]	.	.	.	.	.	.	.	.	.	.	.
Ja2_S3_TRINITY_DN10821_c0_g1	Ja2_S3_TRINITY_DN10821_c0_g1_i1	.	.	Ja2_S3_TRINITY_DN10821_c0_g1::Ja2_S3_TRINITY_DN10821_c0_g1_i1::g.642::m.642	1-354[+]	.	PF04195.12^Transposase_28^Putative gypsy type transposon^41-101^E:6.7e-10	.	.	.	.	.	.	.	.	.
Ja2_S3_TRINITY_DN10866_c0_g1	Ja2_S3_TRINITY_DN10866_c0_g1_i1	sp|Q9I472|COBO_PSEAE^sp|Q9I472|COBO_PSEAE^Q:404-991,H:8-203^70.918%ID^E:6.91e-99^.^.	.	Ja2_S3_TRINITY_DN10866_c0_g1::Ja2_S3_TRINITY_DN10866_c0_g1_i1::g.643::m.643	2-994[+]	COBO_PSEAE^COBO_PSEAE^Q:135-330,H:8-203^70.92%ID^E:2e-97^RecName: Full=Corrinoid adenosyltransferase;^Bacteria; Proteobacteria; Gammaproteobacteria; Pseudomonadales; Pseudomonadaceae; Pseudomonas	PF12557.8^Co_AT_N^Cob(I)alamin adenosyltransferase N terminal^133-153^E:8.9e-09`PF02572.15^CobA_CobO_BtuR^ATP:corrinoid adenosyltransferase BtuR/CobO/CobP^161-330^E:3.8e-57	.	.	COG2109^Cob-I-yrinic acid a,c-diamide adenosyltransferase	KEGG:pae:PA1272`KO:K19221	.	GO:0005737^cellular_component^cytoplasm`GO:0005524^molecular_function^ATP binding`GO:0008817^molecular_function^cob(I)yrinic acid a,c-diamide adenosyltransferase activity`GO:0009236^biological_process^cobalamin biosynthetic process`GO:0006779^biological_process^porphyrin-containing compound biosynthetic process	GO:0005524^molecular_function^ATP binding`GO:0008817^molecular_function^cob(I)yrinic acid a,c-diamide adenosyltransferase activity`GO:0009236^biological_process^cobalamin biosynthetic process	.	.
Ja2_S3_TRINITY_DN10894_c0_g1	Ja2_S3_TRINITY_DN10894_c0_g1_i1	.	.	.	.	.	.	.	.	.	.	.	.	.	.	.
Ja2_S3_TRINITY_DN10817_c0_g1	Ja2_S3_TRINITY_DN10817_c0_g1_i1	.	.	.	.	.	.	.	.	.	.	.	.	.	.	.
Ja2_S3_TRINITY_DN10817_c0_g1	Ja2_S3_TRINITY_DN10817_c0_g1_i2	.	.	.	.	.	.	.	.	.	.	.	.	.	.	.
Ja2_S3_TRINITY_DN10820_c0_g1	Ja2_S3_TRINITY_DN10820_c0_g1_i1	.	.	.	.	.	.	.	.	.	.	.	.	.	.	.
Ja2_S3_TRINITY_DN10895_c0_g1	Ja2_S3_TRINITY_DN10895_c0_g1_i1	.	.	Ja2_S3_TRINITY_DN10895_c0_g1::Ja2_S3_TRINITY_DN10895_c0_g1_i1::g.649::m.649	3-395[-]	.	PF13401.6^AAA_22^AAA domain^17-99^E:2.4e-06	.	.	.	.	.	.	.	.	.
Ja2_S3_TRINITY_DN10850_c0_g1	Ja2_S3_TRINITY_DN10850_c0_g1_i1	.	.	.	.	.	.	.	.	.	.	.	.	.	.	.
Ja2_S3_TRINITY_DN10850_c1_g1	Ja2_S3_TRINITY_DN10850_c1_g1_i1	.	.	.	.	.	.	.	.	.	.	.	.	.	.	.
Ja2_S3_TRINITY_DN10836_c0_g1	Ja2_S3_TRINITY_DN10836_c0_g1_i1	sp|Q99315|YG31B_YEAST^sp|Q99315|YG31B_YEAST^Q:721-29,H:1217-1445^32.189%ID^E:3.81e-29^.^.	.	Ja2_S3_TRINITY_DN10836_c0_g1::Ja2_S3_TRINITY_DN10836_c0_g1_i1::g.651::m.651	2-724[-]	YG31B_YEAST^YG31B_YEAST^Q:2-232,H:1217-1445^32.19%ID^E:2e-28^RecName: Full=Transposon Ty3-G Gag-Pol polyprotein;^Eukaryota; Fungi; Dikarya; Ascomycota; Saccharomycotina; Saccharomycetes; Saccharomycetales; Saccharomycetaceae; Saccharomyces	.	.	.	.	KEGG:sce:YGR109W-B`KO:K07497	.	GO:0005737^cellular_component^cytoplasm`GO:0005634^cellular_component^nucleus`GO:0000943^cellular_component^retrotransposon nucleocapsid`GO:0004190^molecular_function^aspartic-type endopeptidase activity`GO:0005524^molecular_function^ATP binding`GO:0003677^molecular_function^DNA binding`GO:0003887^molecular_function^DNA-directed DNA polymerase activity`GO:0008233^molecular_function^peptidase acti…	.	.	.
Ja2_S3_TRINITY_DN10853_c0_g1	Ja2_S3_TRINITY_DN10853_c0_g1_i1	sp|P10978|POLX_TOBAC^sp|P10978|POLX_TOBAC^Q:939-484,H:557-707^38.71%ID^E:6.92e-29^.^.	.	Ja2_S3_TRINITY_DN10853_c0_g1::Ja2_S3_TRINITY_DN10853_c0_g1_i1::g.652::m.652	1-942[-]	POLX_TOBAC^POLX_TOBAC^Q:2-153,H:557-707^38.71%ID^E:3e-28^RecName: Full=Retrovirus-related Pol polyprotein from transposon TNT 1-94;^Eukaryota; Viridiplantae; Streptophyta; Embryophyta; Tracheophyta; Spermatophyta; Magnoliopsida; eudicotyledons; Gunneridae; Pentapetalae; asterids; lamiids; Solanales; Solanaceae; Nicotianoideae; Nicotianeae; Nicotiana	.	.	.	.	.	.	GO:0004190^molecular_function^aspartic-type endopeptidase activity`GO:0004519^molecular_function^endonuclease activity`GO:0003676^molecular_function^nucleic acid binding`GO:0003964^molecular_function^RNA-directed DNA polymerase activity`GO:0008270^molecular_function^zinc ion binding`GO:0015074^biological_process^DNA integration	.	.	.
Ja2_S3_TRINITY_DN10853_c0_g1	Ja2_S3_TRINITY_DN10853_c0_g1_i2	sp|P10978|POLX_TOBAC^sp|P10978|POLX_TOBAC^Q:975-520,H:557-707^38.71%ID^E:1.02e-28^.^.	.	Ja2_S3_TRINITY_DN10853_c0_g1::Ja2_S3_TRINITY_DN10853_c0_g1_i2::g.654::m.654	1-978[-]	POLX_TOBAC^POLX_TOBAC^Q:2-153,H:557-707^38.71%ID^E:4e-28^RecName: Full=Retrovirus-related Pol polyprotein from transposon TNT 1-94;^Eukaryota; Viridiplantae; Streptophyta; Embryophyta; Tracheophyta; Spermatophyta; Magnoliopsida; eudicotyledons; Gunneridae; Pentapetalae; asterids; lamiids; Solanales; Solanaceae; Nicotianoideae; Nicotianeae; Nicotiana	.	.	.	.	.	.	GO:0004190^molecular_function^aspartic-type endopeptidase activity`GO:0004519^molecular_function^endonuclease activity`GO:0003676^molecular_function^nucleic acid binding`GO:0003964^molecular_function^RNA-directed DNA polymerase activity`GO:0008270^molecular_function^zinc ion binding`GO:0015074^biological_process^DNA integration	.	.	.
Ja2_S3_TRINITY_DN10886_c0_g1	Ja2_S3_TRINITY_DN10886_c0_g1_i1	.	.	.	.	.	.	.	.	.	.	.	.	.	.	.
Ja2_S3_TRINITY_DN10827_c0_g1	Ja2_S3_TRINITY_DN10827_c0_g1_i1	sp|Q499B3|KANL3_DANRE^sp|Q499B3|KANL3_DANRE^Q:18-269,H:389-472^29.762%ID^E:2.68e-07^.^.	.	.	.	.	.	.	.	.	.	.	.	.	.	.
Ja2_S3_TRINITY_DN10869_c0_g1	Ja2_S3_TRINITY_DN10869_c0_g1_i1	sp|Q7P1R6|GLK_CHRVO^sp|Q7P1R6|GLK_CHRVO^Q:33-353,H:219-325^59.813%ID^E:3.41e-28^.^.	.	.	.	.	.	.	.	.	.	.	.	.	.	.
Ja2_S3_TRINITY_DN10869_c0_g2	Ja2_S3_TRINITY_DN10869_c0_g2_i1	sp|Q143F8|GLK_PARXL^sp|Q143F8|GLK_PARXL^Q:3-491,H:183-344^59.146%ID^E:1.37e-40^.^.	.	.	.	.	.	.	.	.	.	.	.	.	.	.
Ja2_S3_TRINITY_DN10877_c0_g1	Ja2_S3_TRINITY_DN10877_c0_g1_i1	.	.	Ja2_S3_TRINITY_DN10877_c0_g1::Ja2_S3_TRINITY_DN10877_c0_g1_i1::g.659::m.659	3-611[+]	.	PF14244.6^Retrotran_gag_3^gag-polypeptide of LTR copia-type^11-58^E:2.2e-13`PF14223.6^Retrotran_gag_2^gag-polypeptide of LTR copia-type^68-195^E:3.6e-08`PF03732.17^Retrotrans_gag^Retrotransposon gag protein^94-181^E:6.3e-07	.	.	.	.	.	.	.	.	.
Ja2_S3_TRINITY_DN10830_c0_g1	Ja2_S3_TRINITY_DN10830_c0_g1_i1	sp|Q5EA79|GALM_BOVIN^sp|Q5EA79|GALM_BOVIN^Q:2-388,H:80-205^51.145%ID^E:1.4e-34^.^.	.	.	.	.	.	.	.	.	.	.	.	.	.	.
Ja2_S3_TRINITY_DN10831_c0_g1	Ja2_S3_TRINITY_DN10831_c0_g1_i1	.	.	.	.	.	.	.	.	.	.	.	.	.	.	.
Ja2_S3_TRINITY_DN10808_c0_g1	Ja2_S3_TRINITY_DN10808_c0_g1_i1	.	.	.	.	.	.	.	.	.	.	.	.	.	.	.
Ja2_S3_TRINITY_DN10808_c0_g1	Ja2_S3_TRINITY_DN10808_c0_g1_i2	.	.	.	.	.	.	.	.	.	.	.	.	.	.	.
Ja2_S3_TRINITY_DN10875_c0_g1	Ja2_S3_TRINITY_DN10875_c0_g1_i1	.	.	Ja2_S3_TRINITY_DN10875_c0_g1::Ja2_S3_TRINITY_DN10875_c0_g1_i1::g.663::m.663	3-338[+]	.	.	.	.	.	.	.	.	.	.	.
Ja2_S3_TRINITY_DN10875_c0_g1	Ja2_S3_TRINITY_DN10875_c0_g1_i2	.	.	Ja2_S3_TRINITY_DN10875_c0_g1::Ja2_S3_TRINITY_DN10875_c0_g1_i2::g.664::m.664	2-391[+]	.	.	.	.	.	.	.	.	.	.	.
Ja2_S3_TRINITY_DN10807_c0_g1	Ja2_S3_TRINITY_DN10807_c0_g1_i1	.	.	Ja2_S3_TRINITY_DN10807_c0_g1::Ja2_S3_TRINITY_DN10807_c0_g1_i1::g.665::m.665	238-717[+]	.	.	.	.	.	.	.	.	.	.	.
Ja2_S3_TRINITY_DN10899_c0_g1	Ja2_S3_TRINITY_DN10899_c0_g1_i1	sp|P0DPE2|EFCE2_BOVIN^sp|P0DPE2|EFCE2_BOVIN^Q:2-406,H:663-796^46.667%ID^E:7.54e-37^.^.	.	.	.	.	.	.	.	.	.	.	.	.	.	.
Ja2_S3_TRINITY_DN10899_c1_g1	Ja2_S3_TRINITY_DN10899_c1_g1_i1	sp|F1N476|ECE2_BOVIN^sp|F1N476|ECE2_BOVIN^Q:420-1,H:462-608^39.456%ID^E:9.43e-29^.^.	.	.	.	.	.	.	.	.	.	.	.	.	.	.
Ja2_S3_TRINITY_DN10864_c0_g1	Ja2_S3_TRINITY_DN10864_c0_g1_i1	sp|Q9ZVC9|FRS3_ARATH^sp|Q9ZVC9|FRS3_ARATH^Q:472-356,H:371-409^46.154%ID^E:5.5e-07^.^.	.	Ja2_S3_TRINITY_DN10864_c0_g1::Ja2_S3_TRINITY_DN10864_c0_g1_i1::g.672::m.672	1-327[+]	.	.	.	.	.	.	.	.	.	.	.
Ja2_S3_TRINITY_DN10842_c0_g1	Ja2_S3_TRINITY_DN10842_c0_g1_i1	.	.	.	.	.	.	.	.	.	.	.	.	.	.	.
Ja2_S3_TRINITY_DN10809_c0_g1	Ja2_S3_TRINITY_DN10809_c0_g1_i1	sp|Q58466|Y1066_METJA^sp|Q58466|Y1066_METJA^Q:9-635,H:175-383^44.762%ID^E:2.14e-49^.^.	.	.	.	.	.	.	.	.	.	.	.	.	.	.
Ja2_S3_TRINITY_DN10872_c0_g1	Ja2_S3_TRINITY_DN10872_c0_g1_i1	.	.	.	.	.	.	.	.	.	.	.	.	.	.	.
Ja2_S3_TRINITY_DN10858_c0_g1	Ja2_S3_TRINITY_DN10858_c0_g1_i1	sp|P52689|LTRA_KLEPN^sp|P52689|LTRA_KLEPN^Q:116-505,H:6-135^36.154%ID^E:1.34e-18^.^.	.	.	.	.	.	.	.	.	.	.	.	.	.	.
Ja2_S3_TRINITY_DN10898_c0_g1	Ja2_S3_TRINITY_DN10898_c0_g1_i1	.	.	Ja2_S3_TRINITY_DN10898_c0_g1::Ja2_S3_TRINITY_DN10898_c0_g1_i1::g.677::m.677	3-338[+]	.	.	.	.	.	.	.	.	.	.	.
Ja2_S3_TRINITY_DN10814_c0_g1	Ja2_S3_TRINITY_DN10814_c0_g1_i1	.	.	.	.	.	.	.	.	.	.	.	.	.	.	.
Ja2_S3_TRINITY_DN10814_c0_g1	Ja2_S3_TRINITY_DN10814_c0_g1_i2	.	.	.	.	.	.	.	.	.	.	.	.	.	.	.
Ja2_S3_TRINITY_DN10896_c0_g1	Ja2_S3_TRINITY_DN10896_c0_g1_i1	.	.	.	.	.	.	.	.	.	.	.	.	.	.	.
Ja2_S3_TRINITY_DN10824_c0_g1	Ja2_S3_TRINITY_DN10824_c0_g1_i1	.	.	.	.	.	.	.	.	.	.	.	.	.	.	.
Ja2_S3_TRINITY_DN10893_c0_g1	Ja2_S3_TRINITY_DN10893_c0_g1_i1	sp|B6SFA4|MAA3_ARATH^sp|B6SFA4|MAA3_ARATH^Q:5-292,H:514-609^46.875%ID^E:5.54e-23^.^.	.	Ja2_S3_TRINITY_DN10893_c0_g1::Ja2_S3_TRINITY_DN10893_c0_g1_i1::g.680::m.680	2-301[+]	MAA3_ARATH^MAA3_ARATH^Q:2-97,H:514-609^46.88%ID^E:4e-22^RecName: Full=Probable helicase MAGATAMA 3;^Eukaryota; Viridiplantae; Streptophyta; Embryophyta; Tracheophyta; Spermatophyta; Magnoliopsida; eudicotyledons; Gunneridae; Pentapetalae; rosids; malvids; Brassicales; Brassicaceae; Camelineae; Arabidopsis	PF13087.6^AAA_12^AAA domain^22-96^E:1.9e-18	.	.	COG1112^Helicase	KEGG:ath:AT4G15570`KO:K10706	.	GO:0005634^cellular_component^nucleus`GO:0005524^molecular_function^ATP binding`GO:0004386^molecular_function^helicase activity`GO:0003723^molecular_function^RNA binding`GO:0009553^biological_process^embryo sac development`GO:0010183^biological_process^pollen tube guidance`GO:0009875^biological_process^pollen-pistil interaction	.	.	.
Ja2_S3_TRINITY_DN10819_c0_g1	Ja2_S3_TRINITY_DN10819_c0_g1_i1	.	.	.	.	.	.	.	.	.	.	.	.	.	.	.
Ja2_S3_TRINITY_DN10819_c0_g1	Ja2_S3_TRINITY_DN10819_c0_g1_i2	.	.	.	.	.	.	.	.	.	.	.	.	.	.	.
Ja2_S3_TRINITY_DN10825_c0_g1	Ja2_S3_TRINITY_DN10825_c0_g1_i1	sp|Q9FJV0|M2K6_ARATH^sp|Q9FJV0|M2K6_ARATH^Q:1-342,H:49-163^79.13%ID^E:6.58e-50^.^.	.	Ja2_S3_TRINITY_DN10825_c0_g1::Ja2_S3_TRINITY_DN10825_c0_g1_i1::g.681::m.681	1-342[+]	M2K6_ARATH^M2K6_ARATH^Q:1-114,H:49-163^79.13%ID^E:3e-59^RecName: Full=Mitogen-activated protein kinase kinase 6;^Eukaryota; Viridiplantae; Streptophyta; Embryophyta; Tracheophyta; Spermatophyta; Magnoliopsida; eudicotyledons; Gunneridae; Pentapetalae; rosids; malvids; Brassicales; Brassicaceae; Camelineae; Arabidopsis	PF00069.25^Pkinase^Protein kinase domain^23-111^E:3.4e-16`PF07714.17^Pkinase_Tyr^Protein tyrosine kinase^23-111^E:9.1e-09	.	.	ENOG410XQ5A^mitogen-activated protein kinase kinase	KEGG:ath:AT5G56580`KO:K04368	.	GO:0005737^cellular_component^cytoplasm`GO:0005856^cellular_component^cytoskeleton`GO:0009524^cellular_component^phragmoplast`GO:0005524^molecular_function^ATP binding`GO:0004708^molecular_function^MAP kinase kinase activity`GO:0051019^molecular_function^mitogen-activated protein kinase binding`GO:0031435^molecular_function^mitogen-activated protein kinase kinase kinase binding`GO:0004674^molecul…	GO:0004672^molecular_function^protein kinase activity`GO:0005524^molecular_function^ATP binding`GO:0006468^biological_process^protein phosphorylation	.	.
Ja2_S3_TRINITY_DN10805_c0_g1	Ja2_S3_TRINITY_DN10805_c0_g1_i1	sp|Q9ZT94|POLR2_ARATH^sp|Q9ZT94|POLR2_ARATH^Q:389-565,H:640-699^40%ID^E:2.83e-07^.^.	.	Ja2_S3_TRINITY_DN10805_c0_g1::Ja2_S3_TRINITY_DN10805_c0_g1_i1::g.682::m.682	3-416[+]	.	.	.	.	.	.	.	.	.	.	.
Ja2_S3_TRINITY_DN10805_c0_g1	Ja2_S3_TRINITY_DN10805_c0_g1_i2	sp|Q94HW2|POLR1_ARATH^sp|Q94HW2|POLR1_ARATH^Q:45-638,H:331-533^25.728%ID^E:8.59e-11^.^.	.	Ja2_S3_TRINITY_DN10805_c0_g1::Ja2_S3_TRINITY_DN10805_c0_g1_i2::g.683::m.683	3-653[+]	POLR1_ARATH^POLR1_ARATH^Q:15-212,H:331-533^25.73%ID^E:1e-10^RecName: Full=Retrovirus-related Pol polyprotein from transposon RE1;^Eukaryota; Viridiplantae; Streptophyta; Embryophyta; Tracheophyta; Spermatophyta; Magnoliopsida; eudicotyledons; Gunneridae; Pentapetalae; rosids; malvids; Brassicales; Brassicaceae; Camelineae; Arabidopsis	PF13976.6^gag_pre-integrs^GAG-pre-integrase domain^122-187^E:4.3e-11	.	.	.	.	.	GO:0004190^molecular_function^aspartic-type endopeptidase activity`GO:0004519^molecular_function^endonuclease activity`GO:0046872^molecular_function^metal ion binding`GO:0003676^molecular_function^nucleic acid binding`GO:0003964^molecular_function^RNA-directed DNA polymerase activity`GO:0015074^biological_process^DNA integration`GO:0006310^biological_process^DNA recombination	.	.	.
Ja2_S3_TRINITY_DN10801_c0_g1	Ja2_S3_TRINITY_DN10801_c0_g1_i1	sp|Q9FH16|PR1G2_ARATH^sp|Q9FH16|PR1G2_ARATH^Q:85-384,H:1-100^44.554%ID^E:1.18e-19^.^.	.	.	.	.	.	.	.	.	.	.	.	.	.	.
Ja2_S3_TRINITY_DN4032_c0_g1	Ja2_S3_TRINITY_DN4032_c0_g1_i1	.	.	.	.	.	.	.	.	.	.	.	.	.	.	.
Ja2_S3_TRINITY_DN4051_c0_g1	Ja2_S3_TRINITY_DN4051_c0_g1_i1	.	.	.	.	.	.	.	.	.	.	.	.	.	.	.
Ja2_S3_TRINITY_DN4007_c0_g1	Ja2_S3_TRINITY_DN4007_c0_g1_i1	sp|P29162|ASOL_TOBAC^sp|P29162|ASOL_TOBAC^Q:1-666,H:296-523^52.193%ID^E:2.85e-73^.^.	.	Ja2_S3_TRINITY_DN4007_c0_g1::Ja2_S3_TRINITY_DN4007_c0_g1_i1::g.686::m.686	1-666[+]	ASOL_TOBAC^ASOL_TOBAC^Q:1-222,H:296-523^52.19%ID^E:5e-72^RecName: Full=L-ascorbate oxidase homolog;^Eukaryota; Viridiplantae; Streptophyta; Embryophyta; Tracheophyta; Spermatophyta; Magnoliopsida; eudicotyledons; Gunneridae; Pentapetalae; asterids; lamiids; Solanales; Solanaceae; Nicotianoideae; Nicotianeae; Nicotiana	PF07731.14^Cu-oxidase_2^Multicopper oxidase^86-220^E:3.7e-27	.	.	.	KEGG:nta:107766889`KO:K00423	.	GO:0005615^cellular_component^extracellular space`GO:0005886^cellular_component^plasma membrane`GO:0005507^molecular_function^copper ion binding`GO:0004322^molecular_function^ferroxidase activity`GO:0055072^biological_process^iron ion homeostasis`GO:0006826^biological_process^iron ion transport	GO:0005507^molecular_function^copper ion binding`GO:0016491^molecular_function^oxidoreductase activity`GO:0055114^biological_process^oxidation-reduction process	.	.
Ja2_S3_TRINITY_DN4079_c0_g1	Ja2_S3_TRINITY_DN4079_c0_g1_i1	.	.	Ja2_S3_TRINITY_DN4079_c0_g1::Ja2_S3_TRINITY_DN4079_c0_g1_i1::g.687::m.687	3-428[+]	.	PF13966.6^zf-RVT^zinc-binding in reverse transcriptase^13-93^E:5.3e-18	.	.	.	.	.	.	.	.	.
Ja2_S3_TRINITY_DN4079_c0_g1	Ja2_S3_TRINITY_DN4079_c0_g1_i2	.	.	Ja2_S3_TRINITY_DN4079_c0_g1::Ja2_S3_TRINITY_DN4079_c0_g1_i2::g.688::m.688	3-428[+]	.	PF13966.6^zf-RVT^zinc-binding in reverse transcriptase^13-93^E:5.3e-18	.	.	.	.	.	.	.	.	.
Ja2_S3_TRINITY_DN4061_c0_g1	Ja2_S3_TRINITY_DN4061_c0_g1_i1	sp|Q38775|CDC2D_ANTMA^sp|Q38775|CDC2D_ANTMA^Q:295-468,H:145-218^54.054%ID^E:1.01e-15^.^.	.	.	.	.	.	.	.	.	.	.	.	.	.	.
Ja2_S3_TRINITY_DN4047_c0_g1	Ja2_S3_TRINITY_DN4047_c0_g1_i1	.	.	.	.	.	.	.	.	.	.	.	.	.	.	.
Ja2_S3_TRINITY_DN4047_c0_g1	Ja2_S3_TRINITY_DN4047_c0_g1_i2	.	.	.	.	.	.	.	.	.	.	.	.	.	.	.
Ja2_S3_TRINITY_DN4024_c0_g1	Ja2_S3_TRINITY_DN4024_c0_g1_i1	sp|A9LLI8|RP6L3_ARATH^sp|A9LLI8|RP6L3_ARATH^Q:179-373,H:35-106^56.944%ID^E:3.17e-17^.^.	.	.	.	.	.	.	.	.	.	.	.	.	.	.
Ja2_S3_TRINITY_DN4053_c0_g1	Ja2_S3_TRINITY_DN4053_c0_g1_i1	.	.	.	.	.	.	.	.	.	.	.	.	.	.	.
Ja2_S3_TRINITY_DN4095_c0_g1	Ja2_S3_TRINITY_DN4095_c0_g1_i1	sp|O86564|SDHL_STRCO^sp|O86564|SDHL_STRCO^Q:309-79,H:169-245^49.351%ID^E:1.23e-15^.^.	.	.	.	.	.	.	.	.	.	.	.	.	.	.
Ja2_S3_TRINITY_DN4018_c0_g1	Ja2_S3_TRINITY_DN4018_c0_g1_i1	sp|Q32SG3|LBD6_MAIZE^sp|Q32SG3|LBD6_MAIZE^Q:78-404,H:29-137^84.404%ID^E:4.9e-65^.^.	.	Ja2_S3_TRINITY_DN4018_c0_g1::Ja2_S3_TRINITY_DN4018_c0_g1_i1::g.693::m.693	69-482[+]	LBD6_MAIZE^LBD6_MAIZE^Q:4-112,H:29-137^84.4%ID^E:4e-65^RecName: Full=LOB domain-containing protein 6;^Eukaryota; Viridiplantae; Streptophyta; Embryophyta; Tracheophyta; Spermatophyta; Magnoliopsida; Liliopsida; Poales; Poaceae; PACMAD clade; Panicoideae; Andropogonodae; Andropogoneae; Tripsacinae; Zea	PF03195.14^LOB^Lateral organ boundaries (LOB) domain^8-105^E:3.8e-43	.	.	ENOG4111S1U^lob domain-containing protein	KEGG:zma:732739	.	GO:0005634^cellular_component^nucleus`GO:0007275^biological_process^multicellular organism development	.	.	.
Ja2_S3_TRINITY_DN4074_c0_g1	Ja2_S3_TRINITY_DN4074_c0_g1_i1	sp|Q9LII8|KLCR2_ARATH^sp|Q9LII8|KLCR2_ARATH^Q:2-556,H:407-591^70.811%ID^E:1.77e-82^.^.	.	Ja2_S3_TRINITY_DN4074_c0_g1::Ja2_S3_TRINITY_DN4074_c0_g1_i1::g.694::m.694	2-556[+]	KLCR2_ARATH^KLCR2_ARATH^Q:1-185,H:407-591^70.81%ID^E:7e-90^RecName: Full=Protein KINESIN LIGHT CHAIN-RELATED 2 {ECO:0000303|PubMed:23204523};^Eukaryota; Viridiplantae; Streptophyta; Embryophyta; Tracheophyta; Spermatophyta; Magnoliopsida; eudicotyledons; Gunneridae; Pentapetalae; rosids; malvids; Brassicales; Brassicaceae; Camelineae; Arabidopsis	PF13424.6^TPR_12^Tetratricopeptide repeat^4-78^E:1.1e-08`PF13181.6^TPR_8^Tetratricopeptide repeat^6-34^E:0.042`PF13374.6^TPR_10^Tetratricopeptide repeat^48-81^E:0.021`PF13374.6^TPR_10^Tetratricopeptide repeat^133-171^E:0.0094	.	.	COG0457^repeat-containing protein	KEGG:ath:AT3G27960	.	GO:0005886^cellular_component^plasma membrane`GO:0009860^biological_process^pollen tube growth`GO:0031347^biological_process^regulation of defense response	GO:0005515^molecular_function^protein binding	.	.
Ja2_S3_TRINITY_DN4045_c0_g1	Ja2_S3_TRINITY_DN4045_c0_g1_i1	sp|P10978|POLX_TOBAC^sp|P10978|POLX_TOBAC^Q:40-381,H:1-114^39.474%ID^E:3.35e-26^.^.`sp|P10978|POLX_TOBAC^sp|P10978|POLX_TOBAC^Q:383-523,H:119-165^40.426%ID^E:3.35e-26^.^.	.	Ja2_S3_TRINITY_DN4045_c0_g1::Ja2_S3_TRINITY_DN4045_c0_g1_i1::g.695::m.695	40-405[+]	POLX_TOBAC^POLX_TOBAC^Q:1-115,H:1-115^39.13%ID^E:1e-21^RecName: Full=Retrovirus-related Pol polyprotein from transposon TNT 1-94;^Eukaryota; Viridiplantae; Streptophyta; Embryophyta; Tracheophyta; Spermatophyta; Magnoliopsida; eudicotyledons; Gunneridae; Pentapetalae; asterids; lamiids; Solanales; Solanaceae; Nicotianoideae; Nicotianeae; Nicotiana	PF14223.6^Retrotran_gag_2^gag-polypeptide of LTR copia-type^58-117^E:8.6e-11	.	.	.	.	.	GO:0004190^molecular_function^aspartic-type endopeptidase activity`GO:0004519^molecular_function^endonuclease activity`GO:0003676^molecular_function^nucleic acid binding`GO:0003964^molecular_function^RNA-directed DNA polymerase activity`GO:0008270^molecular_function^zinc ion binding`GO:0015074^biological_process^DNA integration	.	.	.
Ja2_S3_TRINITY_DN4045_c0_g1	Ja2_S3_TRINITY_DN4045_c0_g1_i2	sp|P10978|POLX_TOBAC^sp|P10978|POLX_TOBAC^Q:40-381,H:1-114^39.474%ID^E:5.65e-22^.^.	.	Ja2_S3_TRINITY_DN4045_c0_g1::Ja2_S3_TRINITY_DN4045_c0_g1_i2::g.696::m.696	40-384[+]	POLX_TOBAC^POLX_TOBAC^Q:1-114,H:1-114^39.47%ID^E:3e-21^RecName: Full=Retrovirus-related Pol polyprotein from transposon TNT 1-94;^Eukaryota; Viridiplantae; Streptophyta; Embryophyta; Tracheophyta; Spermatophyta; Magnoliopsida; eudicotyledons; Gunneridae; Pentapetalae; asterids; lamiids; Solanales; Solanaceae; Nicotianoideae; Nicotianeae; Nicotiana	PF14223.6^Retrotran_gag_2^gag-polypeptide of LTR copia-type^58-114^E:1.3e-10	.	.	.	.	.	GO:0004190^molecular_function^aspartic-type endopeptidase activity`GO:0004519^molecular_function^endonuclease activity`GO:0003676^molecular_function^nucleic acid binding`GO:0003964^molecular_function^RNA-directed DNA polymerase activity`GO:0008270^molecular_function^zinc ion binding`GO:0015074^biological_process^DNA integration	.	.	.
Ja2_S3_TRINITY_DN4003_c0_g1	Ja2_S3_TRINITY_DN4003_c0_g1_i1	.	.	.	.	.	.	.	.	.	.	.	.	.	.	.
Ja2_S3_TRINITY_DN4065_c0_g1	Ja2_S3_TRINITY_DN4065_c0_g1_i1	sp|P14381|YTX2_XENLA^sp|P14381|YTX2_XENLA^Q:42-443,H:396-531^31.387%ID^E:7.5e-14^.^.	.	Ja2_S3_TRINITY_DN4065_c0_g1::Ja2_S3_TRINITY_DN4065_c0_g1_i1::g.697::m.697	3-446[+]	YTX2_XENLA^YTX2_XENLA^Q:14-147,H:396-531^31.39%ID^E:3e-13^RecName: Full=Transposon TX1 uncharacterized 149 kDa protein;^Eukaryota; Metazoa; Chordata; Craniata; Vertebrata; Euteleostomi; Amphibia; Batrachia; Anura; Pipoidea; Pipidae; Xenopodinae; Xenopus; Xenopus	.	.	.	.	.	.	.	.	.	.
Ja2_S3_TRINITY_DN4098_c0_g1	Ja2_S3_TRINITY_DN4098_c0_g1_i1	sp|Q1LKL5|NTPPB_CUPMC^sp|Q1LKL5|NTPPB_CUPMC^Q:325-2,H:7-114^75%ID^E:1.31e-46^.^.	.	.	.	.	.	.	.	.	.	.	.	.	.	.
Ja2_S3_TRINITY_DN4042_c0_g1	Ja2_S3_TRINITY_DN4042_c0_g1_i1	.	.	.	.	.	.	.	.	.	.	.	.	.	.	.
Ja2_S3_TRINITY_DN4034_c0_g1	Ja2_S3_TRINITY_DN4034_c0_g1_i1	sp|Q05146|OMPA_BORAV^sp|Q05146|OMPA_BORAV^Q:322-2,H:85-189^41.818%ID^E:3.47e-20^.^.	.	.	.	.	.	.	.	.	.	.	.	.	.	.
Ja2_S3_TRINITY_DN4076_c0_g1	Ja2_S3_TRINITY_DN4076_c0_g1_i1	.	.	.	.	.	.	.	.	.	.	.	.	.	.	.
Ja2_S3_TRINITY_DN4093_c0_g1	Ja2_S3_TRINITY_DN4093_c0_g1_i1	sp|Q8XWM7|NADB1_RALSO^sp|Q8XWM7|NADB1_RALSO^Q:2-532,H:289-467^77.901%ID^E:2.83e-94^.^.	.	.	.	.	.	.	.	.	.	.	.	.	.	.
Ja2_S3_TRINITY_DN4092_c0_g1	Ja2_S3_TRINITY_DN4092_c0_g1_i1	sp|P10978|POLX_TOBAC^sp|P10978|POLX_TOBAC^Q:490-164,H:294-402^42.202%ID^E:5.92e-20^.^.	.	Ja2_S3_TRINITY_DN4092_c0_g1::Ja2_S3_TRINITY_DN4092_c0_g1_i1::g.713::m.713	2-526[-]	POLX_TOBAC^POLX_TOBAC^Q:13-121,H:294-402^42.2%ID^E:3e-19^RecName: Full=Retrovirus-related Pol polyprotein from transposon TNT 1-94;^Eukaryota; Viridiplantae; Streptophyta; Embryophyta; Tracheophyta; Spermatophyta; Magnoliopsida; eudicotyledons; Gunneridae; Pentapetalae; asterids; lamiids; Solanales; Solanaceae; Nicotianoideae; Nicotianeae; Nicotiana	.	.	.	.	.	.	GO:0004190^molecular_function^aspartic-type endopeptidase activity`GO:0004519^molecular_function^endonuclease activity`GO:0003676^molecular_function^nucleic acid binding`GO:0003964^molecular_function^RNA-directed DNA polymerase activity`GO:0008270^molecular_function^zinc ion binding`GO:0015074^biological_process^DNA integration	.	.	.
Ja2_S3_TRINITY_DN4085_c0_g1	Ja2_S3_TRINITY_DN4085_c0_g1_i1	sp|P29013|YCGB_ECOLI^sp|P29013|YCGB_ECOLI^Q:549-292,H:418-503^52.326%ID^E:9.32e-23^.^.	.	.	.	.	.	.	.	.	.	.	.	.	.	.
Ja2_S3_TRINITY_DN4020_c0_g1	Ja2_S3_TRINITY_DN4020_c0_g1_i1	.	.	Ja2_S3_TRINITY_DN4020_c0_g1::Ja2_S3_TRINITY_DN4020_c0_g1_i1::g.716::m.716	2-373[+]	.	.	.	.	.	.	.	.	.	.	.
Ja2_S3_TRINITY_DN4043_c0_g1	Ja2_S3_TRINITY_DN4043_c0_g1_i1	sp|Q9SPV4|SAMT_CLABR^sp|Q9SPV4|SAMT_CLABR^Q:1-375,H:67-184^47.287%ID^E:2.04e-24^.^.	.	Ja2_S3_TRINITY_DN4043_c0_g1::Ja2_S3_TRINITY_DN4043_c0_g1_i1::g.717::m.717	1-381[+]	MXMT2_COFAR^MXMT2_COFAR^Q:1-125,H:68-200^49.25%ID^E:1e-34^RecName: Full=Monomethylxanthine methyltransferase 2;^Eukaryota; Viridiplantae; Streptophyta; Embryophyta; Tracheophyta; Spermatophyta; Magnoliopsida; eudicotyledons; Gunneridae; Pentapetalae; asterids; lamiids; Gentianales; Rubiaceae; Ixoroideae; Gardenieae complex; Bertiereae - Coffeeae clade; Coffeeae; Coffea	PF03492.15^Methyltransf_7^SAM dependent carboxyl methyltransferase^1-125^E:8.9e-47	.	.	.	KEGG:ag:BAC75664`KO:K12730	.	GO:0008168^molecular_function^methyltransferase activity`GO:0009820^biological_process^alkaloid metabolic process`GO:0032259^biological_process^methylation	GO:0008168^molecular_function^methyltransferase activity	.	.
Ja2_S3_TRINITY_DN4068_c0_g1	Ja2_S3_TRINITY_DN4068_c0_g1_i1	.	.	.	.	.	.	.	.	.	.	.	.	.	.	.
Ja2_S3_TRINITY_DN4084_c0_g1	Ja2_S3_TRINITY_DN4084_c0_g1_i1	sp|A2XQE8|SAG39_ORYSI^sp|A2XQE8|SAG39_ORYSI^Q:298-2,H:36-134^56.311%ID^E:3.09e-29^.^.	.	Ja2_S3_TRINITY_DN4084_c0_g1::Ja2_S3_TRINITY_DN4084_c0_g1_i1::g.718::m.718	2-304[-]	SAG39_ORYSI^SAG39_ORYSI^Q:3-101,H:36-134^56.31%ID^E:2e-28^RecName: Full=Senescence-specific cysteine protease SAG39 {ECO:0000305};^Eukaryota; Viridiplantae; Streptophyta; Embryophyta; Tracheophyta; Spermatophyta; Magnoliopsida; Liliopsida; Poales; Poaceae; BOP clade; Oryzoideae; Oryzeae; Oryzinae; Oryza; Oryza sativa	PF08246.12^Inhibitor_I29^Cathepsin propeptide inhibitor domain (I29)^4-61^E:4.2e-17	.	.	COG4870^cathepsin	.	.	GO:0010282^cellular_component^senescence-associated vacuole`GO:0008234^molecular_function^cysteine-type peptidase activity`GO:0007568^biological_process^aging`GO:0010150^biological_process^leaf senescence`GO:0010623^biological_process^programmed cell death involved in cell development`GO:0009737^biological_process^response to abscisic acid`GO:0009723^biological_process^response to ethylene`GO:000…	.	.	.
Ja2_S3_TRINITY_DN4084_c0_g2	Ja2_S3_TRINITY_DN4084_c0_g2_i1	.	.	.	.	.	.	.	.	.	.	.	.	.	.	.
Ja2_S3_TRINITY_DN4090_c0_g1	Ja2_S3_TRINITY_DN4090_c0_g1_i1	sp|Q9FLT3|GL34_ARATH^sp|Q9FLT3|GL34_ARATH^Q:142-603,H:6-160^58.71%ID^E:8.74e-64^.^.	.	Ja2_S3_TRINITY_DN4090_c0_g1::Ja2_S3_TRINITY_DN4090_c0_g1_i1::g.719::m.719	109-606[+]	GL34_ARATH^GL34_ARATH^Q:12-165,H:6-160^58.71%ID^E:3e-63^RecName: Full=Germin-like protein subfamily 3 member 4;^Eukaryota; Viridiplantae; Streptophyta; Embryophyta; Tracheophyta; Spermatophyta; Magnoliopsida; eudicotyledons; Gunneridae; Pentapetalae; rosids; malvids; Brassicales; Brassicaceae; Camelineae; Arabidopsis	PF00190.22^Cupin_1^Cupin^76-164^E:2.1e-26	.	.	ENOG410YHG8^germin-like protein	KEGG:ath:AT5G61750	.	GO:0048046^cellular_component^apoplast`GO:0005618^cellular_component^cell wall`GO:0030145^molecular_function^manganese ion binding`GO:0045735^molecular_function^nutrient reservoir activity	GO:0045735^molecular_function^nutrient reservoir activity	.	.
Ja2_S3_TRINITY_DN4091_c0_g1	Ja2_S3_TRINITY_DN4091_c0_g1_i1	.	.	.	.	.	.	.	.	.	.	.	.	.	.	.
Ja2_S3_TRINITY_DN4091_c0_g1	Ja2_S3_TRINITY_DN4091_c0_g1_i2	.	.	.	.	.	.	.	.	.	.	.	.	.	.	.
Ja2_S3_TRINITY_DN4017_c0_g1	Ja2_S3_TRINITY_DN4017_c0_g1_i1	sp|Q5MAU8|PPA27_ARATH^sp|Q5MAU8|PPA27_ARATH^Q:3-401,H:423-555^72.18%ID^E:7.86e-57^.^.	.	Ja2_S3_TRINITY_DN4017_c0_g1::Ja2_S3_TRINITY_DN4017_c0_g1_i1::g.720::m.720	3-401[+]	PPA27_ARATH^PPA27_ARATH^Q:1-133,H:423-555^72.18%ID^E:3e-66^RecName: Full=Probable inactive purple acid phosphatase 27;^Eukaryota; Viridiplantae; Streptophyta; Embryophyta; Tracheophyta; Spermatophyta; Magnoliopsida; eudicotyledons; Gunneridae; Pentapetalae; rosids; malvids; Brassicales; Brassicaceae; Camelineae; Arabidopsis	PF00149.28^Metallophos^Calcineurin-like phosphoesterase^6-80^E:5.3e-08	.	.	COG1409^Hydrolyzes cAMP to 5'-AMP. Plays an important regulatory role in modulating the intracellular concentration of cAMP, thereby influencing cAMP-dependent processes (By similarity)	KEGG:ath:AT5G50400`KO:K22390	.	GO:0005576^cellular_component^extracellular region`GO:0003993^molecular_function^acid phosphatase activity`GO:0046872^molecular_function^metal ion binding	GO:0016787^molecular_function^hydrolase activity	.	.
Ja2_S3_TRINITY_DN4083_c0_g1	Ja2_S3_TRINITY_DN4083_c0_g1_i1	sp|P10978|POLX_TOBAC^sp|P10978|POLX_TOBAC^Q:158-631,H:424-575^28.302%ID^E:3.84e-10^.^.	.	Ja2_S3_TRINITY_DN4083_c0_g1::Ja2_S3_TRINITY_DN4083_c0_g1_i1::g.721::m.721	137-442[+]	.	PF13976.6^gag_pre-integrs^GAG-pre-integrase domain^6-53^E:8.1e-09	.	.	.	.	.	.	.	.	.
Ja2_S3_TRINITY_DN4001_c0_g1	Ja2_S3_TRINITY_DN4001_c0_g1_i1	.	.	.	.	.	.	.	.	.	.	.	.	.	.	.
Ja2_S3_TRINITY_DN4049_c0_g1	Ja2_S3_TRINITY_DN4049_c0_g1_i1	.	.	Ja2_S3_TRINITY_DN4049_c0_g1::Ja2_S3_TRINITY_DN4049_c0_g1_i1::g.723::m.723	232-546[+]	.	.	.	.	.	.	.	.	.	.	.
Ja2_S3_TRINITY_DN4037_c0_g1	Ja2_S3_TRINITY_DN4037_c0_g1_i1	.	.	.	.	.	.	.	.	.	.	.	.	.	.	.
Ja2_S3_TRINITY_DN4036_c0_g1	Ja2_S3_TRINITY_DN4036_c0_g1_i1	sp|A1W7D2|TRMB_ACISJ^sp|A1W7D2|TRMB_ACISJ^Q:5-343,H:139-251^74.336%ID^E:1.41e-58^.^.	.	.	.	.	.	.	.	.	.	.	.	.	.	.
Ja2_S3_TRINITY_DN4044_c0_g1	Ja2_S3_TRINITY_DN4044_c0_g1_i1	sp|A4VIA8|GATB_PSEU5^sp|A4VIA8|GATB_PSEU5^Q:366-1,H:285-406^100%ID^E:2.95e-81^.^.	.	.	.	.	.	.	.	.	.	.	.	.	.	.
Ja2_S3_TRINITY_DN4099_c0_g1	Ja2_S3_TRINITY_DN4099_c0_g1_i1	.	.	Ja2_S3_TRINITY_DN4099_c0_g1::Ja2_S3_TRINITY_DN4099_c0_g1_i1::g.730::m.730	1-1002[+]	.	.	.	.	.	.	.	.	.	.	.
Ja2_S3_TRINITY_DN4099_c0_g1	Ja2_S3_TRINITY_DN4099_c0_g1_i1	.	.	Ja2_S3_TRINITY_DN4099_c0_g1::Ja2_S3_TRINITY_DN4099_c0_g1_i1::g.729::m.729	1-1071[-]	.	PF07695.11^7TMR-DISM_7TM^7TM diverse intracellular signalling^198-356^E:4.7e-08	.	ExpAA=121.96^PredHel=6^Topology=o26-48i198-217o222-244i257-279o294-316i318-340o	.	.	.	.	.	.	.
Ja2_S3_TRINITY_DN4023_c0_g1	Ja2_S3_TRINITY_DN4023_c0_g1_i1	.	.	.	.	.	.	.	.	.	.	.	.	.	.	.
Ja2_S3_TRINITY_DN4035_c0_g1	Ja2_S3_TRINITY_DN4035_c0_g1_i1	sp|Q7ZV90|PIF1_DANRE^sp|Q7ZV90|PIF1_DANRE^Q:96-1151,H:303-594^26.479%ID^E:8.52e-15^.^.	.	Ja2_S3_TRINITY_DN4035_c0_g1::Ja2_S3_TRINITY_DN4035_c0_g1_i1::g.736::m.736	3-1241[+]	PIF1_DANRE^PIF1_DANRE^Q:32-383,H:303-594^26.48%ID^E:4e-15^RecName: Full=ATP-dependent DNA helicase PIF1 {ECO:0000255|HAMAP-Rule:MF_03176};^Eukaryota; Metazoa; Chordata; Craniata; Vertebrata; Euteleostomi; Actinopterygii; Neopterygii; Teleostei; Ostariophysi; Cypriniformes; Cyprinidae; Danio	PF05970.14^PIF1^PIF1-like helicase^1-290^E:4.7e-96`PF02689.14^Herpes_Helicase^Helicase^338-386^E:3.3e-06	.	.	COG0507^exodeoxyribonuclease v alpha	KEGG:dre:326729`KO:K15255	.	GO:0005739^cellular_component^mitochondrion`GO:0005634^cellular_component^nucleus`GO:0005657^cellular_component^replication fork`GO:0043139^molecular_function^5'-3' DNA helicase activity`GO:0005524^molecular_function^ATP binding`GO:0003677^molecular_function^DNA binding`GO:0032508^biological_process^DNA duplex unwinding`GO:0006310^biological_process^DNA recombination`GO:0006281^biological_process…	GO:0003678^molecular_function^DNA helicase activity`GO:0000723^biological_process^telomere maintenance`GO:0006281^biological_process^DNA repair`GO:0004386^molecular_function^helicase activity`GO:0005524^molecular_function^ATP binding	.	.
Ja2_S3_TRINITY_DN4012_c0_g1	Ja2_S3_TRINITY_DN4012_c0_g1_i1	.	.	Ja2_S3_TRINITY_DN4012_c0_g1::Ja2_S3_TRINITY_DN4012_c0_g1_i1::g.739::m.739	2-451[-]	.	.	.	.	.	.	.	.	.	.	.
Ja2_S3_TRINITY_DN4012_c1_g1	Ja2_S3_TRINITY_DN4012_c1_g1_i1	.	.	.	.	.	.	.	.	.	.	.	.	.	.	.
Ja2_S3_TRINITY_DN4040_c0_g1	Ja2_S3_TRINITY_DN4040_c0_g1_i1	.	.	.	.	.	.	.	.	.	.	.	.	.	.	.
Ja2_S3_TRINITY_DN4057_c0_g1	Ja2_S3_TRINITY_DN4057_c0_g1_i1	sp|Q52978|PHAAB_RHIME^sp|Q52978|PHAAB_RHIME^Q:1135-2,H:39-417^63.852%ID^E:2.74e-132^.^.	.	Ja2_S3_TRINITY_DN4057_c0_g1::Ja2_S3_TRINITY_DN4057_c0_g1_i1::g.746::m.746	2-1165[+]	.	.	.	.	.	.	.	.	.	.	.
Ja2_S3_TRINITY_DN4057_c0_g1	Ja2_S3_TRINITY_DN4057_c0_g1_i1	sp|Q52978|PHAAB_RHIME^sp|Q52978|PHAAB_RHIME^Q:1135-2,H:39-417^63.852%ID^E:2.74e-132^.^.	.	Ja2_S3_TRINITY_DN4057_c0_g1::Ja2_S3_TRINITY_DN4057_c0_g1_i1::g.745::m.745	2-1180[-]	PHAAB_RHIME^PHAAB_RHIME^Q:9-393,H:32-417^63.21%ID^E:3e-154^RecName: Full=Probable K(+)/H(+) antiporter subunit A/B;^Bacteria; Proteobacteria; Alphaproteobacteria; Rhizobiales; Rhizobiaceae; Sinorhizobium/Ensifer group; Sinorhizobium	PF00662.20^Proton_antipo_N^NADH-Ubiquinone oxidoreductase (complex I), chain 5 N-terminus^66-118^E:3e-11`PF00361.20^Proton_antipo_M^Proton-conducting membrane transporter^131-393^E:8.5e-66	.	ExpAA=251.90^PredHel=12^Topology=o5-27i34-53o82-104i111-130o134-155i168-190o205-224i245-267o277-296i303-325o329-351i372-390o	COG1009^subunit l`COG2111^Monovalent cation H antiporter subunit	KEGG:sme:SMc03179`KO:K05559	.	GO:0005623^cellular_component^cell`GO:0016021^cellular_component^integral component of membrane`GO:0005886^cellular_component^plasma membrane`GO:0015297^molecular_function^antiporter activity`GO:0015077^molecular_function^monovalent inorganic cation transmembrane transporter activity`GO:0030004^biological_process^cellular monovalent inorganic cation homeostasis`GO:0006813^biological_process^potas…	.	.	.
Ja2_S3_TRINITY_DN4089_c0_g1	Ja2_S3_TRINITY_DN4089_c0_g1_i1	.	.	.	.	.	.	.	.	.	.	.	.	.	.	.
Ja2_S3_TRINITY_DN4021_c0_g1	Ja2_S3_TRINITY_DN4021_c0_g1_i1	.	.	.	.	.	.	.	.	.	.	.	.	.	.	.
Ja2_S3_TRINITY_DN4088_c0_g1	Ja2_S3_TRINITY_DN4088_c0_g1_i1	sp|Q8W5R1|GENL2_ORYSJ^sp|Q8W5R1|GENL2_ORYSJ^Q:33-443,H:102-238^74.453%ID^E:4.27e-67^.^.	.	Ja2_S3_TRINITY_DN4088_c0_g1::Ja2_S3_TRINITY_DN4088_c0_g1_i1::g.750::m.750	3-443[+]	GENL2_ORYSJ^GENL2_ORYSJ^Q:11-147,H:102-238^74.45%ID^E:6e-66^RecName: Full=Flap endonuclease GEN-like 2;^Eukaryota; Viridiplantae; Streptophyta; Embryophyta; Tracheophyta; Spermatophyta; Magnoliopsida; Liliopsida; Poales; Poaceae; BOP clade; Oryzoideae; Oryzeae; Oryzinae; Oryza; Oryza sativa	PF00867.18^XPG_I^XPG I-region^42-126^E:9.4e-21	.	.	COG0258^Structure-specific nuclease with 5'-flap endonuclease and 5'-3' exonuclease activities involved in DNA replication and repair. During DNA replication, cleaves the 5'-overhanging flap structure that is generated by displacement synthesis when DNA polymerase encounters the 5'-end of a downstream Okazaki fragment. It enters the flap from the 5'-end and then tracks to cleave the flap base, le…	KEGG:osa:4344420`KO:K15338	.	GO:0005634^cellular_component^nucleus`GO:0017108^molecular_function^5'-flap endonuclease activity`GO:0008821^molecular_function^crossover junction endodeoxyribonuclease activity`GO:0003677^molecular_function^DNA binding`GO:0048256^molecular_function^flap endonuclease activity`GO:0046872^molecular_function^metal ion binding`GO:0006281^biological_process^DNA repair	GO:0004518^molecular_function^nuclease activity	.	.
Ja2_S3_TRINITY_DN4048_c0_g1	Ja2_S3_TRINITY_DN4048_c0_g1_i1	.	.	.	.	.	.	.	.	.	.	.	.	.	.	.
Ja2_S3_TRINITY_DN4050_c0_g1	Ja2_S3_TRINITY_DN4050_c0_g1_i1	sp|P0AEP9|GLCD_ECOLI^sp|P0AEP9|GLCD_ECOLI^Q:545-3,H:172-352^59.116%ID^E:9.08e-43^.^.	.	.	.	.	.	.	.	.	.	.	.	.	.	.
Ja2_S3_TRINITY_DN4071_c0_g1	Ja2_S3_TRINITY_DN4071_c0_g1_i1	sp|Q9STJ6|BH126_ARATH^sp|Q9STJ6|BH126_ARATH^Q:67-300,H:134-212^41.772%ID^E:1.13e-10^.^.	.	Ja2_S3_TRINITY_DN4071_c0_g1::Ja2_S3_TRINITY_DN4071_c0_g1_i1::g.755::m.755	1-318[+]	BH126_ARATH^BH126_ARATH^Q:1-100,H:101-212^37.5%ID^E:3e-12^RecName: Full=Transcription factor bHLH126;^Eukaryota; Viridiplantae; Streptophyta; Embryophyta; Tracheophyta; Spermatophyta; Magnoliopsida; eudicotyledons; Gunneridae; Pentapetalae; rosids; malvids; Brassicales; Brassicaceae; Camelineae; Arabidopsis	.	.	.	ENOG41114KF^Transcription factor	KEGG:ath:AT4G25410	.	GO:0005634^cellular_component^nucleus`GO:0003677^molecular_function^DNA binding`GO:0046983^molecular_function^protein dimerization activity`GO:0006357^biological_process^regulation of transcription by RNA polymerase II	.	.	.
Ja2_S3_TRINITY_DN4080_c0_g1	Ja2_S3_TRINITY_DN4080_c0_g1_i1	.	.	.	.	.	.	.	.	.	.	.	.	.	.	.
Ja2_S3_TRINITY_DN4070_c0_g1	Ja2_S3_TRINITY_DN4070_c0_g1_i1	.	.	.	.	.	.	.	.	.	.	.	.	.	.	.
Ja2_S3_TRINITY_DN4096_c0_g1	Ja2_S3_TRINITY_DN4096_c0_g1_i1	sp|P13658|MBEA_ECOLX^sp|P13658|MBEA_ECOLX^Q:240-40,H:172-238^35.821%ID^E:1.47e-06^.^.	.	.	.	.	.	.	.	.	.	.	.	.	.	.
Ja2_S3_TRINITY_DN4027_c0_g1	Ja2_S3_TRINITY_DN4027_c0_g1_i1	.	.	.	.	.	.	.	.	.	.	.	.	.	.	.
Ja2_S3_TRINITY_DN4052_c0_g1	Ja2_S3_TRINITY_DN4052_c0_g1_i1	sp|P0AE82|CPXA_ECOLI^sp|P0AE82|CPXA_ECOLI^Q:636-950,H:188-290^38.318%ID^E:3.76e-12^.^.	.	Ja2_S3_TRINITY_DN4052_c0_g1::Ja2_S3_TRINITY_DN4052_c0_g1_i1::g.757::m.757	3-950[-]	.	.	.	.	.	.	.	.	.	.	.
Ja2_S3_TRINITY_DN4052_c1_g1	Ja2_S3_TRINITY_DN4052_c1_g1_i1	sp|P0AE90|CPXR_SHIFL^sp|P0AE90|CPXR_SHIFL^Q:9-410,H:84-221^49.275%ID^E:1.14e-34^.^.	.	.	.	.	.	.	.	.	.	.	.	.	.	.
Ja2_S3_TRINITY_DN4041_c0_g1	Ja2_S3_TRINITY_DN4041_c0_g1_i1	.	.	.	.	.	.	.	.	.	.	.	.	.	.	.
Ja2_S3_TRINITY_DN4008_c0_g1	Ja2_S3_TRINITY_DN4008_c0_g1_i1	.	.	Ja2_S3_TRINITY_DN4008_c0_g1::Ja2_S3_TRINITY_DN4008_c0_g1_i1::g.763::m.763	202-498[+]	.	.	.	.	.	.	.	.	.	.	.
Ja2_S3_TRINITY_DN4086_c0_g1	Ja2_S3_TRINITY_DN4086_c0_g1_i1	.	.	.	.	.	.	.	.	.	.	.	.	.	.	.
Ja2_S3_TRINITY_DN4015_c0_g1	Ja2_S3_TRINITY_DN4015_c0_g1_i1	.	.	.	.	.	.	.	.	.	.	.	.	.	.	.
Ja2_S3_TRINITY_DN4038_c0_g1	Ja2_S3_TRINITY_DN4038_c0_g1_i1	sp|A6T2B6|PRMA_JANMA^sp|A6T2B6|PRMA_JANMA^Q:2-388,H:177-301^71.318%ID^E:3.14e-47^.^.	.	.	.	.	.	.	.	.	.	.	.	.	.	.
Ja2_S3_TRINITY_DN4005_c0_g1	Ja2_S3_TRINITY_DN4005_c0_g1_i1	sp|P44910|TYPA_HAEIN^sp|P44910|TYPA_HAEIN^Q:1000-2,H:8-340^64.671%ID^E:2.16e-134^.^.	.	Ja2_S3_TRINITY_DN4005_c0_g1::Ja2_S3_TRINITY_DN4005_c0_g1_i1::g.770::m.770	2-1012[+]	.	.	.	.	.	.	.	.	.	.	.
Ja2_S3_TRINITY_DN4005_c0_g1	Ja2_S3_TRINITY_DN4005_c0_g1_i1	sp|P44910|TYPA_HAEIN^sp|P44910|TYPA_HAEIN^Q:1000-2,H:8-340^64.671%ID^E:2.16e-134^.^.	.	Ja2_S3_TRINITY_DN4005_c0_g1::Ja2_S3_TRINITY_DN4005_c0_g1_i1::g.769::m.769	2-1015[-]	BIPA_HAEIN^BIPA_HAEIN^Q:6-338,H:8-340^64.67%ID^E:4e-145^RecName: Full=50S ribosomal subunit assembly factor BipA {ECO:0000250|UniProtKB:P0DTT0};^Bacteria; Proteobacteria; Gammaproteobacteria; Pasteurellales; Pasteurellaceae; Haemophilus	PF00009.27^GTP_EFTU^Elongation factor Tu GTP binding domain^7-198^E:1.8e-55`PF01926.23^MMR_HSR1^50S ribosome-binding GTPase^11-132^E:9.5e-07`PF03144.25^GTP_EFTU_D2^Elongation factor Tu domain 2^222-293^E:4.4e-12	.	.	COG1217^gtp-binding protein typa	KEGG:hin:HI0864`KO:K06207	.	GO:0005829^cellular_component^cytosol`GO:1990904^cellular_component^ribonucleoprotein complex`GO:0005525^molecular_function^GTP binding`GO:0003924^molecular_function^GTPase activity`GO:0006412^biological_process^translation	GO:0003924^molecular_function^GTPase activity`GO:0005525^molecular_function^GTP binding	.	.
Ja2_S3_TRINITY_DN4014_c0_g1	Ja2_S3_TRINITY_DN4014_c0_g1_i1	.	.	.	.	.	.	.	.	.	.	.	.	.	.	.
Ja2_S3_TRINITY_DN4060_c0_g1	Ja2_S3_TRINITY_DN4060_c0_g1_i1	.	.	.	.	.	.	.	.	.	.	.	.	.	.	.
Ja2_S3_TRINITY_DN4066_c0_g1	Ja2_S3_TRINITY_DN4066_c0_g1_i1	sp|Q44091|SNDH_GLULI^sp|Q44091|SNDH_GLULI^Q:497-330,H:386-442^56.14%ID^E:1.45e-11^.^.	.	.	.	.	.	.	.	.	.	.	.	.	.	.
Ja2_S3_TRINITY_DN4081_c0_g1	Ja2_S3_TRINITY_DN4081_c0_g1_i1	sp|F4JT78|RPP2A_ARATH^sp|F4JT78|RPP2A_ARATH^Q:1-363,H:1038-1158^32.558%ID^E:1.81e-10^.^.	.	Ja2_S3_TRINITY_DN4081_c0_g1::Ja2_S3_TRINITY_DN4081_c0_g1_i1::g.774::m.774	1-396[+]	RPP2A_ARATH^RPP2A_ARATH^Q:1-121,H:1038-1158^32.56%ID^E:6e-10^RecName: Full=Disease resistance protein RPP2A {ECO:0000305};^Eukaryota; Viridiplantae; Streptophyta; Embryophyta; Tracheophyta; Spermatophyta; Magnoliopsida; eudicotyledons; Gunneridae; Pentapetalae; rosids; malvids; Brassicales; Brassicaceae; Camelineae; Arabidopsis	.	.	.	.	KEGG:ath:AT4G19500	.	GO:0043531^molecular_function^ADP binding`GO:0005524^molecular_function^ATP binding`GO:0006952^biological_process^defense response`GO:0007165^biological_process^signal transduction	.	.	.
Ja2_S3_TRINITY_DN4013_c0_g1	Ja2_S3_TRINITY_DN4013_c0_g1_i1	.	.	Ja2_S3_TRINITY_DN4013_c0_g1::Ja2_S3_TRINITY_DN4013_c0_g1_i1::g.775::m.775	416-769[+]	.	PF04195.12^Transposase_28^Putative gypsy type transposon^55-111^E:1.8e-06	.	.	.	.	.	.	.	.	.
Ja2_S3_TRINITY_DN4013_c0_g1	Ja2_S3_TRINITY_DN4013_c0_g1_i2	.	.	Ja2_S3_TRINITY_DN4013_c0_g1::Ja2_S3_TRINITY_DN4013_c0_g1_i2::g.776::m.776	403-756[+]	.	PF04195.12^Transposase_28^Putative gypsy type transposon^55-111^E:1.8e-06	.	.	.	.	.	.	.	.	.
Ja2_S3_TRINITY_DN4010_c0_g1	Ja2_S3_TRINITY_DN4010_c0_g1_i1	.	.	.	.	.	.	.	.	.	.	.	.	.	.	.
Ja2_S3_TRINITY_DN4010_c0_g1	Ja2_S3_TRINITY_DN4010_c0_g1_i2	.	.	.	.	.	.	.	.	.	.	.	.	.	.	.
Ja2_S3_TRINITY_DN4054_c0_g1	Ja2_S3_TRINITY_DN4054_c0_g1_i1	sp|Q9LID0|LDL2_ARATH^sp|Q9LID0|LDL2_ARATH^Q:3-398,H:394-525^76.515%ID^E:5.54e-54^.^.	.	Ja2_S3_TRINITY_DN4054_c0_g1::Ja2_S3_TRINITY_DN4054_c0_g1_i1::g.777::m.777	3-398[+]	LDL2_ARATH^LDL2_ARATH^Q:1-132,H:394-525^76.52%ID^E:3e-64^RecName: Full=Lysine-specific histone demethylase 1 homolog 2 {ECO:0000303|PubMed:17921315};^Eukaryota; Viridiplantae; Streptophyta; Embryophyta; Tracheophyta; Spermatophyta; Magnoliopsida; eudicotyledons; Gunneridae; Pentapetalae; rosids; malvids; Brassicales; Brassicaceae; Camelineae; Arabidopsis	PF01593.24^Amino_oxidase^Flavin containing amine oxidoreductase^1-131^E:6.1e-25	.	.	ENOG410XSNC^amine oxidase	KEGG:ath:AT3G13682`KO:K11450	.	GO:0003677^molecular_function^DNA binding`GO:0016491^molecular_function^oxidoreductase activity`GO:0051568^biological_process^histone H3-K4 methylation	GO:0016491^molecular_function^oxidoreductase activity`GO:0055114^biological_process^oxidation-reduction process	.	.
Ja2_S3_TRINITY_DN4067_c0_g1	Ja2_S3_TRINITY_DN4067_c0_g1_i1	sp|Q9S7Y7|XYL1_ARATH^sp|Q9S7Y7|XYL1_ARATH^Q:249-85,H:21-73^54.545%ID^E:4.45e-09^.^.	.	.	.	.	.	.	.	.	.	.	.	.	.	.
Ja2_S3_TRINITY_DN4006_c0_g1	Ja2_S3_TRINITY_DN4006_c0_g1_i1	.	.	Ja2_S3_TRINITY_DN4006_c0_g1::Ja2_S3_TRINITY_DN4006_c0_g1_i1::g.778::m.778	1-474[+]	.	PF14244.6^Retrotran_gag_3^gag-polypeptide of LTR copia-type^15-54^E:5.7e-08	.	.	.	.	.	.	.	.	.
Ja2_S3_TRINITY_DN4011_c0_g1	Ja2_S3_TRINITY_DN4011_c0_g1_i1	.	.	.	.	.	.	.	.	.	.	.	.	.	.	.
Ja2_S3_TRINITY_DN4028_c0_g1	Ja2_S3_TRINITY_DN4028_c0_g1_i1	sp|P30567|CATA2_GOSHI^sp|P30567|CATA2_GOSHI^Q:72-209,H:441-486^80.435%ID^E:3.84e-18^.^.	.	.	.	.	.	.	.	.	.	.	.	.	.	.
Ja2_S3_TRINITY_DN4000_c0_g1	Ja2_S3_TRINITY_DN4000_c0_g1_i1	.	.	Ja2_S3_TRINITY_DN4000_c0_g1::Ja2_S3_TRINITY_DN4000_c0_g1_i1::g.783::m.783	2-307[-]	.	.	.	.	.	.	.	.	.	.	.
Ja2_S3_TRINITY_DN4000_c0_g1	Ja2_S3_TRINITY_DN4000_c0_g1_i2	.	.	.	.	.	.	.	.	.	.	.	.	.	.	.
Ja2_S3_TRINITY_DN4097_c0_g1	Ja2_S3_TRINITY_DN4097_c0_g1_i1	.	.	.	.	.	.	.	.	.	.	.	.	.	.	.
Ja2_S3_TRINITY_DN4002_c0_g1	Ja2_S3_TRINITY_DN4002_c0_g1_i1	sp|Q9Z3S2|G6PD_RHIME^sp|Q9Z3S2|G6PD_RHIME^Q:304-26,H:11-104^39.362%ID^E:4.12e-14^.^.	.	.	.	.	.	.	.	.	.	.	.	.	.	.
Ja2_S3_TRINITY_DN23711_c0_g1	Ja2_S3_TRINITY_DN23711_c0_g1_i1	sp|O22243|C3H31_ARATH^sp|O22243|C3H31_ARATH^Q:1-2673,H:123-1014^56.076%ID^E:0^.^.	.	Ja2_S3_TRINITY_DN23711_c0_g1::Ja2_S3_TRINITY_DN23711_c0_g1_i1::g.786::m.786	1-2682[+]	C3H31_ARATH^C3H31_ARATH^Q:1-891,H:123-1014^56.3%ID^E:0^RecName: Full=DExH-box ATP-dependent RNA helicase DExH8 {ECO:0000305};^Eukaryota; Viridiplantae; Streptophyta; Embryophyta; Tracheophyta; Spermatophyta; Magnoliopsida; eudicotyledons; Gunneridae; Pentapetalae; rosids; malvids; Brassicales; Brassicaceae; Camelineae; Arabidopsis	PF00271.31^Helicase_C^Helicase conserved C-terminal domain^145-263^E:5.2e-13`PF14608.6^zf-CCCH_2^RNA-binding, Nab2-type zinc finger^611-630^E:0.15	.	.	COG1643^helicase	KEGG:ath:AT2G47680	.	GO:0005730^cellular_component^nucleolus`GO:0005524^molecular_function^ATP binding`GO:0003677^molecular_function^DNA binding`GO:0003678^molecular_function^DNA helicase activity`GO:0046872^molecular_function^metal ion binding`GO:0003729^molecular_function^mRNA binding`GO:0003723^molecular_function^RNA binding`GO:0003724^molecular_function^RNA helicase activity`GO:0045943^biological_process^positive…	.	.	.
Ja2_S3_TRINITY_DN23799_c0_g1	Ja2_S3_TRINITY_DN23799_c0_g1_i1	sp|A1A6M1|PTAC5_ARATH^sp|A1A6M1|PTAC5_ARATH^Q:316-1230,H:73-383^55.873%ID^E:1.87e-96^.^.	.	Ja2_S3_TRINITY_DN23799_c0_g1::Ja2_S3_TRINITY_DN23799_c0_g1_i1::g.787::m.787	1-1251[+]	PTAC5_ARATH^PTAC5_ARATH^Q:26-410,H:3-383^54.57%ID^E:3e-124^RecName: Full=Protein disulfide isomerase pTAC5, chloroplastic {ECO:0000303|PubMed:23922206};^Eukaryota; Viridiplantae; Streptophyta; Embryophyta; Tracheophyta; Spermatophyta; Magnoliopsida; eudicotyledons; Gunneridae; Pentapetalae; rosids; malvids; Brassicales; Brassicaceae; Camelineae; Arabidopsis	PF01471.18^PG_binding_1^Putative peptidoglycan binding domain^217-275^E:2.4e-09	.	.	ENOG4111TC7^Putative peptidoglycan binding domain	KEGG:ath:AT4G13670`KO:K22519	.	GO:0009507^cellular_component^chloroplast`GO:0009941^cellular_component^chloroplast envelope`GO:0042644^cellular_component^chloroplast nucleoid`GO:0009534^cellular_component^chloroplast thylakoid`GO:0009535^cellular_component^chloroplast thylakoid membrane`GO:0005829^cellular_component^cytosol`GO:0009508^cellular_component^plastid chromosome`GO:0046872^molecular_function^metal ion binding`GO:0003…	.	.	.
Ja2_S3_TRINITY_DN23799_c0_g1	Ja2_S3_TRINITY_DN23799_c0_g1_i2	sp|A1A6M1|PTAC5_ARATH^sp|A1A6M1|PTAC5_ARATH^Q:316-1224,H:73-383^55.627%ID^E:1.44e-97^.^.	.	Ja2_S3_TRINITY_DN23799_c0_g1::Ja2_S3_TRINITY_DN23799_c0_g1_i2::g.788::m.788	1-1245[+]	PTAC5_ARATH^PTAC5_ARATH^Q:26-408,H:3-383^54.34%ID^E:2e-125^RecName: Full=Protein disulfide isomerase pTAC5, chloroplastic {ECO:0000303|PubMed:23922206};^Eukaryota; Viridiplantae; Streptophyta; Embryophyta; Tracheophyta; Spermatophyta; Magnoliopsida; eudicotyledons; Gunneridae; Pentapetalae; rosids; malvids; Brassicales; Brassicaceae; Camelineae; Arabidopsis	PF01471.18^PG_binding_1^Putative peptidoglycan binding domain^217-275^E:2.4e-09	.	.	ENOG4111TC7^Putative peptidoglycan binding domain	KEGG:ath:AT4G13670`KO:K22519	.	GO:0009507^cellular_component^chloroplast`GO:0009941^cellular_component^chloroplast envelope`GO:0042644^cellular_component^chloroplast nucleoid`GO:0009534^cellular_component^chloroplast thylakoid`GO:0009535^cellular_component^chloroplast thylakoid membrane`GO:0005829^cellular_component^cytosol`GO:0009508^cellular_component^plastid chromosome`GO:0046872^molecular_function^metal ion binding`GO:0003…	.	.	.
Ja2_S3_TRINITY_DN23799_c0_g2	Ja2_S3_TRINITY_DN23799_c0_g2_i1	sp|A1A6M1|PTAC5_ARATH^sp|A1A6M1|PTAC5_ARATH^Q:3-728,H:64-310^48.8%ID^E:3.49e-47^.^.	.	Ja2_S3_TRINITY_DN23799_c0_g2::Ja2_S3_TRINITY_DN23799_c0_g2_i1::g.789::m.789	3-728[+]	PTAC5_ARATH^PTAC5_ARATH^Q:1-242,H:64-310^51.2%ID^E:4e-61^RecName: Full=Protein disulfide isomerase pTAC5, chloroplastic {ECO:0000303|PubMed:23922206};^Eukaryota; Viridiplantae; Streptophyta; Embryophyta; Tracheophyta; Spermatophyta; Magnoliopsida; eudicotyledons; Gunneridae; Pentapetalae; rosids; malvids; Brassicales; Brassicaceae; Camelineae; Arabidopsis	PF08823.11^PG_binding_2^Putative peptidoglycan binding domain^114-164^E:0.00031`PF01471.18^PG_binding_1^Putative peptidoglycan binding domain^124-182^E:7.1e-10	.	.	ENOG4111TC7^Putative peptidoglycan binding domain	KEGG:ath:AT4G13670`KO:K22519	.	GO:0009507^cellular_component^chloroplast`GO:0009941^cellular_component^chloroplast envelope`GO:0042644^cellular_component^chloroplast nucleoid`GO:0009534^cellular_component^chloroplast thylakoid`GO:0009535^cellular_component^chloroplast thylakoid membrane`GO:0005829^cellular_component^cytosol`GO:0009508^cellular_component^plastid chromosome`GO:0046872^molecular_function^metal ion binding`GO:0003…	.	.	.
Ja2_S3_TRINITY_DN23799_c0_g1	Ja2_S3_TRINITY_DN23799_c0_g1_i3	sp|A1A6M1|PTAC5_ARATH^sp|A1A6M1|PTAC5_ARATH^Q:152-613,H:224-383^61.111%ID^E:1.43e-56^.^.	.	Ja2_S3_TRINITY_DN23799_c0_g1::Ja2_S3_TRINITY_DN23799_c0_g1_i3::g.790::m.790	179-634[+]	PTAC5_ARATH^PTAC5_ARATH^Q:1-145,H:233-383^60.78%ID^E:5e-53^RecName: Full=Protein disulfide isomerase pTAC5, chloroplastic {ECO:0000303|PubMed:23922206};^Eukaryota; Viridiplantae; Streptophyta; Embryophyta; Tracheophyta; Spermatophyta; Magnoliopsida; eudicotyledons; Gunneridae; Pentapetalae; rosids; malvids; Brassicales; Brassicaceae; Camelineae; Arabidopsis	.	.	.	ENOG4111TC7^Putative peptidoglycan binding domain	KEGG:ath:AT4G13670`KO:K22519	.	GO:0009507^cellular_component^chloroplast`GO:0009941^cellular_component^chloroplast envelope`GO:0042644^cellular_component^chloroplast nucleoid`GO:0009534^cellular_component^chloroplast thylakoid`GO:0009535^cellular_component^chloroplast thylakoid membrane`GO:0005829^cellular_component^cytosol`GO:0009508^cellular_component^plastid chromosome`GO:0046872^molecular_function^metal ion binding`GO:0003…	.	.	.
Ja2_S3_TRINITY_DN23729_c0_g1	Ja2_S3_TRINITY_DN23729_c0_g1_i1	.	.	Ja2_S3_TRINITY_DN23729_c0_g1::Ja2_S3_TRINITY_DN23729_c0_g1_i1::g.791::m.791	137-721[+]	.	.	.	.	.	.	.	.	.	.	.
Ja2_S3_TRINITY_DN23729_c0_g1	Ja2_S3_TRINITY_DN23729_c0_g1_i2	sp|A0A2H4HHY6|GLOX_ARTAN^sp|A0A2H4HHY6|GLOX_ARTAN^Q:1285-1410,H:51-92^64.286%ID^E:8.93e-09^.^.	.	Ja2_S3_TRINITY_DN23729_c0_g1::Ja2_S3_TRINITY_DN23729_c0_g1_i2::g.792::m.792	137-736[+]	.	.	.	.	.	.	.	.	.	.	.
Ja2_S3_TRINITY_DN23796_c0_g1	Ja2_S3_TRINITY_DN23796_c0_g1_i1	sp|Q9FV51|MAP1C_ARATH^sp|Q9FV51|MAP1C_ARATH^Q:9-155,H:122-170^85.714%ID^E:1.3e-21^.^.	.	.	.	.	.	.	.	.	.	.	.	.	.	.
Ja2_S3_TRINITY_DN23796_c0_g2	Ja2_S3_TRINITY_DN23796_c0_g2_i1	sp|Q9FV52|MAP1B_ARATH^sp|Q9FV52|MAP1B_ARATH^Q:59-1099,H:23-369^73.487%ID^E:0^.^.	.	Ja2_S3_TRINITY_DN23796_c0_g2::Ja2_S3_TRINITY_DN23796_c0_g2_i1::g.793::m.793	2-1102[+]	MAP1B_ARATH^MAP1B_ARATH^Q:20-366,H:23-369^73.49%ID^E:0^RecName: Full=Methionine aminopeptidase 1B, chloroplastic {ECO:0000255|HAMAP-Rule:MF_03174};^Eukaryota; Viridiplantae; Streptophyta; Embryophyta; Tracheophyta; Spermatophyta; Magnoliopsida; eudicotyledons; Gunneridae; Pentapetalae; rosids; malvids; Brassicales; Brassicaceae; Camelineae; Arabidopsis	PF00557.24^Peptidase_M24^Metallopeptidase family M24^131-357^E:7.8e-53	.	.	COG0024^Removes the N-terminal methionine from nascent proteins (By similarity)	KEGG:ath:AT1G13270`KO:K01265	.	GO:0009507^cellular_component^chloroplast`GO:0005576^cellular_component^extracellular region`GO:0005739^cellular_component^mitochondrion`GO:0046872^molecular_function^metal ion binding`GO:0070006^molecular_function^metalloaminopeptidase activity`GO:0031365^biological_process^N-terminal protein amino acid modification`GO:0070084^biological_process^protein initiator methionine removal	.	.	.
Ja2_S3_TRINITY_DN23776_c0_g1	Ja2_S3_TRINITY_DN23776_c0_g1_i1	sp|Q8H859|CADH1_ORYSJ^sp|Q8H859|CADH1_ORYSJ^Q:6-539,H:1-156^58.427%ID^E:1.18e-63^.^.`sp|Q8H859|CADH1_ORYSJ^sp|Q8H859|CADH1_ORYSJ^Q:538-1068,H:132-289^57.062%ID^E:9.51e-45^.^.	.	.	.	.	.	.	.	.	.	.	.	.	.	.
Ja2_S3_TRINITY_DN23776_c0_g1	Ja2_S3_TRINITY_DN23776_c0_g1_i2	sp|Q9CAI3|CADH1_ARATH^sp|Q9CAI3|CADH1_ARATH^Q:153-1211,H:1-353^70.621%ID^E:2.47e-171^.^.	.	Ja2_S3_TRINITY_DN23776_c0_g1::Ja2_S3_TRINITY_DN23776_c0_g1_i2::g.794::m.794	153-1220[+]	CADH1_ARATH^CADH1_ARATH^Q:1-355,H:1-355^70.79%ID^E:0^RecName: Full=Probable cinnamyl alcohol dehydrogenase 1;^Eukaryota; Viridiplantae; Streptophyta; Embryophyta; Tracheophyta; Spermatophyta; Magnoliopsida; eudicotyledons; Gunneridae; Pentapetalae; rosids; malvids; Brassicales; Brassicaceae; Camelineae; Arabidopsis	PF08240.12^ADH_N^Alcohol dehydrogenase GroES-like domain^35-150^E:1.5e-26`PF00107.26^ADH_zinc_N^Zinc-binding dehydrogenase^192-312^E:8.9e-16	.	.	COG1064^alcohol dehydrogenase	KEGG:ath:AT1G72680`KO:K00083	.	GO:0005829^cellular_component^cytosol`GO:0045551^molecular_function^cinnamyl-alcohol dehydrogenase activity`GO:0016616^molecular_function^oxidoreductase activity, acting on the CH-OH group of donors, NAD or NADP as acceptor`GO:0052747^molecular_function^sinapyl alcohol dehydrogenase activity`GO:0008270^molecular_function^zinc ion binding`GO:0009809^biological_process^lignin biosynthetic process	GO:0055114^biological_process^oxidation-reduction process	.	.
Ja2_S3_TRINITY_DN23776_c0_g1	Ja2_S3_TRINITY_DN23776_c0_g1_i3	sp|Q9CAI3|CADH1_ARATH^sp|Q9CAI3|CADH1_ARATH^Q:153-1025,H:1-291^71.233%ID^E:3.64e-133^.^.`sp|Q9CAI3|CADH1_ARATH^sp|Q9CAI3|CADH1_ARATH^Q:1099-1290,H:290-353^68.75%ID^E:1.49e-22^.^.	.	Ja2_S3_TRINITY_DN23776_c0_g1::Ja2_S3_TRINITY_DN23776_c0_g1_i3::g.795::m.795	153-1094[+]	CADH1_ARATH^CADH1_ARATH^Q:1-291,H:1-291^71.23%ID^E:1e-142^RecName: Full=Probable cinnamyl alcohol dehydrogenase 1;^Eukaryota; Viridiplantae; Streptophyta; Embryophyta; Tracheophyta; Spermatophyta; Magnoliopsida; eudicotyledons; Gunneridae; Pentapetalae; rosids; malvids; Brassicales; Brassicaceae; Camelineae; Arabidopsis	PF08240.12^ADH_N^Alcohol dehydrogenase GroES-like domain^35-150^E:1.2e-26`PF00107.26^ADH_zinc_N^Zinc-binding dehydrogenase^192-301^E:4.8e-13	.	.	COG1064^alcohol dehydrogenase	KEGG:ath:AT1G72680`KO:K00083	.	GO:0005829^cellular_component^cytosol`GO:0045551^molecular_function^cinnamyl-alcohol dehydrogenase activity`GO:0016616^molecular_function^oxidoreductase activity, acting on the CH-OH group of donors, NAD or NADP as acceptor`GO:0052747^molecular_function^sinapyl alcohol dehydrogenase activity`GO:0008270^molecular_function^zinc ion binding`GO:0009809^biological_process^lignin biosynthetic process	GO:0055114^biological_process^oxidation-reduction process	.	.
Ja2_S3_TRINITY_DN23776_c0_g1	Ja2_S3_TRINITY_DN23776_c0_g1_i4	sp|Q9CAI3|CADH1_ARATH^sp|Q9CAI3|CADH1_ARATH^Q:151-1125,H:30-353^71.692%ID^E:1.1e-158^.^.	.	Ja2_S3_TRINITY_DN23776_c0_g1::Ja2_S3_TRINITY_DN23776_c0_g1_i4::g.796::m.796	148-1134[+]	CADH1_ARATH^CADH1_ARATH^Q:2-328,H:30-355^71.87%ID^E:3e-168^RecName: Full=Probable cinnamyl alcohol dehydrogenase 1;^Eukaryota; Viridiplantae; Streptophyta; Embryophyta; Tracheophyta; Spermatophyta; Magnoliopsida; eudicotyledons; Gunneridae; Pentapetalae; rosids; malvids; Brassicales; Brassicaceae; Camelineae; Arabidopsis	PF08240.12^ADH_N^Alcohol dehydrogenase GroES-like domain^8-123^E:1.3e-26`PF00107.26^ADH_zinc_N^Zinc-binding dehydrogenase^165-285^E:7.5e-16	.	.	COG1064^alcohol dehydrogenase	KEGG:ath:AT1G72680`KO:K00083	.	GO:0005829^cellular_component^cytosol`GO:0045551^molecular_function^cinnamyl-alcohol dehydrogenase activity`GO:0016616^molecular_function^oxidoreductase activity, acting on the CH-OH group of donors, NAD or NADP as acceptor`GO:0052747^molecular_function^sinapyl alcohol dehydrogenase activity`GO:0008270^molecular_function^zinc ion binding`GO:0009809^biological_process^lignin biosynthetic process	GO:0055114^biological_process^oxidation-reduction process	.	.
Ja2_S3_TRINITY_DN23784_c0_g1	Ja2_S3_TRINITY_DN23784_c0_g1_i1	sp|A0FKE6|TD1_SOLLC^sp|A0FKE6|TD1_SOLLC^Q:87-1874,H:15-605^72.397%ID^E:0^.^.	.	Ja2_S3_TRINITY_DN23784_c0_g1::Ja2_S3_TRINITY_DN23784_c0_g1_i1::g.797::m.797	75-1880[+]	TD1_SOLLC^TD1_SOLLC^Q:5-600,H:15-605^72.4%ID^E:0^RecName: Full=Threonine dehydratase 1 biosynthetic, chloroplastic {ECO:0000305};^Eukaryota; Viridiplantae; Streptophyta; Embryophyta; Tracheophyta; Spermatophyta; Magnoliopsida; eudicotyledons; Gunneridae; Pentapetalae; asterids; lamiids; Solanales; Solanaceae; Solanoideae; Solaneae; Solanum; Lycopersicon	PF00291.25^PALP^Pyridoxal-phosphate dependent enzyme^116-404^E:2.1e-81`PF00585.18^Thr_dehydrat_C^C-terminal regulatory domain of Threonine dehydratase^417-507^E:9.1e-22`PF00585.18^Thr_dehydrat_C^C-terminal regulatory domain of Threonine dehydratase^514-598^E:2.5e-24	.	.	COG1171^Threonine dehydratase	KEGG:sly:100037737`KO:K01754	.	GO:0009507^cellular_component^chloroplast`GO:0004794^molecular_function^L-threonine ammonia-lyase activity`GO:0030170^molecular_function^pyridoxal phosphate binding`GO:0009097^biological_process^isoleucine biosynthetic process`GO:0006567^biological_process^threonine catabolic process`GO:0006566^biological_process^threonine metabolic process	.	.	.
Ja2_S3_TRINITY_DN23784_c0_g1	Ja2_S3_TRINITY_DN23784_c0_g1_i2	sp|A0FKE6|TD1_SOLLC^sp|A0FKE6|TD1_SOLLC^Q:5-1504,H:65-560^79.4%ID^E:0^.^.	.	Ja2_S3_TRINITY_DN23784_c0_g1::Ja2_S3_TRINITY_DN23784_c0_g1_i2::g.798::m.798	2-1504[+]	TD1_SOLLC^TD1_SOLLC^Q:2-501,H:65-560^79.4%ID^E:0^RecName: Full=Threonine dehydratase 1 biosynthetic, chloroplastic {ECO:0000305};^Eukaryota; Viridiplantae; Streptophyta; Embryophyta; Tracheophyta; Spermatophyta; Magnoliopsida; eudicotyledons; Gunneridae; Pentapetalae; asterids; lamiids; Solanales; Solanaceae; Solanoideae; Solaneae; Solanum; Lycopersicon	PF00291.25^PALP^Pyridoxal-phosphate dependent enzyme^62-349^E:3.8e-82`PF00585.18^Thr_dehydrat_C^C-terminal regulatory domain of Threonine dehydratase^363-453^E:6.9e-22`PF00585.18^Thr_dehydrat_C^C-terminal regulatory domain of Threonine dehydratase^460-500^E:3.6e-11	.	.	COG1171^Threonine dehydratase	KEGG:sly:100037737`KO:K01754	.	GO:0009507^cellular_component^chloroplast`GO:0004794^molecular_function^L-threonine ammonia-lyase activity`GO:0030170^molecular_function^pyridoxal phosphate binding`GO:0009097^biological_process^isoleucine biosynthetic process`GO:0006567^biological_process^threonine catabolic process`GO:0006566^biological_process^threonine metabolic process	.	.	.
Ja2_S3_TRINITY_DN23784_c0_g1	Ja2_S3_TRINITY_DN23784_c0_g1_i3	sp|A0FKE6|TD1_SOLLC^sp|A0FKE6|TD1_SOLLC^Q:87-1739,H:15-560^73.393%ID^E:0^.^.	.	Ja2_S3_TRINITY_DN23784_c0_g1::Ja2_S3_TRINITY_DN23784_c0_g1_i3::g.799::m.799	75-1745[+]	TD1_SOLLC^TD1_SOLLC^Q:5-555,H:15-560^73.39%ID^E:0^RecName: Full=Threonine dehydratase 1 biosynthetic, chloroplastic {ECO:0000305};^Eukaryota; Viridiplantae; Streptophyta; Embryophyta; Tracheophyta; Spermatophyta; Magnoliopsida; eudicotyledons; Gunneridae; Pentapetalae; asterids; lamiids; Solanales; Solanaceae; Solanoideae; Solaneae; Solanum; Lycopersicon	PF00291.25^PALP^Pyridoxal-phosphate dependent enzyme^116-404^E:1.7e-81`PF00585.18^Thr_dehydrat_C^C-terminal regulatory domain of Threonine dehydratase^417-507^E:8.1e-22`PF00585.18^Thr_dehydrat_C^C-terminal regulatory domain of Threonine dehydratase^514-555^E:3.6e-11	.	.	COG1171^Threonine dehydratase	KEGG:sly:100037737`KO:K01754	.	GO:0009507^cellular_component^chloroplast`GO:0004794^molecular_function^L-threonine ammonia-lyase activity`GO:0030170^molecular_function^pyridoxal phosphate binding`GO:0009097^biological_process^isoleucine biosynthetic process`GO:0006567^biological_process^threonine catabolic process`GO:0006566^biological_process^threonine metabolic process	.	.	.
Ja2_S3_TRINITY_DN23757_c0_g1	Ja2_S3_TRINITY_DN23757_c0_g1_i1	sp|Q0WTY4|VPS2B_ARATH^sp|Q0WTY4|VPS2B_ARATH^Q:141-449,H:1-103^77.67%ID^E:6.43e-46^.^.`sp|Q0WTY4|VPS2B_ARATH^sp|Q0WTY4|VPS2B_ARATH^Q:425-850,H:72-220^61.184%ID^E:1.3e-35^.^.	.	Ja2_S3_TRINITY_DN23757_c0_g1::Ja2_S3_TRINITY_DN23757_c0_g1_i1::g.800::m.800	141-497[+]	VPS2B_ARATH^VPS2B_ARATH^Q:1-103,H:1-103^77.67%ID^E:1e-48^RecName: Full=Vacuolar protein sorting-associated protein 2 homolog 2;^Eukaryota; Viridiplantae; Streptophyta; Embryophyta; Tracheophyta; Spermatophyta; Magnoliopsida; eudicotyledons; Gunneridae; Pentapetalae; rosids; malvids; Brassicales; Brassicaceae; Camelineae; Arabidopsis	PF03357.21^Snf7^Snf7^16-90^E:1.4e-12	.	.	COG5491^Charged multivesicular body protein	KEGG:ath:AT5G44560`KO:K12191	.	GO:0000815^cellular_component^ESCRT III complex`GO:0005771^cellular_component^multivesicular body`GO:0032509^biological_process^endosome transport via multivesicular body sorting pathway`GO:0045324^biological_process^late endosome to vacuole transport`GO:0015031^biological_process^protein transport	GO:0007034^biological_process^vacuolar transport	.	.
Ja2_S3_TRINITY_DN23757_c0_g1	Ja2_S3_TRINITY_DN23757_c0_g1_i1	sp|Q0WTY4|VPS2B_ARATH^sp|Q0WTY4|VPS2B_ARATH^Q:141-449,H:1-103^77.67%ID^E:6.43e-46^.^.`sp|Q0WTY4|VPS2B_ARATH^sp|Q0WTY4|VPS2B_ARATH^Q:425-850,H:72-220^61.184%ID^E:1.3e-35^.^.	.	Ja2_S3_TRINITY_DN23757_c0_g1::Ja2_S3_TRINITY_DN23757_c0_g1_i1::g.801::m.801	524-856[+]	VPS2C_ARATH^VPS2C_ARATH^Q:1-109,H:102-210^81.65%ID^E:6e-57^RecName: Full=Vacuolar protein sorting-associated protein 2 homolog 3;^Eukaryota; Viridiplantae; Streptophyta; Embryophyta; Tracheophyta; Spermatophyta; Magnoliopsida; eudicotyledons; Gunneridae; Pentapetalae; rosids; malvids; Brassicales; Brassicaceae; Camelineae; Arabidopsis	PF03357.21^Snf7^Snf7^1-84^E:1.8e-17	.	.	COG5491^Charged multivesicular body protein	KEGG:ath:AT1G03950`KO:K12192	.	GO:0000815^cellular_component^ESCRT III complex`GO:0005771^cellular_component^multivesicular body`GO:0032509^biological_process^endosome transport via multivesicular body sorting pathway`GO:0045324^biological_process^late endosome to vacuole transport`GO:0015031^biological_process^protein transport	GO:0007034^biological_process^vacuolar transport	.	.
Ja2_S3_TRINITY_DN23757_c0_g1	Ja2_S3_TRINITY_DN23757_c0_g1_i2	sp|Q0WTY4|VPS2B_ARATH^sp|Q0WTY4|VPS2B_ARATH^Q:141-221,H:1-27^81.481%ID^E:2.17e-06^.^.	.	.	.	.	.	.	.	.	.	.	.	.	.	.
Ja2_S3_TRINITY_DN23757_c0_g1	Ja2_S3_TRINITY_DN23757_c0_g1_i3	sp|Q941D5|VPS2C_ARATH^sp|Q941D5|VPS2C_ARATH^Q:141-770,H:1-210^80.952%ID^E:2.5e-103^.^.	.	Ja2_S3_TRINITY_DN23757_c0_g1::Ja2_S3_TRINITY_DN23757_c0_g1_i3::g.802::m.802	141-776[+]	VPS2C_ARATH^VPS2C_ARATH^Q:1-210,H:1-210^80.95%ID^E:2e-120^RecName: Full=Vacuolar protein sorting-associated protein 2 homolog 3;^Eukaryota; Viridiplantae; Streptophyta; Embryophyta; Tracheophyta; Spermatophyta; Magnoliopsida; eudicotyledons; Gunneridae; Pentapetalae; rosids; malvids; Brassicales; Brassicaceae; Camelineae; Arabidopsis	PF03357.21^Snf7^Snf7^16-185^E:1e-37	.	.	COG5491^Charged multivesicular body protein	KEGG:ath:AT1G03950`KO:K12192	.	GO:0000815^cellular_component^ESCRT III complex`GO:0005771^cellular_component^multivesicular body`GO:0032509^biological_process^endosome transport via multivesicular body sorting pathway`GO:0045324^biological_process^late endosome to vacuole transport`GO:0015031^biological_process^protein transport	GO:0007034^biological_process^vacuolar transport	.	.
Ja2_S3_TRINITY_DN23757_c0_g1	Ja2_S3_TRINITY_DN23757_c0_g1_i4	sp|Q941D5|VPS2C_ARATH^sp|Q941D5|VPS2C_ARATH^Q:337-762,H:72-210^71.831%ID^E:4.54e-45^.^.`sp|Q941D5|VPS2C_ARATH^sp|Q941D5|VPS2C_ARATH^Q:164-328,H:38-92^87.273%ID^E:3.19e-23^.^.`sp|Q941D5|VPS2C_ARATH^sp|Q941D5|VPS2C_ARATH^Q:1-63,H:18-38^71.429%ID^E:3.19e-23^.^.	.	Ja2_S3_TRINITY_DN23757_c0_g1::Ja2_S3_TRINITY_DN23757_c0_g1_i4::g.803::m.803	436-768[+]	VPS2C_ARATH^VPS2C_ARATH^Q:1-109,H:102-210^81.65%ID^E:6e-57^RecName: Full=Vacuolar protein sorting-associated protein 2 homolog 3;^Eukaryota; Viridiplantae; Streptophyta; Embryophyta; Tracheophyta; Spermatophyta; Magnoliopsida; eudicotyledons; Gunneridae; Pentapetalae; rosids; malvids; Brassicales; Brassicaceae; Camelineae; Arabidopsis	PF03357.21^Snf7^Snf7^1-84^E:1.8e-17	.	.	COG5491^Charged multivesicular body protein	KEGG:ath:AT1G03950`KO:K12192	.	GO:0000815^cellular_component^ESCRT III complex`GO:0005771^cellular_component^multivesicular body`GO:0032509^biological_process^endosome transport via multivesicular body sorting pathway`GO:0045324^biological_process^late endosome to vacuole transport`GO:0015031^biological_process^protein transport	GO:0007034^biological_process^vacuolar transport	.	.
Ja2_S3_TRINITY_DN23757_c0_g1	Ja2_S3_TRINITY_DN23757_c0_g1_i5	sp|Q941D5|VPS2C_ARATH^sp|Q941D5|VPS2C_ARATH^Q:164-682,H:38-210^82.659%ID^E:1.41e-81^.^.	.	Ja2_S3_TRINITY_DN23757_c0_g1::Ja2_S3_TRINITY_DN23757_c0_g1_i5::g.804::m.804	296-688[+]	VPS2C_ARATH^VPS2C_ARATH^Q:1-129,H:82-210^80.62%ID^E:1e-69^RecName: Full=Vacuolar protein sorting-associated protein 2 homolog 3;^Eukaryota; Viridiplantae; Streptophyta; Embryophyta; Tracheophyta; Spermatophyta; Magnoliopsida; eudicotyledons; Gunneridae; Pentapetalae; rosids; malvids; Brassicales; Brassicaceae; Camelineae; Arabidopsis	PF03357.21^Snf7^Snf7^1-104^E:5.7e-21	.	.	COG5491^Charged multivesicular body protein	KEGG:ath:AT1G03950`KO:K12192	.	GO:0000815^cellular_component^ESCRT III complex`GO:0005771^cellular_component^multivesicular body`GO:0032509^biological_process^endosome transport via multivesicular body sorting pathway`GO:0045324^biological_process^late endosome to vacuole transport`GO:0015031^biological_process^protein transport	GO:0007034^biological_process^vacuolar transport	.	.
Ja2_S3_TRINITY_DN23757_c1_g1	Ja2_S3_TRINITY_DN23757_c1_g1_i1	.	.	.	.	.	.	.	.	.	.	.	.	.	.	.
Ja2_S3_TRINITY_DN23757_c1_g2	Ja2_S3_TRINITY_DN23757_c1_g2_i1	.	.	.	.	.	.	.	.	.	.	.	.	.	.	.
Ja2_S3_TRINITY_DN23757_c1_g2	Ja2_S3_TRINITY_DN23757_c1_g2_i2	.	.	.	.	.	.	.	.	.	.	.	.	.	.	.
Ja2_S3_TRINITY_DN23757_c1_g1	Ja2_S3_TRINITY_DN23757_c1_g1_i2	.	.	.	.	.	.	.	.	.	.	.	.	.	.	.
Ja2_S3_TRINITY_DN23757_c1_g2	Ja2_S3_TRINITY_DN23757_c1_g2_i3	.	.	.	.	.	.	.	.	.	.	.	.	.	.	.
Ja2_S3_TRINITY_DN23757_c1_g2	Ja2_S3_TRINITY_DN23757_c1_g2_i4	.	.	.	.	.	.	.	.	.	.	.	.	.	.	.
Ja2_S3_TRINITY_DN23757_c1_g2	Ja2_S3_TRINITY_DN23757_c1_g2_i5	.	.	.	.	.	.	.	.	.	.	.	.	.	.	.
Ja2_S3_TRINITY_DN23757_c2_g1	Ja2_S3_TRINITY_DN23757_c2_g1_i1	.	.	.	.	.	.	.	.	.	.	.	.	.	.	.
Ja2_S3_TRINITY_DN23757_c2_g2	Ja2_S3_TRINITY_DN23757_c2_g2_i1	.	.	.	.	.	.	.	.	.	.	.	.	.	.	.
Ja2_S3_TRINITY_DN23757_c2_g2	Ja2_S3_TRINITY_DN23757_c2_g2_i2	.	.	.	.	.	.	.	.	.	.	.	.	.	.	.
Ja2_S3_TRINITY_DN23757_c2_g3	Ja2_S3_TRINITY_DN23757_c2_g3_i1	.	.	.	.	.	.	.	.	.	.	.	.	.	.	.
Ja2_S3_TRINITY_DN23757_c2_g4	Ja2_S3_TRINITY_DN23757_c2_g4_i1	.	.	.	.	.	.	.	.	.	.	.	.	.	.	.
Ja2_S3_TRINITY_DN23757_c2_g4	Ja2_S3_TRINITY_DN23757_c2_g4_i2	.	.	.	.	.	.	.	.	.	.	.	.	.	.	.
Ja2_S3_TRINITY_DN23757_c2_g4	Ja2_S3_TRINITY_DN23757_c2_g4_i3	.	.	.	.	.	.	.	.	.	.	.	.	.	.	.
Ja2_S3_TRINITY_DN23757_c2_g2	Ja2_S3_TRINITY_DN23757_c2_g2_i3	.	.	.	.	.	.	.	.	.	.	.	.	.	.	.
Ja2_S3_TRINITY_DN23757_c2_g2	Ja2_S3_TRINITY_DN23757_c2_g2_i4	.	.	.	.	.	.	.	.	.	.	.	.	.	.	.
Ja2_S3_TRINITY_DN23757_c2_g5	Ja2_S3_TRINITY_DN23757_c2_g5_i1	.	.	.	.	.	.	.	.	.	.	.	.	.	.	.
Ja2_S3_TRINITY_DN23783_c0_g1	Ja2_S3_TRINITY_DN23783_c0_g1_i1	.	.	Ja2_S3_TRINITY_DN23783_c0_g1::Ja2_S3_TRINITY_DN23783_c0_g1_i1::g.805::m.805	387-683[+]	.	.	.	.	.	.	.	.	.	.	.
Ja2_S3_TRINITY_DN23783_c0_g1	Ja2_S3_TRINITY_DN23783_c0_g1_i2	.	.	Ja2_S3_TRINITY_DN23783_c0_g1::Ja2_S3_TRINITY_DN23783_c0_g1_i2::g.806::m.806	277-630[+]	.	.	.	.	.	.	.	.	.	.	.
Ja2_S3_TRINITY_DN23783_c0_g1	Ja2_S3_TRINITY_DN23783_c0_g1_i3	.	.	Ja2_S3_TRINITY_DN23783_c0_g1::Ja2_S3_TRINITY_DN23783_c0_g1_i3::g.807::m.807	115-543[+]	.	.	.	.	.	.	.	.	.	.	.
Ja2_S3_TRINITY_DN23783_c0_g1	Ja2_S3_TRINITY_DN23783_c0_g1_i4	.	.	.	.	.	.	.	.	.	.	.	.	.	.	.
Ja2_S3_TRINITY_DN23783_c0_g1	Ja2_S3_TRINITY_DN23783_c0_g1_i5	.	.	Ja2_S3_TRINITY_DN23783_c0_g1::Ja2_S3_TRINITY_DN23783_c0_g1_i5::g.808::m.808	115-549[+]	.	.	.	.	.	.	.	.	.	.	.
Ja2_S3_TRINITY_DN23783_c0_g1	Ja2_S3_TRINITY_DN23783_c0_g1_i6	.	.	.	.	.	.	.	.	.	.	.	.	.	.	.
Ja2_S3_TRINITY_DN23783_c0_g1	Ja2_S3_TRINITY_DN23783_c0_g1_i7	.	.	Ja2_S3_TRINITY_DN23783_c0_g1::Ja2_S3_TRINITY_DN23783_c0_g1_i7::g.809::m.809	387-689[+]	.	.	.	.	.	.	.	.	.	.	.
Ja2_S3_TRINITY_DN23770_c0_g1	Ja2_S3_TRINITY_DN23770_c0_g1_i1	sp|P54967|BIOB_ARATH^sp|P54967|BIOB_ARATH^Q:311-1333,H:37-377^88.563%ID^E:0^.^.	.	Ja2_S3_TRINITY_DN23770_c0_g1::Ja2_S3_TRINITY_DN23770_c0_g1_i1::g.810::m.810	203-1339[+]	BIOB_ARATH^BIOB_ARATH^Q:37-377,H:37-377^88.56%ID^E:0^RecName: Full=Biotin synthase, mitochondrial;^Eukaryota; Viridiplantae; Streptophyta; Embryophyta; Tracheophyta; Spermatophyta; Magnoliopsida; eudicotyledons; Gunneridae; Pentapetalae; rosids; malvids; Brassicales; Brassicaceae; Camelineae; Arabidopsis	PF04055.21^Radical_SAM^Radical SAM superfamily^91-249^E:1.2e-14`PF06968.13^BATS^Biotin and Thiamin Synthesis associated domain^263-353^E:7.3e-19	.	.	COG0502^Catalyzes the conversion of dethiobiotin (DTB) to biotin by the insertion of a sulfur atom into dethiobiotin via a radical- based mechanism (By similarity)	KEGG:ath:AT2G43360`KO:K01012	.	GO:0005739^cellular_component^mitochondrion`GO:0051537^molecular_function^2 iron, 2 sulfur cluster binding`GO:0051539^molecular_function^4 iron, 4 sulfur cluster binding`GO:0004076^molecular_function^biotin synthase activity`GO:0008270^molecular_function^zinc ion binding`GO:0009102^biological_process^biotin biosynthetic process	GO:0003824^molecular_function^catalytic activity`GO:0051536^molecular_function^iron-sulfur cluster binding	.	.
Ja2_S3_TRINITY_DN23706_c0_g1	Ja2_S3_TRINITY_DN23706_c0_g1_i1	sp|A8MS85|SPT61_ARATH^sp|A8MS85|SPT61_ARATH^Q:1-1536,H:882-1408^60.911%ID^E:0^.^.	.	Ja2_S3_TRINITY_DN23706_c0_g1::Ja2_S3_TRINITY_DN23706_c0_g1_i1::g.812::m.812	1-1542[+]	SPT61_ARATH^SPT61_ARATH^Q:1-512,H:882-1408^60.91%ID^E:0^RecName: Full=Transcription elongation factor SPT6 homolog {ECO:0000305};^Eukaryota; Viridiplantae; Streptophyta; Embryophyta; Tracheophyta; Spermatophyta; Magnoliopsida; eudicotyledons; Gunneridae; Pentapetalae; rosids; malvids; Brassicales; Brassicaceae; Camelineae; Arabidopsis	PF14635.6^HHH_7^Helix-hairpin-helix motif^2-94^E:1e-16`PF17674.1^HHH_9^HHH domain^109-186^E:7.4e-09`PF14633.6^SH2_2^SH2 domain^305-512^E:4.2e-63	.	.	COG2183^domain protein	KEGG:ath:AT1G65440`KO:K11292	.	GO:0005829^cellular_component^cytosol`GO:0009506^cellular_component^plasmodesma`GO:0008023^cellular_component^transcription elongation factor complex`GO:0035327^cellular_component^transcriptionally active chromatin`GO:0042393^molecular_function^histone binding`GO:0031491^molecular_function^nucleosome binding`GO:0003746^molecular_function^translation elongation factor activity`GO:0070827^biologica…	.	.	.
Ja2_S3_TRINITY_DN23706_c0_g2	Ja2_S3_TRINITY_DN23706_c0_g2_i1	sp|A8MS85|SPT61_ARATH^sp|A8MS85|SPT61_ARATH^Q:3-1577,H:906-1434^70.321%ID^E:0^.^.	.	Ja2_S3_TRINITY_DN23706_c0_g2::Ja2_S3_TRINITY_DN23706_c0_g2_i1::g.813::m.813	3-1916[+]	SPT61_ARATH^SPT61_ARATH^Q:1-576,H:906-1485^67.29%ID^E:0^RecName: Full=Transcription elongation factor SPT6 homolog {ECO:0000305};^Eukaryota; Viridiplantae; Streptophyta; Embryophyta; Tracheophyta; Spermatophyta; Magnoliopsida; eudicotyledons; Gunneridae; Pentapetalae; rosids; malvids; Brassicales; Brassicaceae; Camelineae; Arabidopsis	PF14635.6^HHH_7^Helix-hairpin-helix motif^2-70^E:4.4e-13`PF17674.1^HHH_9^HHH domain^85-171^E:7.2e-07`PF14633.6^SH2_2^SH2 domain^285-501^E:3.4e-72	.	.	COG2183^domain protein	KEGG:ath:AT1G65440`KO:K11292	.	GO:0005829^cellular_component^cytosol`GO:0009506^cellular_component^plasmodesma`GO:0008023^cellular_component^transcription elongation factor complex`GO:0035327^cellular_component^transcriptionally active chromatin`GO:0042393^molecular_function^histone binding`GO:0031491^molecular_function^nucleosome binding`GO:0003746^molecular_function^translation elongation factor activity`GO:0070827^biologica…	.	.	.
Ja2_S3_TRINITY_DN23706_c0_g2	Ja2_S3_TRINITY_DN23706_c0_g2_i2	sp|A8MS85|SPT61_ARATH^sp|A8MS85|SPT61_ARATH^Q:3-1493,H:906-1408^60.239%ID^E:0^.^.	.	Ja2_S3_TRINITY_DN23706_c0_g2::Ja2_S3_TRINITY_DN23706_c0_g2_i2::g.815::m.815	3-1529[+]	SPT61_ARATH^SPT61_ARATH^Q:1-497,H:906-1408^60.24%ID^E:0^RecName: Full=Transcription elongation factor SPT6 homolog {ECO:0000305};^Eukaryota; Viridiplantae; Streptophyta; Embryophyta; Tracheophyta; Spermatophyta; Magnoliopsida; eudicotyledons; Gunneridae; Pentapetalae; rosids; malvids; Brassicales; Brassicaceae; Camelineae; Arabidopsis	PF14635.6^HHH_7^Helix-hairpin-helix motif^2-70^E:2.6e-11`PF17674.1^HHH_9^HHH domain^85-171^E:1.4e-06`PF14633.6^SH2_2^SH2 domain^288-495^E:1.1e-60	.	.	COG2183^domain protein	KEGG:ath:AT1G65440`KO:K11292	.	GO:0005829^cellular_component^cytosol`GO:0009506^cellular_component^plasmodesma`GO:0008023^cellular_component^transcription elongation factor complex`GO:0035327^cellular_component^transcriptionally active chromatin`GO:0042393^molecular_function^histone binding`GO:0031491^molecular_function^nucleosome binding`GO:0003746^molecular_function^translation elongation factor activity`GO:0070827^biologica…	.	.	.
Ja2_S3_TRINITY_DN23706_c0_g2	Ja2_S3_TRINITY_DN23706_c0_g2_i3	.	.	.	.	.	.	.	.	.	.	.	.	.	.	.
Ja2_S3_TRINITY_DN23744_c0_g1	Ja2_S3_TRINITY_DN23744_c0_g1_i1	sp|Q9FHE1|GSTT3_ARATH^sp|Q9FHE1|GSTT3_ARATH^Q:344-724,H:260-383^27.559%ID^E:6.59e-10^.^.	.	Ja2_S3_TRINITY_DN23744_c0_g1::Ja2_S3_TRINITY_DN23744_c0_g1_i1::g.817::m.817	176-1162[+]	GSTT3_ARATH^GSTT3_ARATH^Q:57-195,H:260-395^28.06%ID^E:8e-13^RecName: Full=Glutathione S-transferase T3;^Eukaryota; Viridiplantae; Streptophyta; Embryophyta; Tracheophyta; Spermatophyta; Magnoliopsida; eudicotyledons; Gunneridae; Pentapetalae; rosids; malvids; Brassicales; Brassicaceae; Camelineae; Arabidopsis	.	.	.	COG0625^glutathione Stransferase	KEGG:ath:AT5G41220`KO:K00799	.	GO:0005737^cellular_component^cytoplasm`GO:0005634^cellular_component^nucleus`GO:0009536^cellular_component^plastid`GO:0004364^molecular_function^glutathione transferase activity`GO:0009407^biological_process^toxin catabolic process	.	.	.
Ja2_S3_TRINITY_DN23744_c0_g1	Ja2_S3_TRINITY_DN23744_c0_g1_i2	sp|Q9FHE1|GSTT3_ARATH^sp|Q9FHE1|GSTT3_ARATH^Q:247-627,H:260-383^27.559%ID^E:5.06e-10^.^.	.	Ja2_S3_TRINITY_DN23744_c0_g1::Ja2_S3_TRINITY_DN23744_c0_g1_i2::g.818::m.818	175-1065[+]	GSTT3_ARATH^GSTT3_ARATH^Q:25-163,H:260-395^28.06%ID^E:5e-13^RecName: Full=Glutathione S-transferase T3;^Eukaryota; Viridiplantae; Streptophyta; Embryophyta; Tracheophyta; Spermatophyta; Magnoliopsida; eudicotyledons; Gunneridae; Pentapetalae; rosids; malvids; Brassicales; Brassicaceae; Camelineae; Arabidopsis	.	.	.	COG0625^glutathione Stransferase	KEGG:ath:AT5G41220`KO:K00799	.	GO:0005737^cellular_component^cytoplasm`GO:0005634^cellular_component^nucleus`GO:0009536^cellular_component^plastid`GO:0004364^molecular_function^glutathione transferase activity`GO:0009407^biological_process^toxin catabolic process	.	.	.
Ja2_S3_TRINITY_DN23773_c0_g1	Ja2_S3_TRINITY_DN23773_c0_g1_i1	.	.	Ja2_S3_TRINITY_DN23773_c0_g1::Ja2_S3_TRINITY_DN23773_c0_g1_i1::g.819::m.819	1-330[+]	.	.	.	.	.	.	.	.	.	.	.
Ja2_S3_TRINITY_DN23773_c0_g1	Ja2_S3_TRINITY_DN23773_c0_g1_i2	.	.	Ja2_S3_TRINITY_DN23773_c0_g1::Ja2_S3_TRINITY_DN23773_c0_g1_i2::g.821::m.821	99-515[+]	.	.	.	.	.	.	.	.	.	.	.
Ja2_S3_TRINITY_DN23773_c0_g2	Ja2_S3_TRINITY_DN23773_c0_g2_i1	.	.	Ja2_S3_TRINITY_DN23773_c0_g2::Ja2_S3_TRINITY_DN23773_c0_g2_i1::g.823::m.823	1-369[+]	.	.	.	.	.	.	.	.	.	.	.
Ja2_S3_TRINITY_DN23773_c0_g3	Ja2_S3_TRINITY_DN23773_c0_g3_i1	.	.	Ja2_S3_TRINITY_DN23773_c0_g3::Ja2_S3_TRINITY_DN23773_c0_g3_i1::g.825::m.825	3-323[+]	.	.	.	.	.	.	.	.	.	.	.
Ja2_S3_TRINITY_DN23773_c0_g2	Ja2_S3_TRINITY_DN23773_c0_g2_i2	.	.	Ja2_S3_TRINITY_DN23773_c0_g2::Ja2_S3_TRINITY_DN23773_c0_g2_i2::g.826::m.826	1-369[+]	.	.	.	.	.	.	.	.	.	.	.
Ja2_S3_TRINITY_DN23773_c0_g4	Ja2_S3_TRINITY_DN23773_c0_g4_i1	.	.	Ja2_S3_TRINITY_DN23773_c0_g4::Ja2_S3_TRINITY_DN23773_c0_g4_i1::g.827::m.827	2-331[+]	.	.	.	.	.	.	.	.	.	.	.
Ja2_S3_TRINITY_DN23773_c0_g3	Ja2_S3_TRINITY_DN23773_c0_g3_i2	.	.	Ja2_S3_TRINITY_DN23773_c0_g3::Ja2_S3_TRINITY_DN23773_c0_g3_i2::g.828::m.828	3-359[+]	.	.	.	.	.	.	.	.	.	.	.
Ja2_S3_TRINITY_DN23790_c0_g1	Ja2_S3_TRINITY_DN23790_c0_g1_i1	sp|Q8S8P3|GT14C_ARATH^sp|Q8S8P3|GT14C_ARATH^Q:254-889,H:58-282^64.317%ID^E:8.79e-89^.^.	.	Ja2_S3_TRINITY_DN23790_c0_g1::Ja2_S3_TRINITY_DN23790_c0_g1_i1::g.830::m.830	53-802[+]	GT14C_ARATH^GT14C_ARATH^Q:56-247,H:46-240^69.9%ID^E:2e-90^RecName: Full=Beta-glucuronosyltransferase GlcAT14C {ECO:0000305};^Eukaryota; Viridiplantae; Streptophyta; Embryophyta; Tracheophyta; Spermatophyta; Magnoliopsida; eudicotyledons; Gunneridae; Pentapetalae; rosids; malvids; Brassicales; Brassicaceae; Camelineae; Arabidopsis	PF02485.21^Branch^Core-2/I-Branching enzyme^69-240^E:2.7e-37	.	ExpAA=24.45^PredHel=1^Topology=i21-43o	ENOG410XQ7M^Glucosaminyl (N-acetyl) transferase	KEGG:ath:AT2G37585`KO:K20891	.	GO:0000139^cellular_component^Golgi membrane`GO:0016021^cellular_component^integral component of membrane`GO:0008375^molecular_function^acetylglucosaminyltransferase activity`GO:0015020^molecular_function^glucuronosyltransferase activity	GO:0008375^molecular_function^acetylglucosaminyltransferase activity`GO:0016020^cellular_component^membrane	.	.
Ja2_S3_TRINITY_DN23790_c0_g1	Ja2_S3_TRINITY_DN23790_c0_g1_i2	sp|Q8S8P3|GT14C_ARATH^sp|Q8S8P3|GT14C_ARATH^Q:254-1246,H:58-384^68.955%ID^E:5.32e-167^.^.	.	Ja2_S3_TRINITY_DN23790_c0_g1::Ja2_S3_TRINITY_DN23790_c0_g1_i2::g.831::m.831	53-1249[+]	GT14C_ARATH^GT14C_ARATH^Q:56-398,H:46-384^67.44%ID^E:2e-168^RecName: Full=Beta-glucuronosyltransferase GlcAT14C {ECO:0000305};^Eukaryota; Viridiplantae; Streptophyta; Embryophyta; Tracheophyta; Spermatophyta; Magnoliopsida; eudicotyledons; Gunneridae; Pentapetalae; rosids; malvids; Brassicales; Brassicaceae; Camelineae; Arabidopsis	PF02485.21^Branch^Core-2/I-Branching enzyme^69-323^E:1.4e-66	.	ExpAA=23.30^PredHel=1^Topology=i21-43o	ENOG410XQ7M^Glucosaminyl (N-acetyl) transferase	KEGG:ath:AT2G37585`KO:K20891	.	GO:0000139^cellular_component^Golgi membrane`GO:0016021^cellular_component^integral component of membrane`GO:0008375^molecular_function^acetylglucosaminyltransferase activity`GO:0015020^molecular_function^glucuronosyltransferase activity	GO:0008375^molecular_function^acetylglucosaminyltransferase activity`GO:0016020^cellular_component^membrane	.	.
Ja2_S3_TRINITY_DN23790_c0_g1	Ja2_S3_TRINITY_DN23790_c0_g1_i3	sp|Q8S8P3|GT14C_ARATH^sp|Q8S8P3|GT14C_ARATH^Q:254-1246,H:58-384^68.955%ID^E:4.43e-167^.^.	.	Ja2_S3_TRINITY_DN23790_c0_g1::Ja2_S3_TRINITY_DN23790_c0_g1_i3::g.832::m.832	53-1249[+]	GT14C_ARATH^GT14C_ARATH^Q:56-398,H:46-384^67.44%ID^E:2e-168^RecName: Full=Beta-glucuronosyltransferase GlcAT14C {ECO:0000305};^Eukaryota; Viridiplantae; Streptophyta; Embryophyta; Tracheophyta; Spermatophyta; Magnoliopsida; eudicotyledons; Gunneridae; Pentapetalae; rosids; malvids; Brassicales; Brassicaceae; Camelineae; Arabidopsis	PF02485.21^Branch^Core-2/I-Branching enzyme^69-323^E:1.4e-66	.	ExpAA=23.30^PredHel=1^Topology=i21-43o	ENOG410XQ7M^Glucosaminyl (N-acetyl) transferase	KEGG:ath:AT2G37585`KO:K20891	.	GO:0000139^cellular_component^Golgi membrane`GO:0016021^cellular_component^integral component of membrane`GO:0008375^molecular_function^acetylglucosaminyltransferase activity`GO:0015020^molecular_function^glucuronosyltransferase activity	GO:0008375^molecular_function^acetylglucosaminyltransferase activity`GO:0016020^cellular_component^membrane	.	.
Ja2_S3_TRINITY_DN23781_c0_g1	Ja2_S3_TRINITY_DN23781_c0_g1_i1	sp|Q5T1Q4|S35F1_HUMAN^sp|Q5T1Q4|S35F1_HUMAN^Q:222-1049,H:59-341^32.281%ID^E:3.87e-41^.^.	.	Ja2_S3_TRINITY_DN23781_c0_g1::Ja2_S3_TRINITY_DN23781_c0_g1_i1::g.833::m.833	192-1079[+]	S35F1_HUMAN^S35F1_HUMAN^Q:11-286,H:59-341^32.98%ID^E:3e-46^RecName: Full=Solute carrier family 35 member F1;^Eukaryota; Metazoa; Chordata; Craniata; Vertebrata; Euteleostomi; Mammalia; Eutheria; Euarchontoglires; Primates; Haplorrhini; Catarrhini; Hominidae; Homo	PF06027.12^SLC35F^Solute carrier family 35^10-280^E:3.1e-81`PF00892.20^EamA^EamA-like transporter family^16-145^E:6.7e-10	.	ExpAA=189.74^PredHel=9^Topology=i7-28o43-65i72-91o101-123i128-150o160-179i192-210o225-247i252-274o	COG0697^membrane	KEGG:hsa:222553`KO:K15287	.	GO:0016021^cellular_component^integral component of membrane`GO:0022857^molecular_function^transmembrane transporter activity	GO:0022857^molecular_function^transmembrane transporter activity`GO:0055085^biological_process^transmembrane transport`GO:0016021^cellular_component^integral component of membrane`GO:0016020^cellular_component^membrane	.	.
Ja2_S3_TRINITY_DN23781_c0_g1	Ja2_S3_TRINITY_DN23781_c0_g1_i2	sp|Q8IXU6|S35F2_HUMAN^sp|Q8IXU6|S35F2_HUMAN^Q:551-1189,H:127-341^33.023%ID^E:7.41e-34^.^.`sp|Q8IXU6|S35F2_HUMAN^sp|Q8IXU6|S35F2_HUMAN^Q:219-458,H:37-123^26.437%ID^E:7.41e-34^.^.	.	Ja2_S3_TRINITY_DN23781_c0_g1::Ja2_S3_TRINITY_DN23781_c0_g1_i2::g.835::m.835	192-620[+]	.	PF06027.12^SLC35F^Solute carrier family 35^10-90^E:1.6e-14	.	ExpAA=61.40^PredHel=3^Topology=i7-29o44-66i73-90o	.	.	.	.	GO:0022857^molecular_function^transmembrane transporter activity`GO:0055085^biological_process^transmembrane transport`GO:0016021^cellular_component^integral component of membrane	.	.
Ja2_S3_TRINITY_DN23781_c0_g1	Ja2_S3_TRINITY_DN23781_c0_g1_i3	sp|Q5T1Q4|S35F1_HUMAN^sp|Q5T1Q4|S35F1_HUMAN^Q:222-1082,H:59-354^32.77%ID^E:6.01e-45^.^.	.	Ja2_S3_TRINITY_DN23781_c0_g1::Ja2_S3_TRINITY_DN23781_c0_g1_i3::g.838::m.838	192-1178[+]	S35F1_HUMAN^S35F1_HUMAN^Q:11-297,H:59-354^33.45%ID^E:8e-51^RecName: Full=Solute carrier family 35 member F1;^Eukaryota; Metazoa; Chordata; Craniata; Vertebrata; Euteleostomi; Mammalia; Eutheria; Euarchontoglires; Primates; Haplorrhini; Catarrhini; Hominidae; Homo	PF06027.12^SLC35F^Solute carrier family 35^10-297^E:1.9e-89`PF00892.20^EamA^EamA-like transporter family^16-145^E:8.5e-10`PF08449.11^UAA^UAA transporter family^45-298^E:7.7e-07	.	ExpAA=208.70^PredHel=10^Topology=i7-28o43-65i72-91o101-123i128-150o160-179i192-210o225-247i254-273o278-297i	COG0697^membrane	KEGG:hsa:222553`KO:K15287	.	GO:0016021^cellular_component^integral component of membrane`GO:0022857^molecular_function^transmembrane transporter activity	GO:0022857^molecular_function^transmembrane transporter activity`GO:0055085^biological_process^transmembrane transport`GO:0016021^cellular_component^integral component of membrane`GO:0016020^cellular_component^membrane	.	.
Ja2_S3_TRINITY_DN23781_c0_g1	Ja2_S3_TRINITY_DN23781_c0_g1_i4	sp|Q5T1Q4|S35F1_HUMAN^sp|Q5T1Q4|S35F1_HUMAN^Q:222-815,H:59-265^29.469%ID^E:2.33e-34^.^.`sp|Q5T1Q4|S35F1_HUMAN^sp|Q5T1Q4|S35F1_HUMAN^Q:920-1186,H:266-354^39.326%ID^E:2.33e-34^.^.	.	Ja2_S3_TRINITY_DN23781_c0_g1::Ja2_S3_TRINITY_DN23781_c0_g1_i4::g.840::m.840	192-872[+]	S35F2_HUMAN^S35F2_HUMAN^Q:10-208,H:37-244^31.25%ID^E:6e-31^RecName: Full=Solute carrier family 35 member F2;^Eukaryota; Metazoa; Chordata; Craniata; Vertebrata; Euteleostomi; Mammalia; Eutheria; Euarchontoglires; Primates; Haplorrhini; Catarrhini; Hominidae; Homo	PF06027.12^SLC35F^Solute carrier family 35^10-211^E:1.4e-54`PF00892.20^EamA^EamA-like transporter family^16-145^E:3.4e-10`PF08449.11^UAA^UAA transporter family^45-198^E:1.7e-08	.	ExpAA=147.59^PredHel=7^Topology=i7-28o43-65i72-91o101-123i128-150o160-179i192-211o	COG0697^membrane	KEGG:hsa:54733`KO:K15287	.	GO:0016021^cellular_component^integral component of membrane`GO:0022857^molecular_function^transmembrane transporter activity	GO:0022857^molecular_function^transmembrane transporter activity`GO:0055085^biological_process^transmembrane transport`GO:0016021^cellular_component^integral component of membrane`GO:0016020^cellular_component^membrane	.	.
Ja2_S3_TRINITY_DN23701_c0_g1	Ja2_S3_TRINITY_DN23701_c0_g1_i1	sp|Q9LZF7|OTU10_ARATH^sp|Q9LZF7|OTU10_ARATH^Q:814-1272,H:201-343^34.641%ID^E:2.31e-19^.^.	.	Ja2_S3_TRINITY_DN23701_c0_g1::Ja2_S3_TRINITY_DN23701_c0_g1_i1::g.842::m.842	133-1830[+]	OTU9_ARATH^OTU9_ARATH^Q:228-372,H:192-326^34.48%ID^E:1e-19^RecName: Full=OVARIAN TUMOR DOMAIN-containing deubiquitinating enzyme 9 {ECO:0000303|PubMed:24659992};^Eukaryota; Viridiplantae; Streptophyta; Embryophyta; Tracheophyta; Spermatophyta; Magnoliopsida; eudicotyledons; Gunneridae; Pentapetalae; rosids; malvids; Brassicales; Brassicaceae; Camelineae; Arabidopsis	PF04900.12^Fcf1^Fcf1^102-196^E:3.5e-07`PF02338.19^OTU^OTU-like cysteine protease^247-347^E:1.2e-10	.	.	ENOG410XNYW^OTU domain containing	KEGG:ath:AT5G04250	.	GO:0004843^molecular_function^thiol-dependent ubiquitin-specific protease activity	GO:0032040^cellular_component^small-subunit processome	.	.
Ja2_S3_TRINITY_DN23701_c0_g1	Ja2_S3_TRINITY_DN23701_c0_g1_i2	sp|Q8LBW2|OTU9_ARATH^sp|Q8LBW2|OTU9_ARATH^Q:814-1248,H:192-326^34.483%ID^E:2.3e-19^.^.	.	Ja2_S3_TRINITY_DN23701_c0_g1::Ja2_S3_TRINITY_DN23701_c0_g1_i2::g.843::m.843	133-1758[+]	OTU9_ARATH^OTU9_ARATH^Q:228-372,H:192-326^34.48%ID^E:9e-20^RecName: Full=OVARIAN TUMOR DOMAIN-containing deubiquitinating enzyme 9 {ECO:0000303|PubMed:24659992};^Eukaryota; Viridiplantae; Streptophyta; Embryophyta; Tracheophyta; Spermatophyta; Magnoliopsida; eudicotyledons; Gunneridae; Pentapetalae; rosids; malvids; Brassicales; Brassicaceae; Camelineae; Arabidopsis	PF04900.12^Fcf1^Fcf1^102-196^E:3.3e-07`PF02338.19^OTU^OTU-like cysteine protease^247-347^E:1.1e-10	.	.	ENOG410XNYW^OTU domain containing	KEGG:ath:AT5G04250	.	GO:0004843^molecular_function^thiol-dependent ubiquitin-specific protease activity	GO:0032040^cellular_component^small-subunit processome	.	.
Ja2_S3_TRINITY_DN23724_c0_g1	Ja2_S3_TRINITY_DN23724_c0_g1_i1	sp|Q8GWX2|NIPA6_ARATH^sp|Q8GWX2|NIPA6_ARATH^Q:144-653,H:161-328^67.251%ID^E:5.79e-66^.^.	.	Ja2_S3_TRINITY_DN23724_c0_g1::Ja2_S3_TRINITY_DN23724_c0_g1_i1::g.844::m.844	3-662[+]	NIPA6_ARATH^NIPA6_ARATH^Q:31-217,H:144-328^67.02%ID^E:1e-84^RecName: Full=Probable magnesium transporter NIPA6;^Eukaryota; Viridiplantae; Streptophyta; Embryophyta; Tracheophyta; Spermatophyta; Magnoliopsida; eudicotyledons; Gunneridae; Pentapetalae; rosids; malvids; Brassicales; Brassicaceae; Camelineae; Arabidopsis	PF05653.14^Mg_trans_NIPA^Magnesium transporter NIPA^19-182^E:2.3e-63	.	ExpAA=96.64^PredHel=4^Topology=o24-46i59-81o96-118i127-149o	ENOG410XNR8^NIPA-like domain containing	KEGG:ath:AT2G21120`KO:K22733	.	GO:0005769^cellular_component^early endosome`GO:0005783^cellular_component^endoplasmic reticulum`GO:0016021^cellular_component^integral component of membrane`GO:0016020^cellular_component^membrane`GO:0005886^cellular_component^plasma membrane`GO:0015095^molecular_function^magnesium ion transmembrane transporter activity`GO:0043621^molecular_function^protein self-association`GO:0051607^biological_…	GO:0015095^molecular_function^magnesium ion transmembrane transporter activity`GO:0015693^biological_process^magnesium ion transport`GO:0016021^cellular_component^integral component of membrane	.	.
Ja2_S3_TRINITY_DN23724_c0_g1	Ja2_S3_TRINITY_DN23724_c0_g1_i2	sp|Q8GWX2|NIPA6_ARATH^sp|Q8GWX2|NIPA6_ARATH^Q:169-1071,H:3-301^77.076%ID^E:4.45e-123^.^.	.	Ja2_S3_TRINITY_DN23724_c0_g1::Ja2_S3_TRINITY_DN23724_c0_g1_i2::g.845::m.845	160-1101[+]	NIPA6_ARATH^NIPA6_ARATH^Q:4-304,H:3-301^78.07%ID^E:5e-171^RecName: Full=Probable magnesium transporter NIPA6;^Eukaryota; Viridiplantae; Streptophyta; Embryophyta; Tracheophyta; Spermatophyta; Magnoliopsida; eudicotyledons; Gunneridae; Pentapetalae; rosids; malvids; Brassicales; Brassicaceae; Camelineae; Arabidopsis	PF05653.14^Mg_trans_NIPA^Magnesium transporter NIPA^5-298^E:1.4e-133	.	ExpAA=175.72^PredHel=8^Topology=o10-27i55-74o79-101i108-127o142-164i176-198o208-230i243-265o	ENOG410XNR8^NIPA-like domain containing	KEGG:ath:AT2G21120`KO:K22733	.	GO:0005769^cellular_component^early endosome`GO:0005783^cellular_component^endoplasmic reticulum`GO:0016021^cellular_component^integral component of membrane`GO:0016020^cellular_component^membrane`GO:0005886^cellular_component^plasma membrane`GO:0015095^molecular_function^magnesium ion transmembrane transporter activity`GO:0043621^molecular_function^protein self-association`GO:0051607^biological_…	GO:0015095^molecular_function^magnesium ion transmembrane transporter activity`GO:0015693^biological_process^magnesium ion transport`GO:0016021^cellular_component^integral component of membrane	.	.
Ja2_S3_TRINITY_DN23724_c0_g1	Ja2_S3_TRINITY_DN23724_c0_g1_i3	sp|Q8GWX2|NIPA6_ARATH^sp|Q8GWX2|NIPA6_ARATH^Q:169-1158,H:3-328^72.81%ID^E:8.69e-126^.^.	.	Ja2_S3_TRINITY_DN23724_c0_g1::Ja2_S3_TRINITY_DN23724_c0_g1_i3::g.846::m.846	160-1167[+]	NIPA6_ARATH^NIPA6_ARATH^Q:4-333,H:3-328^73.72%ID^E:2e-175^RecName: Full=Probable magnesium transporter NIPA6;^Eukaryota; Viridiplantae; Streptophyta; Embryophyta; Tracheophyta; Spermatophyta; Magnoliopsida; eudicotyledons; Gunneridae; Pentapetalae; rosids; malvids; Brassicales; Brassicaceae; Camelineae; Arabidopsis	PF05653.14^Mg_trans_NIPA^Magnesium transporter NIPA^5-298^E:1.8e-133	.	ExpAA=176.52^PredHel=8^Topology=o10-27i55-74o79-101i108-127o142-164i176-198o208-230i243-265o	ENOG410XNR8^NIPA-like domain containing	KEGG:ath:AT2G21120`KO:K22733	.	GO:0005769^cellular_component^early endosome`GO:0005783^cellular_component^endoplasmic reticulum`GO:0016021^cellular_component^integral component of membrane`GO:0016020^cellular_component^membrane`GO:0005886^cellular_component^plasma membrane`GO:0015095^molecular_function^magnesium ion transmembrane transporter activity`GO:0043621^molecular_function^protein self-association`GO:0051607^biological_…	GO:0015095^molecular_function^magnesium ion transmembrane transporter activity`GO:0015693^biological_process^magnesium ion transport`GO:0016021^cellular_component^integral component of membrane	.	.
Ja2_S3_TRINITY_DN23705_c0_g1	Ja2_S3_TRINITY_DN23705_c0_g1_i1	sp|Q3SX07|PUS3_BOVIN^sp|Q3SX07|PUS3_BOVIN^Q:651-1259,H:160-372^46.009%ID^E:2.19e-63^.^.`sp|Q3SX07|PUS3_BOVIN^sp|Q3SX07|PUS3_BOVIN^Q:340-540,H:62-127^53.731%ID^E:2.19e-63^.^.	.	Ja2_S3_TRINITY_DN23705_c0_g1::Ja2_S3_TRINITY_DN23705_c0_g1_i1::g.847::m.847	798-1397[+]	PUS3_BOVIN^PUS3_BOVIN^Q:1-179,H:209-418^37.62%ID^E:3e-36^RecName: Full=tRNA pseudouridine(38/39) synthase;^Eukaryota; Metazoa; Chordata; Craniata; Vertebrata; Euteleostomi; Mammalia; Eutheria; Laurasiatheria; Artiodactyla; Ruminantia; Pecora; Bovidae; Bovinae; Bos	PF01416.20^PseudoU_synth_1^tRNA pseudouridine synthase^5-112^E:3.7e-33	.	.	COG0101^Formation of pseudouridine at positions 38, 39 and 40 in the anticodon stem and loop of transfer RNAs (By similarity)	KEGG:bta:515824`KO:K01855	.	GO:0005737^cellular_component^cytoplasm`GO:0005634^cellular_component^nucleus`GO:0009982^molecular_function^pseudouridine synthase activity`GO:0003723^molecular_function^RNA binding`GO:0106029^molecular_function^tRNA pseudouridine synthase activity`GO:1990481^biological_process^mRNA pseudouridine synthesis`GO:0031119^biological_process^tRNA pseudouridine synthesis	GO:0003723^molecular_function^RNA binding`GO:0009982^molecular_function^pseudouridine synthase activity`GO:0001522^biological_process^pseudouridine synthesis`GO:0009451^biological_process^RNA modification	.	.
Ja2_S3_TRINITY_DN23705_c0_g1	Ja2_S3_TRINITY_DN23705_c0_g1_i1	sp|Q3SX07|PUS3_BOVIN^sp|Q3SX07|PUS3_BOVIN^Q:651-1259,H:160-372^46.009%ID^E:2.19e-63^.^.`sp|Q3SX07|PUS3_BOVIN^sp|Q3SX07|PUS3_BOVIN^Q:340-540,H:62-127^53.731%ID^E:2.19e-63^.^.	.	Ja2_S3_TRINITY_DN23705_c0_g1::Ja2_S3_TRINITY_DN23705_c0_g1_i1::g.848::m.848	58-546[+]	PUS3_MOUSE^PUS3_MOUSE^Q:14-161,H:7-128^36.49%ID^E:7e-14^RecName: Full=tRNA pseudouridine(38/39) synthase;^Eukaryota; Metazoa; Chordata; Craniata; Vertebrata; Euteleostomi; Mammalia; Eutheria; Euarchontoglires; Glires; Rodentia; Myomorpha; Muroidea; Muridae; Murinae; Mus; Mus	.	.	.	COG0101^Formation of pseudouridine at positions 38, 39 and 40 in the anticodon stem and loop of transfer RNAs (By similarity)	KEGG:mmu:67049`KO:K01855	.	GO:0005737^cellular_component^cytoplasm`GO:0005634^cellular_component^nucleus`GO:0009982^molecular_function^pseudouridine synthase activity`GO:0003723^molecular_function^RNA binding`GO:0106029^molecular_function^tRNA pseudouridine synthase activity`GO:1990481^biological_process^mRNA pseudouridine synthesis`GO:0031119^biological_process^tRNA pseudouridine synthesis	.	.	.
Ja2_S3_TRINITY_DN23705_c0_g1	Ja2_S3_TRINITY_DN23705_c0_g1_i2	sp|Q9BZE2|PUS3_HUMAN^sp|Q9BZE2|PUS3_HUMAN^Q:35-172,H:83-127^47.826%ID^E:9.91e-11^.^.`sp|Q9BZE2|PUS3_HUMAN^sp|Q9BZE2|PUS3_HUMAN^Q:283-369,H:160-188^55.172%ID^E:9.91e-11^.^.	.	.	.	.	.	.	.	.	.	.	.	.	.	.
Ja2_S3_TRINITY_DN23705_c0_g1	Ja2_S3_TRINITY_DN23705_c0_g1_i3	sp|Q9JI38|PUS3_MOUSE^sp|Q9JI38|PUS3_MOUSE^Q:97-720,H:7-189^36.321%ID^E:2.75e-17^.^.	.	Ja2_S3_TRINITY_DN23705_c0_g1::Ja2_S3_TRINITY_DN23705_c0_g1_i3::g.849::m.849	58-753[+]	PUS3_MOUSE^PUS3_MOUSE^Q:14-221,H:7-189^38.28%ID^E:2e-28^RecName: Full=tRNA pseudouridine(38/39) synthase;^Eukaryota; Metazoa; Chordata; Craniata; Vertebrata; Euteleostomi; Mammalia; Eutheria; Euarchontoglires; Glires; Rodentia; Myomorpha; Muroidea; Muridae; Murinae; Mus; Mus	.	.	.	COG0101^Formation of pseudouridine at positions 38, 39 and 40 in the anticodon stem and loop of transfer RNAs (By similarity)	KEGG:mmu:67049`KO:K01855	.	GO:0005737^cellular_component^cytoplasm`GO:0005634^cellular_component^nucleus`GO:0009982^molecular_function^pseudouridine synthase activity`GO:0003723^molecular_function^RNA binding`GO:0106029^molecular_function^tRNA pseudouridine synthase activity`GO:1990481^biological_process^mRNA pseudouridine synthesis`GO:0031119^biological_process^tRNA pseudouridine synthesis	.	.	.
Ja2_S3_TRINITY_DN23705_c0_g1	Ja2_S3_TRINITY_DN23705_c0_g1_i4	.	.	.	.	.	.	.	.	.	.	.	.	.	.	.
Ja2_S3_TRINITY_DN23705_c0_g1	Ja2_S3_TRINITY_DN23705_c0_g1_i5	sp|Q3SX07|PUS3_BOVIN^sp|Q3SX07|PUS3_BOVIN^Q:124-1242,H:17-372^40.933%ID^E:1.11e-69^.^.	.	Ja2_S3_TRINITY_DN23705_c0_g1::Ja2_S3_TRINITY_DN23705_c0_g1_i5::g.850::m.850	58-1380[+]	PUS3_BOVIN^PUS3_BOVIN^Q:23-420,H:17-418^39.03%ID^E:2e-82^RecName: Full=tRNA pseudouridine(38/39) synthase;^Eukaryota; Metazoa; Chordata; Craniata; Vertebrata; Euteleostomi; Mammalia; Eutheria; Laurasiatheria; Artiodactyla; Ruminantia; Pecora; Bovidae; Bovinae; Bos	PF01416.20^PseudoU_synth_1^tRNA pseudouridine synthase^246-353^E:2e-32	.	.	COG0101^Formation of pseudouridine at positions 38, 39 and 40 in the anticodon stem and loop of transfer RNAs (By similarity)	KEGG:bta:515824`KO:K01855	.	GO:0005737^cellular_component^cytoplasm`GO:0005634^cellular_component^nucleus`GO:0009982^molecular_function^pseudouridine synthase activity`GO:0003723^molecular_function^RNA binding`GO:0106029^molecular_function^tRNA pseudouridine synthase activity`GO:1990481^biological_process^mRNA pseudouridine synthesis`GO:0031119^biological_process^tRNA pseudouridine synthesis	GO:0003723^molecular_function^RNA binding`GO:0009982^molecular_function^pseudouridine synthase activity`GO:0001522^biological_process^pseudouridine synthesis`GO:0009451^biological_process^RNA modification	.	.
Ja2_S3_TRINITY_DN23735_c0_g1	Ja2_S3_TRINITY_DN23735_c0_g1_i1	sp|Q84K34|SIL10_ARATH^sp|Q84K34|SIL10_ARATH^Q:418-945,H:103-278^46.629%ID^E:5.87e-49^.^.	.	Ja2_S3_TRINITY_DN23735_c0_g1::Ja2_S3_TRINITY_DN23735_c0_g1_i1::g.851::m.851	40-1152[+]	SIL10_ARATH^SIL10_ARATH^Q:19-302,H:1-278^37.2%ID^E:3e-51^RecName: Full=E3 ubiquitin-protein ligase SINA-like 10;^Eukaryota; Viridiplantae; Streptophyta; Embryophyta; Tracheophyta; Spermatophyta; Magnoliopsida; eudicotyledons; Gunneridae; Pentapetalae; rosids; malvids; Brassicales; Brassicaceae; Camelineae; Arabidopsis	PF03145.16^Sina^Seven in absentia protein family^180-329^E:1.8e-16	.	.	ENOG410XVP0^e3 ubiquitin-protein ligase	KEGG:ath:AT5G37930`KO:K04506	.	GO:0005634^cellular_component^nucleus`GO:0016740^molecular_function^transferase activity`GO:0008270^molecular_function^zinc ion binding`GO:0007275^biological_process^multicellular organism development`GO:0016567^biological_process^protein ubiquitination`GO:0006511^biological_process^ubiquitin-dependent protein catabolic process	GO:0006511^biological_process^ubiquitin-dependent protein catabolic process`GO:0007275^biological_process^multicellular organism development`GO:0005634^cellular_component^nucleus	.	.
Ja2_S3_TRINITY_DN23775_c0_g1	Ja2_S3_TRINITY_DN23775_c0_g1_i1	sp|Q9M2U3|ALPL_ARATH^sp|Q9M2U3|ALPL_ARATH^Q:589-1317,H:115-354^32.271%ID^E:1.15e-26^.^.	.	Ja2_S3_TRINITY_DN23775_c0_g1::Ja2_S3_TRINITY_DN23775_c0_g1_i1::g.852::m.852	178-1479[+]	ALPL_ARATH^ALPL_ARATH^Q:138-380,H:115-354^32.27%ID^E:4e-27^RecName: Full=Protein ALP1-like {ECO:0000305};^Eukaryota; Viridiplantae; Streptophyta; Embryophyta; Tracheophyta; Spermatophyta; Magnoliopsida; eudicotyledons; Gunneridae; Pentapetalae; rosids; malvids; Brassicales; Brassicaceae; Camelineae; Arabidopsis	PF04827.14^Plant_tran^Plant transposon protein^201-380^E:5.9e-09`PF13359.6^DDE_Tnp_4^DDE superfamily endonuclease^214-379^E:2.6e-22	.	.	ENOG411206Y^transposon protein	KEGG:ath:AT3G55350	.	GO:0005634^cellular_component^nucleus`GO:0046872^molecular_function^metal ion binding`GO:0004518^molecular_function^nuclease activity	GO:0016788^molecular_function^hydrolase activity, acting on ester bonds	.	.
Ja2_S3_TRINITY_DN23795_c0_g1	Ja2_S3_TRINITY_DN23795_c0_g1_i1	sp|O23653|AK2_ARATH^sp|O23653|AK2_ARATH^Q:1-528,H:26-212^58.289%ID^E:4.34e-63^.^.	.	Ja2_S3_TRINITY_DN23795_c0_g1::Ja2_S3_TRINITY_DN23795_c0_g1_i1::g.853::m.853	1-528[+]	AK2_ARATH^AK2_ARATH^Q:1-176,H:26-212^58.29%ID^E:6e-62^RecName: Full=Aspartokinase 2, chloroplastic;^Eukaryota; Viridiplantae; Streptophyta; Embryophyta; Tracheophyta; Spermatophyta; Magnoliopsida; eudicotyledons; Gunneridae; Pentapetalae; rosids; malvids; Brassicales; Brassicaceae; Camelineae; Arabidopsis	PF00696.28^AA_kinase^Amino acid kinase family^49-175^E:8.3e-09	.	.	COG0527^Aspartokinase	KEGG:ath:AT5G14060`KO:K00928	.	GO:0009570^cellular_component^chloroplast stroma`GO:0005737^cellular_component^cytoplasm`GO:0004072^molecular_function^aspartate kinase activity`GO:0005524^molecular_function^ATP binding`GO:0009090^biological_process^homoserine biosynthetic process`GO:0009089^biological_process^lysine biosynthetic process via diaminopimelate`GO:0009088^biological_process^threonine biosynthetic process	.	.	.
Ja2_S3_TRINITY_DN23795_c0_g2	Ja2_S3_TRINITY_DN23795_c0_g2_i1	sp|Q9LYU8|AK1_ARATH^sp|Q9LYU8|AK1_ARATH^Q:288-416,H:416-458^88.372%ID^E:5.25e-17^.^.	.	.	.	.	.	.	.	.	.	.	.	.	.	.
Ja2_S3_TRINITY_DN23795_c0_g1	Ja2_S3_TRINITY_DN23795_c0_g1_i2	sp|O23653|AK2_ARATH^sp|O23653|AK2_ARATH^Q:201-1751,H:17-543^75.379%ID^E:0^.^.	.	Ja2_S3_TRINITY_DN23795_c0_g1::Ja2_S3_TRINITY_DN23795_c0_g1_i2::g.854::m.854	120-1769[+]	AK2_ARATH^AK2_ARATH^Q:28-544,H:17-543^75.38%ID^E:0^RecName: Full=Aspartokinase 2, chloroplastic;^Eukaryota; Viridiplantae; Streptophyta; Embryophyta; Tracheophyta; Spermatophyta; Magnoliopsida; eudicotyledons; Gunneridae; Pentapetalae; rosids; malvids; Brassicales; Brassicaceae; Camelineae; Arabidopsis	PF00696.28^AA_kinase^Amino acid kinase family^86-366^E:3.4e-47	.	.	COG0527^Aspartokinase	KEGG:ath:AT5G14060`KO:K00928	.	GO:0009570^cellular_component^chloroplast stroma`GO:0005737^cellular_component^cytoplasm`GO:0004072^molecular_function^aspartate kinase activity`GO:0005524^molecular_function^ATP binding`GO:0009090^biological_process^homoserine biosynthetic process`GO:0009089^biological_process^lysine biosynthetic process via diaminopimelate`GO:0009088^biological_process^threonine biosynthetic process	.	.	.
Ja2_S3_TRINITY_DN23795_c0_g1	Ja2_S3_TRINITY_DN23795_c0_g1_i3	sp|Q9S702|AK3_ARATH^sp|Q9S702|AK3_ARATH^Q:613-1857,H:132-545^81.25%ID^E:0^.^.`sp|Q9S702|AK3_ARATH^sp|Q9S702|AK3_ARATH^Q:138-521,H:15-138^45.865%ID^E:3.82e-22^.^.	.	Ja2_S3_TRINITY_DN23795_c0_g1::Ja2_S3_TRINITY_DN23795_c0_g1_i3::g.856::m.856	832-1866[+]	AK3_ARATH^AK3_ARATH^Q:1-342,H:206-545^86.26%ID^E:0^RecName: Full=Aspartokinase 3, chloroplastic;^Eukaryota; Viridiplantae; Streptophyta; Embryophyta; Tracheophyta; Spermatophyta; Magnoliopsida; eudicotyledons; Gunneridae; Pentapetalae; rosids; malvids; Brassicales; Brassicaceae; Camelineae; Arabidopsis	PF00696.28^AA_kinase^Amino acid kinase family^1-161^E:5.6e-33	.	.	COG0527^Aspartokinase	KEGG:ath:AT3G02020`KO:K00928	.	GO:0009570^cellular_component^chloroplast stroma`GO:0005737^cellular_component^cytoplasm`GO:0004072^molecular_function^aspartate kinase activity`GO:0005524^molecular_function^ATP binding`GO:0009090^biological_process^homoserine biosynthetic process`GO:0009089^biological_process^lysine biosynthetic process via diaminopimelate`GO:0009088^biological_process^threonine biosynthetic process	.	.	.
Ja2_S3_TRINITY_DN23795_c0_g1	Ja2_S3_TRINITY_DN23795_c0_g1_i3	sp|Q9S702|AK3_ARATH^sp|Q9S702|AK3_ARATH^Q:613-1857,H:132-545^81.25%ID^E:0^.^.`sp|Q9S702|AK3_ARATH^sp|Q9S702|AK3_ARATH^Q:138-521,H:15-138^45.865%ID^E:3.82e-22^.^.	.	Ja2_S3_TRINITY_DN23795_c0_g1::Ja2_S3_TRINITY_DN23795_c0_g1_i3::g.857::m.857	120-587[+]	AK2_ARATH^AK2_ARATH^Q:28-131,H:17-129^54.39%ID^E:2e-26^RecName: Full=Aspartokinase 2, chloroplastic;^Eukaryota; Viridiplantae; Streptophyta; Embryophyta; Tracheophyta; Spermatophyta; Magnoliopsida; eudicotyledons; Gunneridae; Pentapetalae; rosids; malvids; Brassicales; Brassicaceae; Camelineae; Arabidopsis	PF00696.28^AA_kinase^Amino acid kinase family^86-133^E:2.3e-06	.	ExpAA=19.94^PredHel=1^Topology=o130-149i	COG0527^Aspartokinase	KEGG:ath:AT5G14060`KO:K00928	.	GO:0009570^cellular_component^chloroplast stroma`GO:0005737^cellular_component^cytoplasm`GO:0004072^molecular_function^aspartate kinase activity`GO:0005524^molecular_function^ATP binding`GO:0009090^biological_process^homoserine biosynthetic process`GO:0009089^biological_process^lysine biosynthetic process via diaminopimelate`GO:0009088^biological_process^threonine biosynthetic process	.	.	.
Ja2_S3_TRINITY_DN23795_c0_g1	Ja2_S3_TRINITY_DN23795_c0_g1_i4	sp|Q9LYU8|AK1_ARATH^sp|Q9LYU8|AK1_ARATH^Q:613-1725,H:135-509^74.474%ID^E:0^.^.`sp|Q9LYU8|AK1_ARATH^sp|Q9LYU8|AK1_ARATH^Q:1602-1892,H:453-550^72.449%ID^E:4.82e-34^.^.`sp|Q9LYU8|AK1_ARATH^sp|Q9LYU8|AK1_ARATH^Q:210-512,H:35-133^51.429%ID^E:1.6e-18^.^.	.	Ja2_S3_TRINITY_DN23795_c0_g1::Ja2_S3_TRINITY_DN23795_c0_g1_i4::g.859::m.859	832-1665[+]	AK3_ARATH^AK3_ARATH^Q:1-275,H:206-488^80.57%ID^E:2e-163^RecName: Full=Aspartokinase 3, chloroplastic;^Eukaryota; Viridiplantae; Streptophyta; Embryophyta; Tracheophyta; Spermatophyta; Magnoliopsida; eudicotyledons; Gunneridae; Pentapetalae; rosids; malvids; Brassicales; Brassicaceae; Camelineae; Arabidopsis	PF00696.28^AA_kinase^Amino acid kinase family^1-161^E:3.2e-33	.	.	COG0527^Aspartokinase	KEGG:ath:AT3G02020`KO:K00928	.	GO:0009570^cellular_component^chloroplast stroma`GO:0005737^cellular_component^cytoplasm`GO:0004072^molecular_function^aspartate kinase activity`GO:0005524^molecular_function^ATP binding`GO:0009090^biological_process^homoserine biosynthetic process`GO:0009089^biological_process^lysine biosynthetic process via diaminopimelate`GO:0009088^biological_process^threonine biosynthetic process	.	.	.
Ja2_S3_TRINITY_DN23795_c0_g1	Ja2_S3_TRINITY_DN23795_c0_g1_i4	sp|Q9LYU8|AK1_ARATH^sp|Q9LYU8|AK1_ARATH^Q:613-1725,H:135-509^74.474%ID^E:0^.^.`sp|Q9LYU8|AK1_ARATH^sp|Q9LYU8|AK1_ARATH^Q:1602-1892,H:453-550^72.449%ID^E:4.82e-34^.^.`sp|Q9LYU8|AK1_ARATH^sp|Q9LYU8|AK1_ARATH^Q:210-512,H:35-133^51.429%ID^E:1.6e-18^.^.	.	Ja2_S3_TRINITY_DN23795_c0_g1::Ja2_S3_TRINITY_DN23795_c0_g1_i4::g.860::m.860	120-587[+]	AK2_ARATH^AK2_ARATH^Q:28-131,H:17-129^54.39%ID^E:2e-26^RecName: Full=Aspartokinase 2, chloroplastic;^Eukaryota; Viridiplantae; Streptophyta; Embryophyta; Tracheophyta; Spermatophyta; Magnoliopsida; eudicotyledons; Gunneridae; Pentapetalae; rosids; malvids; Brassicales; Brassicaceae; Camelineae; Arabidopsis	PF00696.28^AA_kinase^Amino acid kinase family^86-133^E:2.3e-06	.	ExpAA=19.94^PredHel=1^Topology=o130-149i	COG0527^Aspartokinase	KEGG:ath:AT5G14060`KO:K00928	.	GO:0009570^cellular_component^chloroplast stroma`GO:0005737^cellular_component^cytoplasm`GO:0004072^molecular_function^aspartate kinase activity`GO:0005524^molecular_function^ATP binding`GO:0009090^biological_process^homoserine biosynthetic process`GO:0009089^biological_process^lysine biosynthetic process via diaminopimelate`GO:0009088^biological_process^threonine biosynthetic process	.	.	.
Ja2_S3_TRINITY_DN23795_c0_g1	Ja2_S3_TRINITY_DN23795_c0_g1_i5	sp|O23653|AK2_ARATH^sp|O23653|AK2_ARATH^Q:201-1559,H:17-489^70.464%ID^E:0^.^.`sp|O23653|AK2_ARATH^sp|O23653|AK2_ARATH^Q:1523-1783,H:457-543^82.759%ID^E:4.03e-35^.^.	.	Ja2_S3_TRINITY_DN23795_c0_g1::Ja2_S3_TRINITY_DN23795_c0_g1_i5::g.862::m.862	120-1568[+]	AK2_ARATH^AK2_ARATH^Q:28-480,H:17-489^70.46%ID^E:0^RecName: Full=Aspartokinase 2, chloroplastic;^Eukaryota; Viridiplantae; Streptophyta; Embryophyta; Tracheophyta; Spermatophyta; Magnoliopsida; eudicotyledons; Gunneridae; Pentapetalae; rosids; malvids; Brassicales; Brassicaceae; Camelineae; Arabidopsis	PF00696.28^AA_kinase^Amino acid kinase family^86-366^E:2.4e-47	.	.	COG0527^Aspartokinase	KEGG:ath:AT5G14060`KO:K00928	.	GO:0009570^cellular_component^chloroplast stroma`GO:0005737^cellular_component^cytoplasm`GO:0004072^molecular_function^aspartate kinase activity`GO:0005524^molecular_function^ATP binding`GO:0009090^biological_process^homoserine biosynthetic process`GO:0009089^biological_process^lysine biosynthetic process via diaminopimelate`GO:0009088^biological_process^threonine biosynthetic process	.	.	.
Ja2_S3_TRINITY_DN23743_c0_g1	Ja2_S3_TRINITY_DN23743_c0_g1_i1	sp|Q9SZ63|NUD14_ARATH^sp|Q9SZ63|NUD14_ARATH^Q:118-1002,H:1-300^66.225%ID^E:1.7e-139^.^.	.	Ja2_S3_TRINITY_DN23743_c0_g1::Ja2_S3_TRINITY_DN23743_c0_g1_i1::g.864::m.864	76-1017[+]	NUD14_ARATH^NUD14_ARATH^Q:15-309,H:1-300^66.23%ID^E:8e-140^RecName: Full=Nudix hydrolase 14, chloroplastic;^Eukaryota; Viridiplantae; Streptophyta; Embryophyta; Tracheophyta; Spermatophyta; Magnoliopsida; eudicotyledons; Gunneridae; Pentapetalae; rosids; malvids; Brassicales; Brassicaceae; Camelineae; Arabidopsis	PF00293.28^NUDIX^NUDIX domain^149-284^E:7.1e-12	.	.	COG0494^Nudix hydrolase	KEGG:ath:AT4G11980`KO:K18447	.	GO:0009507^cellular_component^chloroplast`GO:0009570^cellular_component^chloroplast stroma`GO:0080042^molecular_function^ADP-glucose pyrophosphohydrolase activity`GO:0080041^molecular_function^ADP-ribose pyrophosphohydrolase activity`GO:0019144^molecular_function^ADP-sugar diphosphatase activity`GO:0046872^molecular_function^metal ion binding`GO:0006753^biological_process^nucleoside phosphate met…	GO:0016787^molecular_function^hydrolase activity	.	.
Ja2_S3_TRINITY_DN23743_c0_g1	Ja2_S3_TRINITY_DN23743_c0_g1_i2	sp|Q9SZ63|NUD14_ARATH^sp|Q9SZ63|NUD14_ARATH^Q:118-1002,H:1-300^66.225%ID^E:2.88e-139^.^.	.	Ja2_S3_TRINITY_DN23743_c0_g1::Ja2_S3_TRINITY_DN23743_c0_g1_i2::g.865::m.865	76-1017[+]	NUD14_ARATH^NUD14_ARATH^Q:15-309,H:1-300^66.23%ID^E:8e-140^RecName: Full=Nudix hydrolase 14, chloroplastic;^Eukaryota; Viridiplantae; Streptophyta; Embryophyta; Tracheophyta; Spermatophyta; Magnoliopsida; eudicotyledons; Gunneridae; Pentapetalae; rosids; malvids; Brassicales; Brassicaceae; Camelineae; Arabidopsis	PF00293.28^NUDIX^NUDIX domain^149-284^E:7.1e-12	.	.	COG0494^Nudix hydrolase	KEGG:ath:AT4G11980`KO:K18447	.	GO:0009507^cellular_component^chloroplast`GO:0009570^cellular_component^chloroplast stroma`GO:0080042^molecular_function^ADP-glucose pyrophosphohydrolase activity`GO:0080041^molecular_function^ADP-ribose pyrophosphohydrolase activity`GO:0019144^molecular_function^ADP-sugar diphosphatase activity`GO:0046872^molecular_function^metal ion binding`GO:0006753^biological_process^nucleoside phosphate met…	GO:0016787^molecular_function^hydrolase activity	.	.
Ja2_S3_TRINITY_DN23743_c0_g1	Ja2_S3_TRINITY_DN23743_c0_g1_i3	sp|Q9SZ63|NUD14_ARATH^sp|Q9SZ63|NUD14_ARATH^Q:118-1002,H:1-300^66.225%ID^E:8.94e-140^.^.	.	Ja2_S3_TRINITY_DN23743_c0_g1::Ja2_S3_TRINITY_DN23743_c0_g1_i3::g.866::m.866	76-1017[+]	NUD14_ARATH^NUD14_ARATH^Q:15-309,H:1-300^66.23%ID^E:8e-140^RecName: Full=Nudix hydrolase 14, chloroplastic;^Eukaryota; Viridiplantae; Streptophyta; Embryophyta; Tracheophyta; Spermatophyta; Magnoliopsida; eudicotyledons; Gunneridae; Pentapetalae; rosids; malvids; Brassicales; Brassicaceae; Camelineae; Arabidopsis	PF00293.28^NUDIX^NUDIX domain^149-284^E:7.1e-12	.	.	COG0494^Nudix hydrolase	KEGG:ath:AT4G11980`KO:K18447	.	GO:0009507^cellular_component^chloroplast`GO:0009570^cellular_component^chloroplast stroma`GO:0080042^molecular_function^ADP-glucose pyrophosphohydrolase activity`GO:0080041^molecular_function^ADP-ribose pyrophosphohydrolase activity`GO:0019144^molecular_function^ADP-sugar diphosphatase activity`GO:0046872^molecular_function^metal ion binding`GO:0006753^biological_process^nucleoside phosphate met…	GO:0016787^molecular_function^hydrolase activity	.	.
Ja2_S3_TRINITY_DN23743_c0_g1	Ja2_S3_TRINITY_DN23743_c0_g1_i4	sp|Q9SZ63|NUD14_ARATH^sp|Q9SZ63|NUD14_ARATH^Q:118-1002,H:1-300^66.225%ID^E:8.63e-140^.^.	.	Ja2_S3_TRINITY_DN23743_c0_g1::Ja2_S3_TRINITY_DN23743_c0_g1_i4::g.867::m.867	76-1017[+]	NUD14_ARATH^NUD14_ARATH^Q:15-309,H:1-300^66.23%ID^E:8e-140^RecName: Full=Nudix hydrolase 14, chloroplastic;^Eukaryota; Viridiplantae; Streptophyta; Embryophyta; Tracheophyta; Spermatophyta; Magnoliopsida; eudicotyledons; Gunneridae; Pentapetalae; rosids; malvids; Brassicales; Brassicaceae; Camelineae; Arabidopsis	PF00293.28^NUDIX^NUDIX domain^149-284^E:7.1e-12	.	.	COG0494^Nudix hydrolase	KEGG:ath:AT4G11980`KO:K18447	.	GO:0009507^cellular_component^chloroplast`GO:0009570^cellular_component^chloroplast stroma`GO:0080042^molecular_function^ADP-glucose pyrophosphohydrolase activity`GO:0080041^molecular_function^ADP-ribose pyrophosphohydrolase activity`GO:0019144^molecular_function^ADP-sugar diphosphatase activity`GO:0046872^molecular_function^metal ion binding`GO:0006753^biological_process^nucleoside phosphate met…	GO:0016787^molecular_function^hydrolase activity	.	.
Ja2_S3_TRINITY_DN23743_c0_g1	Ja2_S3_TRINITY_DN23743_c0_g1_i5	sp|Q9SZ63|NUD14_ARATH^sp|Q9SZ63|NUD14_ARATH^Q:118-594,H:1-164^62.048%ID^E:3.04e-61^.^.	.	Ja2_S3_TRINITY_DN23743_c0_g1::Ja2_S3_TRINITY_DN23743_c0_g1_i5::g.868::m.868	76-621[+]	NUD14_ARATH^NUD14_ARATH^Q:30-173,H:23-164^67.36%ID^E:2e-60^RecName: Full=Nudix hydrolase 14, chloroplastic;^Eukaryota; Viridiplantae; Streptophyta; Embryophyta; Tracheophyta; Spermatophyta; Magnoliopsida; eudicotyledons; Gunneridae; Pentapetalae; rosids; malvids; Brassicales; Brassicaceae; Camelineae; Arabidopsis	.	.	.	COG0494^Nudix hydrolase	KEGG:ath:AT4G11980`KO:K18447	.	GO:0009507^cellular_component^chloroplast`GO:0009570^cellular_component^chloroplast stroma`GO:0080042^molecular_function^ADP-glucose pyrophosphohydrolase activity`GO:0080041^molecular_function^ADP-ribose pyrophosphohydrolase activity`GO:0019144^molecular_function^ADP-sugar diphosphatase activity`GO:0046872^molecular_function^metal ion binding`GO:0006753^biological_process^nucleoside phosphate met…	.	.	.
Ja2_S3_TRINITY_DN23789_c0_g1	Ja2_S3_TRINITY_DN23789_c0_g1_i1	sp|O82796|SERC_ARATH^sp|O82796|SERC_ARATH^Q:198-1076,H:1-295^65.101%ID^E:1.43e-130^.^.	.	Ja2_S3_TRINITY_DN23789_c0_g1::Ja2_S3_TRINITY_DN23789_c0_g1_i1::g.869::m.869	198-1079[+]	SERC_ARATH^SERC_ARATH^Q:1-293,H:1-295^65.1%ID^E:2e-131^RecName: Full=Phosphoserine phosphatase, chloroplastic;^Eukaryota; Viridiplantae; Streptophyta; Embryophyta; Tracheophyta; Spermatophyta; Magnoliopsida; eudicotyledons; Gunneridae; Pentapetalae; rosids; malvids; Brassicales; Brassicaceae; Camelineae; Arabidopsis	PF00702.26^Hydrolase^haloacid dehalogenase-like hydrolase^82-255^E:4.1e-15`PF12710.7^HAD^haloacid dehalogenase-like hydrolase^84-253^E:3.3e-12	.	.	COG0560^phosphoserine phosphatase activity	KEGG:ath:AT1G18640`KO:K01079	.	GO:0009507^cellular_component^chloroplast`GO:0005737^cellular_component^cytoplasm`GO:0009536^cellular_component^plastid`GO:0005509^molecular_function^calcium ion binding`GO:0000287^molecular_function^magnesium ion binding`GO:0016791^molecular_function^phosphatase activity`GO:0004647^molecular_function^phosphoserine phosphatase activity`GO:0016311^biological_process^dephosphorylation`GO:0009793^bi…	.	.	.
Ja2_S3_TRINITY_DN23716_c0_g1	Ja2_S3_TRINITY_DN23716_c0_g1_i1	sp|Q9M024|TAAC_ARATH^sp|Q9M024|TAAC_ARATH^Q:214-1161,H:96-414^70.219%ID^E:9.69e-146^.^.	.	Ja2_S3_TRINITY_DN23716_c0_g1::Ja2_S3_TRINITY_DN23716_c0_g1_i1::g.870::m.870	109-1242[+]	EAAC_ARATH^EAAC_ARATH^Q:29-347,H:52-379^68.29%ID^E:1e-156^RecName: Full=Probable envelope ADP,ATP carrier protein, chloroplastic;^Eukaryota; Viridiplantae; Streptophyta; Embryophyta; Tracheophyta; Spermatophyta; Magnoliopsida; eudicotyledons; Gunneridae; Pentapetalae; rosids; malvids; Brassicales; Brassicaceae; Camelineae; Arabidopsis	PF00153.27^Mito_carr^Mitochondrial carrier protein^58-148^E:1.3e-22`PF00153.27^Mito_carr^Mitochondrial carrier protein^152-238^E:1.1e-21`PF00153.27^Mito_carr^Mitochondrial carrier protein^247-329^E:1.9e-18	.	.	ENOG410ZRF1^Solute carrier family 25	KEGG:ath:AT3G51870`KO:K14684	.	GO:0009507^cellular_component^chloroplast`GO:0009941^cellular_component^chloroplast envelope`GO:0031969^cellular_component^chloroplast membrane`GO:0016021^cellular_component^integral component of membrane`GO:0042651^cellular_component^thylakoid membrane`GO:0005347^molecular_function^ATP transmembrane transporter activity`GO:0009624^biological_process^response to nematode	.	.	.
Ja2_S3_TRINITY_DN23716_c0_g1	Ja2_S3_TRINITY_DN23716_c0_g1_i2	sp|O65023|EAAC_ARATH^sp|O65023|EAAC_ARATH^Q:193-486,H:52-158^64.486%ID^E:1.76e-23^.^.	.	Ja2_S3_TRINITY_DN23716_c0_g1::Ja2_S3_TRINITY_DN23716_c0_g1_i2::g.871::m.871	109-567[+]	EAAC_ARATH^EAAC_ARATH^Q:29-126,H:52-158^64.49%ID^E:4e-31^RecName: Full=Probable envelope ADP,ATP carrier protein, chloroplastic;^Eukaryota; Viridiplantae; Streptophyta; Embryophyta; Tracheophyta; Spermatophyta; Magnoliopsida; eudicotyledons; Gunneridae; Pentapetalae; rosids; malvids; Brassicales; Brassicaceae; Camelineae; Arabidopsis	PF00153.27^Mito_carr^Mitochondrial carrier protein^58-135^E:7.6e-16	.	.	ENOG410ZRF1^Solute carrier family 25	KEGG:ath:AT3G51870`KO:K14684	.	GO:0009507^cellular_component^chloroplast`GO:0009941^cellular_component^chloroplast envelope`GO:0031969^cellular_component^chloroplast membrane`GO:0016021^cellular_component^integral component of membrane`GO:0042651^cellular_component^thylakoid membrane`GO:0005347^molecular_function^ATP transmembrane transporter activity`GO:0009624^biological_process^response to nematode	.	.	.
Ja2_S3_TRINITY_DN23716_c0_g1	Ja2_S3_TRINITY_DN23716_c0_g1_i3	sp|Q9M024|TAAC_ARATH^sp|Q9M024|TAAC_ARATH^Q:214-1143,H:96-405^71.613%ID^E:5.61e-145^.^.	.	Ja2_S3_TRINITY_DN23716_c0_g1::Ja2_S3_TRINITY_DN23716_c0_g1_i3::g.872::m.872	109-1176[+]	EAAC_ARATH^EAAC_ARATH^Q:29-347,H:52-379^68.29%ID^E:3e-157^RecName: Full=Probable envelope ADP,ATP carrier protein, chloroplastic;^Eukaryota; Viridiplantae; Streptophyta; Embryophyta; Tracheophyta; Spermatophyta; Magnoliopsida; eudicotyledons; Gunneridae; Pentapetalae; rosids; malvids; Brassicales; Brassicaceae; Camelineae; Arabidopsis	PF00153.27^Mito_carr^Mitochondrial carrier protein^58-148^E:1.1e-22`PF00153.27^Mito_carr^Mitochondrial carrier protein^152-238^E:1e-21`PF00153.27^Mito_carr^Mitochondrial carrier protein^247-329^E:1.7e-18	.	.	ENOG410ZRF1^Solute carrier family 25	KEGG:ath:AT3G51870`KO:K14684	.	GO:0009507^cellular_component^chloroplast`GO:0009941^cellular_component^chloroplast envelope`GO:0031969^cellular_component^chloroplast membrane`GO:0016021^cellular_component^integral component of membrane`GO:0042651^cellular_component^thylakoid membrane`GO:0005347^molecular_function^ATP transmembrane transporter activity`GO:0009624^biological_process^response to nematode	.	.	.
Ja2_S3_TRINITY_DN23716_c0_g1	Ja2_S3_TRINITY_DN23716_c0_g1_i4	.	.	.	.	.	.	.	.	.	.	.	.	.	.	.
Ja2_S3_TRINITY_DN23749_c0_g1	Ja2_S3_TRINITY_DN23749_c0_g1_i1	sp|P22178|MAOC_FLATR^sp|P22178|MAOC_FLATR^Q:305-418,H:452-519^44.118%ID^E:4.73e-09^.^.`sp|P22178|MAOC_FLATR^sp|P22178|MAOC_FLATR^Q:237-302,H:432-453^63.636%ID^E:4.73e-09^.^.	.	.	.	.	.	.	.	.	.	.	.	.	.	.
Ja2_S3_TRINITY_DN23749_c0_g1	Ja2_S3_TRINITY_DN23749_c0_g1_i2	sp|Q9LRZ3|PUM24_ARATH^sp|Q9LRZ3|PUM24_ARATH^Q:175-330,H:89-140^53.846%ID^E:5.65e-09^.^.	.	.	.	.	.	.	.	.	.	.	.	.	.	.
Ja2_S3_TRINITY_DN23749_c0_g1	Ja2_S3_TRINITY_DN23749_c0_g1_i3	.	.	.	.	.	.	.	.	.	.	.	.	.	.	.
Ja2_S3_TRINITY_DN23749_c0_g1	Ja2_S3_TRINITY_DN23749_c0_g1_i4	.	.	.	.	.	.	.	.	.	.	.	.	.	.	.
Ja2_S3_TRINITY_DN23749_c0_g1	Ja2_S3_TRINITY_DN23749_c0_g1_i5	sp|P22178|MAOC_FLATR^sp|P22178|MAOC_FLATR^Q:305-418,H:452-519^44.118%ID^E:4.53e-09^.^.`sp|P22178|MAOC_FLATR^sp|P22178|MAOC_FLATR^Q:237-302,H:432-453^63.636%ID^E:4.53e-09^.^.	.	.	.	.	.	.	.	.	.	.	.	.	.	.
Ja2_S3_TRINITY_DN23749_c0_g1	Ja2_S3_TRINITY_DN23749_c0_g1_i6	sp|P22178|MAOC_FLATR^sp|P22178|MAOC_FLATR^Q:189-302,H:452-519^44.118%ID^E:2.24e-09^.^.`sp|P22178|MAOC_FLATR^sp|P22178|MAOC_FLATR^Q:112-201,H:429-458^50%ID^E:2.24e-09^.^.	.	.	.	.	.	.	.	.	.	.	.	.	.	.
Ja2_S3_TRINITY_DN23749_c0_g1	Ja2_S3_TRINITY_DN23749_c0_g1_i7	.	.	.	.	.	.	.	.	.	.	.	.	.	.	.
Ja2_S3_TRINITY_DN23749_c0_g1	Ja2_S3_TRINITY_DN23749_c0_g1_i8	.	.	.	.	.	.	.	.	.	.	.	.	.	.	.
Ja2_S3_TRINITY_DN23749_c0_g1	Ja2_S3_TRINITY_DN23749_c0_g1_i9	sp|P22178|MAOC_FLATR^sp|P22178|MAOC_FLATR^Q:189-302,H:452-519^44.118%ID^E:2.34e-09^.^.`sp|P22178|MAOC_FLATR^sp|P22178|MAOC_FLATR^Q:112-201,H:429-458^50%ID^E:2.34e-09^.^.	.	.	.	.	.	.	.	.	.	.	.	.	.	.
Ja2_S3_TRINITY_DN23749_c0_g1	Ja2_S3_TRINITY_DN23749_c0_g1_i10	.	.	.	.	.	.	.	.	.	.	.	.	.	.	.
Ja2_S3_TRINITY_DN23749_c1_g1	Ja2_S3_TRINITY_DN23749_c1_g1_i1	.	.	.	.	.	.	.	.	.	.	.	.	.	.	.
Ja2_S3_TRINITY_DN23749_c1_g1	Ja2_S3_TRINITY_DN23749_c1_g1_i2	sp|Q9LRZ3|PUM24_ARATH^sp|Q9LRZ3|PUM24_ARATH^Q:302-2062,H:43-641^60.43%ID^E:0^.^.	.	Ja2_S3_TRINITY_DN23749_c1_g1::Ja2_S3_TRINITY_DN23749_c1_g1_i2::g.873::m.873	116-2074[+]	PUM24_ARATH^PUM24_ARATH^Q:63-649,H:43-641^60.76%ID^E:0^RecName: Full=Pumilio homolog 24;^Eukaryota; Viridiplantae; Streptophyta; Embryophyta; Tracheophyta; Spermatophyta; Magnoliopsida; eudicotyledons; Gunneridae; Pentapetalae; rosids; malvids; Brassicales; Brassicaceae; Camelineae; Arabidopsis	PF00806.19^PUF^Pumilio-family RNA binding repeat^171-201^E:0.00042`PF08144.11^CPL^CPL (NUC119) domain^480-581^E:3.5e-06	.	.	ENOG410XSHY^Domain-Containing protein	KEGG:ath:AT3G16810`KO:K14844	.	GO:0005730^cellular_component^nucleolus`GO:0003729^molecular_function^mRNA binding`GO:0003723^molecular_function^RNA binding`GO:0009793^biological_process^embryo development ending in seed dormancy`GO:0006417^biological_process^regulation of translation	GO:0003723^molecular_function^RNA binding	.	.
Ja2_S3_TRINITY_DN23749_c1_g1	Ja2_S3_TRINITY_DN23749_c1_g1_i3	sp|Q9LRZ3|PUM24_ARATH^sp|Q9LRZ3|PUM24_ARATH^Q:302-2173,H:43-641^56.942%ID^E:0^.^.	.	Ja2_S3_TRINITY_DN23749_c1_g1::Ja2_S3_TRINITY_DN23749_c1_g1_i3::g.875::m.875	116-712[+]	PUM24_ARATH^PUM24_ARATH^Q:65-196,H:46-179^65.67%ID^E:9e-53^RecName: Full=Pumilio homolog 24;^Eukaryota; Viridiplantae; Streptophyta; Embryophyta; Tracheophyta; Spermatophyta; Magnoliopsida; eudicotyledons; Gunneridae; Pentapetalae; rosids; malvids; Brassicales; Brassicaceae; Camelineae; Arabidopsis	.	.	.	ENOG410XSHY^Domain-Containing protein	KEGG:ath:AT3G16810`KO:K14844	.	GO:0005730^cellular_component^nucleolus`GO:0003729^molecular_function^mRNA binding`GO:0003723^molecular_function^RNA binding`GO:0009793^biological_process^embryo development ending in seed dormancy`GO:0006417^biological_process^regulation of translation	.	.	.
Ja2_S3_TRINITY_DN23749_c1_g1	Ja2_S3_TRINITY_DN23749_c1_g1_i3	sp|Q9LRZ3|PUM24_ARATH^sp|Q9LRZ3|PUM24_ARATH^Q:302-2173,H:43-641^56.942%ID^E:0^.^.	.	Ja2_S3_TRINITY_DN23749_c1_g1::Ja2_S3_TRINITY_DN23749_c1_g1_i3::g.874::m.874	881-2185[+]	PUM24_ARATH^PUM24_ARATH^Q:1-430,H:202-640^58.33%ID^E:3e-172^RecName: Full=Pumilio homolog 24;^Eukaryota; Viridiplantae; Streptophyta; Embryophyta; Tracheophyta; Spermatophyta; Magnoliopsida; eudicotyledons; Gunneridae; Pentapetalae; rosids; malvids; Brassicales; Brassicaceae; Camelineae; Arabidopsis	PF08144.11^CPL^CPL (NUC119) domain^262-363^E:1.8e-06	.	.	ENOG410XSHY^Domain-Containing protein	KEGG:ath:AT3G16810`KO:K14844	.	GO:0005730^cellular_component^nucleolus`GO:0003729^molecular_function^mRNA binding`GO:0003723^molecular_function^RNA binding`GO:0009793^biological_process^embryo development ending in seed dormancy`GO:0006417^biological_process^regulation of translation	GO:0003723^molecular_function^RNA binding	.	.
Ja2_S3_TRINITY_DN23749_c1_g1	Ja2_S3_TRINITY_DN23749_c1_g1_i4	sp|Q9LRZ3|PUM24_ARATH^sp|Q9LRZ3|PUM24_ARATH^Q:232-675,H:492-641^52.667%ID^E:2.15e-39^.^.	.	Ja2_S3_TRINITY_DN23749_c1_g1::Ja2_S3_TRINITY_DN23749_c1_g1_i4::g.877::m.877	205-687[+]	PUM24_ARATH^PUM24_ARATH^Q:1-156,H:483-640^51.27%ID^E:1e-47^RecName: Full=Pumilio homolog 24;^Eukaryota; Viridiplantae; Streptophyta; Embryophyta; Tracheophyta; Spermatophyta; Magnoliopsida; eudicotyledons; Gunneridae; Pentapetalae; rosids; malvids; Brassicales; Brassicaceae; Camelineae; Arabidopsis	.	.	.	ENOG410XSHY^Domain-Containing protein	KEGG:ath:AT3G16810`KO:K14844	.	GO:0005730^cellular_component^nucleolus`GO:0003729^molecular_function^mRNA binding`GO:0003723^molecular_function^RNA binding`GO:0009793^biological_process^embryo development ending in seed dormancy`GO:0006417^biological_process^regulation of translation	.	.	.
Ja2_S3_TRINITY_DN23749_c1_g1	Ja2_S3_TRINITY_DN23749_c1_g1_i5	sp|Q9LRZ3|PUM24_ARATH^sp|Q9LRZ3|PUM24_ARATH^Q:302-1051,H:43-295^68.379%ID^E:2.06e-111^.^.	.	Ja2_S3_TRINITY_DN23749_c1_g1::Ja2_S3_TRINITY_DN23749_c1_g1_i5::g.878::m.878	116-1060[+]	PUM24_ARATH^PUM24_ARATH^Q:63-312,H:43-295^68.38%ID^E:5e-115^RecName: Full=Pumilio homolog 24;^Eukaryota; Viridiplantae; Streptophyta; Embryophyta; Tracheophyta; Spermatophyta; Magnoliopsida; eudicotyledons; Gunneridae; Pentapetalae; rosids; malvids; Brassicales; Brassicaceae; Camelineae; Arabidopsis	PF00806.19^PUF^Pumilio-family RNA binding repeat^171-201^E:0.00017	.	.	ENOG410XSHY^Domain-Containing protein	KEGG:ath:AT3G16810`KO:K14844	.	GO:0005730^cellular_component^nucleolus`GO:0003729^molecular_function^mRNA binding`GO:0003723^molecular_function^RNA binding`GO:0009793^biological_process^embryo development ending in seed dormancy`GO:0006417^biological_process^regulation of translation	GO:0003723^molecular_function^RNA binding	.	.
Ja2_S3_TRINITY_DN23749_c1_g2	Ja2_S3_TRINITY_DN23749_c1_g2_i1	sp|Q9LRZ3|PUM24_ARATH^sp|Q9LRZ3|PUM24_ARATH^Q:169-390,H:568-641^41.892%ID^E:1.22e-21^.^.`sp|Q9LRZ3|PUM24_ARATH^sp|Q9LRZ3|PUM24_ARATH^Q:5-169,H:511-567^54.386%ID^E:1.22e-21^.^.	.	.	.	.	.	.	.	.	.	.	.	.	.	.
Ja2_S3_TRINITY_DN23749_c1_g1	Ja2_S3_TRINITY_DN23749_c1_g1_i6	sp|Q9LRZ3|PUM24_ARATH^sp|Q9LRZ3|PUM24_ARATH^Q:926-1939,H:295-641^54.83%ID^E:1.76e-111^.^.`sp|Q9LRZ3|PUM24_ARATH^sp|Q9LRZ3|PUM24_ARATH^Q:501-926,H:103-244^64.789%ID^E:1.97e-49^.^.	.	Ja2_S3_TRINITY_DN23749_c1_g1::Ja2_S3_TRINITY_DN23749_c1_g1_i6::g.879::m.879	980-1951[+]	PUM24_ARATH^PUM24_ARATH^Q:1-319,H:313-640^55.56%ID^E:3e-119^RecName: Full=Pumilio homolog 24;^Eukaryota; Viridiplantae; Streptophyta; Embryophyta; Tracheophyta; Spermatophyta; Magnoliopsida; eudicotyledons; Gunneridae; Pentapetalae; rosids; malvids; Brassicales; Brassicaceae; Camelineae; Arabidopsis	PF08144.11^CPL^CPL (NUC119) domain^151-252^E:9.7e-07	.	.	ENOG410XSHY^Domain-Containing protein	KEGG:ath:AT3G16810`KO:K14844	.	GO:0005730^cellular_component^nucleolus`GO:0003729^molecular_function^mRNA binding`GO:0003723^molecular_function^RNA binding`GO:0009793^biological_process^embryo development ending in seed dormancy`GO:0006417^biological_process^regulation of translation	GO:0003723^molecular_function^RNA binding	.	.
Ja2_S3_TRINITY_DN23749_c1_g1	Ja2_S3_TRINITY_DN23749_c1_g1_i6	sp|Q9LRZ3|PUM24_ARATH^sp|Q9LRZ3|PUM24_ARATH^Q:926-1939,H:295-641^54.83%ID^E:1.76e-111^.^.`sp|Q9LRZ3|PUM24_ARATH^sp|Q9LRZ3|PUM24_ARATH^Q:501-926,H:103-244^64.789%ID^E:1.97e-49^.^.	.	Ja2_S3_TRINITY_DN23749_c1_g1::Ja2_S3_TRINITY_DN23749_c1_g1_i6::g.880::m.880	549-983[+]	PUM24_ARATH^PUM24_ARATH^Q:1-126,H:119-244^65.87%ID^E:2e-48^RecName: Full=Pumilio homolog 24;^Eukaryota; Viridiplantae; Streptophyta; Embryophyta; Tracheophyta; Spermatophyta; Magnoliopsida; eudicotyledons; Gunneridae; Pentapetalae; rosids; malvids; Brassicales; Brassicaceae; Camelineae; Arabidopsis	PF00806.19^PUF^Pumilio-family RNA binding repeat^37-69^E:0.0001	.	.	ENOG410XSHY^Domain-Containing protein	KEGG:ath:AT3G16810`KO:K14844	.	GO:0005730^cellular_component^nucleolus`GO:0003729^molecular_function^mRNA binding`GO:0003723^molecular_function^RNA binding`GO:0009793^biological_process^embryo development ending in seed dormancy`GO:0006417^biological_process^regulation of translation	GO:0003723^molecular_function^RNA binding	.	.
Ja2_S3_TRINITY_DN23749_c1_g1	Ja2_S3_TRINITY_DN23749_c1_g1_i7	.	.	.	.	.	.	.	.	.	.	.	.	.	.	.
Ja2_S3_TRINITY_DN23749_c1_g1	Ja2_S3_TRINITY_DN23749_c1_g1_i8	sp|Q9LRZ3|PUM24_ARATH^sp|Q9LRZ3|PUM24_ARATH^Q:314-553,H:71-154^57.143%ID^E:1.26e-18^.^.	.	.	.	.	.	.	.	.	.	.	.	.	.	.
Ja2_S3_TRINITY_DN23730_c0_g1	Ja2_S3_TRINITY_DN23730_c0_g1_i1	.	.	Ja2_S3_TRINITY_DN23730_c0_g1::Ja2_S3_TRINITY_DN23730_c0_g1_i1::g.881::m.881	662-1141[+]	.	.	.	.	.	.	.	.	.	.	.
Ja2_S3_TRINITY_DN23730_c0_g1	Ja2_S3_TRINITY_DN23730_c0_g1_i2	.	.	.	.	.	.	.	.	.	.	.	.	.	.	.
Ja2_S3_TRINITY_DN23730_c0_g2	Ja2_S3_TRINITY_DN23730_c0_g2_i1	.	.	Ja2_S3_TRINITY_DN23730_c0_g2::Ja2_S3_TRINITY_DN23730_c0_g2_i1::g.882::m.882	104-1888[+]	.	.	.	.	.	.	.	.	.	.	.
Ja2_S3_TRINITY_DN23730_c0_g2	Ja2_S3_TRINITY_DN23730_c0_g2_i2	.	.	Ja2_S3_TRINITY_DN23730_c0_g2::Ja2_S3_TRINITY_DN23730_c0_g2_i2::g.883::m.883	2-808[+]	.	.	.	.	.	.	.	.	.	.	.
Ja2_S3_TRINITY_DN23730_c0_g2	Ja2_S3_TRINITY_DN23730_c0_g2_i3	.	.	Ja2_S3_TRINITY_DN23730_c0_g2::Ja2_S3_TRINITY_DN23730_c0_g2_i3::g.884::m.884	2-1240[+]	.	.	.	.	.	.	.	.	.	.	.
Ja2_S3_TRINITY_DN23730_c0_g1	Ja2_S3_TRINITY_DN23730_c0_g1_i3	.	.	Ja2_S3_TRINITY_DN23730_c0_g1::Ja2_S3_TRINITY_DN23730_c0_g1_i3::g.885::m.885	133-612[+]	.	.	.	.	.	.	.	.	.	.	.
Ja2_S3_TRINITY_DN23710_c0_g1	Ja2_S3_TRINITY_DN23710_c0_g1_i1	sp|F4KDH9|FIPS5_ARATH^sp|F4KDH9|FIPS5_ARATH^Q:167-577,H:1034-1178^44.828%ID^E:3.46e-23^.^.	.	Ja2_S3_TRINITY_DN23710_c0_g1::Ja2_S3_TRINITY_DN23710_c0_g1_i1::g.886::m.886	2-625[+]	FIPS5_ARATH^FIPS5_ARATH^Q:56-192,H:1034-1178^44.83%ID^E:2e-22^RecName: Full=FIP1[V]-like protein {ECO:0000303|PubMed:16282318};^Eukaryota; Viridiplantae; Streptophyta; Embryophyta; Tracheophyta; Spermatophyta; Magnoliopsida; eudicotyledons; Gunneridae; Pentapetalae; rosids; malvids; Brassicales; Brassicaceae; Camelineae; Arabidopsis	.	.	.	COG5213^mRNA processing	KEGG:ath:AT5G58040	.	GO:0005634^cellular_component^nucleus`GO:0042802^molecular_function^identical protein binding`GO:0003723^molecular_function^RNA binding`GO:0006397^biological_process^mRNA processing	.	.	.
Ja2_S3_TRINITY_DN23710_c0_g2	Ja2_S3_TRINITY_DN23710_c0_g2_i1	.	.	.	.	.	.	.	.	.	.	.	.	.	.	.
Ja2_S3_TRINITY_DN23710_c0_g1	Ja2_S3_TRINITY_DN23710_c0_g1_i2	sp|F4KDH9|FIPS5_ARATH^sp|F4KDH9|FIPS5_ARATH^Q:157-567,H:1034-1178^44.828%ID^E:1.35e-23^.^.	.	Ja2_S3_TRINITY_DN23710_c0_g1::Ja2_S3_TRINITY_DN23710_c0_g1_i2::g.887::m.887	112-615[+]	FIPS5_ARATH^FIPS5_ARATH^Q:16-152,H:1034-1178^44.83%ID^E:2e-23^RecName: Full=FIP1[V]-like protein {ECO:0000303|PubMed:16282318};^Eukaryota; Viridiplantae; Streptophyta; Embryophyta; Tracheophyta; Spermatophyta; Magnoliopsida; eudicotyledons; Gunneridae; Pentapetalae; rosids; malvids; Brassicales; Brassicaceae; Camelineae; Arabidopsis	.	.	.	COG5213^mRNA processing	KEGG:ath:AT5G58040	.	GO:0005634^cellular_component^nucleus`GO:0042802^molecular_function^identical protein binding`GO:0003723^molecular_function^RNA binding`GO:0006397^biological_process^mRNA processing	.	.	.
Ja2_S3_TRINITY_DN23718_c0_g1	Ja2_S3_TRINITY_DN23718_c0_g1_i1	sp|O80888|M3K17_ARATH^sp|O80888|M3K17_ARATH^Q:11-769,H:2-257^45.769%ID^E:4.2e-69^.^.	.	Ja2_S3_TRINITY_DN23718_c0_g1::Ja2_S3_TRINITY_DN23718_c0_g1_i1::g.888::m.888	2-1339[+]	M3K17_ARATH^M3K17_ARATH^Q:4-258,H:2-259^46.18%ID^E:9e-70^RecName: Full=Mitogen-activated protein kinase kinase kinase 17 {ECO:0000303|PubMed:25720833};^Eukaryota; Viridiplantae; Streptophyta; Embryophyta; Tracheophyta; Spermatophyta; Magnoliopsida; eudicotyledons; Gunneridae; Pentapetalae; rosids; malvids; Brassicales; Brassicaceae; Camelineae; Arabidopsis	PF00069.25^Pkinase^Protein kinase domain^11-258^E:1.6e-51`PF07714.17^Pkinase_Tyr^Protein tyrosine kinase^11-254^E:2e-27	.	.	ENOG410XQGS^mitogen-activated protein kinase kinase kinase	KEGG:ath:AT2G32510`KO:K20716	.	GO:0005737^cellular_component^cytoplasm`GO:0005634^cellular_component^nucleus`GO:0005524^molecular_function^ATP binding`GO:0004709^molecular_function^MAP kinase kinase kinase activity`GO:0004674^molecular_function^protein serine/threonine kinase activity`GO:0009738^biological_process^abscisic acid-activated signaling pathway`GO:0032147^biological_process^activation of protein kinase activity`GO:0…	GO:0004672^molecular_function^protein kinase activity`GO:0005524^molecular_function^ATP binding`GO:0006468^biological_process^protein phosphorylation	.	.
Ja2_S3_TRINITY_DN23718_c0_g2	Ja2_S3_TRINITY_DN23718_c0_g2_i1	sp|O80888|M3K17_ARATH^sp|O80888|M3K17_ARATH^Q:50-820,H:2-261^45.455%ID^E:1.54e-60^.^.	.	Ja2_S3_TRINITY_DN23718_c0_g2::Ja2_S3_TRINITY_DN23718_c0_g2_i1::g.890::m.890	2-1063[+]	M3K17_ARATH^M3K17_ARATH^Q:17-273,H:2-261^45.45%ID^E:2e-69^RecName: Full=Mitogen-activated protein kinase kinase kinase 17 {ECO:0000303|PubMed:25720833};^Eukaryota; Viridiplantae; Streptophyta; Embryophyta; Tracheophyta; Spermatophyta; Magnoliopsida; eudicotyledons; Gunneridae; Pentapetalae; rosids; malvids; Brassicales; Brassicaceae; Camelineae; Arabidopsis	PF00069.25^Pkinase^Protein kinase domain^24-271^E:6.5e-55`PF07714.17^Pkinase_Tyr^Protein tyrosine kinase^24-266^E:2.6e-30	.	.	ENOG410XQGS^mitogen-activated protein kinase kinase kinase	KEGG:ath:AT2G32510`KO:K20716	.	GO:0005737^cellular_component^cytoplasm`GO:0005634^cellular_component^nucleus`GO:0005524^molecular_function^ATP binding`GO:0004709^molecular_function^MAP kinase kinase kinase activity`GO:0004674^molecular_function^protein serine/threonine kinase activity`GO:0009738^biological_process^abscisic acid-activated signaling pathway`GO:0032147^biological_process^activation of protein kinase activity`GO:0…	GO:0004672^molecular_function^protein kinase activity`GO:0005524^molecular_function^ATP binding`GO:0006468^biological_process^protein phosphorylation	.	.
Ja2_S3_TRINITY_DN23765_c0_g1	Ja2_S3_TRINITY_DN23765_c0_g1_i1	sp|Q96282|CLCC_ARATH^sp|Q96282|CLCC_ARATH^Q:37-1047,H:443-779^75.371%ID^E:6.32e-141^.^.	.	Ja2_S3_TRINITY_DN23765_c0_g1::Ja2_S3_TRINITY_DN23765_c0_g1_i1::g.891::m.891	1-1050[+]	CLCC_ARATH^CLCC_ARATH^Q:13-349,H:443-779^75.37%ID^E:1e-169^RecName: Full=Chloride channel protein CLC-c;^Eukaryota; Viridiplantae; Streptophyta; Embryophyta; Tracheophyta; Spermatophyta; Magnoliopsida; eudicotyledons; Gunneridae; Pentapetalae; rosids; malvids; Brassicales; Brassicaceae; Camelineae; Arabidopsis	PF00654.20^Voltage_CLC^Voltage gated chloride channel^12-137^E:7.5e-28`PF00571.28^CBS^CBS domain^285-333^E:0.0002	.	ExpAA=71.47^PredHel=3^Topology=i44-66o76-98i110-132o	COG0038^chloride channel	KEGG:ath:AT5G49890`KO:K05016	.	GO:0034707^cellular_component^chloride channel complex`GO:0043231^cellular_component^intracellular membrane-bounded organelle`GO:0009705^cellular_component^plant-type vacuole membrane`GO:0009536^cellular_component^plastid`GO:0005774^cellular_component^vacuolar membrane`GO:0015108^molecular_function^chloride transmembrane transporter activity`GO:0022857^molecular_function^transmembrane transporter…	GO:0005247^molecular_function^voltage-gated chloride channel activity`GO:0006821^biological_process^chloride transport`GO:0055085^biological_process^transmembrane transport`GO:0016020^cellular_component^membrane	.	.
Ja2_S3_TRINITY_DN23765_c0_g1	Ja2_S3_TRINITY_DN23765_c0_g1_i2	sp|Q96282|CLCC_ARATH^sp|Q96282|CLCC_ARATH^Q:251-2554,H:11-779^75.033%ID^E:0^.^.	.	Ja2_S3_TRINITY_DN23765_c0_g1::Ja2_S3_TRINITY_DN23765_c0_g1_i2::g.893::m.893	242-2557[+]	CLCC_ARATH^CLCC_ARATH^Q:6-771,H:11-779^75.42%ID^E:0^RecName: Full=Chloride channel protein CLC-c;^Eukaryota; Viridiplantae; Streptophyta; Embryophyta; Tracheophyta; Spermatophyta; Magnoliopsida; eudicotyledons; Gunneridae; Pentapetalae; rosids; malvids; Brassicales; Brassicaceae; Camelineae; Arabidopsis	PF00654.20^Voltage_CLC^Voltage gated chloride channel^144-559^E:7.2e-93`PF00571.28^CBS^CBS domain^707-755^E:0.00057	.	ExpAA=228.38^PredHel=10^Topology=i84-106o136-158i179-201o246-268i280-302o328-350i371-393o470-492i499-521o531-553i	COG0038^chloride channel	KEGG:ath:AT5G49890`KO:K05016	.	GO:0034707^cellular_component^chloride channel complex`GO:0043231^cellular_component^intracellular membrane-bounded organelle`GO:0009705^cellular_component^plant-type vacuole membrane`GO:0009536^cellular_component^plastid`GO:0005774^cellular_component^vacuolar membrane`GO:0015108^molecular_function^chloride transmembrane transporter activity`GO:0022857^molecular_function^transmembrane transporter…	GO:0005247^molecular_function^voltage-gated chloride channel activity`GO:0006821^biological_process^chloride transport`GO:0055085^biological_process^transmembrane transport`GO:0016020^cellular_component^membrane	.	.
Ja2_S3_TRINITY_DN23717_c0_g1	Ja2_S3_TRINITY_DN23717_c0_g1_i1	.	.	Ja2_S3_TRINITY_DN23717_c0_g1::Ja2_S3_TRINITY_DN23717_c0_g1_i1::g.896::m.896	3-854[+]	.	.	.	.	.	.	.	.	.	.	.
Ja2_S3_TRINITY_DN23717_c0_g1	Ja2_S3_TRINITY_DN23717_c0_g1_i2	.	.	Ja2_S3_TRINITY_DN23717_c0_g1::Ja2_S3_TRINITY_DN23717_c0_g1_i2::g.897::m.897	3-992[+]	.	.	.	.	.	.	.	.	.	.	.
Ja2_S3_TRINITY_DN23709_c0_g1	Ja2_S3_TRINITY_DN23709_c0_g1_i1	sp|F4JVI3|MTEF5_ARATH^sp|F4JVI3|MTEF5_ARATH^Q:49-1449,H:8-468^54.088%ID^E:1.87e-149^.^.	.	Ja2_S3_TRINITY_DN23709_c0_g1::Ja2_S3_TRINITY_DN23709_c0_g1_i1::g.898::m.898	1-1494[+]	MTEF5_ARATH^MTEF5_ARATH^Q:17-483,H:8-468^55.46%ID^E:1e-171^RecName: Full=Transcription termination factor MTERF5, chloroplastic {ECO:0000305};^Eukaryota; Viridiplantae; Streptophyta; Embryophyta; Tracheophyta; Spermatophyta; Magnoliopsida; eudicotyledons; Gunneridae; Pentapetalae; rosids; malvids; Brassicales; Brassicaceae; Camelineae; Arabidopsis	PF02536.14^mTERF^mTERF^179-388^E:7.1e-31`PF02536.14^mTERF^mTERF^318-482^E:9e-31	.	.	ENOG410XT49^mitochondrial transcription termination	KEGG:ath:AT4G14605`KO:K15032	.	GO:0009507^cellular_component^chloroplast`GO:1990837^molecular_function^sequence-specific double-stranded DNA binding`GO:0009658^biological_process^chloroplast organization`GO:0032502^biological_process^developmental process`GO:0006353^biological_process^DNA-templated transcription, termination`GO:0042793^biological_process^plastid transcription`GO:0006355^biological_process^regulation of transcr…	GO:0003690^molecular_function^double-stranded DNA binding`GO:0006355^biological_process^regulation of transcription, DNA-templated	.	.
Ja2_S3_TRINITY_DN23709_c0_g1	Ja2_S3_TRINITY_DN23709_c0_g1_i2	sp|F4JVI3|MTEF5_ARATH^sp|F4JVI3|MTEF5_ARATH^Q:208-1464,H:62-468^57.583%ID^E:6.12e-149^.^.	.	Ja2_S3_TRINITY_DN23709_c0_g1::Ja2_S3_TRINITY_DN23709_c0_g1_i2::g.899::m.899	1-1509[+]	MTEF5_ARATH^MTEF5_ARATH^Q:38-488,H:24-468^56.3%ID^E:7e-171^RecName: Full=Transcription termination factor MTERF5, chloroplastic {ECO:0000305};^Eukaryota; Viridiplantae; Streptophyta; Embryophyta; Tracheophyta; Spermatophyta; Magnoliopsida; eudicotyledons; Gunneridae; Pentapetalae; rosids; malvids; Brassicales; Brassicaceae; Camelineae; Arabidopsis	PF02536.14^mTERF^mTERF^184-393^E:7.3e-31`PF02536.14^mTERF^mTERF^332-487^E:3.9e-29	.	.	ENOG410XT49^mitochondrial transcription termination	KEGG:ath:AT4G14605`KO:K15032	.	GO:0009507^cellular_component^chloroplast`GO:1990837^molecular_function^sequence-specific double-stranded DNA binding`GO:0009658^biological_process^chloroplast organization`GO:0032502^biological_process^developmental process`GO:0006353^biological_process^DNA-templated transcription, termination`GO:0042793^biological_process^plastid transcription`GO:0006355^biological_process^regulation of transcr…	GO:0003690^molecular_function^double-stranded DNA binding`GO:0006355^biological_process^regulation of transcription, DNA-templated	.	.
Ja2_S3_TRINITY_DN23794_c0_g1	Ja2_S3_TRINITY_DN23794_c0_g1_i1	.	.	.	.	.	.	.	.	.	.	.	.	.	.	.
Ja2_S3_TRINITY_DN23794_c0_g1	Ja2_S3_TRINITY_DN23794_c0_g1_i2	.	.	Ja2_S3_TRINITY_DN23794_c0_g1::Ja2_S3_TRINITY_DN23794_c0_g1_i2::g.900::m.900	1-849[+]	.	PF14766.6^RPA_interact_N^Replication protein A interacting N-terminal^37-77^E:6.9e-14`PF14767.6^RPA_interact_M^Replication protein A interacting middle^94-183^E:1.7e-14`PF14768.6^RPA_interact_C^Replication protein A interacting C-terminal^199-280^E:6.3e-21	.	.	.	.	.	.	.	.	.
Ja2_S3_TRINITY_DN23700_c0_g1	Ja2_S3_TRINITY_DN23700_c0_g1_i1	sp|O82162|EYA_ARATH^sp|O82162|EYA_ARATH^Q:22-498,H:12-168^57.233%ID^E:4.71e-61^.^.	.	Ja2_S3_TRINITY_DN23700_c0_g1::Ja2_S3_TRINITY_DN23700_c0_g1_i1::g.901::m.901	31-711[+]	EYA_ARATH^EYA_ARATH^Q:2-156,H:16-168^58.71%ID^E:8e-60^RecName: Full=Eyes absent homolog {ECO:0000303|PubMed:15641802};^Eukaryota; Viridiplantae; Streptophyta; Embryophyta; Tracheophyta; Spermatophyta; Magnoliopsida; eudicotyledons; Gunneridae; Pentapetalae; rosids; malvids; Brassicales; Brassicaceae; Camelineae; Arabidopsis	.	.	.	ENOG410XT12^eyes absent homolog	KEGG:ath:AT2G35320	.	GO:0005634^cellular_component^nucleus`GO:0046872^molecular_function^metal ion binding`GO:0004725^molecular_function^protein tyrosine phosphatase activity`GO:0030946^molecular_function^protein tyrosine phosphatase activity, metal-dependent`GO:0048856^biological_process^anatomical structure development`GO:0030154^biological_process^cell differentiation`GO:0016576^biological_process^histone dephosph…	.	.	.
Ja2_S3_TRINITY_DN23700_c0_g1	Ja2_S3_TRINITY_DN23700_c0_g1_i2	sp|O82162|EYA_ARATH^sp|O82162|EYA_ARATH^Q:22-684,H:12-221^53.394%ID^E:1.91e-77^.^.	.	Ja2_S3_TRINITY_DN23700_c0_g1::Ja2_S3_TRINITY_DN23700_c0_g1_i2::g.902::m.902	31-690[+]	EYA_ARATH^EYA_ARATH^Q:2-218,H:16-221^55.45%ID^E:2e-80^RecName: Full=Eyes absent homolog {ECO:0000303|PubMed:15641802};^Eukaryota; Viridiplantae; Streptophyta; Embryophyta; Tracheophyta; Spermatophyta; Magnoliopsida; eudicotyledons; Gunneridae; Pentapetalae; rosids; malvids; Brassicales; Brassicaceae; Camelineae; Arabidopsis	.	.	.	ENOG410XT12^eyes absent homolog	KEGG:ath:AT2G35320	.	GO:0005634^cellular_component^nucleus`GO:0046872^molecular_function^metal ion binding`GO:0004725^molecular_function^protein tyrosine phosphatase activity`GO:0030946^molecular_function^protein tyrosine phosphatase activity, metal-dependent`GO:0048856^biological_process^anatomical structure development`GO:0030154^biological_process^cell differentiation`GO:0016576^biological_process^histone dephosph…	.	.	.
Ja2_S3_TRINITY_DN23700_c0_g1	Ja2_S3_TRINITY_DN23700_c0_g1_i3	sp|O82162|EYA_ARATH^sp|O82162|EYA_ARATH^Q:22-918,H:12-298^56.187%ID^E:1.36e-117^.^.	.	Ja2_S3_TRINITY_DN23700_c0_g1::Ja2_S3_TRINITY_DN23700_c0_g1_i3::g.903::m.903	31-942[+]	EYA_ARATH^EYA_ARATH^Q:6-299,H:20-301^58.25%ID^E:4e-122^RecName: Full=Eyes absent homolog {ECO:0000303|PubMed:15641802};^Eukaryota; Viridiplantae; Streptophyta; Embryophyta; Tracheophyta; Spermatophyta; Magnoliopsida; eudicotyledons; Gunneridae; Pentapetalae; rosids; malvids; Brassicales; Brassicaceae; Camelineae; Arabidopsis	.	.	.	ENOG410XT12^eyes absent homolog	KEGG:ath:AT2G35320	.	GO:0005634^cellular_component^nucleus`GO:0046872^molecular_function^metal ion binding`GO:0004725^molecular_function^protein tyrosine phosphatase activity`GO:0030946^molecular_function^protein tyrosine phosphatase activity, metal-dependent`GO:0048856^biological_process^anatomical structure development`GO:0030154^biological_process^cell differentiation`GO:0016576^biological_process^histone dephosph…	.	.	.
Ja2_S3_TRINITY_DN23700_c0_g1	Ja2_S3_TRINITY_DN23700_c0_g1_i4	sp|O82162|EYA_ARATH^sp|O82162|EYA_ARATH^Q:166-261,H:190-221^68.75%ID^E:1.25e-06^.^.	.	.	.	.	.	.	.	.	.	.	.	.	.	.
Ja2_S3_TRINITY_DN23700_c0_g1	Ja2_S3_TRINITY_DN23700_c0_g1_i5	sp|O82162|EYA_ARATH^sp|O82162|EYA_ARATH^Q:166-495,H:190-298^66.364%ID^E:9.08e-45^.^.	.	.	.	.	.	.	.	.	.	.	.	.	.	.
Ja2_S3_TRINITY_DN23700_c0_g1	Ja2_S3_TRINITY_DN23700_c0_g1_i6	sp|O82162|EYA_ARATH^sp|O82162|EYA_ARATH^Q:22-498,H:12-168^57.233%ID^E:1.86e-58^.^.`sp|O82162|EYA_ARATH^sp|O82162|EYA_ARATH^Q:668-997,H:190-298^66.364%ID^E:5.77e-43^.^.	.	Ja2_S3_TRINITY_DN23700_c0_g1::Ja2_S3_TRINITY_DN23700_c0_g1_i6::g.904::m.904	31-639[+]	EYA_ARATH^EYA_ARATH^Q:2-156,H:16-168^58.71%ID^E:1e-59^RecName: Full=Eyes absent homolog {ECO:0000303|PubMed:15641802};^Eukaryota; Viridiplantae; Streptophyta; Embryophyta; Tracheophyta; Spermatophyta; Magnoliopsida; eudicotyledons; Gunneridae; Pentapetalae; rosids; malvids; Brassicales; Brassicaceae; Camelineae; Arabidopsis	.	.	.	ENOG410XT12^eyes absent homolog	KEGG:ath:AT2G35320	.	GO:0005634^cellular_component^nucleus`GO:0046872^molecular_function^metal ion binding`GO:0004725^molecular_function^protein tyrosine phosphatase activity`GO:0030946^molecular_function^protein tyrosine phosphatase activity, metal-dependent`GO:0048856^biological_process^anatomical structure development`GO:0030154^biological_process^cell differentiation`GO:0016576^biological_process^histone dephosph…	.	.	.
Ja2_S3_TRINITY_DN23761_c0_g1	Ja2_S3_TRINITY_DN23761_c0_g1_i1	sp|Q75LU8|CNBL3_ORYSJ^sp|Q75LU8|CNBL3_ORYSJ^Q:64-117,H:126-143^100%ID^E:7.99e-09^.^.`sp|Q75LU8|CNBL3_ORYSJ^sp|Q75LU8|CNBL3_ORYSJ^Q:176-223,H:143-158^100%ID^E:7.99e-09^.^.`sp|Q75LU8|CNBL3_ORYSJ^sp|Q75LU8|CNBL3_ORYSJ^Q:316-348,H:168-178^90.909%ID^E:7.99e-09^.^.	.	.	.	.	.	.	.	.	.	.	.	.	.	.
Ja2_S3_TRINITY_DN23761_c0_g1	Ja2_S3_TRINITY_DN23761_c0_g1_i2	sp|Q75LU8|CNBL3_ORYSJ^sp|Q75LU8|CNBL3_ORYSJ^Q:294-971,H:1-225^90.708%ID^E:1.39e-144^.^.	.	Ja2_S3_TRINITY_DN23761_c0_g1::Ja2_S3_TRINITY_DN23761_c0_g1_i2::g.905::m.905	294-974[+]	CNBL3_ORYSJ^CNBL3_ORYSJ^Q:1-226,H:1-225^90.71%ID^E:3e-146^RecName: Full=Calcineurin B-like protein 3;^Eukaryota; Viridiplantae; Streptophyta; Embryophyta; Tracheophyta; Spermatophyta; Magnoliopsida; Liliopsida; Poales; Poaceae; BOP clade; Oryzoideae; Oryzeae; Oryzinae; Oryza; Oryza sativa	PF13833.6^EF-hand_8^EF-hand domain pair^64-109^E:0.00019`PF13499.6^EF-hand_7^EF-hand domain pair^122-187^E:7.1e-09`PF13833.6^EF-hand_8^EF-hand domain pair^136-191^E:0.0027`PF00036.32^EF-hand_1^EF hand^168-192^E:3e-06`PF13202.6^EF-hand_5^EF hand^168-192^E:9.3e-08	.	.	COG5126^Calcium-binding protein	KEGG:osa:4333502`KO:K06268	.	GO:0005509^molecular_function^calcium ion binding	GO:0005509^molecular_function^calcium ion binding	.	.
Ja2_S3_TRINITY_DN23761_c0_g1	Ja2_S3_TRINITY_DN23761_c0_g1_i3	sp|Q8LAS7|CNBL2_ARATH^sp|Q8LAS7|CNBL2_ARATH^Q:294-770,H:1-159^87.421%ID^E:3.34e-96^.^.	.	Ja2_S3_TRINITY_DN23761_c0_g1::Ja2_S3_TRINITY_DN23761_c0_g1_i3::g.906::m.906	294-812[+]	CNBL3_ORYSJ^CNBL3_ORYSJ^Q:1-171,H:1-170^88.89%ID^E:3e-103^RecName: Full=Calcineurin B-like protein 3;^Eukaryota; Viridiplantae; Streptophyta; Embryophyta; Tracheophyta; Spermatophyta; Magnoliopsida; Liliopsida; Poales; Poaceae; BOP clade; Oryzoideae; Oryzeae; Oryzinae; Oryza; Oryza sativa	PF13833.6^EF-hand_8^EF-hand domain pair^64-109^E:0.00012`PF13202.6^EF-hand_5^EF hand^88-109^E:0.14	.	.	COG5126^Calcium-binding protein	KEGG:osa:4333502`KO:K06268	.	GO:0005509^molecular_function^calcium ion binding	GO:0005509^molecular_function^calcium ion binding	.	.
Ja2_S3_TRINITY_DN23761_c0_g1	Ja2_S3_TRINITY_DN23761_c0_g1_i4	.	.	.	.	.	.	.	.	.	.	.	.	.	.	.
Ja2_S3_TRINITY_DN23761_c0_g2	Ja2_S3_TRINITY_DN23761_c0_g2_i1	.	.	.	.	.	.	.	.	.	.	.	.	.	.	.
Ja2_S3_TRINITY_DN23761_c0_g1	Ja2_S3_TRINITY_DN23761_c0_g1_i5	sp|Q75LU8|CNBL3_ORYSJ^sp|Q75LU8|CNBL3_ORYSJ^Q:294-1040,H:1-225^82.329%ID^E:1.54e-139^.^.	.	Ja2_S3_TRINITY_DN23761_c0_g1::Ja2_S3_TRINITY_DN23761_c0_g1_i5::g.907::m.907	294-758[+]	CNBL2_ARATH^CNBL2_ARATH^Q:1-144,H:1-144^86.11%ID^E:9e-85^RecName: Full=Calcineurin B-like protein 2;^Eukaryota; Viridiplantae; Streptophyta; Embryophyta; Tracheophyta; Spermatophyta; Magnoliopsida; eudicotyledons; Gunneridae; Pentapetalae; rosids; malvids; Brassicales; Brassicaceae; Camelineae; Arabidopsis	PF13833.6^EF-hand_8^EF-hand domain pair^64-109^E:0.00011`PF13202.6^EF-hand_5^EF hand^88-109^E:0.12	.	.	COG5126^Calcium-binding protein	KEGG:ath:AT5G55990`KO:K06268	.	GO:0022626^cellular_component^cytosolic ribosome`GO:0016020^cellular_component^membrane`GO:0009705^cellular_component^plant-type vacuole membrane`GO:0009536^cellular_component^plastid`GO:0005773^cellular_component^vacuole`GO:0005509^molecular_function^calcium ion binding`GO:0019900^molecular_function^kinase binding`GO:0019722^biological_process^calcium-mediated signaling`GO:0055075^biological_pro…	GO:0005509^molecular_function^calcium ion binding	.	.
Ja2_S3_TRINITY_DN23761_c0_g2	Ja2_S3_TRINITY_DN23761_c0_g2_i2	.	.	.	.	.	.	.	.	.	.	.	.	.	.	.
Ja2_S3_TRINITY_DN23761_c0_g1	Ja2_S3_TRINITY_DN23761_c0_g1_i6	sp|Q8LAS7|CNBL2_ARATH^sp|Q8LAS7|CNBL2_ARATH^Q:1119-1238,H:169-208^97.5%ID^E:2.54e-20^.^.`sp|Q8LAS7|CNBL2_ARATH^sp|Q8LAS7|CNBL2_ARATH^Q:1292-1360,H:204-226^73.913%ID^E:2.54e-20^.^.	.	.	.	.	.	.	.	.	.	.	.	.	.	.
Ja2_S3_TRINITY_DN23715_c0_g1	Ja2_S3_TRINITY_DN23715_c0_g1_i1	.	.	Ja2_S3_TRINITY_DN23715_c0_g1::Ja2_S3_TRINITY_DN23715_c0_g1_i1::g.908::m.908	2-625[+]	.	PF07939.11^DUF1685^Protein of unknown function (DUF1685)^87-146^E:9.5e-26	.	.	.	.	.	.	.	.	.
Ja2_S3_TRINITY_DN23715_c0_g2	Ja2_S3_TRINITY_DN23715_c0_g2_i1	.	.	Ja2_S3_TRINITY_DN23715_c0_g2::Ja2_S3_TRINITY_DN23715_c0_g2_i1::g.909::m.909	71-607[+]	.	PF07939.11^DUF1685^Protein of unknown function (DUF1685)^55-113^E:2.2e-25	.	.	.	.	.	.	.	.	.
Ja2_S3_TRINITY_DN23726_c0_g1	Ja2_S3_TRINITY_DN23726_c0_g1_i1	sp|Q20748|ATAD3_CAEEL^sp|Q20748|ATAD3_CAEEL^Q:2-1552,H:56-542^39.13%ID^E:2.24e-98^.^.	.	Ja2_S3_TRINITY_DN23726_c0_g1::Ja2_S3_TRINITY_DN23726_c0_g1_i1::g.911::m.911	2-1663[+]	ATAD3_CAEEL^ATAD3_CAEEL^Q:1-517,H:56-542^39.2%ID^E:3e-103^RecName: Full=ATPase family AAA domain-containing protein 3;^Eukaryota; Metazoa; Ecdysozoa; Nematoda; Chromadorea; Rhabditida; Rhabditina; Rhabditomorpha; Rhabditoidea; Rhabditidae; Peloderinae; Caenorhabditis	PF12037.8^DUF3523^Domain of unknown function (DUF3523)^1-239^E:1.2e-90`PF00004.29^AAA^ATPase family associated with various cellular activities (AAA)^311-438^E:1.2e-24	.	.	COG1223^ATPase family, AAA	KEGG:cel:CELE_F54B3.3`KO:K17681	.	GO:0016021^cellular_component^integral component of membrane`GO:0005743^cellular_component^mitochondrial inner membrane`GO:0042645^cellular_component^mitochondrial nucleoid`GO:0005739^cellular_component^mitochondrion`GO:0005524^molecular_function^ATP binding`GO:0008270^molecular_function^zinc ion binding`GO:0007005^biological_process^mitochondrion organization	GO:0005524^molecular_function^ATP binding	.	.
Ja2_S3_TRINITY_DN23726_c0_g2	Ja2_S3_TRINITY_DN23726_c0_g2_i1	sp|B0M1H3|ZIP4L_ARATH^sp|B0M1H3|ZIP4L_ARATH^Q:546-662,H:479-517^79.487%ID^E:2.09e-21^.^.`sp|B0M1H3|ZIP4L_ARATH^sp|B0M1H3|ZIP4L_ARATH^Q:457-546,H:449-478^70%ID^E:2.09e-21^.^.	.	.	.	.	.	.	.	.	.	.	.	.	.	.
Ja2_S3_TRINITY_DN23726_c0_g1	Ja2_S3_TRINITY_DN23726_c0_g1_i2	sp|Q20748|ATAD3_CAEEL^sp|Q20748|ATAD3_CAEEL^Q:124-1455,H:129-542^41.099%ID^E:7.16e-91^.^.	.	Ja2_S3_TRINITY_DN23726_c0_g1::Ja2_S3_TRINITY_DN23726_c0_g1_i2::g.912::m.912	151-1566[+]	ATAD3_CAEEL^ATAD3_CAEEL^Q:14-435,H:151-542^41.57%ID^E:1e-92^RecName: Full=ATPase family AAA domain-containing protein 3;^Eukaryota; Metazoa; Ecdysozoa; Nematoda; Chromadorea; Rhabditida; Rhabditina; Rhabditomorpha; Rhabditoidea; Rhabditidae; Peloderinae; Caenorhabditis	PF12037.8^DUF3523^Domain of unknown function (DUF3523)^1-157^E:8.2e-61`PF00004.29^AAA^ATPase family associated with various cellular activities (AAA)^229-356^E:9.1e-25	.	.	COG1223^ATPase family, AAA	KEGG:cel:CELE_F54B3.3`KO:K17681	.	GO:0016021^cellular_component^integral component of membrane`GO:0005743^cellular_component^mitochondrial inner membrane`GO:0042645^cellular_component^mitochondrial nucleoid`GO:0005739^cellular_component^mitochondrion`GO:0005524^molecular_function^ATP binding`GO:0008270^molecular_function^zinc ion binding`GO:0007005^biological_process^mitochondrion organization	GO:0005524^molecular_function^ATP binding	.	.
Ja2_S3_TRINITY_DN23726_c0_g1	Ja2_S3_TRINITY_DN23726_c0_g1_i3	.	.	.	.	.	.	.	.	.	.	.	.	.	.	.
Ja2_S3_TRINITY_DN23726_c0_g3	Ja2_S3_TRINITY_DN23726_c0_g3_i1	.	.	.	.	.	.	.	.	.	.	.	.	.	.	.
Ja2_S3_TRINITY_DN23726_c0_g2	Ja2_S3_TRINITY_DN23726_c0_g2_i2	sp|B0M1H3|ZIP4L_ARATH^sp|B0M1H3|ZIP4L_ARATH^Q:476-592,H:479-517^79.487%ID^E:2.1e-21^.^.`sp|B0M1H3|ZIP4L_ARATH^sp|B0M1H3|ZIP4L_ARATH^Q:387-476,H:449-478^70%ID^E:2.1e-21^.^.	.	.	.	.	.	.	.	.	.	.	.	.	.	.
Ja2_S3_TRINITY_DN23726_c0_g1	Ja2_S3_TRINITY_DN23726_c0_g1_i4	.	.	Ja2_S3_TRINITY_DN23726_c0_g1::Ja2_S3_TRINITY_DN23726_c0_g1_i4::g.913::m.913	2-472[+]	.	PF12037.8^DUF3523^Domain of unknown function (DUF3523)^1-156^E:2.8e-36	.	.	.	.	.	.	.	.	.
Ja2_S3_TRINITY_DN23748_c0_g1	Ja2_S3_TRINITY_DN23748_c0_g1_i1	sp|Q9M095|RC23_ARATH^sp|Q9M095|RC23_ARATH^Q:138-332,H:1-65^63.077%ID^E:1.13e-20^.^.	.	.	.	.	.	.	.	.	.	.	.	.	.	.
Ja2_S3_TRINITY_DN23748_c0_g1	Ja2_S3_TRINITY_DN23748_c0_g1_i2	sp|O82232|RC22_ARATH^sp|O82232|RC22_ARATH^Q:138-233,H:1-32^59.375%ID^E:3.89e-06^.^.	.	.	.	.	.	.	.	.	.	.	.	.	.	.
Ja2_S3_TRINITY_DN23748_c0_g2	Ja2_S3_TRINITY_DN23748_c0_g2_i1	sp|O82232|RC22_ARATH^sp|O82232|RC22_ARATH^Q:105-308,H:1-68^66.176%ID^E:5.77e-23^.^.	.	.	.	.	.	.	.	.	.	.	.	.	.	.
Ja2_S3_TRINITY_DN23748_c0_g1	Ja2_S3_TRINITY_DN23748_c0_g1_i3	sp|Q9M095|RC23_ARATH^sp|Q9M095|RC23_ARATH^Q:138-332,H:1-65^63.077%ID^E:1.02e-20^.^.	.	.	.	.	.	.	.	.	.	.	.	.	.	.
Ja2_S3_TRINITY_DN23748_c0_g2	Ja2_S3_TRINITY_DN23748_c0_g2_i2	sp|O82232|RC22_ARATH^sp|O82232|RC22_ARATH^Q:105-308,H:1-68^66.176%ID^E:4.03e-22^.^.	.	.	.	.	.	.	.	.	.	.	.	.	.	.
Ja2_S3_TRINITY_DN23731_c0_g1	Ja2_S3_TRINITY_DN23731_c0_g1_i1	.	.	.	.	.	.	.	.	.	.	.	.	.	.	.
Ja2_S3_TRINITY_DN23731_c0_g1	Ja2_S3_TRINITY_DN23731_c0_g1_i2	sp|P42856|ZB14_MAIZE^sp|P42856|ZB14_MAIZE^Q:373-522,H:19-68^76%ID^E:9.25e-20^.^.	.	.	.	.	.	.	.	.	.	.	.	.	.	.
Ja2_S3_TRINITY_DN23731_c0_g1	Ja2_S3_TRINITY_DN23731_c0_g1_i3	.	.	Ja2_S3_TRINITY_DN23731_c0_g1::Ja2_S3_TRINITY_DN23731_c0_g1_i3::g.916::m.916	70-387[+]	.	.	.	.	.	.	.	.	.	.	.
Ja2_S3_TRINITY_DN23731_c0_g1	Ja2_S3_TRINITY_DN23731_c0_g1_i4	sp|P42856|ZB14_MAIZE^sp|P42856|ZB14_MAIZE^Q:373-702,H:19-128^70.909%ID^E:7.12e-54^.^.	.	.	.	.	.	.	.	.	.	.	.	.	.	.
Ja2_S3_TRINITY_DN23731_c0_g1	Ja2_S3_TRINITY_DN23731_c0_g1_i5	sp|P42856|ZB14_MAIZE^sp|P42856|ZB14_MAIZE^Q:286-615,H:19-128^70.909%ID^E:2.88e-54^.^.	.	.	.	.	.	.	.	.	.	.	.	.	.	.
Ja2_S3_TRINITY_DN23731_c0_g1	Ja2_S3_TRINITY_DN23731_c0_g1_i6	sp|P42856|ZB14_MAIZE^sp|P42856|ZB14_MAIZE^Q:277-615,H:16-128^71.681%ID^E:1.29e-57^.^.	.	Ja2_S3_TRINITY_DN23731_c0_g1::Ja2_S3_TRINITY_DN23731_c0_g1_i6::g.917::m.917	70-618[+]	ZB14_MAIZE^ZB14_MAIZE^Q:57-182,H:3-128^67.46%ID^E:1e-59^RecName: Full=14 kDa zinc-binding protein;^Eukaryota; Viridiplantae; Streptophyta; Embryophyta; Tracheophyta; Spermatophyta; Magnoliopsida; Liliopsida; Poales; Poaceae; PACMAD clade; Panicoideae; Andropogonodae; Andropogoneae; Tripsacinae; Zea	PF11969.8^DcpS_C^Scavenger mRNA decapping enzyme C-term binding^72-173^E:1.1e-22`PF01230.23^HIT^HIT domain^79-176^E:3.6e-27	.	.	COG0537^histidine triad (hIT) protein	.	.	GO:0003824^molecular_function^catalytic activity	.	.	.
Ja2_S3_TRINITY_DN23731_c0_g1	Ja2_S3_TRINITY_DN23731_c0_g1_i7	.	.	.	.	.	.	.	.	.	.	.	.	.	.	.
Ja2_S3_TRINITY_DN23731_c0_g1	Ja2_S3_TRINITY_DN23731_c0_g1_i8	.	.	.	.	.	.	.	.	.	.	.	.	.	.	.
Ja2_S3_TRINITY_DN23763_c0_g1	Ja2_S3_TRINITY_DN23763_c0_g1_i1	.	.	.	.	.	.	.	.	.	.	.	.	.	.	.
Ja2_S3_TRINITY_DN23763_c0_g2	Ja2_S3_TRINITY_DN23763_c0_g2_i1	.	.	Ja2_S3_TRINITY_DN23763_c0_g2::Ja2_S3_TRINITY_DN23763_c0_g2_i1::g.918::m.918	79-405[+]	.	.	.	.	.	.	.	.	.	.	.
Ja2_S3_TRINITY_DN23763_c0_g2	Ja2_S3_TRINITY_DN23763_c0_g2_i2	.	.	Ja2_S3_TRINITY_DN23763_c0_g2::Ja2_S3_TRINITY_DN23763_c0_g2_i2::g.919::m.919	79-420[+]	.	.	.	.	.	.	.	.	.	.	.
Ja2_S3_TRINITY_DN23763_c0_g1	Ja2_S3_TRINITY_DN23763_c0_g1_i2	.	.	.	.	.	.	.	.	.	.	.	.	.	.	.
Ja2_S3_TRINITY_DN23763_c0_g2	Ja2_S3_TRINITY_DN23763_c0_g2_i3	.	.	.	.	.	.	.	.	.	.	.	.	.	.	.
Ja2_S3_TRINITY_DN23763_c0_g2	Ja2_S3_TRINITY_DN23763_c0_g2_i4	.	.	.	.	.	.	.	.	.	.	.	.	.	.	.
Ja2_S3_TRINITY_DN23719_c0_g1	Ja2_S3_TRINITY_DN23719_c0_g1_i1	sp|Q9M0V0|MFDX1_ARATH^sp|Q9M0V0|MFDX1_ARATH^Q:2-169,H:142-197^87.5%ID^E:6.17e-30^.^.	.	.	.	.	.	.	.	.	.	.	.	.	.	.
Ja2_S3_TRINITY_DN23719_c0_g2	Ja2_S3_TRINITY_DN23719_c0_g2_i1	sp|Q8S904|MFDX2_ARATH^sp|Q8S904|MFDX2_ARATH^Q:106-534,H:1-160^52.174%ID^E:7.63e-51^.^.`sp|Q8S904|MFDX2_ARATH^sp|Q8S904|MFDX2_ARATH^Q:621-731,H:161-197^83.784%ID^E:7.63e-51^.^.	.	Ja2_S3_TRINITY_DN23719_c0_g2::Ja2_S3_TRINITY_DN23719_c0_g2_i1::g.920::m.920	106-537[+]	MFDX2_ARATH^MFDX2_ARATH^Q:1-143,H:1-160^52.17%ID^E:2e-45^RecName: Full=Adrenodoxin-like protein 2, mitochondrial {ECO:0000303|PubMed:12714594};^Eukaryota; Viridiplantae; Streptophyta; Embryophyta; Tracheophyta; Spermatophyta; Magnoliopsida; eudicotyledons; Gunneridae; Pentapetalae; rosids; malvids; Brassicales; Brassicaceae; Camelineae; Arabidopsis	PF00111.27^Fer2^2Fe-2S iron-sulfur cluster binding domain^72-135^E:3.7e-10	.	.	COG0633^Ferredoxin	KEGG:ath:AT4G21090`KO:K22071	.	GO:0005829^cellular_component^cytosol`GO:0005739^cellular_component^mitochondrion`GO:0051537^molecular_function^2 iron, 2 sulfur cluster binding`GO:0009055^molecular_function^electron transfer activity`GO:0046872^molecular_function^metal ion binding	GO:0009055^molecular_function^electron transfer activity`GO:0051536^molecular_function^iron-sulfur cluster binding	.	.
Ja2_S3_TRINITY_DN23719_c0_g2	Ja2_S3_TRINITY_DN23719_c0_g2_i2	sp|Q8S904|MFDX2_ARATH^sp|Q8S904|MFDX2_ARATH^Q:106-645,H:1-197^58.586%ID^E:8.57e-73^.^.	.	Ja2_S3_TRINITY_DN23719_c0_g2::Ja2_S3_TRINITY_DN23719_c0_g2_i2::g.921::m.921	106-648[+]	MFDX2_ARATH^MFDX2_ARATH^Q:1-180,H:1-197^58.59%ID^E:2e-72^RecName: Full=Adrenodoxin-like protein 2, mitochondrial {ECO:0000303|PubMed:12714594};^Eukaryota; Viridiplantae; Streptophyta; Embryophyta; Tracheophyta; Spermatophyta; Magnoliopsida; eudicotyledons; Gunneridae; Pentapetalae; rosids; malvids; Brassicales; Brassicaceae; Camelineae; Arabidopsis	PF00111.27^Fer2^2Fe-2S iron-sulfur cluster binding domain^72-152^E:3.4e-12	.	.	COG0633^Ferredoxin	KEGG:ath:AT4G21090`KO:K22071	.	GO:0005829^cellular_component^cytosol`GO:0005739^cellular_component^mitochondrion`GO:0051537^molecular_function^2 iron, 2 sulfur cluster binding`GO:0009055^molecular_function^electron transfer activity`GO:0046872^molecular_function^metal ion binding	GO:0009055^molecular_function^electron transfer activity`GO:0051536^molecular_function^iron-sulfur cluster binding	.	.
Ja2_S3_TRINITY_DN23719_c0_g3	Ja2_S3_TRINITY_DN23719_c0_g3_i1	sp|Q8S904|MFDX2_ARATH^sp|Q8S904|MFDX2_ARATH^Q:347-451,H:117-151^91.429%ID^E:1.1e-25^.^.`sp|Q8S904|MFDX2_ARATH^sp|Q8S904|MFDX2_ARATH^Q:154-303,H:67-116^64.706%ID^E:1.1e-25^.^.	.	Ja2_S3_TRINITY_DN23719_c0_g3::Ja2_S3_TRINITY_DN23719_c0_g3_i1::g.922::m.922	1-324[+]	MFDX1_ARATH^MFDX1_ARATH^Q:53-101,H:67-116^60%ID^E:4e-13^RecName: Full=Adrenodoxin-like protein 1, mitochondrial {ECO:0000303|PubMed:12714594};^Eukaryota; Viridiplantae; Streptophyta; Embryophyta; Tracheophyta; Spermatophyta; Magnoliopsida; eudicotyledons; Gunneridae; Pentapetalae; rosids; malvids; Brassicales; Brassicaceae; Camelineae; Arabidopsis	.	.	.	COG0633^Ferredoxin	KEGG:ath:AT4G05450`KO:K22071	.	GO:0005829^cellular_component^cytosol`GO:0005759^cellular_component^mitochondrial matrix`GO:0005739^cellular_component^mitochondrion`GO:0051537^molecular_function^2 iron, 2 sulfur cluster binding`GO:0009055^molecular_function^electron transfer activity`GO:0046872^molecular_function^metal ion binding`GO:0009102^biological_process^biotin biosynthetic process`GO:0022900^biological_process^electron t…	.	.	.
Ja2_S3_TRINITY_DN23719_c0_g2	Ja2_S3_TRINITY_DN23719_c0_g2_i3	.	.	.	.	.	.	.	.	.	.	.	.	.	.	.
Ja2_S3_TRINITY_DN23719_c1_g1	Ja2_S3_TRINITY_DN23719_c1_g1_i1	.	.	.	.	.	.	.	.	.	.	.	.	.	.	.
Ja2_S3_TRINITY_DN23768_c0_g1	Ja2_S3_TRINITY_DN23768_c0_g1_i1	sp|Q940T5|RDUF2_ARATH^sp|Q940T5|RDUF2_ARATH^Q:129-1031,H:16-312^44.728%ID^E:9.01e-71^.^.	.	Ja2_S3_TRINITY_DN23768_c0_g1::Ja2_S3_TRINITY_DN23768_c0_g1_i1::g.923::m.923	120-1250[+]	RDUF1_ARATH^RDUF1_ARATH^Q:5-339,H:30-371^45.26%ID^E:6e-86^RecName: Full=E3 ubiquitin-protein ligase RDUF1 {ECO:0000305};^Eukaryota; Viridiplantae; Streptophyta; Embryophyta; Tracheophyta; Spermatophyta; Magnoliopsida; eudicotyledons; Gunneridae; Pentapetalae; rosids; malvids; Brassicales; Brassicaceae; Camelineae; Arabidopsis	PF14369.6^zinc_ribbon_9^zinc-ribbon^4-34^E:6.4e-13`PF13639.6^zf-RING_2^Ring finger domain^180-222^E:2.4e-11`PF13923.6^zf-C3HC4_2^Zinc finger, C3HC4 type (RING finger)^181-221^E:2.3e-07`PF17123.5^zf-RING_11^RING-like zinc finger^181-208^E:5.9e-07`PF13445.6^zf-RING_UBOX^RING-type zinc-finger^181-219^E:1.7e-05`PF00097.25^zf-C3HC4^Zinc finger, C3HC4 type (RING finger)^181-221^E:4.3e-05`PF06547.12^DUF…	.	.	ENOG41121N2^zinc ion binding	KEGG:ath:AT3G46620	.	GO:0005737^cellular_component^cytoplasm`GO:0005829^cellular_component^cytosol`GO:0005634^cellular_component^nucleus`GO:0046872^molecular_function^metal ion binding`GO:0061630^molecular_function^ubiquitin protein ligase activity`GO:0004842^molecular_function^ubiquitin-protein transferase activity`GO:0009738^biological_process^abscisic acid-activated signaling pathway`GO:0051865^biological_process^…	GO:0061630^molecular_function^ubiquitin protein ligase activity`GO:0046872^molecular_function^metal ion binding	.	.
Ja2_S3_TRINITY_DN23723_c0_g1	Ja2_S3_TRINITY_DN23723_c0_g1_i1	sp|A4ZGQ8|HMT1_BRAOT^sp|A4ZGQ8|HMT1_BRAOT^Q:195-350,H:8-59^73.077%ID^E:1.72e-20^.^.	.	.	.	.	.	.	.	.	.	.	.	.	.	.
Ja2_S3_TRINITY_DN23723_c0_g1	Ja2_S3_TRINITY_DN23723_c0_g1_i2	sp|Q9SDL7|HMT1_ARATH^sp|Q9SDL7|HMT1_ARATH^Q:195-1145,H:8-324^73.502%ID^E:3.83e-179^.^.	.	Ja2_S3_TRINITY_DN23723_c0_g1::Ja2_S3_TRINITY_DN23723_c0_g1_i2::g.924::m.924	141-1169[+]	HMT1_ARATH^HMT1_ARATH^Q:15-335,H:4-324^73.52%ID^E:0^RecName: Full=Homocysteine S-methyltransferase 1;^Eukaryota; Viridiplantae; Streptophyta; Embryophyta; Tracheophyta; Spermatophyta; Magnoliopsida; eudicotyledons; Gunneridae; Pentapetalae; rosids; malvids; Brassicales; Brassicaceae; Camelineae; Arabidopsis	PF02574.16^S-methyl_trans^Homocysteine S-methyltransferase^33-333^E:5.1e-73	.	.	COG2040^Homocysteine s-methyltransferase	KEGG:ath:AT3G25900`KO:K00547	.	GO:0047150^molecular_function^betaine-homocysteine S-methyltransferase activity`GO:0008898^molecular_function^S-adenosylmethionine-homocysteine S-methyltransferase activity`GO:0008270^molecular_function^zinc ion binding`GO:0009086^biological_process^methionine biosynthetic process`GO:0032259^biological_process^methylation`GO:0033528^biological_process^S-methylmethionine cycle	.	.	.
Ja2_S3_TRINITY_DN23786_c0_g1	Ja2_S3_TRINITY_DN23786_c0_g1_i1	sp|Q969U7|PSMG2_HUMAN^sp|Q969U7|PSMG2_HUMAN^Q:146-925,H:16-261^30.996%ID^E:5.18e-23^.^.	.	Ja2_S3_TRINITY_DN23786_c0_g1::Ja2_S3_TRINITY_DN23786_c0_g1_i1::g.926::m.926	98-946[+]	PSMG2_HUMAN^PSMG2_HUMAN^Q:17-274,H:16-256^30.15%ID^E:1e-23^RecName: Full=Proteasome assembly chaperone 2;^Eukaryota; Metazoa; Chordata; Craniata; Vertebrata; Euteleostomi; Mammalia; Eutheria; Euarchontoglires; Primates; Haplorrhini; Catarrhini; Hominidae; Homo	PF09754.9^PAC2^PAC2 family^18-242^E:3.3e-31	.	.	ENOG410XRHJ^Proteasome (Prosome, macropain) assembly chaperone 2	KEGG:hsa:56984`KO:K11876	.	GO:0005829^cellular_component^cytosol`GO:0005634^cellular_component^nucleus`GO:0007094^biological_process^mitotic spindle assembly checkpoint`GO:0043066^biological_process^negative regulation of apoptotic process`GO:0043248^biological_process^proteasome assembly	.	.	.
Ja2_S3_TRINITY_DN23786_c0_g1	Ja2_S3_TRINITY_DN23786_c0_g1_i2	sp|Q869S8|PSMG2_DICDI^sp|Q869S8|PSMG2_DICDI^Q:146-541,H:21-154^39.286%ID^E:2.27e-20^.^.	.	Ja2_S3_TRINITY_DN23786_c0_g1::Ja2_S3_TRINITY_DN23786_c0_g1_i2::g.927::m.927	98-772[+]	PSMG2_DICDI^PSMG2_DICDI^Q:17-148,H:21-154^39.29%ID^E:2e-20^RecName: Full=Proteasome assembly chaperone 2;^Eukaryota; Amoebozoa; Evosea; Eumycetozoa; Dictyostelia; Dictyosteliales; Dictyosteliaceae; Dictyostelium	PF09754.9^PAC2^PAC2 family^18-140^E:9.3e-27	.	.	ENOG410XRHJ^Proteasome (Prosome, macropain) assembly chaperone 2	KEGG:ddi:DDB_G0274447`KO:K11876	.	GO:0005829^cellular_component^cytosol`GO:0005634^cellular_component^nucleus`GO:0043248^biological_process^proteasome assembly	.	.	.
Ja2_S3_TRINITY_DN23786_c0_g1	Ja2_S3_TRINITY_DN23786_c0_g1_i3	sp|Q869S8|PSMG2_DICDI^sp|Q869S8|PSMG2_DICDI^Q:146-541,H:21-154^39.286%ID^E:3.29e-20^.^.	.	Ja2_S3_TRINITY_DN23786_c0_g1::Ja2_S3_TRINITY_DN23786_c0_g1_i3::g.928::m.928	98-880[+]	PSMG2_DICDI^PSMG2_DICDI^Q:17-148,H:21-154^38.41%ID^E:3e-20^RecName: Full=Proteasome assembly chaperone 2;^Eukaryota; Amoebozoa; Evosea; Eumycetozoa; Dictyostelia; Dictyosteliales; Dictyosteliaceae; Dictyostelium	PF09754.9^PAC2^PAC2 family^18-230^E:1.9e-30	.	.	ENOG410XRHJ^Proteasome (Prosome, macropain) assembly chaperone 2	KEGG:ddi:DDB_G0274447`KO:K11876	.	GO:0005829^cellular_component^cytosol`GO:0005634^cellular_component^nucleus`GO:0043248^biological_process^proteasome assembly	.	.	.
Ja2_S3_TRINITY_DN23786_c0_g1	Ja2_S3_TRINITY_DN23786_c0_g1_i4	sp|Q869S8|PSMG2_DICDI^sp|Q869S8|PSMG2_DICDI^Q:148-465,H:21-129^41.284%ID^E:9.37e-22^.^.	.	Ja2_S3_TRINITY_DN23786_c0_g1::Ja2_S3_TRINITY_DN23786_c0_g1_i4::g.929::m.929	100-477[+]	PSMG2_DICDI^PSMG2_DICDI^Q:17-122,H:21-129^41.28%ID^E:1e-21^RecName: Full=Proteasome assembly chaperone 2;^Eukaryota; Amoebozoa; Evosea; Eumycetozoa; Dictyostelia; Dictyosteliales; Dictyosteliaceae; Dictyostelium	PF09754.9^PAC2^PAC2 family^18-124^E:2.7e-26	.	.	ENOG410XRHJ^Proteasome (Prosome, macropain) assembly chaperone 2	KEGG:ddi:DDB_G0274447`KO:K11876	.	GO:0005829^cellular_component^cytosol`GO:0005634^cellular_component^nucleus`GO:0043248^biological_process^proteasome assembly	.	.	.
Ja2_S3_TRINITY_DN23736_c0_g1	Ja2_S3_TRINITY_DN23736_c0_g1_i1	sp|Q6NLV4|FY_ARATH^sp|Q6NLV4|FY_ARATH^Q:144-1451,H:44-476^81.05%ID^E:0^.^.	.	Ja2_S3_TRINITY_DN23736_c0_g1::Ja2_S3_TRINITY_DN23736_c0_g1_i1::g.930::m.930	3-2039[+]	FY_ARATH^FY_ARATH^Q:48-625,H:44-617^72.01%ID^E:0^RecName: Full=Flowering time control protein FY;^Eukaryota; Viridiplantae; Streptophyta; Embryophyta; Tracheophyta; Spermatophyta; Magnoliopsida; eudicotyledons; Gunneridae; Pentapetalae; rosids; malvids; Brassicales; Brassicaceae; Camelineae; Arabidopsis	PF00400.32^WD40^WD domain, G-beta repeat^163-196^E:0.0012`PF00400.32^WD40^WD domain, G-beta repeat^208-239^E:0.0013`PF12894.7^ANAPC4_WD40^Anaphase-promoting complex subunit 4 WD40 domain^236-306^E:1.3e-07`PF00400.32^WD40^WD domain, G-beta repeat^244-281^E:1.6e-07`PF00400.32^WD40^WD domain, G-beta repeat^285-323^E:4.5e-08`PF12894.7^ANAPC4_WD40^Anaphase-promoting complex subunit 4 WD40 domain^294-3…	.	.	COG2319^wd repeat	KEGG:ath:AT5G13480`KO:K15542	.	GO:0005847^cellular_component^mRNA cleavage and polyadenylation specificity factor complex`GO:0030154^biological_process^cell differentiation`GO:0009908^biological_process^flower development`GO:0006378^biological_process^mRNA polyadenylation	GO:0005515^molecular_function^protein binding	.	.
Ja2_S3_TRINITY_DN23736_c0_g1	Ja2_S3_TRINITY_DN23736_c0_g1_i2	sp|Q6NLV4|FY_ARATH^sp|Q6NLV4|FY_ARATH^Q:144-1451,H:44-476^81.05%ID^E:0^.^.	.	Ja2_S3_TRINITY_DN23736_c0_g1::Ja2_S3_TRINITY_DN23736_c0_g1_i2::g.931::m.931	3-2039[+]	FY_ARATH^FY_ARATH^Q:48-625,H:44-617^72.01%ID^E:0^RecName: Full=Flowering time control protein FY;^Eukaryota; Viridiplantae; Streptophyta; Embryophyta; Tracheophyta; Spermatophyta; Magnoliopsida; eudicotyledons; Gunneridae; Pentapetalae; rosids; malvids; Brassicales; Brassicaceae; Camelineae; Arabidopsis	PF00400.32^WD40^WD domain, G-beta repeat^163-196^E:0.0012`PF00400.32^WD40^WD domain, G-beta repeat^208-239^E:0.0013`PF12894.7^ANAPC4_WD40^Anaphase-promoting complex subunit 4 WD40 domain^236-306^E:1.3e-07`PF00400.32^WD40^WD domain, G-beta repeat^244-281^E:1.6e-07`PF00400.32^WD40^WD domain, G-beta repeat^285-323^E:4.5e-08`PF12894.7^ANAPC4_WD40^Anaphase-promoting complex subunit 4 WD40 domain^294-3…	.	.	COG2319^wd repeat	KEGG:ath:AT5G13480`KO:K15542	.	GO:0005847^cellular_component^mRNA cleavage and polyadenylation specificity factor complex`GO:0030154^biological_process^cell differentiation`GO:0009908^biological_process^flower development`GO:0006378^biological_process^mRNA polyadenylation	GO:0005515^molecular_function^protein binding	.	.
Ja2_S3_TRINITY_DN23736_c0_g1	Ja2_S3_TRINITY_DN23736_c0_g1_i3	sp|Q6NLV4|FY_ARATH^sp|Q6NLV4|FY_ARATH^Q:23-1363,H:32-476^79.867%ID^E:0^.^.	.	Ja2_S3_TRINITY_DN23736_c0_g1::Ja2_S3_TRINITY_DN23736_c0_g1_i3::g.932::m.932	2-1951[+]	FY_ARATH^FY_ARATH^Q:8-596,H:32-617^71.33%ID^E:0^RecName: Full=Flowering time control protein FY;^Eukaryota; Viridiplantae; Streptophyta; Embryophyta; Tracheophyta; Spermatophyta; Magnoliopsida; eudicotyledons; Gunneridae; Pentapetalae; rosids; malvids; Brassicales; Brassicaceae; Camelineae; Arabidopsis	PF00400.32^WD40^WD domain, G-beta repeat^134-167^E:0.0011`PF00400.32^WD40^WD domain, G-beta repeat^179-210^E:0.0012`PF12894.7^ANAPC4_WD40^Anaphase-promoting complex subunit 4 WD40 domain^207-277^E:1.2e-07`PF00400.32^WD40^WD domain, G-beta repeat^215-252^E:1.5e-07`PF00400.32^WD40^WD domain, G-beta repeat^256-294^E:4.3e-08`PF12894.7^ANAPC4_WD40^Anaphase-promoting complex subunit 4 WD40 domain^265-3…	.	.	COG2319^wd repeat	KEGG:ath:AT5G13480`KO:K15542	.	GO:0005847^cellular_component^mRNA cleavage and polyadenylation specificity factor complex`GO:0030154^biological_process^cell differentiation`GO:0009908^biological_process^flower development`GO:0006378^biological_process^mRNA polyadenylation	GO:0005515^molecular_function^protein binding	.	.
Ja2_S3_TRINITY_DN23736_c0_g1	Ja2_S3_TRINITY_DN23736_c0_g1_i4	sp|Q6NLV4|FY_ARATH^sp|Q6NLV4|FY_ARATH^Q:100-1176,H:119-476^78.512%ID^E:0^.^.	.	Ja2_S3_TRINITY_DN23736_c0_g1::Ja2_S3_TRINITY_DN23736_c0_g1_i4::g.933::m.933	112-1764[+]	FY_ARATH^FY_ARATH^Q:7-497,H:131-617^70.36%ID^E:0^RecName: Full=Flowering time control protein FY;^Eukaryota; Viridiplantae; Streptophyta; Embryophyta; Tracheophyta; Spermatophyta; Magnoliopsida; eudicotyledons; Gunneridae; Pentapetalae; rosids; malvids; Brassicales; Brassicaceae; Camelineae; Arabidopsis`FY_ARATH^FY_ARATH^Q:75-280,H:115-318^21.15%ID^E:5e-09^RecName: Full=Flowering time control pro…	PF00400.32^WD40^WD domain, G-beta repeat^35-68^E:0.00092`PF00400.32^WD40^WD domain, G-beta repeat^80-111^E:0.001`PF12894.7^ANAPC4_WD40^Anaphase-promoting complex subunit 4 WD40 domain^108-178^E:8.3e-08`PF00400.32^WD40^WD domain, G-beta repeat^116-153^E:1.2e-07`PF00400.32^WD40^WD domain, G-beta repeat^157-195^E:3.5e-08`PF12894.7^ANAPC4_WD40^Anaphase-promoting complex subunit 4 WD40 domain^166-218^…	.	.	COG2319^wd repeat	KEGG:ath:AT5G13480`KO:K15542	.	GO:0005847^cellular_component^mRNA cleavage and polyadenylation specificity factor complex`GO:0030154^biological_process^cell differentiation`GO:0009908^biological_process^flower development`GO:0006378^biological_process^mRNA polyadenylation	GO:0005515^molecular_function^protein binding	.	.
Ja2_S3_TRINITY_DN23736_c0_g1	Ja2_S3_TRINITY_DN23736_c0_g1_i5	sp|Q6NLV4|FY_ARATH^sp|Q6NLV4|FY_ARATH^Q:100-1176,H:119-476^78.512%ID^E:0^.^.	.	Ja2_S3_TRINITY_DN23736_c0_g1::Ja2_S3_TRINITY_DN23736_c0_g1_i5::g.934::m.934	112-1764[+]	FY_ARATH^FY_ARATH^Q:7-497,H:131-617^70.36%ID^E:0^RecName: Full=Flowering time control protein FY;^Eukaryota; Viridiplantae; Streptophyta; Embryophyta; Tracheophyta; Spermatophyta; Magnoliopsida; eudicotyledons; Gunneridae; Pentapetalae; rosids; malvids; Brassicales; Brassicaceae; Camelineae; Arabidopsis`FY_ARATH^FY_ARATH^Q:75-280,H:115-318^21.15%ID^E:5e-09^RecName: Full=Flowering time control pro…	PF00400.32^WD40^WD domain, G-beta repeat^35-68^E:0.00092`PF00400.32^WD40^WD domain, G-beta repeat^80-111^E:0.001`PF12894.7^ANAPC4_WD40^Anaphase-promoting complex subunit 4 WD40 domain^108-178^E:8.3e-08`PF00400.32^WD40^WD domain, G-beta repeat^116-153^E:1.2e-07`PF00400.32^WD40^WD domain, G-beta repeat^157-195^E:3.5e-08`PF12894.7^ANAPC4_WD40^Anaphase-promoting complex subunit 4 WD40 domain^166-218^…	.	.	COG2319^wd repeat	KEGG:ath:AT5G13480`KO:K15542	.	GO:0005847^cellular_component^mRNA cleavage and polyadenylation specificity factor complex`GO:0030154^biological_process^cell differentiation`GO:0009908^biological_process^flower development`GO:0006378^biological_process^mRNA polyadenylation	GO:0005515^molecular_function^protein binding	.	.
Ja2_S3_TRINITY_DN23736_c0_g1	Ja2_S3_TRINITY_DN23736_c0_g1_i6	sp|Q6NLV4|FY_ARATH^sp|Q6NLV4|FY_ARATH^Q:69-770,H:246-476^77.119%ID^E:5.84e-121^.^.`sp|Q6NLV4|FY_ARATH^sp|Q6NLV4|FY_ARATH^Q:42-545,H:154-318^24.118%ID^E:5.97e-07^.^.	.	Ja2_S3_TRINITY_DN23736_c0_g1::Ja2_S3_TRINITY_DN23736_c0_g1_i6::g.935::m.935	300-1358[+]	FY_ARATH^FY_ARATH^Q:1-299,H:323-617^60.51%ID^E:6e-78^RecName: Full=Flowering time control protein FY;^Eukaryota; Viridiplantae; Streptophyta; Embryophyta; Tracheophyta; Spermatophyta; Magnoliopsida; eudicotyledons; Gunneridae; Pentapetalae; rosids; malvids; Brassicales; Brassicaceae; Camelineae; Arabidopsis	PF00400.32^WD40^WD domain, G-beta repeat^2-39^E:0.00035`PF00400.32^WD40^WD domain, G-beta repeat^51-82^E:0.00012	.	.	COG2319^wd repeat	KEGG:ath:AT5G13480`KO:K15542	.	GO:0005847^cellular_component^mRNA cleavage and polyadenylation specificity factor complex`GO:0030154^biological_process^cell differentiation`GO:0009908^biological_process^flower development`GO:0006378^biological_process^mRNA polyadenylation	GO:0005515^molecular_function^protein binding	.	.
Ja2_S3_TRINITY_DN23736_c0_g1	Ja2_S3_TRINITY_DN23736_c0_g1_i7	sp|Q6NLV4|FY_ARATH^sp|Q6NLV4|FY_ARATH^Q:100-1176,H:119-476^78.512%ID^E:0^.^.	.	Ja2_S3_TRINITY_DN23736_c0_g1::Ja2_S3_TRINITY_DN23736_c0_g1_i7::g.936::m.936	112-1764[+]	FY_ARATH^FY_ARATH^Q:7-497,H:131-617^70.36%ID^E:0^RecName: Full=Flowering time control protein FY;^Eukaryota; Viridiplantae; Streptophyta; Embryophyta; Tracheophyta; Spermatophyta; Magnoliopsida; eudicotyledons; Gunneridae; Pentapetalae; rosids; malvids; Brassicales; Brassicaceae; Camelineae; Arabidopsis`FY_ARATH^FY_ARATH^Q:75-280,H:115-318^21.15%ID^E:5e-09^RecName: Full=Flowering time control pro…	PF00400.32^WD40^WD domain, G-beta repeat^35-68^E:0.00092`PF00400.32^WD40^WD domain, G-beta repeat^80-111^E:0.001`PF12894.7^ANAPC4_WD40^Anaphase-promoting complex subunit 4 WD40 domain^108-178^E:8.3e-08`PF00400.32^WD40^WD domain, G-beta repeat^116-153^E:1.2e-07`PF00400.32^WD40^WD domain, G-beta repeat^157-195^E:3.5e-08`PF12894.7^ANAPC4_WD40^Anaphase-promoting complex subunit 4 WD40 domain^166-218^…	.	.	COG2319^wd repeat	KEGG:ath:AT5G13480`KO:K15542	.	GO:0005847^cellular_component^mRNA cleavage and polyadenylation specificity factor complex`GO:0030154^biological_process^cell differentiation`GO:0009908^biological_process^flower development`GO:0006378^biological_process^mRNA polyadenylation	GO:0005515^molecular_function^protein binding	.	.
Ja2_S3_TRINITY_DN23736_c0_g1	Ja2_S3_TRINITY_DN23736_c0_g1_i8	sp|Q6NLV4|FY_ARATH^sp|Q6NLV4|FY_ARATH^Q:144-1451,H:44-476^81.05%ID^E:0^.^.	.	Ja2_S3_TRINITY_DN23736_c0_g1::Ja2_S3_TRINITY_DN23736_c0_g1_i8::g.937::m.937	3-2039[+]	FY_ARATH^FY_ARATH^Q:48-625,H:44-617^72.01%ID^E:0^RecName: Full=Flowering time control protein FY;^Eukaryota; Viridiplantae; Streptophyta; Embryophyta; Tracheophyta; Spermatophyta; Magnoliopsida; eudicotyledons; Gunneridae; Pentapetalae; rosids; malvids; Brassicales; Brassicaceae; Camelineae; Arabidopsis	PF00400.32^WD40^WD domain, G-beta repeat^163-196^E:0.0012`PF00400.32^WD40^WD domain, G-beta repeat^208-239^E:0.0013`PF12894.7^ANAPC4_WD40^Anaphase-promoting complex subunit 4 WD40 domain^236-306^E:1.3e-07`PF00400.32^WD40^WD domain, G-beta repeat^244-281^E:1.6e-07`PF00400.32^WD40^WD domain, G-beta repeat^285-323^E:4.5e-08`PF12894.7^ANAPC4_WD40^Anaphase-promoting complex subunit 4 WD40 domain^294-3…	.	.	COG2319^wd repeat	KEGG:ath:AT5G13480`KO:K15542	.	GO:0005847^cellular_component^mRNA cleavage and polyadenylation specificity factor complex`GO:0030154^biological_process^cell differentiation`GO:0009908^biological_process^flower development`GO:0006378^biological_process^mRNA polyadenylation	GO:0005515^molecular_function^protein binding	.	.
Ja2_S3_TRINITY_DN23736_c0_g1	Ja2_S3_TRINITY_DN23736_c0_g1_i9	sp|Q6NLV4|FY_ARATH^sp|Q6NLV4|FY_ARATH^Q:23-1363,H:32-476^79.867%ID^E:0^.^.	.	Ja2_S3_TRINITY_DN23736_c0_g1::Ja2_S3_TRINITY_DN23736_c0_g1_i9::g.938::m.938	2-1951[+]	FY_ARATH^FY_ARATH^Q:8-596,H:32-617^71.33%ID^E:0^RecName: Full=Flowering time control protein FY;^Eukaryota; Viridiplantae; Streptophyta; Embryophyta; Tracheophyta; Spermatophyta; Magnoliopsida; eudicotyledons; Gunneridae; Pentapetalae; rosids; malvids; Brassicales; Brassicaceae; Camelineae; Arabidopsis	PF00400.32^WD40^WD domain, G-beta repeat^134-167^E:0.0011`PF00400.32^WD40^WD domain, G-beta repeat^179-210^E:0.0012`PF12894.7^ANAPC4_WD40^Anaphase-promoting complex subunit 4 WD40 domain^207-277^E:1.2e-07`PF00400.32^WD40^WD domain, G-beta repeat^215-252^E:1.5e-07`PF00400.32^WD40^WD domain, G-beta repeat^256-294^E:4.3e-08`PF12894.7^ANAPC4_WD40^Anaphase-promoting complex subunit 4 WD40 domain^265-3…	.	.	COG2319^wd repeat	KEGG:ath:AT5G13480`KO:K15542	.	GO:0005847^cellular_component^mRNA cleavage and polyadenylation specificity factor complex`GO:0030154^biological_process^cell differentiation`GO:0009908^biological_process^flower development`GO:0006378^biological_process^mRNA polyadenylation	GO:0005515^molecular_function^protein binding	.	.
Ja2_S3_TRINITY_DN23736_c0_g1	Ja2_S3_TRINITY_DN23736_c0_g1_i10	sp|Q6NLV4|FY_ARATH^sp|Q6NLV4|FY_ARATH^Q:153-419,H:391-476^61.538%ID^E:1.98e-22^.^.	.	Ja2_S3_TRINITY_DN23736_c0_g1::Ja2_S3_TRINITY_DN23736_c0_g1_i10::g.939::m.939	237-1007[+]	FY_ARATH^FY_ARATH^Q:4-203,H:420-617^52.09%ID^E:8e-16^RecName: Full=Flowering time control protein FY;^Eukaryota; Viridiplantae; Streptophyta; Embryophyta; Tracheophyta; Spermatophyta; Magnoliopsida; eudicotyledons; Gunneridae; Pentapetalae; rosids; malvids; Brassicales; Brassicaceae; Camelineae; Arabidopsis	.	.	.	COG2319^wd repeat	KEGG:ath:AT5G13480`KO:K15542	.	GO:0005847^cellular_component^mRNA cleavage and polyadenylation specificity factor complex`GO:0030154^biological_process^cell differentiation`GO:0009908^biological_process^flower development`GO:0006378^biological_process^mRNA polyadenylation	.	.	.
Ja2_S3_TRINITY_DN23736_c0_g1	Ja2_S3_TRINITY_DN23736_c0_g1_i11	sp|Q6NLV4|FY_ARATH^sp|Q6NLV4|FY_ARATH^Q:23-1363,H:32-476^79.867%ID^E:0^.^.	.	Ja2_S3_TRINITY_DN23736_c0_g1::Ja2_S3_TRINITY_DN23736_c0_g1_i11::g.940::m.940	2-1951[+]	FY_ARATH^FY_ARATH^Q:8-596,H:32-617^71.33%ID^E:0^RecName: Full=Flowering time control protein FY;^Eukaryota; Viridiplantae; Streptophyta; Embryophyta; Tracheophyta; Spermatophyta; Magnoliopsida; eudicotyledons; Gunneridae; Pentapetalae; rosids; malvids; Brassicales; Brassicaceae; Camelineae; Arabidopsis	PF00400.32^WD40^WD domain, G-beta repeat^134-167^E:0.0011`PF00400.32^WD40^WD domain, G-beta repeat^179-210^E:0.0012`PF12894.7^ANAPC4_WD40^Anaphase-promoting complex subunit 4 WD40 domain^207-277^E:1.2e-07`PF00400.32^WD40^WD domain, G-beta repeat^215-252^E:1.5e-07`PF00400.32^WD40^WD domain, G-beta repeat^256-294^E:4.3e-08`PF12894.7^ANAPC4_WD40^Anaphase-promoting complex subunit 4 WD40 domain^265-3…	.	.	COG2319^wd repeat	KEGG:ath:AT5G13480`KO:K15542	.	GO:0005847^cellular_component^mRNA cleavage and polyadenylation specificity factor complex`GO:0030154^biological_process^cell differentiation`GO:0009908^biological_process^flower development`GO:0006378^biological_process^mRNA polyadenylation	GO:0005515^molecular_function^protein binding	.	.
Ja2_S3_TRINITY_DN23736_c0_g1	Ja2_S3_TRINITY_DN23736_c0_g1_i12	sp|Q6NLV4|FY_ARATH^sp|Q6NLV4|FY_ARATH^Q:66-650,H:284-476^75.253%ID^E:2.29e-93^.^.	.	Ja2_S3_TRINITY_DN23736_c0_g1::Ja2_S3_TRINITY_DN23736_c0_g1_i12::g.941::m.941	3-1238[+]	FY_ARATH^FY_ARATH^Q:22-358,H:284-617^63.17%ID^E:2e-103^RecName: Full=Flowering time control protein FY;^Eukaryota; Viridiplantae; Streptophyta; Embryophyta; Tracheophyta; Spermatophyta; Magnoliopsida; eudicotyledons; Gunneridae; Pentapetalae; rosids; malvids; Brassicales; Brassicaceae; Camelineae; Arabidopsis	PF00400.32^WD40^WD domain, G-beta repeat^19-56^E:3.7e-07`PF12894.7^ANAPC4_WD40^Anaphase-promoting complex subunit 4 WD40 domain^24-79^E:4.1e-05`PF00400.32^WD40^WD domain, G-beta repeat^61-98^E:0.00043`PF00400.32^WD40^WD domain, G-beta repeat^110-141^E:0.00015	.	.	COG2319^wd repeat	KEGG:ath:AT5G13480`KO:K15542	.	GO:0005847^cellular_component^mRNA cleavage and polyadenylation specificity factor complex`GO:0030154^biological_process^cell differentiation`GO:0009908^biological_process^flower development`GO:0006378^biological_process^mRNA polyadenylation	GO:0005515^molecular_function^protein binding	.	.
Ja2_S3_TRINITY_DN23728_c0_g1	Ja2_S3_TRINITY_DN23728_c0_g1_i1	sp|A2A6A1|GPTC8_MOUSE^sp|A2A6A1|GPTC8_MOUSE^Q:301-816,H:29-201^38.15%ID^E:7.29e-33^.^.	.	Ja2_S3_TRINITY_DN23728_c0_g1::Ja2_S3_TRINITY_DN23728_c0_g1_i1::g.942::m.942	145-1047[+]	GPTC8_MOUSE^GPTC8_MOUSE^Q:53-230,H:29-207^37.99%ID^E:3e-33^RecName: Full=G patch domain-containing protein 8;^Eukaryota; Metazoa; Chordata; Craniata; Vertebrata; Euteleostomi; Mammalia; Eutheria; Euarchontoglires; Glires; Rodentia; Myomorpha; Muroidea; Muridae; Murinae; Mus; Mus	PF01585.23^G-patch^G-patch domain^65-105^E:8.3e-16`PF12656.7^G-patch_2^G-patch domain^68-108^E:6.3e-05`PF12171.8^zf-C2H2_jaz^Zinc-finger double-stranded RNA-binding^159-186^E:7.3e-05`PF12874.7^zf-met^Zinc-finger of C2H2 type^159-180^E:0.031	.	.	ENOG410ZHVS^G patch domain containing 8	KEGG:mmu:237943	.	GO:0046872^molecular_function^metal ion binding`GO:0003676^molecular_function^nucleic acid binding	GO:0003676^molecular_function^nucleic acid binding	.	.
Ja2_S3_TRINITY_DN23728_c0_g1	Ja2_S3_TRINITY_DN23728_c0_g1_i2	sp|Q9UKJ3|GPTC8_HUMAN^sp|Q9UKJ3|GPTC8_HUMAN^Q:716-961,H:120-201^34.146%ID^E:5.44e-10^.^.`sp|Q9UKJ3|GPTC8_HUMAN^sp|Q9UKJ3|GPTC8_HUMAN^Q:299-514,H:29-100^47.297%ID^E:3.29e-09^.^.	.	Ja2_S3_TRINITY_DN23728_c0_g1::Ja2_S3_TRINITY_DN23728_c0_g1_i2::g.944::m.944	710-1225[+]	GPTC8_HUMAN^GPTC8_HUMAN^Q:3-90,H:120-207^34.09%ID^E:4e-12^RecName: Full=G patch domain-containing protein 8;^Eukaryota; Metazoa; Chordata; Craniata; Vertebrata; Euteleostomi; Mammalia; Eutheria; Euarchontoglires; Primates; Haplorrhini; Catarrhini; Hominidae; Homo	PF12171.8^zf-C2H2_jaz^Zinc-finger double-stranded RNA-binding^19-46^E:3.3e-05`PF12874.7^zf-met^Zinc-finger of C2H2 type^19-40^E:0.015	.	.	ENOG410ZHVS^G patch domain containing 8	KEGG:hsa:23131	.	GO:0046872^molecular_function^metal ion binding`GO:0003723^molecular_function^RNA binding	.	.	.
Ja2_S3_TRINITY_DN23728_c0_g1	Ja2_S3_TRINITY_DN23728_c0_g1_i2	sp|Q9UKJ3|GPTC8_HUMAN^sp|Q9UKJ3|GPTC8_HUMAN^Q:716-961,H:120-201^34.146%ID^E:5.44e-10^.^.`sp|Q9UKJ3|GPTC8_HUMAN^sp|Q9UKJ3|GPTC8_HUMAN^Q:299-514,H:29-100^47.297%ID^E:3.29e-09^.^.	.	Ja2_S3_TRINITY_DN23728_c0_g1::Ja2_S3_TRINITY_DN23728_c0_g1_i2::g.945::m.945	143-619[+]	GPTC8_MOUSE^GPTC8_MOUSE^Q:53-137,H:29-114^44.19%ID^E:4e-13^RecName: Full=G patch domain-containing protein 8;^Eukaryota; Metazoa; Chordata; Craniata; Vertebrata; Euteleostomi; Mammalia; Eutheria; Euarchontoglires; Glires; Rodentia; Myomorpha; Muroidea; Muridae; Murinae; Mus; Mus	PF01585.23^G-patch^G-patch domain^65-105^E:2.9e-16`PF12656.7^G-patch_2^G-patch domain^68-108^E:2.2e-05	.	.	ENOG410ZHVS^G patch domain containing 8	KEGG:mmu:237943	.	GO:0046872^molecular_function^metal ion binding`GO:0003676^molecular_function^nucleic acid binding	GO:0003676^molecular_function^nucleic acid binding	.	.
Ja2_S3_TRINITY_DN23728_c0_g1	Ja2_S3_TRINITY_DN23728_c0_g1_i3	sp|A2A6A1|GPTC8_MOUSE^sp|A2A6A1|GPTC8_MOUSE^Q:299-814,H:29-201^38.15%ID^E:2.78e-32^.^.	.	Ja2_S3_TRINITY_DN23728_c0_g1::Ja2_S3_TRINITY_DN23728_c0_g1_i3::g.948::m.948	143-1075[+]	GPTC8_MOUSE^GPTC8_MOUSE^Q:53-230,H:29-207^37.99%ID^E:5e-33^RecName: Full=G patch domain-containing protein 8;^Eukaryota; Metazoa; Chordata; Craniata; Vertebrata; Euteleostomi; Mammalia; Eutheria; Euarchontoglires; Glires; Rodentia; Myomorpha; Muroidea; Muridae; Murinae; Mus; Mus	PF01585.23^G-patch^G-patch domain^65-105^E:8.7e-16`PF12656.7^G-patch_2^G-patch domain^68-108^E:6.6e-05`PF12171.8^zf-C2H2_jaz^Zinc-finger double-stranded RNA-binding^159-186^E:7.6e-05`PF12874.7^zf-met^Zinc-finger of C2H2 type^159-180^E:0.032	.	.	ENOG410ZHVS^G patch domain containing 8	KEGG:mmu:237943	.	GO:0046872^molecular_function^metal ion binding`GO:0003676^molecular_function^nucleic acid binding	GO:0003676^molecular_function^nucleic acid binding	.	.
Ja2_S3_TRINITY_DN23728_c0_g1	Ja2_S3_TRINITY_DN23728_c0_g1_i4	sp|Q9UKJ3|GPTC8_HUMAN^sp|Q9UKJ3|GPTC8_HUMAN^Q:718-972,H:120-204^34.118%ID^E:2.16e-10^.^.`sp|Q9UKJ3|GPTC8_HUMAN^sp|Q9UKJ3|GPTC8_HUMAN^Q:301-516,H:29-100^47.297%ID^E:1.41e-09^.^.	.	Ja2_S3_TRINITY_DN23728_c0_g1::Ja2_S3_TRINITY_DN23728_c0_g1_i4::g.951::m.951	712-1089[+]	GPTC8_HUMAN^GPTC8_HUMAN^Q:3-90,H:120-207^34.09%ID^E:2e-11^RecName: Full=G patch domain-containing protein 8;^Eukaryota; Metazoa; Chordata; Craniata; Vertebrata; Euteleostomi; Mammalia; Eutheria; Euarchontoglires; Primates; Haplorrhini; Catarrhini; Hominidae; Homo	PF12171.8^zf-C2H2_jaz^Zinc-finger double-stranded RNA-binding^19-46^E:2e-05`PF12874.7^zf-met^Zinc-finger of C2H2 type^19-40^E:0.0093	.	.	ENOG410ZHVS^G patch domain containing 8	KEGG:hsa:23131	.	GO:0046872^molecular_function^metal ion binding`GO:0003723^molecular_function^RNA binding	.	.	.
Ja2_S3_TRINITY_DN23728_c0_g1	Ja2_S3_TRINITY_DN23728_c0_g1_i4	sp|Q9UKJ3|GPTC8_HUMAN^sp|Q9UKJ3|GPTC8_HUMAN^Q:718-972,H:120-204^34.118%ID^E:2.16e-10^.^.`sp|Q9UKJ3|GPTC8_HUMAN^sp|Q9UKJ3|GPTC8_HUMAN^Q:301-516,H:29-100^47.297%ID^E:1.41e-09^.^.	.	Ja2_S3_TRINITY_DN23728_c0_g1::Ja2_S3_TRINITY_DN23728_c0_g1_i4::g.950::m.950	145-621[+]	GPTC8_MOUSE^GPTC8_MOUSE^Q:53-137,H:29-114^44.19%ID^E:4e-13^RecName: Full=G patch domain-containing protein 8;^Eukaryota; Metazoa; Chordata; Craniata; Vertebrata; Euteleostomi; Mammalia; Eutheria; Euarchontoglires; Glires; Rodentia; Myomorpha; Muroidea; Muridae; Murinae; Mus; Mus	PF01585.23^G-patch^G-patch domain^65-105^E:2.9e-16`PF12656.7^G-patch_2^G-patch domain^68-108^E:2.2e-05	.	.	ENOG410ZHVS^G patch domain containing 8	KEGG:mmu:237943	.	GO:0046872^molecular_function^metal ion binding`GO:0003676^molecular_function^nucleic acid binding	GO:0003676^molecular_function^nucleic acid binding	.	.
Ja2_S3_TRINITY_DN23728_c0_g1	Ja2_S3_TRINITY_DN23728_c0_g1_i5	sp|Q9UKJ3|GPTC8_HUMAN^sp|Q9UKJ3|GPTC8_HUMAN^Q:299-970,H:29-204^29.778%ID^E:4.88e-22^.^.	.	Ja2_S3_TRINITY_DN23728_c0_g1::Ja2_S3_TRINITY_DN23728_c0_g1_i5::g.955::m.955	143-619[+]	GPTC8_MOUSE^GPTC8_MOUSE^Q:53-137,H:29-114^44.19%ID^E:4e-13^RecName: Full=G patch domain-containing protein 8;^Eukaryota; Metazoa; Chordata; Craniata; Vertebrata; Euteleostomi; Mammalia; Eutheria; Euarchontoglires; Glires; Rodentia; Myomorpha; Muroidea; Muridae; Murinae; Mus; Mus	PF01585.23^G-patch^G-patch domain^65-105^E:2.9e-16`PF12656.7^G-patch_2^G-patch domain^68-108^E:2.2e-05	.	.	ENOG410ZHVS^G patch domain containing 8	KEGG:mmu:237943	.	GO:0046872^molecular_function^metal ion binding`GO:0003676^molecular_function^nucleic acid binding	GO:0003676^molecular_function^nucleic acid binding	.	.
Ja2_S3_TRINITY_DN23728_c0_g1	Ja2_S3_TRINITY_DN23728_c0_g1_i5	sp|Q9UKJ3|GPTC8_HUMAN^sp|Q9UKJ3|GPTC8_HUMAN^Q:299-970,H:29-204^29.778%ID^E:4.88e-22^.^.	.	Ja2_S3_TRINITY_DN23728_c0_g1::Ja2_S3_TRINITY_DN23728_c0_g1_i5::g.954::m.954	710-1192[+]	GPTC8_HUMAN^GPTC8_HUMAN^Q:3-90,H:120-207^34.09%ID^E:2e-12^RecName: Full=G patch domain-containing protein 8;^Eukaryota; Metazoa; Chordata; Craniata; Vertebrata; Euteleostomi; Mammalia; Eutheria; Euarchontoglires; Primates; Haplorrhini; Catarrhini; Hominidae; Homo	PF12171.8^zf-C2H2_jaz^Zinc-finger double-stranded RNA-binding^19-46^E:3e-05`PF12874.7^zf-met^Zinc-finger of C2H2 type^19-40^E:0.013	.	.	ENOG410ZHVS^G patch domain containing 8	KEGG:hsa:23131	.	GO:0046872^molecular_function^metal ion binding`GO:0003723^molecular_function^RNA binding	.	.	.
Ja2_S3_TRINITY_DN23728_c0_g1	Ja2_S3_TRINITY_DN23728_c0_g1_i6	sp|A2A6A1|GPTC8_MOUSE^sp|A2A6A1|GPTC8_MOUSE^Q:299-814,H:29-201^38.15%ID^E:2.24e-33^.^.	.	Ja2_S3_TRINITY_DN23728_c0_g1::Ja2_S3_TRINITY_DN23728_c0_g1_i6::g.958::m.958	143-940[+]	GPTC8_MOUSE^GPTC8_MOUSE^Q:53-230,H:29-207^37.99%ID^E:1e-32^RecName: Full=G patch domain-containing protein 8;^Eukaryota; Metazoa; Chordata; Craniata; Vertebrata; Euteleostomi; Mammalia; Eutheria; Euarchontoglires; Glires; Rodentia; Myomorpha; Muroidea; Muridae; Murinae; Mus; Mus	PF01585.23^G-patch^G-patch domain^65-105^E:6.9e-16`PF12656.7^G-patch_2^G-patch domain^68-108^E:5.3e-05`PF12171.8^zf-C2H2_jaz^Zinc-finger double-stranded RNA-binding^159-186^E:6.2e-05`PF12874.7^zf-met^Zinc-finger of C2H2 type^159-180^E:0.026	.	.	ENOG410ZHVS^G patch domain containing 8	KEGG:mmu:237943	.	GO:0046872^molecular_function^metal ion binding`GO:0003676^molecular_function^nucleic acid binding	GO:0003676^molecular_function^nucleic acid binding	.	.
Ja2_S3_TRINITY_DN23728_c0_g1	Ja2_S3_TRINITY_DN23728_c0_g1_i7	sp|Q9UKJ3|GPTC8_HUMAN^sp|Q9UKJ3|GPTC8_HUMAN^Q:716-961,H:120-201^34.146%ID^E:5.41e-10^.^.`sp|Q9UKJ3|GPTC8_HUMAN^sp|Q9UKJ3|GPTC8_HUMAN^Q:299-514,H:29-100^47.297%ID^E:3.27e-09^.^.	.	Ja2_S3_TRINITY_DN23728_c0_g1::Ja2_S3_TRINITY_DN23728_c0_g1_i7::g.960::m.960	710-1222[+]	GPTC8_HUMAN^GPTC8_HUMAN^Q:3-90,H:120-207^34.09%ID^E:4e-12^RecName: Full=G patch domain-containing protein 8;^Eukaryota; Metazoa; Chordata; Craniata; Vertebrata; Euteleostomi; Mammalia; Eutheria; Euarchontoglires; Primates; Haplorrhini; Catarrhini; Hominidae; Homo	PF12171.8^zf-C2H2_jaz^Zinc-finger double-stranded RNA-binding^19-46^E:3.3e-05`PF12874.7^zf-met^Zinc-finger of C2H2 type^19-40^E:0.015	.	.	ENOG410ZHVS^G patch domain containing 8	KEGG:hsa:23131	.	GO:0046872^molecular_function^metal ion binding`GO:0003723^molecular_function^RNA binding	.	.	.
Ja2_S3_TRINITY_DN23728_c0_g1	Ja2_S3_TRINITY_DN23728_c0_g1_i7	sp|Q9UKJ3|GPTC8_HUMAN^sp|Q9UKJ3|GPTC8_HUMAN^Q:716-961,H:120-201^34.146%ID^E:5.41e-10^.^.`sp|Q9UKJ3|GPTC8_HUMAN^sp|Q9UKJ3|GPTC8_HUMAN^Q:299-514,H:29-100^47.297%ID^E:3.27e-09^.^.	.	Ja2_S3_TRINITY_DN23728_c0_g1::Ja2_S3_TRINITY_DN23728_c0_g1_i7::g.961::m.961	143-619[+]	GPTC8_MOUSE^GPTC8_MOUSE^Q:53-137,H:29-114^44.19%ID^E:4e-13^RecName: Full=G patch domain-containing protein 8;^Eukaryota; Metazoa; Chordata; Craniata; Vertebrata; Euteleostomi; Mammalia; Eutheria; Euarchontoglires; Glires; Rodentia; Myomorpha; Muroidea; Muridae; Murinae; Mus; Mus	PF01585.23^G-patch^G-patch domain^65-105^E:2.9e-16`PF12656.7^G-patch_2^G-patch domain^68-108^E:2.2e-05	.	.	ENOG410ZHVS^G patch domain containing 8	KEGG:mmu:237943	.	GO:0046872^molecular_function^metal ion binding`GO:0003676^molecular_function^nucleic acid binding	GO:0003676^molecular_function^nucleic acid binding	.	.
Ja2_S3_TRINITY_DN23728_c0_g1	Ja2_S3_TRINITY_DN23728_c0_g1_i8	sp|Q9UKJ3|GPTC8_HUMAN^sp|Q9UKJ3|GPTC8_HUMAN^Q:831-1085,H:120-204^34.118%ID^E:2.93e-10^.^.`sp|Q9UKJ3|GPTC8_HUMAN^sp|Q9UKJ3|GPTC8_HUMAN^Q:299-505,H:29-97^49.296%ID^E:7.85e-09^.^.	.	Ja2_S3_TRINITY_DN23728_c0_g1::Ja2_S3_TRINITY_DN23728_c0_g1_i8::g.965::m.965	825-1202[+]	GPTC8_HUMAN^GPTC8_HUMAN^Q:3-90,H:120-207^34.09%ID^E:2e-11^RecName: Full=G patch domain-containing protein 8;^Eukaryota; Metazoa; Chordata; Craniata; Vertebrata; Euteleostomi; Mammalia; Eutheria; Euarchontoglires; Primates; Haplorrhini; Catarrhini; Hominidae; Homo	PF12171.8^zf-C2H2_jaz^Zinc-finger double-stranded RNA-binding^19-46^E:2e-05`PF12874.7^zf-met^Zinc-finger of C2H2 type^19-40^E:0.0093	.	.	ENOG410ZHVS^G patch domain containing 8	KEGG:hsa:23131	.	GO:0046872^molecular_function^metal ion binding`GO:0003723^molecular_function^RNA binding	.	.	.
Ja2_S3_TRINITY_DN23728_c0_g1	Ja2_S3_TRINITY_DN23728_c0_g1_i8	sp|Q9UKJ3|GPTC8_HUMAN^sp|Q9UKJ3|GPTC8_HUMAN^Q:831-1085,H:120-204^34.118%ID^E:2.93e-10^.^.`sp|Q9UKJ3|GPTC8_HUMAN^sp|Q9UKJ3|GPTC8_HUMAN^Q:299-505,H:29-97^49.296%ID^E:7.85e-09^.^.	.	Ja2_S3_TRINITY_DN23728_c0_g1::Ja2_S3_TRINITY_DN23728_c0_g1_i8::g.964::m.964	143-622[+]	GPTC8_MOUSE^GPTC8_MOUSE^Q:53-137,H:29-114^44.19%ID^E:1e-12^RecName: Full=G patch domain-containing protein 8;^Eukaryota; Metazoa; Chordata; Craniata; Vertebrata; Euteleostomi; Mammalia; Eutheria; Euarchontoglires; Glires; Rodentia; Myomorpha; Muroidea; Muridae; Murinae; Mus; Mus	PF01585.23^G-patch^G-patch domain^65-105^E:2.9e-16`PF12656.7^G-patch_2^G-patch domain^68-108^E:2.2e-05	.	.	ENOG410ZHVS^G patch domain containing 8	KEGG:mmu:237943	.	GO:0046872^molecular_function^metal ion binding`GO:0003676^molecular_function^nucleic acid binding	GO:0003676^molecular_function^nucleic acid binding	.	.
Ja2_S3_TRINITY_DN23728_c0_g1	Ja2_S3_TRINITY_DN23728_c0_g1_i9	sp|Q9UKJ3|GPTC8_HUMAN^sp|Q9UKJ3|GPTC8_HUMAN^Q:716-970,H:120-204^34.118%ID^E:2.14e-10^.^.`sp|Q9UKJ3|GPTC8_HUMAN^sp|Q9UKJ3|GPTC8_HUMAN^Q:299-514,H:29-100^47.297%ID^E:1.4e-09^.^.	.	Ja2_S3_TRINITY_DN23728_c0_g1::Ja2_S3_TRINITY_DN23728_c0_g1_i9::g.968::m.968	710-1087[+]	GPTC8_HUMAN^GPTC8_HUMAN^Q:3-90,H:120-207^34.09%ID^E:2e-11^RecName: Full=G patch domain-containing protein 8;^Eukaryota; Metazoa; Chordata; Craniata; Vertebrata; Euteleostomi; Mammalia; Eutheria; Euarchontoglires; Primates; Haplorrhini; Catarrhini; Hominidae; Homo	PF12171.8^zf-C2H2_jaz^Zinc-finger double-stranded RNA-binding^19-46^E:2e-05`PF12874.7^zf-met^Zinc-finger of C2H2 type^19-40^E:0.0093	.	.	ENOG410ZHVS^G patch domain containing 8	KEGG:hsa:23131	.	GO:0046872^molecular_function^metal ion binding`GO:0003723^molecular_function^RNA binding	.	.	.
Ja2_S3_TRINITY_DN23728_c0_g1	Ja2_S3_TRINITY_DN23728_c0_g1_i9	sp|Q9UKJ3|GPTC8_HUMAN^sp|Q9UKJ3|GPTC8_HUMAN^Q:716-970,H:120-204^34.118%ID^E:2.14e-10^.^.`sp|Q9UKJ3|GPTC8_HUMAN^sp|Q9UKJ3|GPTC8_HUMAN^Q:299-514,H:29-100^47.297%ID^E:1.4e-09^.^.	.	Ja2_S3_TRINITY_DN23728_c0_g1::Ja2_S3_TRINITY_DN23728_c0_g1_i9::g.967::m.967	143-619[+]	GPTC8_MOUSE^GPTC8_MOUSE^Q:53-137,H:29-114^44.19%ID^E:4e-13^RecName: Full=G patch domain-containing protein 8;^Eukaryota; Metazoa; Chordata; Craniata; Vertebrata; Euteleostomi; Mammalia; Eutheria; Euarchontoglires; Glires; Rodentia; Myomorpha; Muroidea; Muridae; Murinae; Mus; Mus	PF01585.23^G-patch^G-patch domain^65-105^E:2.9e-16`PF12656.7^G-patch_2^G-patch domain^68-108^E:2.2e-05	.	.	ENOG410ZHVS^G patch domain containing 8	KEGG:mmu:237943	.	GO:0046872^molecular_function^metal ion binding`GO:0003676^molecular_function^nucleic acid binding	GO:0003676^molecular_function^nucleic acid binding	.	.
Ja2_S3_TRINITY_DN23728_c0_g1	Ja2_S3_TRINITY_DN23728_c0_g1_i10	sp|Q9UKJ3|GPTC8_HUMAN^sp|Q9UKJ3|GPTC8_HUMAN^Q:831-1076,H:120-201^34.146%ID^E:6.52e-10^.^.`sp|Q9UKJ3|GPTC8_HUMAN^sp|Q9UKJ3|GPTC8_HUMAN^Q:299-505,H:29-97^49.296%ID^E:1.27e-08^.^.	.	Ja2_S3_TRINITY_DN23728_c0_g1::Ja2_S3_TRINITY_DN23728_c0_g1_i10::g.971::m.971	825-1337[+]	GPTC8_HUMAN^GPTC8_HUMAN^Q:3-90,H:120-207^34.09%ID^E:4e-12^RecName: Full=G patch domain-containing protein 8;^Eukaryota; Metazoa; Chordata; Craniata; Vertebrata; Euteleostomi; Mammalia; Eutheria; Euarchontoglires; Primates; Haplorrhini; Catarrhini; Hominidae; Homo	PF12171.8^zf-C2H2_jaz^Zinc-finger double-stranded RNA-binding^19-46^E:3.3e-05`PF12874.7^zf-met^Zinc-finger of C2H2 type^19-40^E:0.015	.	.	ENOG410ZHVS^G patch domain containing 8	KEGG:hsa:23131	.	GO:0046872^molecular_function^metal ion binding`GO:0003723^molecular_function^RNA binding	.	.	.
Ja2_S3_TRINITY_DN23728_c0_g1	Ja2_S3_TRINITY_DN23728_c0_g1_i10	sp|Q9UKJ3|GPTC8_HUMAN^sp|Q9UKJ3|GPTC8_HUMAN^Q:831-1076,H:120-201^34.146%ID^E:6.52e-10^.^.`sp|Q9UKJ3|GPTC8_HUMAN^sp|Q9UKJ3|GPTC8_HUMAN^Q:299-505,H:29-97^49.296%ID^E:1.27e-08^.^.	.	Ja2_S3_TRINITY_DN23728_c0_g1::Ja2_S3_TRINITY_DN23728_c0_g1_i10::g.972::m.972	143-622[+]	GPTC8_MOUSE^GPTC8_MOUSE^Q:53-137,H:29-114^44.19%ID^E:1e-12^RecName: Full=G patch domain-containing protein 8;^Eukaryota; Metazoa; Chordata; Craniata; Vertebrata; Euteleostomi; Mammalia; Eutheria; Euarchontoglires; Glires; Rodentia; Myomorpha; Muroidea; Muridae; Murinae; Mus; Mus	PF01585.23^G-patch^G-patch domain^65-105^E:2.9e-16`PF12656.7^G-patch_2^G-patch domain^68-108^E:2.2e-05	.	.	ENOG410ZHVS^G patch domain containing 8	KEGG:mmu:237943	.	GO:0046872^molecular_function^metal ion binding`GO:0003676^molecular_function^nucleic acid binding	GO:0003676^molecular_function^nucleic acid binding	.	.
Ja2_S3_TRINITY_DN23728_c0_g1	Ja2_S3_TRINITY_DN23728_c0_g1_i11	sp|A2A6A1|GPTC8_MOUSE^sp|A2A6A1|GPTC8_MOUSE^Q:301-816,H:29-201^38.15%ID^E:1.05e-32^.^.	.	Ja2_S3_TRINITY_DN23728_c0_g1::Ja2_S3_TRINITY_DN23728_c0_g1_i11::g.974::m.974	145-1077[+]	GPTC8_MOUSE^GPTC8_MOUSE^Q:53-230,H:29-207^37.99%ID^E:5e-33^RecName: Full=G patch domain-containing protein 8;^Eukaryota; Metazoa; Chordata; Craniata; Vertebrata; Euteleostomi; Mammalia; Eutheria; Euarchontoglires; Glires; Rodentia; Myomorpha; Muroidea; Muridae; Murinae; Mus; Mus	PF01585.23^G-patch^G-patch domain^65-105^E:8.7e-16`PF12656.7^G-patch_2^G-patch domain^68-108^E:6.6e-05`PF12171.8^zf-C2H2_jaz^Zinc-finger double-stranded RNA-binding^159-186^E:7.6e-05`PF12874.7^zf-met^Zinc-finger of C2H2 type^159-180^E:0.032	.	.	ENOG410ZHVS^G patch domain containing 8	KEGG:mmu:237943	.	GO:0046872^molecular_function^metal ion binding`GO:0003676^molecular_function^nucleic acid binding	GO:0003676^molecular_function^nucleic acid binding	.	.
Ja2_S3_TRINITY_DN23728_c0_g1	Ja2_S3_TRINITY_DN23728_c0_g1_i12	sp|Q9UKJ3|GPTC8_HUMAN^sp|Q9UKJ3|GPTC8_HUMAN^Q:831-1076,H:120-201^34.146%ID^E:6.55e-10^.^.`sp|Q9UKJ3|GPTC8_HUMAN^sp|Q9UKJ3|GPTC8_HUMAN^Q:299-505,H:29-97^49.296%ID^E:1.27e-08^.^.	.	Ja2_S3_TRINITY_DN23728_c0_g1::Ja2_S3_TRINITY_DN23728_c0_g1_i12::g.976::m.976	825-1340[+]	GPTC8_HUMAN^GPTC8_HUMAN^Q:3-90,H:120-207^34.09%ID^E:4e-12^RecName: Full=G patch domain-containing protein 8;^Eukaryota; Metazoa; Chordata; Craniata; Vertebrata; Euteleostomi; Mammalia; Eutheria; Euarchontoglires; Primates; Haplorrhini; Catarrhini; Hominidae; Homo	PF12171.8^zf-C2H2_jaz^Zinc-finger double-stranded RNA-binding^19-46^E:3.3e-05`PF12874.7^zf-met^Zinc-finger of C2H2 type^19-40^E:0.015	.	.	ENOG410ZHVS^G patch domain containing 8	KEGG:hsa:23131	.	GO:0046872^molecular_function^metal ion binding`GO:0003723^molecular_function^RNA binding	.	.	.
Ja2_S3_TRINITY_DN23728_c0_g1	Ja2_S3_TRINITY_DN23728_c0_g1_i12	sp|Q9UKJ3|GPTC8_HUMAN^sp|Q9UKJ3|GPTC8_HUMAN^Q:831-1076,H:120-201^34.146%ID^E:6.55e-10^.^.`sp|Q9UKJ3|GPTC8_HUMAN^sp|Q9UKJ3|GPTC8_HUMAN^Q:299-505,H:29-97^49.296%ID^E:1.27e-08^.^.	.	Ja2_S3_TRINITY_DN23728_c0_g1::Ja2_S3_TRINITY_DN23728_c0_g1_i12::g.977::m.977	143-622[+]	GPTC8_MOUSE^GPTC8_MOUSE^Q:53-137,H:29-114^44.19%ID^E:1e-12^RecName: Full=G patch domain-containing protein 8;^Eukaryota; Metazoa; Chordata; Craniata; Vertebrata; Euteleostomi; Mammalia; Eutheria; Euarchontoglires; Glires; Rodentia; Myomorpha; Muroidea; Muridae; Murinae; Mus; Mus	PF01585.23^G-patch^G-patch domain^65-105^E:2.9e-16`PF12656.7^G-patch_2^G-patch domain^68-108^E:2.2e-05	.	.	ENOG410ZHVS^G patch domain containing 8	KEGG:mmu:237943	.	GO:0046872^molecular_function^metal ion binding`GO:0003676^molecular_function^nucleic acid binding	GO:0003676^molecular_function^nucleic acid binding	.	.
Ja2_S3_TRINITY_DN23728_c0_g1	Ja2_S3_TRINITY_DN23728_c0_g1_i13	sp|A2A6A1|GPTC8_MOUSE^sp|A2A6A1|GPTC8_MOUSE^Q:299-814,H:29-201^38.15%ID^E:2.83e-32^.^.	.	Ja2_S3_TRINITY_DN23728_c0_g1::Ja2_S3_TRINITY_DN23728_c0_g1_i13::g.979::m.979	143-1078[+]	GPTC8_MOUSE^GPTC8_MOUSE^Q:53-230,H:29-207^37.99%ID^E:5e-33^RecName: Full=G patch domain-containing protein 8;^Eukaryota; Metazoa; Chordata; Craniata; Vertebrata; Euteleostomi; Mammalia; Eutheria; Euarchontoglires; Glires; Rodentia; Myomorpha; Muroidea; Muridae; Murinae; Mus; Mus	PF01585.23^G-patch^G-patch domain^65-105^E:8.7e-16`PF12656.7^G-patch_2^G-patch domain^68-108^E:6.7e-05`PF12171.8^zf-C2H2_jaz^Zinc-finger double-stranded RNA-binding^159-186^E:7.7e-05`PF12874.7^zf-met^Zinc-finger of C2H2 type^159-180^E:0.032	.	.	ENOG410ZHVS^G patch domain containing 8	KEGG:mmu:237943	.	GO:0046872^molecular_function^metal ion binding`GO:0003676^molecular_function^nucleic acid binding	GO:0003676^molecular_function^nucleic acid binding	.	.
Ja2_S3_TRINITY_DN23728_c0_g1	Ja2_S3_TRINITY_DN23728_c0_g1_i14	sp|A2A6A1|GPTC8_MOUSE^sp|A2A6A1|GPTC8_MOUSE^Q:301-816,H:29-201^38.15%ID^E:2.3e-33^.^.	.	Ja2_S3_TRINITY_DN23728_c0_g1::Ja2_S3_TRINITY_DN23728_c0_g1_i14::g.981::m.981	145-942[+]	GPTC8_MOUSE^GPTC8_MOUSE^Q:53-230,H:29-207^37.99%ID^E:1e-32^RecName: Full=G patch domain-containing protein 8;^Eukaryota; Metazoa; Chordata; Craniata; Vertebrata; Euteleostomi; Mammalia; Eutheria; Euarchontoglires; Glires; Rodentia; Myomorpha; Muroidea; Muridae; Murinae; Mus; Mus	PF01585.23^G-patch^G-patch domain^65-105^E:6.9e-16`PF12656.7^G-patch_2^G-patch domain^68-108^E:5.3e-05`PF12171.8^zf-C2H2_jaz^Zinc-finger double-stranded RNA-binding^159-186^E:6.2e-05`PF12874.7^zf-met^Zinc-finger of C2H2 type^159-180^E:0.026	.	.	ENOG410ZHVS^G patch domain containing 8	KEGG:mmu:237943	.	GO:0046872^molecular_function^metal ion binding`GO:0003676^molecular_function^nucleic acid binding	GO:0003676^molecular_function^nucleic acid binding	.	.
Ja2_S3_TRINITY_DN23728_c0_g1	Ja2_S3_TRINITY_DN23728_c0_g1_i15	sp|A2A6A1|GPTC8_MOUSE^sp|A2A6A1|GPTC8_MOUSE^Q:299-814,H:29-201^38.15%ID^E:7.12e-33^.^.	.	Ja2_S3_TRINITY_DN23728_c0_g1::Ja2_S3_TRINITY_DN23728_c0_g1_i15::g.983::m.983	143-1045[+]	GPTC8_MOUSE^GPTC8_MOUSE^Q:53-230,H:29-207^37.99%ID^E:3e-33^RecName: Full=G patch domain-containing protein 8;^Eukaryota; Metazoa; Chordata; Craniata; Vertebrata; Euteleostomi; Mammalia; Eutheria; Euarchontoglires; Glires; Rodentia; Myomorpha; Muroidea; Muridae; Murinae; Mus; Mus	PF01585.23^G-patch^G-patch domain^65-105^E:8.3e-16`PF12656.7^G-patch_2^G-patch domain^68-108^E:6.3e-05`PF12171.8^zf-C2H2_jaz^Zinc-finger double-stranded RNA-binding^159-186^E:7.3e-05`PF12874.7^zf-met^Zinc-finger of C2H2 type^159-180^E:0.031	.	.	ENOG410ZHVS^G patch domain containing 8	KEGG:mmu:237943	.	GO:0046872^molecular_function^metal ion binding`GO:0003676^molecular_function^nucleic acid binding	GO:0003676^molecular_function^nucleic acid binding	.	.
Ja2_S3_TRINITY_DN23728_c0_g1	Ja2_S3_TRINITY_DN23728_c0_g1_i16	sp|A2A6A1|GPTC8_MOUSE^sp|A2A6A1|GPTC8_MOUSE^Q:301-816,H:29-201^38.15%ID^E:1.07e-32^.^.	.	Ja2_S3_TRINITY_DN23728_c0_g1::Ja2_S3_TRINITY_DN23728_c0_g1_i16::g.985::m.985	145-1080[+]	GPTC8_MOUSE^GPTC8_MOUSE^Q:53-230,H:29-207^37.99%ID^E:5e-33^RecName: Full=G patch domain-containing protein 8;^Eukaryota; Metazoa; Chordata; Craniata; Vertebrata; Euteleostomi; Mammalia; Eutheria; Euarchontoglires; Glires; Rodentia; Myomorpha; Muroidea; Muridae; Murinae; Mus; Mus	PF01585.23^G-patch^G-patch domain^65-105^E:8.7e-16`PF12656.7^G-patch_2^G-patch domain^68-108^E:6.7e-05`PF12171.8^zf-C2H2_jaz^Zinc-finger double-stranded RNA-binding^159-186^E:7.7e-05`PF12874.7^zf-met^Zinc-finger of C2H2 type^159-180^E:0.032	.	.	ENOG410ZHVS^G patch domain containing 8	KEGG:mmu:237943	.	GO:0046872^molecular_function^metal ion binding`GO:0003676^molecular_function^nucleic acid binding	GO:0003676^molecular_function^nucleic acid binding	.	.
Ja2_S3_TRINITY_DN23728_c0_g1	Ja2_S3_TRINITY_DN23728_c0_g1_i17	sp|Q9UKJ3|GPTC8_HUMAN^sp|Q9UKJ3|GPTC8_HUMAN^Q:813-1085,H:114-204^32.967%ID^E:4.54e-12^.^.`sp|Q9UKJ3|GPTC8_HUMAN^sp|Q9UKJ3|GPTC8_HUMAN^Q:299-505,H:29-97^49.296%ID^E:9.66e-09^.^.	.	Ja2_S3_TRINITY_DN23728_c0_g1::Ja2_S3_TRINITY_DN23728_c0_g1_i17::g.987::m.987	825-1307[+]	GPTC8_HUMAN^GPTC8_HUMAN^Q:3-90,H:120-207^34.09%ID^E:2e-12^RecName: Full=G patch domain-containing protein 8;^Eukaryota; Metazoa; Chordata; Craniata; Vertebrata; Euteleostomi; Mammalia; Eutheria; Euarchontoglires; Primates; Haplorrhini; Catarrhini; Hominidae; Homo	PF12171.8^zf-C2H2_jaz^Zinc-finger double-stranded RNA-binding^19-46^E:3e-05`PF12874.7^zf-met^Zinc-finger of C2H2 type^19-40^E:0.013	.	.	ENOG410ZHVS^G patch domain containing 8	KEGG:hsa:23131	.	GO:0046872^molecular_function^metal ion binding`GO:0003723^molecular_function^RNA binding	.	.	.
Ja2_S3_TRINITY_DN23728_c0_g1	Ja2_S3_TRINITY_DN23728_c0_g1_i17	sp|Q9UKJ3|GPTC8_HUMAN^sp|Q9UKJ3|GPTC8_HUMAN^Q:813-1085,H:114-204^32.967%ID^E:4.54e-12^.^.`sp|Q9UKJ3|GPTC8_HUMAN^sp|Q9UKJ3|GPTC8_HUMAN^Q:299-505,H:29-97^49.296%ID^E:9.66e-09^.^.	.	Ja2_S3_TRINITY_DN23728_c0_g1::Ja2_S3_TRINITY_DN23728_c0_g1_i17::g.988::m.988	143-622[+]	GPTC8_MOUSE^GPTC8_MOUSE^Q:53-137,H:29-114^44.19%ID^E:1e-12^RecName: Full=G patch domain-containing protein 8;^Eukaryota; Metazoa; Chordata; Craniata; Vertebrata; Euteleostomi; Mammalia; Eutheria; Euarchontoglires; Glires; Rodentia; Myomorpha; Muroidea; Muridae; Murinae; Mus; Mus	PF01585.23^G-patch^G-patch domain^65-105^E:2.9e-16`PF12656.7^G-patch_2^G-patch domain^68-108^E:2.2e-05	.	.	ENOG410ZHVS^G patch domain containing 8	KEGG:mmu:237943	.	GO:0046872^molecular_function^metal ion binding`GO:0003676^molecular_function^nucleic acid binding	GO:0003676^molecular_function^nucleic acid binding	.	.
Ja2_S3_TRINITY_DN23708_c0_g1	Ja2_S3_TRINITY_DN23708_c0_g1_i1	sp|Q944N1|LHP1_SOLLC^sp|Q944N1|LHP1_SOLLC^Q:206-1180,H:73-364^34.627%ID^E:5.99e-46^.^.`sp|Q944N1|LHP1_SOLLC^sp|Q944N1|LHP1_SOLLC^Q:1246-1365,H:356-395^52.5%ID^E:5.99e-46^.^.	.	Ja2_S3_TRINITY_DN23708_c0_g1::Ja2_S3_TRINITY_DN23708_c0_g1_i1::g.990::m.990	2-1228[+]	LHP1_SOLLC^LHP1_SOLLC^Q:69-393,H:73-364^34.63%ID^E:4e-42^RecName: Full=Chromo domain protein LHP1;^Eukaryota; Viridiplantae; Streptophyta; Embryophyta; Tracheophyta; Spermatophyta; Magnoliopsida; eudicotyledons; Gunneridae; Pentapetalae; asterids; lamiids; Solanales; Solanaceae; Solanoideae; Solaneae; Solanum; Lycopersicon	PF00385.24^Chromo^Chromo (CHRromatin Organisation MOdifier) domain^89-138^E:3.5e-14	.	.	ENOG4111JKD^chromobox homolog	.	.	GO:0005634^cellular_component^nucleus`GO:0006325^biological_process^chromatin organization	.	.	.
Ja2_S3_TRINITY_DN23708_c0_g1	Ja2_S3_TRINITY_DN23708_c0_g1_i2	sp|Q944N1|LHP1_SOLLC^sp|Q944N1|LHP1_SOLLC^Q:257-1192,H:86-364^35.093%ID^E:1.35e-45^.^.`sp|Q944N1|LHP1_SOLLC^sp|Q944N1|LHP1_SOLLC^Q:1258-1377,H:356-395^52.5%ID^E:1.35e-45^.^.	.	Ja2_S3_TRINITY_DN23708_c0_g1::Ja2_S3_TRINITY_DN23708_c0_g1_i2::g.995::m.995	2-1240[+]	LHP1_SOLLC^LHP1_SOLLC^Q:85-397,H:85-364^34.98%ID^E:1e-41^RecName: Full=Chromo domain protein LHP1;^Eukaryota; Viridiplantae; Streptophyta; Embryophyta; Tracheophyta; Spermatophyta; Magnoliopsida; eudicotyledons; Gunneridae; Pentapetalae; asterids; lamiids; Solanales; Solanaceae; Solanoideae; Solaneae; Solanum; Lycopersicon	PF00385.24^Chromo^Chromo (CHRromatin Organisation MOdifier) domain^93-142^E:3.6e-14	.	.	ENOG4111JKD^chromobox homolog	.	.	GO:0005634^cellular_component^nucleus`GO:0006325^biological_process^chromatin organization	.	.	.
Ja2_S3_TRINITY_DN23708_c0_g1	Ja2_S3_TRINITY_DN23708_c0_g1_i3	sp|Q339W7|LHP1_ORYSJ^sp|Q339W7|LHP1_ORYSJ^Q:1-93,H:380-410^70.968%ID^E:1.82e-06^.^.	.	.	.	.	.	.	.	.	.	.	.	.	.	.
Ja2_S3_TRINITY_DN23708_c0_g1	Ja2_S3_TRINITY_DN23708_c0_g1_i4	sp|Q944N1|LHP1_SOLLC^sp|Q944N1|LHP1_SOLLC^Q:206-1276,H:73-396^37.057%ID^E:1.51e-58^.^.	.	Ja2_S3_TRINITY_DN23708_c0_g1::Ja2_S3_TRINITY_DN23708_c0_g1_i4::g.1000::m.1000	2-1294[+]	LHP1_SOLLC^LHP1_SOLLC^Q:69-425,H:73-396^37.06%ID^E:8e-59^RecName: Full=Chromo domain protein LHP1;^Eukaryota; Viridiplantae; Streptophyta; Embryophyta; Tracheophyta; Spermatophyta; Magnoliopsida; eudicotyledons; Gunneridae; Pentapetalae; asterids; lamiids; Solanales; Solanaceae; Solanoideae; Solaneae; Solanum; Lycopersicon	PF00385.24^Chromo^Chromo (CHRromatin Organisation MOdifier) domain^89-138^E:3.8e-14`PF01393.19^Chromo_shadow^Chromo shadow domain^387-423^E:6.4e-05	.	.	ENOG4111JKD^chromobox homolog	.	.	GO:0005634^cellular_component^nucleus`GO:0006325^biological_process^chromatin organization	GO:0005634^cellular_component^nucleus	.	.
Ja2_S3_TRINITY_DN23708_c0_g1	Ja2_S3_TRINITY_DN23708_c0_g1_i5	sp|Q944N1|LHP1_SOLLC^sp|Q944N1|LHP1_SOLLC^Q:257-1288,H:86-396^37.571%ID^E:5.63e-58^.^.	.	Ja2_S3_TRINITY_DN23708_c0_g1::Ja2_S3_TRINITY_DN23708_c0_g1_i5::g.1006::m.1006	2-1306[+]	LHP1_SOLLC^LHP1_SOLLC^Q:85-429,H:85-396^37.46%ID^E:1e-58^RecName: Full=Chromo domain protein LHP1;^Eukaryota; Viridiplantae; Streptophyta; Embryophyta; Tracheophyta; Spermatophyta; Magnoliopsida; eudicotyledons; Gunneridae; Pentapetalae; asterids; lamiids; Solanales; Solanaceae; Solanoideae; Solaneae; Solanum; Lycopersicon	PF00385.24^Chromo^Chromo (CHRromatin Organisation MOdifier) domain^93-142^E:3.9e-14`PF01393.19^Chromo_shadow^Chromo shadow domain^391-427^E:6.5e-05	.	.	ENOG4111JKD^chromobox homolog	.	.	GO:0005634^cellular_component^nucleus`GO:0006325^biological_process^chromatin organization	GO:0005634^cellular_component^nucleus	.	.
Ja2_S3_TRINITY_DN23747_c0_g1	Ja2_S3_TRINITY_DN23747_c0_g1_i1	.	.	Ja2_S3_TRINITY_DN23747_c0_g1::Ja2_S3_TRINITY_DN23747_c0_g1_i1::g.1012::m.1012	149-1990[+]	.	.	.	.	.	.	.	.	.	.	.
Ja2_S3_TRINITY_DN23762_c0_g1	Ja2_S3_TRINITY_DN23762_c0_g1_i1	sp|Q9LN50|PMTS_ARATH^sp|Q9LN50|PMTS_ARATH^Q:509-2071,H:204-724^68.714%ID^E:0^.^.	.	Ja2_S3_TRINITY_DN23762_c0_g1::Ja2_S3_TRINITY_DN23762_c0_g1_i1::g.1013::m.1013	680-2074[+]	PMTS_ARATH^PMTS_ARATH^Q:1-464,H:261-724^68.97%ID^E:0^RecName: Full=Probable methyltransferase PMT28;^Eukaryota; Viridiplantae; Streptophyta; Embryophyta; Tracheophyta; Spermatophyta; Magnoliopsida; eudicotyledons; Gunneridae; Pentapetalae; rosids; malvids; Brassicales; Brassicaceae; Camelineae; Arabidopsis	PF03141.16^Methyltransf_29^Putative S-adenosyl-L-methionine-dependent methyltransferase^1-459^E:2.1e-176`PF08241.12^Methyltransf_11^Methyltransferase domain^88-183^E:3.7e-06	.	.	ENOG410YFD2^Pfam:DUF248	KEGG:ath:AT1G19430	.	GO:0005737^cellular_component^cytoplasm`GO:0005768^cellular_component^endosome`GO:0005794^cellular_component^Golgi apparatus`GO:0000139^cellular_component^Golgi membrane`GO:0000138^cellular_component^Golgi trans cisterna`GO:0016021^cellular_component^integral component of membrane`GO:0005802^cellular_component^trans-Golgi network`GO:0008168^molecular_function^methyltransferase activity`GO:0032259…	GO:0008168^molecular_function^methyltransferase activity	.	.
Ja2_S3_TRINITY_DN23762_c0_g1	Ja2_S3_TRINITY_DN23762_c0_g1_i2	sp|Q9LN50|PMTS_ARATH^sp|Q9LN50|PMTS_ARATH^Q:509-793,H:204-298^60%ID^E:1.1e-34^.^.	.	.	.	.	.	.	.	.	.	.	.	.	.	.
Ja2_S3_TRINITY_DN23762_c0_g1	Ja2_S3_TRINITY_DN23762_c0_g1_i3	sp|Q9LN50|PMTS_ARATH^sp|Q9LN50|PMTS_ARATH^Q:233-2344,H:1-724^55.951%ID^E:0^.^.	.	Ja2_S3_TRINITY_DN23762_c0_g1::Ja2_S3_TRINITY_DN23762_c0_g1_i3::g.1016::m.1016	233-2347[+]	PMTS_ARATH^PMTS_ARATH^Q:1-704,H:1-724^57.28%ID^E:0^RecName: Full=Probable methyltransferase PMT28;^Eukaryota; Viridiplantae; Streptophyta; Embryophyta; Tracheophyta; Spermatophyta; Magnoliopsida; eudicotyledons; Gunneridae; Pentapetalae; rosids; malvids; Brassicales; Brassicaceae; Camelineae; Arabidopsis	PF03141.16^Methyltransf_29^Putative S-adenosyl-L-methionine-dependent methyltransferase^211-699^E:2.4e-184`PF08241.12^Methyltransf_11^Methyltransferase domain^328-423^E:6.9e-06	.	ExpAA=22.98^PredHel=1^Topology=i21-43o	ENOG410YFD2^Pfam:DUF248	KEGG:ath:AT1G19430	.	GO:0005737^cellular_component^cytoplasm`GO:0005768^cellular_component^endosome`GO:0005794^cellular_component^Golgi apparatus`GO:0000139^cellular_component^Golgi membrane`GO:0000138^cellular_component^Golgi trans cisterna`GO:0016021^cellular_component^integral component of membrane`GO:0005802^cellular_component^trans-Golgi network`GO:0008168^molecular_function^methyltransferase activity`GO:0032259…	GO:0008168^molecular_function^methyltransferase activity	.	.
Ja2_S3_TRINITY_DN23764_c0_g1	Ja2_S3_TRINITY_DN23764_c0_g1_i1	.	.	Ja2_S3_TRINITY_DN23764_c0_g1::Ja2_S3_TRINITY_DN23764_c0_g1_i1::g.1018::m.1018	1-1449[+]	.	PF01442.18^Apolipoprotein^Apolipoprotein A1/A4/E domain^319-394^E:0.00089	.	ExpAA=40.76^PredHel=1^Topology=o435-457i	.	.	.	.	GO:0008289^molecular_function^lipid binding`GO:0006869^biological_process^lipid transport`GO:0042157^biological_process^lipoprotein metabolic process`GO:0005576^cellular_component^extracellular region	.	.
Ja2_S3_TRINITY_DN23764_c0_g2	Ja2_S3_TRINITY_DN23764_c0_g2_i1	.	.	Ja2_S3_TRINITY_DN23764_c0_g2::Ja2_S3_TRINITY_DN23764_c0_g2_i1::g.1019::m.1019	91-852[+]	.	.	.	.	.	.	.	.	.	.	.
Ja2_S3_TRINITY_DN23769_c0_g1	Ja2_S3_TRINITY_DN23769_c0_g1_i1	sp|O23049|RK6_ARATH^sp|O23049|RK6_ARATH^Q:54-479,H:1-143^68.531%ID^E:9.27e-65^.^.`sp|O23049|RK6_ARATH^sp|O23049|RK6_ARATH^Q:487-567,H:93-119^81.481%ID^E:7.78e-07^.^.	.	Ja2_S3_TRINITY_DN23769_c0_g1::Ja2_S3_TRINITY_DN23769_c0_g1_i1::g.1020::m.1020	3-491[+]	RK6_ARATH^RK6_ARATH^Q:18-159,H:1-143^68.53%ID^E:9e-64^RecName: Full=50S ribosomal protein L6, chloroplastic;^Eukaryota; Viridiplantae; Streptophyta; Embryophyta; Tracheophyta; Spermatophyta; Magnoliopsida; eudicotyledons; Gunneridae; Pentapetalae; rosids; malvids; Brassicales; Brassicaceae; Camelineae; Arabidopsis	PF00347.23^Ribosomal_L6^Ribosomal protein L6^70-141^E:8.1e-13	.	ExpAA=19.30^PredHel=1^Topology=i2-24o	COG0097^This protein binds to the 23S rRNA, and is important in its secondary structure. It is located near the subunit interface in the base of the L7 L12 stalk, and near the tRNA binding site of the peptidyltransferase center (By similarity)	KEGG:ath:AT1G05190`KO:K02933	.	GO:0009507^cellular_component^chloroplast`GO:0009941^cellular_component^chloroplast envelope`GO:0009570^cellular_component^chloroplast stroma`GO:0005576^cellular_component^extracellular region`GO:0005840^cellular_component^ribosome`GO:0019843^molecular_function^rRNA binding`GO:0003735^molecular_function^structural constituent of ribosome`GO:0009793^biological_process^embryo development ending in …	GO:0003735^molecular_function^structural constituent of ribosome`GO:0019843^molecular_function^rRNA binding`GO:0006412^biological_process^translation`GO:0005840^cellular_component^ribosome	.	.
Ja2_S3_TRINITY_DN23769_c0_g1	Ja2_S3_TRINITY_DN23769_c0_g1_i2	sp|O23049|RK6_ARATH^sp|O23049|RK6_ARATH^Q:311-709,H:10-143^71.642%ID^E:1.78e-62^.^.`sp|O23049|RK6_ARATH^sp|O23049|RK6_ARATH^Q:717-797,H:93-119^81.481%ID^E:2e-06^.^.	.	Ja2_S3_TRINITY_DN23769_c0_g1::Ja2_S3_TRINITY_DN23769_c0_g1_i2::g.1022::m.1022	371-721[+]	RK6_SPIOL^RK6_SPIOL^Q:3-113,H:29-140^75.89%ID^E:5e-58^RecName: Full=50S ribosomal protein L6, chloroplastic {ECO:0000303|PubMed:10874046};^Eukaryota; Viridiplantae; Streptophyta; Embryophyta; Tracheophyta; Spermatophyta; Magnoliopsida; eudicotyledons; Gunneridae; Pentapetalae; Caryophyllales; Chenopodiaceae; Chenopodioideae; Anserineae; Spinacia	PF00347.23^Ribosomal_L6^Ribosomal protein L6^24-95^E:3.4e-13	.	.	.	.	.	GO:0009507^cellular_component^chloroplast`GO:0005840^cellular_component^ribosome`GO:0019843^molecular_function^rRNA binding`GO:0003735^molecular_function^structural constituent of ribosome`GO:0006412^biological_process^translation	GO:0003735^molecular_function^structural constituent of ribosome`GO:0019843^molecular_function^rRNA binding`GO:0006412^biological_process^translation`GO:0005840^cellular_component^ribosome	.	.
Ja2_S3_TRINITY_DN23769_c0_g2	Ja2_S3_TRINITY_DN23769_c0_g2_i1	sp|O23049|RK6_ARATH^sp|O23049|RK6_ARATH^Q:4-369,H:93-214^86.066%ID^E:1.42e-73^.^.	.	Ja2_S3_TRINITY_DN23769_c0_g2::Ja2_S3_TRINITY_DN23769_c0_g2_i1::g.1024::m.1024	1-399[+]	RK6_ARATH^RK6_ARATH^Q:2-132,H:93-223^87.02%ID^E:9e-80^RecName: Full=50S ribosomal protein L6, chloroplastic;^Eukaryota; Viridiplantae; Streptophyta; Embryophyta; Tracheophyta; Spermatophyta; Magnoliopsida; eudicotyledons; Gunneridae; Pentapetalae; rosids; malvids; Brassicales; Brassicaceae; Camelineae; Arabidopsis	PF00347.23^Ribosomal_L6^Ribosomal protein L6^42-116^E:6.3e-21	.	.	COG0097^This protein binds to the 23S rRNA, and is important in its secondary structure. It is located near the subunit interface in the base of the L7 L12 stalk, and near the tRNA binding site of the peptidyltransferase center (By similarity)	KEGG:ath:AT1G05190`KO:K02933	.	GO:0009507^cellular_component^chloroplast`GO:0009941^cellular_component^chloroplast envelope`GO:0009570^cellular_component^chloroplast stroma`GO:0005576^cellular_component^extracellular region`GO:0005840^cellular_component^ribosome`GO:0019843^molecular_function^rRNA binding`GO:0003735^molecular_function^structural constituent of ribosome`GO:0009793^biological_process^embryo development ending in …	GO:0003735^molecular_function^structural constituent of ribosome`GO:0019843^molecular_function^rRNA binding`GO:0006412^biological_process^translation`GO:0005840^cellular_component^ribosome	.	.
Ja2_S3_TRINITY_DN23750_c0_g1	Ja2_S3_TRINITY_DN23750_c0_g1_i1	sp|Q9FKZ1|DRL42_ARATH^sp|Q9FKZ1|DRL42_ARATH^Q:119-2539,H:11-808^37.073%ID^E:2.89e-133^.^.	.	Ja2_S3_TRINITY_DN23750_c0_g1::Ja2_S3_TRINITY_DN23750_c0_g1_i1::g.1025::m.1025	92-2551[+]	DRL42_ARATH^DRL42_ARATH^Q:10-816,H:11-808^38.05%ID^E:4e-153^RecName: Full=Probable disease resistance protein At5g66900;^Eukaryota; Viridiplantae; Streptophyta; Embryophyta; Tracheophyta; Spermatophyta; Magnoliopsida; eudicotyledons; Gunneridae; Pentapetalae; rosids; malvids; Brassicales; Brassicaceae; Camelineae; Arabidopsis	PF05659.11^RPW8^Arabidopsis broad-spectrum mildew resistance protein RPW8^10-118^E:2.7e-20`PF00931.22^NB-ARC^NB-ARC domain^171-383^E:1.1e-29	.	.	COG4886^leucine Rich Repeat	KEGG:ath:AT5G66900	.	GO:0005829^cellular_component^cytosol`GO:0012505^cellular_component^endomembrane system`GO:0043531^molecular_function^ADP binding`GO:0005524^molecular_function^ATP binding`GO:0043130^molecular_function^ubiquitin binding`GO:0006952^biological_process^defense response	GO:0043531^molecular_function^ADP binding	.	.
Ja2_S3_TRINITY_DN23788_c0_g1	Ja2_S3_TRINITY_DN23788_c0_g1_i1	sp|Q6N075|MFSD5_HUMAN^sp|Q6N075|MFSD5_HUMAN^Q:243-1580,H:7-445^36.344%ID^E:3.25e-68^.^.	.	Ja2_S3_TRINITY_DN23788_c0_g1::Ja2_S3_TRINITY_DN23788_c0_g1_i1::g.1026::m.1026	225-1592[+]	MFSD5_HUMAN^MFSD5_HUMAN^Q:7-452,H:7-445^37.22%ID^E:7e-76^RecName: Full=Molybdate-anion transporter;^Eukaryota; Metazoa; Chordata; Craniata; Vertebrata; Euteleostomi; Mammalia; Eutheria; Euarchontoglires; Primates; Haplorrhini; Catarrhini; Hominidae; Homo	PF05631.14^MFS_5^Sugar-tranasporters, 12 TM^4-358^E:8e-179`PF07690.16^MFS_1^Major Facilitator Superfamily^43-392^E:7.4e-14	.	ExpAA=248.43^PredHel=11^Topology=o4-21i42-64o74-96i171-193o198-220i249-271o284-306i318-337o347-369i390-407o412-429i	ENOG410XSP5^Major Facilitator superfamily	KEGG:hsa:84975	.	GO:0016021^cellular_component^integral component of membrane`GO:0016020^cellular_component^membrane`GO:0005886^cellular_component^plasma membrane`GO:0015098^molecular_function^molybdate ion transmembrane transporter activity	GO:0015098^molecular_function^molybdate ion transmembrane transporter activity`GO:0015689^biological_process^molybdate ion transport`GO:0016021^cellular_component^integral component of membrane`GO:0055085^biological_process^transmembrane transport	.	.
Ja2_S3_TRINITY_DN23788_c0_g1	Ja2_S3_TRINITY_DN23788_c0_g1_i2	sp|Q6N075|MFSD5_HUMAN^sp|Q6N075|MFSD5_HUMAN^Q:243-1559,H:7-438^36.465%ID^E:4.39e-68^.^.	.	Ja2_S3_TRINITY_DN23788_c0_g1::Ja2_S3_TRINITY_DN23788_c0_g1_i2::g.1027::m.1027	225-1610[+]	MFSD5_HUMAN^MFSD5_HUMAN^Q:7-445,H:7-438^37.36%ID^E:2e-74^RecName: Full=Molybdate-anion transporter;^Eukaryota; Metazoa; Chordata; Craniata; Vertebrata; Euteleostomi; Mammalia; Eutheria; Euarchontoglires; Primates; Haplorrhini; Catarrhini; Hominidae; Homo	PF05631.14^MFS_5^Sugar-tranasporters, 12 TM^4-358^E:8.4e-179`PF07690.16^MFS_1^Major Facilitator Superfamily^43-392^E:5.1e-14	.	ExpAA=249.87^PredHel=11^Topology=o4-21i42-64o74-96i171-193o198-220i249-271o284-306i318-337o347-369i390-407o412-429i	ENOG410XSP5^Major Facilitator superfamily	KEGG:hsa:84975	.	GO:0016021^cellular_component^integral component of membrane`GO:0016020^cellular_component^membrane`GO:0005886^cellular_component^plasma membrane`GO:0015098^molecular_function^molybdate ion transmembrane transporter activity	GO:0015098^molecular_function^molybdate ion transmembrane transporter activity`GO:0015689^biological_process^molybdate ion transport`GO:0016021^cellular_component^integral component of membrane`GO:0055085^biological_process^transmembrane transport	.	.
Ja2_S3_TRINITY_DN23788_c0_g1	Ja2_S3_TRINITY_DN23788_c0_g1_i3	sp|Q921Y4|MFSD5_MOUSE^sp|Q921Y4|MFSD5_MOUSE^Q:249-1094,H:9-288^41.608%ID^E:5.09e-55^.^.	.	Ja2_S3_TRINITY_DN23788_c0_g1::Ja2_S3_TRINITY_DN23788_c0_g1_i3::g.1028::m.1028	225-1319[+]	MFSD5_MOUSE^MFSD5_MOUSE^Q:9-329,H:9-322^40.31%ID^E:1e-61^RecName: Full=Molybdate-anion transporter;^Eukaryota; Metazoa; Chordata; Craniata; Vertebrata; Euteleostomi; Mammalia; Eutheria; Euarchontoglires; Glires; Rodentia; Myomorpha; Muroidea; Muridae; Murinae; Mus; Mus	PF05631.14^MFS_5^Sugar-tranasporters, 12 TM^4-334^E:8.3e-170`PF07690.16^MFS_1^Major Facilitator Superfamily^43-358^E:6.4e-12	.	ExpAA=195.76^PredHel=8^Topology=o4-21i42-64o74-96i171-193o198-220i249-271o284-306i319-341o	ENOG410XSP5^Major Facilitator superfamily	KEGG:mmu:106073	.	GO:0016021^cellular_component^integral component of membrane`GO:0016020^cellular_component^membrane`GO:0005886^cellular_component^plasma membrane`GO:0015098^molecular_function^molybdate ion transmembrane transporter activity	GO:0015098^molecular_function^molybdate ion transmembrane transporter activity`GO:0015689^biological_process^molybdate ion transport`GO:0016021^cellular_component^integral component of membrane`GO:0055085^biological_process^transmembrane transport	.	.
Ja2_S3_TRINITY_DN23703_c0_g1	Ja2_S3_TRINITY_DN23703_c0_g1_i1	sp|Q9S7R7|Y3903_ARATH^sp|Q9S7R7|Y3903_ARATH^Q:62-859,H:9-276^62.082%ID^E:8.4e-106^.^.	.	Ja2_S3_TRINITY_DN23703_c0_g1::Ja2_S3_TRINITY_DN23703_c0_g1_i1::g.1029::m.1029	2-886[+]	Y3903_ARATH^Y3903_ARATH^Q:21-286,H:9-276^62.08%ID^E:2e-104^RecName: Full=BTB/POZ domain-containing protein At3g09030;^Eukaryota; Viridiplantae; Streptophyta; Embryophyta; Tracheophyta; Spermatophyta; Magnoliopsida; eudicotyledons; Gunneridae; Pentapetalae; rosids; malvids; Brassicales; Brassicaceae; Camelineae; Arabidopsis	PF02214.22^BTB_2^BTB/POZ domain^22-105^E:5e-14	.	.	ENOG410XSWI^Potassium channel tetramerisation domain containing 3	KEGG:ath:AT3G09030	.	GO:0005829^cellular_component^cytosol`GO:0006886^biological_process^intracellular protein transport`GO:0051260^biological_process^protein homooligomerization`GO:0016567^biological_process^protein ubiquitination	GO:0051260^biological_process^protein homooligomerization	.	.
Ja2_S3_TRINITY_DN23703_c0_g1	Ja2_S3_TRINITY_DN23703_c0_g1_i2	sp|Q9S7R7|Y3903_ARATH^sp|Q9S7R7|Y3903_ARATH^Q:62-1420,H:9-459^60.307%ID^E:2.32e-169^.^.	.	Ja2_S3_TRINITY_DN23703_c0_g1::Ja2_S3_TRINITY_DN23703_c0_g1_i2::g.1030::m.1030	2-1426[+]	Y3903_ARATH^Y3903_ARATH^Q:21-473,H:9-459^60.31%ID^E:0^RecName: Full=BTB/POZ domain-containing protein At3g09030;^Eukaryota; Viridiplantae; Streptophyta; Embryophyta; Tracheophyta; Spermatophyta; Magnoliopsida; eudicotyledons; Gunneridae; Pentapetalae; rosids; malvids; Brassicales; Brassicaceae; Camelineae; Arabidopsis	PF02214.22^BTB_2^BTB/POZ domain^22-105^E:1.2e-13	.	.	ENOG410XSWI^Potassium channel tetramerisation domain containing 3	KEGG:ath:AT3G09030	.	GO:0005829^cellular_component^cytosol`GO:0006886^biological_process^intracellular protein transport`GO:0051260^biological_process^protein homooligomerization`GO:0016567^biological_process^protein ubiquitination	GO:0051260^biological_process^protein homooligomerization	.	.
Ja2_S3_TRINITY_DN23771_c0_g1	Ja2_S3_TRINITY_DN23771_c0_g1_i1	sp|O03982|HIP39_ARATH^sp|O03982|HIP39_ARATH^Q:214-384,H:11-68^65.517%ID^E:3.37e-17^.^.	.	Ja2_S3_TRINITY_DN23771_c0_g1::Ja2_S3_TRINITY_DN23771_c0_g1_i1::g.1031::m.1031	184-711[+]	HIP39_ARATH^HIP39_ARATH^Q:1-70,H:1-71^70.42%ID^E:1e-26^RecName: Full=Heavy metal-associated isoprenylated plant protein 39 {ECO:0000303|PubMed:21072340, ECO:0000303|PubMed:23368984};^Eukaryota; Viridiplantae; Streptophyta; Embryophyta; Tracheophyta; Spermatophyta; Magnoliopsida; eudicotyledons; Gunneridae; Pentapetalae; rosids; malvids; Brassicales; Brassicaceae; Camelineae; Arabidopsis	PF00403.26^HMA^Heavy-metal-associated domain^9-56^E:5e-07	.	.	COG2608^heavy metal transport detoxification protein	KEGG:ath:AT1G01490	.	GO:0046872^molecular_function^metal ion binding`GO:0030001^biological_process^metal ion transport	GO:0046872^molecular_function^metal ion binding`GO:0030001^biological_process^metal ion transport	.	.
Ja2_S3_TRINITY_DN23771_c0_g1	Ja2_S3_TRINITY_DN23771_c0_g1_i2	sp|O03982|HIP39_ARATH^sp|O03982|HIP39_ARATH^Q:214-384,H:11-68^65.517%ID^E:1.57e-18^.^.	.	Ja2_S3_TRINITY_DN23771_c0_g1::Ja2_S3_TRINITY_DN23771_c0_g1_i2::g.1033::m.1033	184-594[+]	HIP39_ARATH^HIP39_ARATH^Q:1-70,H:1-71^70.42%ID^E:1e-27^RecName: Full=Heavy metal-associated isoprenylated plant protein 39 {ECO:0000303|PubMed:21072340, ECO:0000303|PubMed:23368984};^Eukaryota; Viridiplantae; Streptophyta; Embryophyta; Tracheophyta; Spermatophyta; Magnoliopsida; eudicotyledons; Gunneridae; Pentapetalae; rosids; malvids; Brassicales; Brassicaceae; Camelineae; Arabidopsis	PF00403.26^HMA^Heavy-metal-associated domain^9-56^E:3e-07	.	.	COG2608^heavy metal transport detoxification protein	KEGG:ath:AT1G01490	.	GO:0046872^molecular_function^metal ion binding`GO:0030001^biological_process^metal ion transport	GO:0046872^molecular_function^metal ion binding`GO:0030001^biological_process^metal ion transport	.	.
Ja2_S3_TRINITY_DN23771_c0_g1	Ja2_S3_TRINITY_DN23771_c0_g1_i3	sp|O03982|HIP39_ARATH^sp|O03982|HIP39_ARATH^Q:98-298,H:1-68^70.588%ID^E:3.77e-22^.^.	.	Ja2_S3_TRINITY_DN23771_c0_g1::Ja2_S3_TRINITY_DN23771_c0_g1_i3::g.1034::m.1034	98-679[+]	HIP39_ARATH^HIP39_ARATH^Q:1-70,H:1-71^71.83%ID^E:1e-25^RecName: Full=Heavy metal-associated isoprenylated plant protein 39 {ECO:0000303|PubMed:21072340, ECO:0000303|PubMed:23368984};^Eukaryota; Viridiplantae; Streptophyta; Embryophyta; Tracheophyta; Spermatophyta; Magnoliopsida; eudicotyledons; Gunneridae; Pentapetalae; rosids; malvids; Brassicales; Brassicaceae; Camelineae; Arabidopsis	.	.	.	COG2608^heavy metal transport detoxification protein	KEGG:ath:AT1G01490	.	GO:0046872^molecular_function^metal ion binding`GO:0030001^biological_process^metal ion transport	.	.	.
Ja2_S3_TRINITY_DN23771_c0_g1	Ja2_S3_TRINITY_DN23771_c0_g1_i4	sp|O03982|HIP39_ARATH^sp|O03982|HIP39_ARATH^Q:86-286,H:1-68^70.588%ID^E:7.98e-25^.^.	.	Ja2_S3_TRINITY_DN23771_c0_g1::Ja2_S3_TRINITY_DN23771_c0_g1_i4::g.1037::m.1037	86-445[+]	HIP39_ARATH^HIP39_ARATH^Q:1-70,H:1-71^71.83%ID^E:8e-27^RecName: Full=Heavy metal-associated isoprenylated plant protein 39 {ECO:0000303|PubMed:21072340, ECO:0000303|PubMed:23368984};^Eukaryota; Viridiplantae; Streptophyta; Embryophyta; Tracheophyta; Spermatophyta; Magnoliopsida; eudicotyledons; Gunneridae; Pentapetalae; rosids; malvids; Brassicales; Brassicaceae; Camelineae; Arabidopsis	PF00403.26^HMA^Heavy-metal-associated domain^9-56^E:1.5e-05	.	.	COG2608^heavy metal transport detoxification protein	KEGG:ath:AT1G01490	.	GO:0046872^molecular_function^metal ion binding`GO:0030001^biological_process^metal ion transport	GO:0046872^molecular_function^metal ion binding`GO:0030001^biological_process^metal ion transport	.	.
Ja2_S3_TRINITY_DN23707_c0_g1	Ja2_S3_TRINITY_DN23707_c0_g1_i1	sp|O04287|FKB12_VICFA^sp|O04287|FKB12_VICFA^Q:23-358,H:1-112^91.071%ID^E:2.32e-70^.^.	.	Ja2_S3_TRINITY_DN23707_c0_g1::Ja2_S3_TRINITY_DN23707_c0_g1_i1::g.1038::m.1038	2-361[+]	FKB12_VICFA^FKB12_VICFA^Q:8-119,H:1-112^91.07%ID^E:1e-70^RecName: Full=Peptidyl-prolyl cis-trans isomerase FKBP12;^Eukaryota; Viridiplantae; Streptophyta; Embryophyta; Tracheophyta; Spermatophyta; Magnoliopsida; eudicotyledons; Gunneridae; Pentapetalae; rosids; fabids; Fabales; Fabaceae; Papilionoideae; 50 kb inversion clade; NPAAA clade; Hologalegina; IRL clade; Fabeae; Vicia	PF00254.28^FKBP_C^FKBP-type peptidyl-prolyl cis-trans isomerase^21-116^E:8.3e-25	.	.	.	.	.	GO:0005737^cellular_component^cytoplasm`GO:0003755^molecular_function^peptidyl-prolyl cis-trans isomerase activity	.	.	.
Ja2_S3_TRINITY_DN23707_c0_g1	Ja2_S3_TRINITY_DN23707_c0_g1_i2	sp|O04287|FKB12_VICFA^sp|O04287|FKB12_VICFA^Q:50-385,H:1-112^90.179%ID^E:1.07e-69^.^.	.	Ja2_S3_TRINITY_DN23707_c0_g1::Ja2_S3_TRINITY_DN23707_c0_g1_i2::g.1039::m.1039	2-388[+]	FKB12_VICFA^FKB12_VICFA^Q:17-128,H:1-112^90.18%ID^E:8e-71^RecName: Full=Peptidyl-prolyl cis-trans isomerase FKBP12;^Eukaryota; Viridiplantae; Streptophyta; Embryophyta; Tracheophyta; Spermatophyta; Magnoliopsida; eudicotyledons; Gunneridae; Pentapetalae; rosids; fabids; Fabales; Fabaceae; Papilionoideae; 50 kb inversion clade; NPAAA clade; Hologalegina; IRL clade; Fabeae; Vicia	PF00254.28^FKBP_C^FKBP-type peptidyl-prolyl cis-trans isomerase^30-125^E:9e-25	.	.	.	.	.	GO:0005737^cellular_component^cytoplasm`GO:0003755^molecular_function^peptidyl-prolyl cis-trans isomerase activity	.	.	.
Ja2_S3_TRINITY_DN23707_c0_g2	Ja2_S3_TRINITY_DN23707_c0_g2_i1	sp|O04287|FKB12_VICFA^sp|O04287|FKB12_VICFA^Q:62-397,H:1-112^90.179%ID^E:9.13e-69^.^.	.	Ja2_S3_TRINITY_DN23707_c0_g2::Ja2_S3_TRINITY_DN23707_c0_g2_i1::g.1040::m.1040	2-400[+]	FKB12_VICFA^FKB12_VICFA^Q:21-132,H:1-112^90.18%ID^E:1e-69^RecName: Full=Peptidyl-prolyl cis-trans isomerase FKBP12;^Eukaryota; Viridiplantae; Streptophyta; Embryophyta; Tracheophyta; Spermatophyta; Magnoliopsida; eudicotyledons; Gunneridae; Pentapetalae; rosids; fabids; Fabales; Fabaceae; Papilionoideae; 50 kb inversion clade; NPAAA clade; Hologalegina; IRL clade; Fabeae; Vicia	PF00254.28^FKBP_C^FKBP-type peptidyl-prolyl cis-trans isomerase^34-129^E:3.5e-25	.	.	.	.	.	GO:0005737^cellular_component^cytoplasm`GO:0003755^molecular_function^peptidyl-prolyl cis-trans isomerase activity	.	.	.
Ja2_S3_TRINITY_DN23707_c0_g1	Ja2_S3_TRINITY_DN23707_c0_g1_i3	sp|O04287|FKB12_VICFA^sp|O04287|FKB12_VICFA^Q:50-385,H:1-112^90.179%ID^E:2.13e-69^.^.	.	Ja2_S3_TRINITY_DN23707_c0_g1::Ja2_S3_TRINITY_DN23707_c0_g1_i3::g.1041::m.1041	2-388[+]	FKB12_VICFA^FKB12_VICFA^Q:17-128,H:1-112^90.18%ID^E:2e-70^RecName: Full=Peptidyl-prolyl cis-trans isomerase FKBP12;^Eukaryota; Viridiplantae; Streptophyta; Embryophyta; Tracheophyta; Spermatophyta; Magnoliopsida; eudicotyledons; Gunneridae; Pentapetalae; rosids; fabids; Fabales; Fabaceae; Papilionoideae; 50 kb inversion clade; NPAAA clade; Hologalegina; IRL clade; Fabeae; Vicia	PF00254.28^FKBP_C^FKBP-type peptidyl-prolyl cis-trans isomerase^30-125^E:5.8e-24	.	.	.	.	.	GO:0005737^cellular_component^cytoplasm`GO:0003755^molecular_function^peptidyl-prolyl cis-trans isomerase activity	.	.	.
Ja2_S3_TRINITY_DN23707_c0_g2	Ja2_S3_TRINITY_DN23707_c0_g2_i2	sp|O04287|FKB12_VICFA^sp|O04287|FKB12_VICFA^Q:169-438,H:22-112^86.813%ID^E:3.1e-49^.^.	.	.	.	.	.	.	.	.	.	.	.	.	.	.
Ja2_S3_TRINITY_DN23720_c0_g1	Ja2_S3_TRINITY_DN23720_c0_g1_i1	sp|B7ZWR6|OEP61_ARATH^sp|B7ZWR6|OEP61_ARATH^Q:196-1875,H:1-553^55.556%ID^E:0^.^.	.	Ja2_S3_TRINITY_DN23720_c0_g1::Ja2_S3_TRINITY_DN23720_c0_g1_i1::g.1042::m.1042	196-1881[+]	OEP61_ARATH^OEP61_ARATH^Q:1-560,H:1-553^55.91%ID^E:0^RecName: Full=Outer envelope protein 61;^Eukaryota; Viridiplantae; Streptophyta; Embryophyta; Tracheophyta; Spermatophyta; Magnoliopsida; eudicotyledons; Gunneridae; Pentapetalae; rosids; malvids; Brassicales; Brassicaceae; Camelineae; Arabidopsis	PF13181.6^TPR_8^Tetratricopeptide repeat^181-213^E:8.6e-05`PF13174.6^TPR_6^Tetratricopeptide repeat^182-203^E:0.094	.	ExpAA=21.08^PredHel=1^Topology=o538-560i	ENOG410ZI5X^Tetratricopeptide repeat	KEGG:ath:AT5G21990	.	GO:0009707^cellular_component^chloroplast outer membrane`GO:0005829^cellular_component^cytosol`GO:0005789^cellular_component^endoplasmic reticulum membrane`GO:0016021^cellular_component^integral component of membrane`GO:0009536^cellular_component^plastid`GO:0046967^biological_process^cytosol to endoplasmic reticulum transport`GO:0015031^biological_process^protein transport	GO:0005515^molecular_function^protein binding	.	.
Ja2_S3_TRINITY_DN23720_c0_g2	Ja2_S3_TRINITY_DN23720_c0_g2_i1	.	.	.	.	.	.	.	.	.	.	.	.	.	.	.
Ja2_S3_TRINITY_DN23720_c0_g1	Ja2_S3_TRINITY_DN23720_c0_g1_i2	sp|B7ZWR6|OEP61_ARATH^sp|B7ZWR6|OEP61_ARATH^Q:140-373,H:476-553^64.103%ID^E:3.53e-25^.^.	.	.	.	.	.	.	.	.	.	.	.	.	.	.
Ja2_S3_TRINITY_DN23714_c0_g1	Ja2_S3_TRINITY_DN23714_c0_g1_i1	sp|Q9KWQ6|HSAD_RHOJR^sp|Q9KWQ6|HSAD_RHOJR^Q:483-917,H:13-157^31.579%ID^E:4.41e-06^.^.	.	Ja2_S3_TRINITY_DN23714_c0_g1::Ja2_S3_TRINITY_DN23714_c0_g1_i1::g.1044::m.1044	360-1424[+]	HSAD_RHOJR^HSAD_RHOJR^Q:42-186,H:13-157^31.58%ID^E:3e-06^RecName: Full=4,5:9,10-diseco-3-hydroxy-5,9,17-trioxoandrosta-1(10),2-diene-4-oate hydrolase;^Bacteria; Actinobacteria; Corynebacteriales; Nocardiaceae; Rhodococcus	PF12146.8^Hydrolase_4^Serine aminopeptidase, S33^69-259^E:5.8e-09`PF12697.7^Abhydrolase_6^Alpha/beta hydrolase family^70-335^E:3.1e-17`PF00561.20^Abhydrolase_1^alpha/beta hydrolase fold^70-334^E:6.7e-13	.	.	ENOG410YAG9^Alpha beta hydrolase	KEGG:rha:RHA1_ro04540`KO:K16050	.	GO:0102296^molecular_function^4,5-9,10-diseco-3-hydroxy-5,9,17-trioxoandrosta-1(10),2-diene-4-oate hydrolase activity`GO:0019439^biological_process^aromatic compound catabolic process`GO:0016042^biological_process^lipid catabolic process`GO:0006694^biological_process^steroid biosynthetic process	.	.	.
Ja2_S3_TRINITY_DN23714_c0_g2	Ja2_S3_TRINITY_DN23714_c0_g2_i1	.	.	.	.	.	.	.	.	.	.	.	.	.	.	.
Ja2_S3_TRINITY_DN23798_c3_g1	Ja2_S3_TRINITY_DN23798_c3_g1_i1	sp|O00370|LORF2_HUMAN^sp|O00370|LORF2_HUMAN^Q:354-1,H:849-968^68.333%ID^E:9.25e-47^.^.	.	Ja2_S3_TRINITY_DN23798_c3_g1::Ja2_S3_TRINITY_DN23798_c3_g1_i1::g.1047::m.1047	1-354[-]	LORF2_HUMAN^LORF2_HUMAN^Q:1-118,H:849-968^68.33%ID^E:1e-45^RecName: Full=LINE-1 retrotransposable element ORF2 protein;^Eukaryota; Metazoa; Chordata; Craniata; Vertebrata; Euteleostomi; Mammalia; Eutheria; Euarchontoglires; Primates; Haplorrhini; Catarrhini; Hominidae; Homo	.	.	.	ENOG410Y9TZ^NA	.	.	GO:0046872^molecular_function^metal ion binding`GO:0003964^molecular_function^RNA-directed DNA polymerase activity`GO:0009036^molecular_function^type II site-specific deoxyribonuclease activity`GO:0006310^biological_process^DNA recombination`GO:0090305^biological_process^nucleic acid phosphodiester bond hydrolysis`GO:0032199^biological_process^reverse transcription involved in RNA-mediated transp…	.	.	.
Ja2_S3_TRINITY_DN23798_c3_g1	Ja2_S3_TRINITY_DN23798_c3_g1_i2	sp|O00370|LORF2_HUMAN^sp|O00370|LORF2_HUMAN^Q:342-1,H:853-968^66.379%ID^E:1.87e-44^.^.	.	Ja2_S3_TRINITY_DN23798_c3_g1::Ja2_S3_TRINITY_DN23798_c3_g1_i2::g.1048::m.1048	1-342[-]	LORF2_HUMAN^LORF2_HUMAN^Q:1-114,H:853-968^66.38%ID^E:2e-43^RecName: Full=LINE-1 retrotransposable element ORF2 protein;^Eukaryota; Metazoa; Chordata; Craniata; Vertebrata; Euteleostomi; Mammalia; Eutheria; Euarchontoglires; Primates; Haplorrhini; Catarrhini; Hominidae; Homo	.	.	.	ENOG410Y9TZ^NA	.	.	GO:0046872^molecular_function^metal ion binding`GO:0003964^molecular_function^RNA-directed DNA polymerase activity`GO:0009036^molecular_function^type II site-specific deoxyribonuclease activity`GO:0006310^biological_process^DNA recombination`GO:0090305^biological_process^nucleic acid phosphodiester bond hydrolysis`GO:0032199^biological_process^reverse transcription involved in RNA-mediated transp…	.	.	.
Ja2_S3_TRINITY_DN23798_c3_g1	Ja2_S3_TRINITY_DN23798_c3_g1_i3	sp|O00370|LORF2_HUMAN^sp|O00370|LORF2_HUMAN^Q:324-1,H:863-968^61.818%ID^E:6.76e-36^.^.	.	Ja2_S3_TRINITY_DN23798_c3_g1::Ja2_S3_TRINITY_DN23798_c3_g1_i3::g.1049::m.1049	1-330[-]	LORF2_HUMAN^LORF2_HUMAN^Q:3-110,H:863-968^61.82%ID^E:7e-35^RecName: Full=LINE-1 retrotransposable element ORF2 protein;^Eukaryota; Metazoa; Chordata; Craniata; Vertebrata; Euteleostomi; Mammalia; Eutheria; Euarchontoglires; Primates; Haplorrhini; Catarrhini; Hominidae; Homo	.	.	.	ENOG410Y9TZ^NA	.	.	GO:0046872^molecular_function^metal ion binding`GO:0003964^molecular_function^RNA-directed DNA polymerase activity`GO:0009036^molecular_function^type II site-specific deoxyribonuclease activity`GO:0006310^biological_process^DNA recombination`GO:0090305^biological_process^nucleic acid phosphodiester bond hydrolysis`GO:0032199^biological_process^reverse transcription involved in RNA-mediated transp…	.	.	.
Ja2_S3_TRINITY_DN23798_c3_g1	Ja2_S3_TRINITY_DN23798_c3_g1_i4	sp|O00370|LORF2_HUMAN^sp|O00370|LORF2_HUMAN^Q:330-1,H:857-968^62.5%ID^E:2.28e-38^.^.	.	Ja2_S3_TRINITY_DN23798_c3_g1::Ja2_S3_TRINITY_DN23798_c3_g1_i4::g.1050::m.1050	1-342[-]	LORF2_HUMAN^LORF2_HUMAN^Q:5-114,H:857-968^62.5%ID^E:2e-37^RecName: Full=LINE-1 retrotransposable element ORF2 protein;^Eukaryota; Metazoa; Chordata; Craniata; Vertebrata; Euteleostomi; Mammalia; Eutheria; Euarchontoglires; Primates; Haplorrhini; Catarrhini; Hominidae; Homo	.	.	.	ENOG410Y9TZ^NA	.	.	GO:0046872^molecular_function^metal ion binding`GO:0003964^molecular_function^RNA-directed DNA polymerase activity`GO:0009036^molecular_function^type II site-specific deoxyribonuclease activity`GO:0006310^biological_process^DNA recombination`GO:0090305^biological_process^nucleic acid phosphodiester bond hydrolysis`GO:0032199^biological_process^reverse transcription involved in RNA-mediated transp…	.	.	.
Ja2_S3_TRINITY_DN23798_c3_g1	Ja2_S3_TRINITY_DN23798_c3_g1_i5	sp|P08548|LIN1_NYCCO^sp|P08548|LIN1_NYCCO^Q:315-1,H:861-967^62.617%ID^E:6.01e-36^.^.	.	.	.	.	.	.	.	.	.	.	.	.	.	.
Ja2_S3_TRINITY_DN23785_c0_g1	Ja2_S3_TRINITY_DN23785_c0_g1_i1	.	.	Ja2_S3_TRINITY_DN23785_c0_g1::Ja2_S3_TRINITY_DN23785_c0_g1_i1::g.1051::m.1051	1-453[+]	.	.	.	.	.	.	.	.	.	.	.
Ja2_S3_TRINITY_DN23785_c0_g1	Ja2_S3_TRINITY_DN23785_c0_g1_i2	.	.	Ja2_S3_TRINITY_DN23785_c0_g1::Ja2_S3_TRINITY_DN23785_c0_g1_i2::g.1052::m.1052	1-453[+]	.	.	.	.	.	.	.	.	.	.	.
Ja2_S3_TRINITY_DN23785_c0_g1	Ja2_S3_TRINITY_DN23785_c0_g1_i3	.	.	Ja2_S3_TRINITY_DN23785_c0_g1::Ja2_S3_TRINITY_DN23785_c0_g1_i3::g.1053::m.1053	1-453[+]	.	.	.	.	.	.	.	.	.	.	.
Ja2_S3_TRINITY_DN23754_c0_g1	Ja2_S3_TRINITY_DN23754_c0_g1_i1	.	.	.	.	.	.	.	.	.	.	.	.	.	.	.
Ja2_S3_TRINITY_DN23754_c0_g1	Ja2_S3_TRINITY_DN23754_c0_g1_i2	sp|Q8RWD7|EMB74_ARATH^sp|Q8RWD7|EMB74_ARATH^Q:491-1042,H:63-215^30.645%ID^E:6.67e-14^.^.	.	Ja2_S3_TRINITY_DN23754_c0_g1::Ja2_S3_TRINITY_DN23754_c0_g1_i2::g.1054::m.1054	170-1111[+]	EMB74_ARATH^EMB74_ARATH^Q:108-291,H:63-215^30.65%ID^E:1e-14^RecName: Full=Protein EMBRYO DEFECTIVE 1674 {ECO:0000303|PubMed:15266054};^Eukaryota; Viridiplantae; Streptophyta; Embryophyta; Tracheophyta; Spermatophyta; Magnoliopsida; eudicotyledons; Gunneridae; Pentapetalae; rosids; malvids; Brassicales; Brassicaceae; Camelineae; Arabidopsis	PF13266.6^DUF4057^Protein of unknown function (DUF4057)^4-110^E:6.9e-30`PF09133.10^SANTA^SANTA (SANT Associated)^111-225^E:3.5e-17	.	.	ENOG410Y9Y9^Kinase interacting	KEGG:ath:AT1G58210	.	GO:0007275^biological_process^multicellular organism development	.	.	.
Ja2_S3_TRINITY_DN23754_c0_g1	Ja2_S3_TRINITY_DN23754_c0_g1_i3	.	.	.	.	.	.	.	.	.	.	.	.	.	.	.
Ja2_S3_TRINITY_DN23756_c0_g1	Ja2_S3_TRINITY_DN23756_c0_g1_i1	sp|Q8VYR9|KEA5_ARATH^sp|Q8VYR9|KEA5_ARATH^Q:383-1075,H:333-566^77.35%ID^E:4.04e-99^.^.	.	Ja2_S3_TRINITY_DN23756_c0_g1::Ja2_S3_TRINITY_DN23756_c0_g1_i1::g.1055::m.1055	392-1105[+]	KEA5_ARATH^KEA5_ARATH^Q:1-228,H:336-566^77.92%ID^E:4e-122^RecName: Full=K(+) efflux antiporter 5 {ECO:0000303|PubMed:11500563};^Eukaryota; Viridiplantae; Streptophyta; Embryophyta; Tracheophyta; Spermatophyta; Magnoliopsida; eudicotyledons; Gunneridae; Pentapetalae; rosids; malvids; Brassicales; Brassicaceae; Camelineae; Arabidopsis	PF00999.21^Na_H_Exchanger^Sodium/hydrogen exchanger family^6-193^E:4.8e-34	.	ExpAA=104.79^PredHel=3^Topology=o101-123i136-158o173-195i	COG0475^Sodium hydrogen exchanger	KEGG:ath:AT5G51710	.	GO:0016021^cellular_component^integral component of membrane`GO:0015299^molecular_function^solute:proton antiporter activity`GO:0006813^biological_process^potassium ion transport	GO:0015299^molecular_function^solute:proton antiporter activity`GO:0006812^biological_process^cation transport`GO:0055085^biological_process^transmembrane transport`GO:0016021^cellular_component^integral component of membrane	.	.
Ja2_S3_TRINITY_DN23756_c0_g1	Ja2_S3_TRINITY_DN23756_c0_g1_i2	sp|Q8VYR9|KEA5_ARATH^sp|Q8VYR9|KEA5_ARATH^Q:26-904,H:270-566^75.758%ID^E:2.75e-133^.^.	.	Ja2_S3_TRINITY_DN23756_c0_g1::Ja2_S3_TRINITY_DN23756_c0_g1_i2::g.1056::m.1056	197-934[+]	KEA5_ARATH^KEA5_ARATH^Q:1-236,H:328-566^76.57%ID^E:6e-125^RecName: Full=K(+) efflux antiporter 5 {ECO:0000303|PubMed:11500563};^Eukaryota; Viridiplantae; Streptophyta; Embryophyta; Tracheophyta; Spermatophyta; Magnoliopsida; eudicotyledons; Gunneridae; Pentapetalae; rosids; malvids; Brassicales; Brassicaceae; Camelineae; Arabidopsis	PF00999.21^Na_H_Exchanger^Sodium/hydrogen exchanger family^13-201^E:9.5e-34	.	ExpAA=115.45^PredHel=4^Topology=i7-26o109-131i144-166o181-203i	COG0475^Sodium hydrogen exchanger	KEGG:ath:AT5G51710	.	GO:0016021^cellular_component^integral component of membrane`GO:0015299^molecular_function^solute:proton antiporter activity`GO:0006813^biological_process^potassium ion transport	GO:0015299^molecular_function^solute:proton antiporter activity`GO:0006812^biological_process^cation transport`GO:0055085^biological_process^transmembrane transport`GO:0016021^cellular_component^integral component of membrane	.	.
Ja2_S3_TRINITY_DN23756_c0_g1	Ja2_S3_TRINITY_DN23756_c0_g1_i3	sp|Q8VYR9|KEA5_ARATH^sp|Q8VYR9|KEA5_ARATH^Q:145-1728,H:21-566^76.374%ID^E:0^.^.	.	Ja2_S3_TRINITY_DN23756_c0_g1::Ja2_S3_TRINITY_DN23756_c0_g1_i3::g.1057::m.1057	58-1758[+]	KEA5_ARATH^KEA5_ARATH^Q:30-557,H:21-566^76.37%ID^E:0^RecName: Full=K(+) efflux antiporter 5 {ECO:0000303|PubMed:11500563};^Eukaryota; Viridiplantae; Streptophyta; Embryophyta; Tracheophyta; Spermatophyta; Magnoliopsida; eudicotyledons; Gunneridae; Pentapetalae; rosids; malvids; Brassicales; Brassicaceae; Camelineae; Arabidopsis	PF00999.21^Na_H_Exchanger^Sodium/hydrogen exchanger family^153-522^E:6e-71	.	ExpAA=235.64^PredHel=10^Topology=i153-175o195-217i224-246o256-278i291-313o323-345i414-436o441-460i465-487o502-524i	COG0475^Sodium hydrogen exchanger	KEGG:ath:AT5G51710	.	GO:0016021^cellular_component^integral component of membrane`GO:0015299^molecular_function^solute:proton antiporter activity`GO:0006813^biological_process^potassium ion transport	GO:0015299^molecular_function^solute:proton antiporter activity`GO:0006812^biological_process^cation transport`GO:0055085^biological_process^transmembrane transport`GO:0016021^cellular_component^integral component of membrane	.	.
Ja2_S3_TRINITY_DN23756_c0_g1	Ja2_S3_TRINITY_DN23756_c0_g1_i4	sp|Q8VYR9|KEA5_ARATH^sp|Q8VYR9|KEA5_ARATH^Q:145-1752,H:21-566^75.681%ID^E:0^.^.	.	Ja2_S3_TRINITY_DN23756_c0_g1::Ja2_S3_TRINITY_DN23756_c0_g1_i4::g.1058::m.1058	58-1755[+]	KEA5_ARATH^KEA5_ARATH^Q:30-565,H:21-566^75.68%ID^E:0^RecName: Full=K(+) efflux antiporter 5 {ECO:0000303|PubMed:11500563};^Eukaryota; Viridiplantae; Streptophyta; Embryophyta; Tracheophyta; Spermatophyta; Magnoliopsida; eudicotyledons; Gunneridae; Pentapetalae; rosids; malvids; Brassicales; Brassicaceae; Camelineae; Arabidopsis	PF00999.21^Na_H_Exchanger^Sodium/hydrogen exchanger family^153-522^E:5.9e-71	.	ExpAA=235.82^PredHel=10^Topology=i153-175o195-217i224-246o256-278i291-313o323-345i414-436o441-460i465-487o502-524i	COG0475^Sodium hydrogen exchanger	KEGG:ath:AT5G51710	.	GO:0016021^cellular_component^integral component of membrane`GO:0015299^molecular_function^solute:proton antiporter activity`GO:0006813^biological_process^potassium ion transport	GO:0015299^molecular_function^solute:proton antiporter activity`GO:0006812^biological_process^cation transport`GO:0055085^biological_process^transmembrane transport`GO:0016021^cellular_component^integral component of membrane	.	.
Ja2_S3_TRINITY_DN23739_c0_g1	Ja2_S3_TRINITY_DN23739_c0_g1_i1	sp|Q9C9X3|ANXD5_ARATH^sp|Q9C9X3|ANXD5_ARATH^Q:180-632,H:1-152^51.316%ID^E:4.73e-51^.^.	.	Ja2_S3_TRINITY_DN23739_c0_g1::Ja2_S3_TRINITY_DN23739_c0_g1_i1::g.1059::m.1059	180-635[+]	ANXD5_ARATH^ANXD5_ARATH^Q:1-151,H:1-152^51.32%ID^E:8e-51^RecName: Full=Annexin D5;^Eukaryota; Viridiplantae; Streptophyta; Embryophyta; Tracheophyta; Spermatophyta; Magnoliopsida; eudicotyledons; Gunneridae; Pentapetalae; rosids; malvids; Brassicales; Brassicaceae; Camelineae; Arabidopsis	PF00191.20^Annexin^Annexin^16-79^E:1.5e-17`PF00191.20^Annexin^Annexin^87-147^E:1.1e-09	.	.	ENOG410XPUN^annexin A7	KEGG:ath:AT1G68090`KO:K17098	.	GO:0051015^molecular_function^actin filament binding`GO:0005509^molecular_function^calcium ion binding`GO:0005544^molecular_function^calcium-dependent phospholipid binding`GO:0005543^molecular_function^phospholipid binding`GO:0009555^biological_process^pollen development`GO:0009846^biological_process^pollen germination`GO:0009860^biological_process^pollen tube growth`GO:0009409^biological_process…	GO:0005509^molecular_function^calcium ion binding`GO:0005544^molecular_function^calcium-dependent phospholipid binding	.	.
Ja2_S3_TRINITY_DN23739_c0_g1	Ja2_S3_TRINITY_DN23739_c0_g1_i2	sp|Q9C9X3|ANXD5_ARATH^sp|Q9C9X3|ANXD5_ARATH^Q:180-923,H:1-249^52.209%ID^E:1.96e-88^.^.	.	Ja2_S3_TRINITY_DN23739_c0_g1::Ja2_S3_TRINITY_DN23739_c0_g1_i2::g.1060::m.1060	180-1001[+]	ANXD5_ARATH^ANXD5_ARATH^Q:1-248,H:1-249^52.21%ID^E:7e-88^RecName: Full=Annexin D5;^Eukaryota; Viridiplantae; Streptophyta; Embryophyta; Tracheophyta; Spermatophyta; Magnoliopsida; eudicotyledons; Gunneridae; Pentapetalae; rosids; malvids; Brassicales; Brassicaceae; Camelineae; Arabidopsis	PF00191.20^Annexin^Annexin^16-79^E:5.1e-17`PF00191.20^Annexin^Annexin^88-150^E:5.4e-11`PF00191.20^Annexin^Annexin^169-235^E:1.5e-19	.	.	ENOG410XPUN^annexin A7	KEGG:ath:AT1G68090`KO:K17098	.	GO:0051015^molecular_function^actin filament binding`GO:0005509^molecular_function^calcium ion binding`GO:0005544^molecular_function^calcium-dependent phospholipid binding`GO:0005543^molecular_function^phospholipid binding`GO:0009555^biological_process^pollen development`GO:0009846^biological_process^pollen germination`GO:0009860^biological_process^pollen tube growth`GO:0009409^biological_process…	GO:0005509^molecular_function^calcium ion binding`GO:0005544^molecular_function^calcium-dependent phospholipid binding	.	.
Ja2_S3_TRINITY_DN23739_c0_g1	Ja2_S3_TRINITY_DN23739_c0_g1_i3	sp|Q9C9X3|ANXD5_ARATH^sp|Q9C9X3|ANXD5_ARATH^Q:180-1121,H:1-315^53.651%ID^E:3.07e-121^.^.	.	Ja2_S3_TRINITY_DN23739_c0_g1::Ja2_S3_TRINITY_DN23739_c0_g1_i3::g.1062::m.1062	180-1130[+]	ANXD5_ARATH^ANXD5_ARATH^Q:1-314,H:1-315^53.65%ID^E:9e-122^RecName: Full=Annexin D5;^Eukaryota; Viridiplantae; Streptophyta; Embryophyta; Tracheophyta; Spermatophyta; Magnoliopsida; eudicotyledons; Gunneridae; Pentapetalae; rosids; malvids; Brassicales; Brassicaceae; Camelineae; Arabidopsis`ANXD5_ARATH^ANXD5_ARATH^Q:170-316,H:16-158^25.85%ID^E:1e-07^RecName: Full=Annexin D5;^Eukaryota; Viridiplant…	PF00191.20^Annexin^Annexin^16-79^E:6.5e-17`PF00191.20^Annexin^Annexin^88-150^E:6.9e-11`PF00191.20^Annexin^Annexin^169-235^E:1.9e-19`PF00191.20^Annexin^Annexin^245-310^E:2.9e-22	.	.	ENOG410XPUN^annexin A7	KEGG:ath:AT1G68090`KO:K17098	.	GO:0051015^molecular_function^actin filament binding`GO:0005509^molecular_function^calcium ion binding`GO:0005544^molecular_function^calcium-dependent phospholipid binding`GO:0005543^molecular_function^phospholipid binding`GO:0009555^biological_process^pollen development`GO:0009846^biological_process^pollen germination`GO:0009860^biological_process^pollen tube growth`GO:0009409^biological_process…	GO:0005509^molecular_function^calcium ion binding`GO:0005544^molecular_function^calcium-dependent phospholipid binding	.	.
Ja2_S3_TRINITY_DN23793_c0_g1	Ja2_S3_TRINITY_DN23793_c0_g1_i1	sp|Q9ASS6|PNSL5_ARATH^sp|Q9ASS6|PNSL5_ARATH^Q:85-369,H:161-255^77.895%ID^E:1.39e-50^.^.	.	.	.	.	.	.	.	.	.	.	.	.	.	.
Ja2_S3_TRINITY_DN23793_c0_g1	Ja2_S3_TRINITY_DN23793_c0_g1_i2	sp|Q9ASS6|PNSL5_ARATH^sp|Q9ASS6|PNSL5_ARATH^Q:40-774,H:1-255^65.098%ID^E:1.26e-94^.^.	.	Ja2_S3_TRINITY_DN23793_c0_g1::Ja2_S3_TRINITY_DN23793_c0_g1_i2::g.1064::m.1064	1-783[+]	PNSL5_ARATH^PNSL5_ARATH^Q:14-259,H:1-256^65%ID^E:4e-112^RecName: Full=Photosynthetic NDH subunit of lumenal location 5, chloroplastic {ECO:0000303|PubMed:21785130};^Eukaryota; Viridiplantae; Streptophyta; Embryophyta; Tracheophyta; Spermatophyta; Magnoliopsida; eudicotyledons; Gunneridae; Pentapetalae; rosids; malvids; Brassicales; Brassicaceae; Camelineae; Arabidopsis	PF00160.21^Pro_isomerase^Cyclophilin type peptidyl-prolyl cis-trans isomerase/CLD^109-255^E:3.7e-49	.	.	ENOG410Z0G4^PPIases accelerate the folding of proteins (By similarity)	KEGG:ath:AT5G13120`KO:K03768	.	GO:0009507^cellular_component^chloroplast`GO:0009533^cellular_component^chloroplast stromal thylakoid`GO:0009534^cellular_component^chloroplast thylakoid`GO:0009535^cellular_component^chloroplast thylakoid membrane`GO:0009536^cellular_component^plastid`GO:0009579^cellular_component^thylakoid`GO:0031977^cellular_component^thylakoid lumen`GO:0016018^molecular_function^cyclosporin A binding`GO:00037…	GO:0003755^molecular_function^peptidyl-prolyl cis-trans isomerase activity`GO:0000413^biological_process^protein peptidyl-prolyl isomerization	.	.
Ja2_S3_TRINITY_DN23793_c0_g1	Ja2_S3_TRINITY_DN23793_c0_g1_i3	sp|Q9ASS6|PNSL5_ARATH^sp|Q9ASS6|PNSL5_ARATH^Q:479-1027,H:71-255^76.757%ID^E:2.05e-91^.^.	.	Ja2_S3_TRINITY_DN23793_c0_g1::Ja2_S3_TRINITY_DN23793_c0_g1_i3::g.1065::m.1065	491-1036[+]	PNSL5_ARATH^PNSL5_ARATH^Q:5-180,H:79-256^79.21%ID^E:4e-106^RecName: Full=Photosynthetic NDH subunit of lumenal location 5, chloroplastic {ECO:0000303|PubMed:21785130};^Eukaryota; Viridiplantae; Streptophyta; Embryophyta; Tracheophyta; Spermatophyta; Magnoliopsida; eudicotyledons; Gunneridae; Pentapetalae; rosids; malvids; Brassicales; Brassicaceae; Camelineae; Arabidopsis	PF00160.21^Pro_isomerase^Cyclophilin type peptidyl-prolyl cis-trans isomerase/CLD^30-176^E:1.2e-49	.	.	ENOG410Z0G4^PPIases accelerate the folding of proteins (By similarity)	KEGG:ath:AT5G13120`KO:K03768	.	GO:0009507^cellular_component^chloroplast`GO:0009533^cellular_component^chloroplast stromal thylakoid`GO:0009534^cellular_component^chloroplast thylakoid`GO:0009535^cellular_component^chloroplast thylakoid membrane`GO:0009536^cellular_component^plastid`GO:0009579^cellular_component^thylakoid`GO:0031977^cellular_component^thylakoid lumen`GO:0016018^molecular_function^cyclosporin A binding`GO:00037…	GO:0003755^molecular_function^peptidyl-prolyl cis-trans isomerase activity`GO:0000413^biological_process^protein peptidyl-prolyl isomerization	.	.
Ja2_S3_TRINITY_DN23793_c0_g1	Ja2_S3_TRINITY_DN23793_c0_g1_i4	sp|Q9ASS6|PNSL5_ARATH^sp|Q9ASS6|PNSL5_ARATH^Q:40-774,H:1-255^65.098%ID^E:1.07e-94^.^.	.	Ja2_S3_TRINITY_DN23793_c0_g1::Ja2_S3_TRINITY_DN23793_c0_g1_i4::g.1066::m.1066	1-783[+]	PNSL5_ARATH^PNSL5_ARATH^Q:14-259,H:1-256^65%ID^E:4e-112^RecName: Full=Photosynthetic NDH subunit of lumenal location 5, chloroplastic {ECO:0000303|PubMed:21785130};^Eukaryota; Viridiplantae; Streptophyta; Embryophyta; Tracheophyta; Spermatophyta; Magnoliopsida; eudicotyledons; Gunneridae; Pentapetalae; rosids; malvids; Brassicales; Brassicaceae; Camelineae; Arabidopsis	PF00160.21^Pro_isomerase^Cyclophilin type peptidyl-prolyl cis-trans isomerase/CLD^109-255^E:3.7e-49	.	.	ENOG410Z0G4^PPIases accelerate the folding of proteins (By similarity)	KEGG:ath:AT5G13120`KO:K03768	.	GO:0009507^cellular_component^chloroplast`GO:0009533^cellular_component^chloroplast stromal thylakoid`GO:0009534^cellular_component^chloroplast thylakoid`GO:0009535^cellular_component^chloroplast thylakoid membrane`GO:0009536^cellular_component^plastid`GO:0009579^cellular_component^thylakoid`GO:0031977^cellular_component^thylakoid lumen`GO:0016018^molecular_function^cyclosporin A binding`GO:00037…	GO:0003755^molecular_function^peptidyl-prolyl cis-trans isomerase activity`GO:0000413^biological_process^protein peptidyl-prolyl isomerization	.	.
Ja2_S3_TRINITY_DN23793_c0_g1	Ja2_S3_TRINITY_DN23793_c0_g1_i5	sp|Q9ASS6|PNSL5_ARATH^sp|Q9ASS6|PNSL5_ARATH^Q:240-794,H:70-255^76.882%ID^E:3.07e-93^.^.	.	Ja2_S3_TRINITY_DN23793_c0_g1::Ja2_S3_TRINITY_DN23793_c0_g1_i5::g.1067::m.1067	477-803[+]	PNSL5_ARATH^PNSL5_ARATH^Q:1-107,H:150-256^78.5%ID^E:2e-60^RecName: Full=Photosynthetic NDH subunit of lumenal location 5, chloroplastic {ECO:0000303|PubMed:21785130};^Eukaryota; Viridiplantae; Streptophyta; Embryophyta; Tracheophyta; Spermatophyta; Magnoliopsida; eudicotyledons; Gunneridae; Pentapetalae; rosids; malvids; Brassicales; Brassicaceae; Camelineae; Arabidopsis	PF00160.21^Pro_isomerase^Cyclophilin type peptidyl-prolyl cis-trans isomerase/CLD^1-103^E:3.9e-31	.	.	ENOG410Z0G4^PPIases accelerate the folding of proteins (By similarity)	KEGG:ath:AT5G13120`KO:K03768	.	GO:0009507^cellular_component^chloroplast`GO:0009533^cellular_component^chloroplast stromal thylakoid`GO:0009534^cellular_component^chloroplast thylakoid`GO:0009535^cellular_component^chloroplast thylakoid membrane`GO:0009536^cellular_component^plastid`GO:0009579^cellular_component^thylakoid`GO:0031977^cellular_component^thylakoid lumen`GO:0016018^molecular_function^cyclosporin A binding`GO:00037…	GO:0003755^molecular_function^peptidyl-prolyl cis-trans isomerase activity`GO:0000413^biological_process^protein peptidyl-prolyl isomerization	.	.
Ja2_S3_TRINITY_DN23772_c0_g1	Ja2_S3_TRINITY_DN23772_c0_g1_i1	sp|A7WM73|HEXO1_ARATH^sp|A7WM73|HEXO1_ARATH^Q:265-1779,H:32-541^71.569%ID^E:0^.^.	.	Ja2_S3_TRINITY_DN23772_c0_g1::Ja2_S3_TRINITY_DN23772_c0_g1_i1::g.1068::m.1068	121-1782[+]	HEXO1_ARATH^HEXO1_ARATH^Q:29-553,H:13-541^70.19%ID^E:0^RecName: Full=Beta-hexosaminidase 1;^Eukaryota; Viridiplantae; Streptophyta; Embryophyta; Tracheophyta; Spermatophyta; Magnoliopsida; eudicotyledons; Gunneridae; Pentapetalae; rosids; malvids; Brassicales; Brassicaceae; Camelineae; Arabidopsis	PF14845.6^Glycohydro_20b2^beta-acetyl hexosaminidase like^50-172^E:1.6e-22`PF00728.22^Glyco_hydro_20^Glycosyl hydrolase family 20, catalytic domain^197-501^E:3.6e-78	.	ExpAA=18.54^PredHel=1^Topology=i7-24o	COG3525^ec 3.2.1.52	KEGG:ath:AT3G55260`KO:K12373	.	GO:0005829^cellular_component^cytosol`GO:0099503^cellular_component^secretory vesicle`GO:0005773^cellular_component^vacuole`GO:0004563^molecular_function^beta-N-acetylhexosaminidase activity`GO:0015929^molecular_function^hexosaminidase activity`GO:0102148^molecular_function^N-acetyl-beta-D-galactosaminidase activity`GO:0005975^biological_process^carbohydrate metabolic process	GO:0004553^molecular_function^hydrolase activity, hydrolyzing O-glycosyl compounds`GO:0005975^biological_process^carbohydrate metabolic process	.	.
Ja2_S3_TRINITY_DN23766_c0_g1	Ja2_S3_TRINITY_DN23766_c0_g1_i1	sp|Q9LV33|BGL44_ARATH^sp|Q9LV33|BGL44_ARATH^Q:3-332,H:178-287^86.364%ID^E:1.06e-58^.^.	.	Ja2_S3_TRINITY_DN23766_c0_g1::Ja2_S3_TRINITY_DN23766_c0_g1_i1::g.1070::m.1070	3-332[+]	BGL44_ARATH^BGL44_ARATH^Q:1-110,H:178-287^86.36%ID^E:8e-65^RecName: Full=Beta-glucosidase 44;^Eukaryota; Viridiplantae; Streptophyta; Embryophyta; Tracheophyta; Spermatophyta; Magnoliopsida; eudicotyledons; Gunneridae; Pentapetalae; rosids; malvids; Brassicales; Brassicaceae; Camelineae; Arabidopsis	PF00232.18^Glyco_hydro_1^Glycosyl hydrolase family 1^1-109^E:1.4e-27	.	.	COG2723^beta-glucosidase	KEGG:ath:AT3G18080`KO:K05350	.	GO:0005618^cellular_component^cell wall`GO:0022626^cellular_component^cytosolic ribosome`GO:0005576^cellular_component^extracellular region`GO:0009505^cellular_component^plant-type cell wall`GO:0080081^molecular_function^4-methylumbelliferyl-beta-D-glucopyranoside beta-glucosidase activity`GO:0047668^molecular_function^amygdalin beta-glucosidase activity`GO:0080083^molecular_function^beta-gentiob…	GO:0004553^molecular_function^hydrolase activity, hydrolyzing O-glycosyl compounds`GO:0005975^biological_process^carbohydrate metabolic process	.	.
Ja2_S3_TRINITY_DN23766_c0_g1	Ja2_S3_TRINITY_DN23766_c0_g1_i2	sp|Q9LV33|BGL44_ARATH^sp|Q9LV33|BGL44_ARATH^Q:35-274,H:176-255^85%ID^E:6.94e-44^.^.	.	.	.	.	.	.	.	.	.	.	.	.	.	.
Ja2_S3_TRINITY_DN23766_c0_g1	Ja2_S3_TRINITY_DN23766_c0_g1_i3	sp|Q9LV33|BGL44_ARATH^sp|Q9LV33|BGL44_ARATH^Q:35-370,H:176-287^86.607%ID^E:2.98e-58^.^.	.	.	.	.	.	.	.	.	.	.	.	.	.	.
Ja2_S3_TRINITY_DN23766_c0_g1	Ja2_S3_TRINITY_DN23766_c0_g1_i4	sp|Q9LV33|BGL44_ARATH^sp|Q9LV33|BGL44_ARATH^Q:3-332,H:178-287^87.273%ID^E:9.1e-59^.^.	.	Ja2_S3_TRINITY_DN23766_c0_g1::Ja2_S3_TRINITY_DN23766_c0_g1_i4::g.1071::m.1071	3-332[+]	BGL44_ARATH^BGL44_ARATH^Q:1-110,H:178-287^87.27%ID^E:2e-65^RecName: Full=Beta-glucosidase 44;^Eukaryota; Viridiplantae; Streptophyta; Embryophyta; Tracheophyta; Spermatophyta; Magnoliopsida; eudicotyledons; Gunneridae; Pentapetalae; rosids; malvids; Brassicales; Brassicaceae; Camelineae; Arabidopsis	PF00232.18^Glyco_hydro_1^Glycosyl hydrolase family 1^1-109^E:3.4e-27	.	.	COG2723^beta-glucosidase	KEGG:ath:AT3G18080`KO:K05350	.	GO:0005618^cellular_component^cell wall`GO:0022626^cellular_component^cytosolic ribosome`GO:0005576^cellular_component^extracellular region`GO:0009505^cellular_component^plant-type cell wall`GO:0080081^molecular_function^4-methylumbelliferyl-beta-D-glucopyranoside beta-glucosidase activity`GO:0047668^molecular_function^amygdalin beta-glucosidase activity`GO:0080083^molecular_function^beta-gentiob…	GO:0004553^molecular_function^hydrolase activity, hydrolyzing O-glycosyl compounds`GO:0005975^biological_process^carbohydrate metabolic process	.	.
Ja2_S3_TRINITY_DN23766_c0_g1	Ja2_S3_TRINITY_DN23766_c0_g1_i5	sp|Q9LV33|BGL44_ARATH^sp|Q9LV33|BGL44_ARATH^Q:1-555,H:103-287^85.946%ID^E:1.77e-106^.^.	.	Ja2_S3_TRINITY_DN23766_c0_g1::Ja2_S3_TRINITY_DN23766_c0_g1_i5::g.1072::m.1072	1-555[+]	BGL44_ARATH^BGL44_ARATH^Q:1-185,H:103-287^85.95%ID^E:2e-113^RecName: Full=Beta-glucosidase 44;^Eukaryota; Viridiplantae; Streptophyta; Embryophyta; Tracheophyta; Spermatophyta; Magnoliopsida; eudicotyledons; Gunneridae; Pentapetalae; rosids; malvids; Brassicales; Brassicaceae; Camelineae; Arabidopsis	PF00232.18^Glyco_hydro_1^Glycosyl hydrolase family 1^2-184^E:1.8e-63	.	.	COG2723^beta-glucosidase	KEGG:ath:AT3G18080`KO:K05350	.	GO:0005618^cellular_component^cell wall`GO:0022626^cellular_component^cytosolic ribosome`GO:0005576^cellular_component^extracellular region`GO:0009505^cellular_component^plant-type cell wall`GO:0080081^molecular_function^4-methylumbelliferyl-beta-D-glucopyranoside beta-glucosidase activity`GO:0047668^molecular_function^amygdalin beta-glucosidase activity`GO:0080083^molecular_function^beta-gentiob…	GO:0004553^molecular_function^hydrolase activity, hydrolyzing O-glycosyl compounds`GO:0005975^biological_process^carbohydrate metabolic process	.	.
Ja2_S3_TRINITY_DN23766_c0_g1	Ja2_S3_TRINITY_DN23766_c0_g1_i6	sp|Q9LV33|BGL44_ARATH^sp|Q9LV33|BGL44_ARATH^Q:1-459,H:103-255^84.967%ID^E:1.69e-91^.^.	.	Ja2_S3_TRINITY_DN23766_c0_g1::Ja2_S3_TRINITY_DN23766_c0_g1_i6::g.1073::m.1073	1-498[+]	BGL44_ARATH^BGL44_ARATH^Q:1-166,H:103-268^84.34%ID^E:7e-98^RecName: Full=Beta-glucosidase 44;^Eukaryota; Viridiplantae; Streptophyta; Embryophyta; Tracheophyta; Spermatophyta; Magnoliopsida; eudicotyledons; Gunneridae; Pentapetalae; rosids; malvids; Brassicales; Brassicaceae; Camelineae; Arabidopsis	PF00232.18^Glyco_hydro_1^Glycosyl hydrolase family 1^2-164^E:3e-58	.	.	COG2723^beta-glucosidase	KEGG:ath:AT3G18080`KO:K05350	.	GO:0005618^cellular_component^cell wall`GO:0022626^cellular_component^cytosolic ribosome`GO:0005576^cellular_component^extracellular region`GO:0009505^cellular_component^plant-type cell wall`GO:0080081^molecular_function^4-methylumbelliferyl-beta-D-glucopyranoside beta-glucosidase activity`GO:0047668^molecular_function^amygdalin beta-glucosidase activity`GO:0080083^molecular_function^beta-gentiob…	GO:0004553^molecular_function^hydrolase activity, hydrolyzing O-glycosyl compounds`GO:0005975^biological_process^carbohydrate metabolic process	.	.
Ja2_S3_TRINITY_DN23722_c0_g1	Ja2_S3_TRINITY_DN23722_c0_g1_i1	sp|P41099|RLA2_PARAR^sp|P41099|RLA2_PARAR^Q:3-167,H:8-62^70.909%ID^E:3.59e-18^.^.	.	Ja2_S3_TRINITY_DN23722_c0_g1::Ja2_S3_TRINITY_DN23722_c0_g1_i1::g.1074::m.1074	3-326[+]	RLA24_ARATH^RLA24_ARATH^Q:1-107,H:8-111^66.36%ID^E:8e-26^RecName: Full=60S acidic ribosomal protein P2-4;^Eukaryota; Viridiplantae; Streptophyta; Embryophyta; Tracheophyta; Spermatophyta; Magnoliopsida; eudicotyledons; Gunneridae; Pentapetalae; rosids; malvids; Brassicales; Brassicaceae; Camelineae; Arabidopsis	PF00428.19^Ribosomal_60s^60s Acidic ribosomal protein^11-106^E:5.2e-26	.	.	COG2058^Ribosomal protein	KEGG:ath:AT3G44590`KO:K02943	.	GO:0005829^cellular_component^cytosol`GO:0022626^cellular_component^cytosolic ribosome`GO:0005634^cellular_component^nucleus`GO:0099503^cellular_component^secretory vesicle`GO:0003735^molecular_function^structural constituent of ribosome`GO:0006414^biological_process^translational elongation	.	.	.
Ja2_S3_TRINITY_DN23722_c0_g1	Ja2_S3_TRINITY_DN23722_c0_g1_i2	sp|P41099|RLA2_PARAR^sp|P41099|RLA2_PARAR^Q:3-167,H:8-62^70.909%ID^E:3.73e-19^.^.	.	Ja2_S3_TRINITY_DN23722_c0_g1::Ja2_S3_TRINITY_DN23722_c0_g1_i2::g.1076::m.1076	3-368[+]	RLA24_ARATH^RLA24_ARATH^Q:1-63,H:8-70^73.02%ID^E:1e-22^RecName: Full=60S acidic ribosomal protein P2-4;^Eukaryota; Viridiplantae; Streptophyta; Embryophyta; Tracheophyta; Spermatophyta; Magnoliopsida; eudicotyledons; Gunneridae; Pentapetalae; rosids; malvids; Brassicales; Brassicaceae; Camelineae; Arabidopsis	PF00428.19^Ribosomal_60s^60s Acidic ribosomal protein^11-99^E:5.2e-20`PF12868.7^DUF3824^Domain of unknwon function (DUF3824)^66-97^E:0.34	.	.	COG2058^Ribosomal protein	KEGG:ath:AT3G44590`KO:K02943	.	GO:0005829^cellular_component^cytosol`GO:0022626^cellular_component^cytosolic ribosome`GO:0005634^cellular_component^nucleus`GO:0099503^cellular_component^secretory vesicle`GO:0003735^molecular_function^structural constituent of ribosome`GO:0006414^biological_process^translational elongation	.	.	.
Ja2_S3_TRINITY_DN23722_c0_g2	Ja2_S3_TRINITY_DN23722_c0_g2_i1	sp|P41099|RLA2_PARAR^sp|P41099|RLA2_PARAR^Q:39-224,H:1-62^80.645%ID^E:3.08e-21^.^.	.	Ja2_S3_TRINITY_DN23722_c0_g2::Ja2_S3_TRINITY_DN23722_c0_g2_i1::g.1078::m.1078	39-455[+]	RLA2_PARAR^RLA2_PARAR^Q:1-67,H:1-67^82.09%ID^E:4e-30^RecName: Full=60S acidic ribosomal protein P2;^Eukaryota; Viridiplantae; Streptophyta; Embryophyta; Tracheophyta; Spermatophyta; Magnoliopsida; eudicotyledons; Gunneridae; Pentapetalae; asterids; campanulids; Asterales; Asteraceae; Asteroideae; Heliantheae alliance; Heliantheae; Parthenium	PF00428.19^Ribosomal_60s^60s Acidic ribosomal protein^17-106^E:1.9e-19	.	.	.	.	.	GO:0005840^cellular_component^ribosome`GO:0003735^molecular_function^structural constituent of ribosome`GO:0006414^biological_process^translational elongation	.	.	.
Ja2_S3_TRINITY_DN23722_c0_g1	Ja2_S3_TRINITY_DN23722_c0_g1_i3	sp|P41099|RLA2_PARAR^sp|P41099|RLA2_PARAR^Q:3-167,H:8-62^70.909%ID^E:5.51e-19^.^.	.	Ja2_S3_TRINITY_DN23722_c0_g1::Ja2_S3_TRINITY_DN23722_c0_g1_i3::g.1079::m.1079	3-326[+]	RLA24_ARATH^RLA24_ARATH^Q:1-107,H:8-111^65.42%ID^E:2e-26^RecName: Full=60S acidic ribosomal protein P2-4;^Eukaryota; Viridiplantae; Streptophyta; Embryophyta; Tracheophyta; Spermatophyta; Magnoliopsida; eudicotyledons; Gunneridae; Pentapetalae; rosids; malvids; Brassicales; Brassicaceae; Camelineae; Arabidopsis	PF00428.19^Ribosomal_60s^60s Acidic ribosomal protein^11-106^E:2.9e-26`PF12868.7^DUF3824^Domain of unknwon function (DUF3824)^66-98^E:0.24	.	.	COG2058^Ribosomal protein	KEGG:ath:AT3G44590`KO:K02943	.	GO:0005829^cellular_component^cytosol`GO:0022626^cellular_component^cytosolic ribosome`GO:0005634^cellular_component^nucleus`GO:0099503^cellular_component^secretory vesicle`GO:0003735^molecular_function^structural constituent of ribosome`GO:0006414^biological_process^translational elongation	.	.	.
Ja2_S3_TRINITY_DN23722_c0_g3	Ja2_S3_TRINITY_DN23722_c0_g3_i1	sp|P41099|RLA2_PARAR^sp|P41099|RLA2_PARAR^Q:74-259,H:1-62^70.968%ID^E:2.11e-17^.^.	.	Ja2_S3_TRINITY_DN23722_c0_g3::Ja2_S3_TRINITY_DN23722_c0_g3_i1::g.1082::m.1082	74-391[+]	RLA2B_MAIZE^RLA2B_MAIZE^Q:1-72,H:1-72^65.28%ID^E:4e-27^RecName: Full=60S acidic ribosomal protein P2B;^Eukaryota; Viridiplantae; Streptophyta; Embryophyta; Tracheophyta; Spermatophyta; Magnoliopsida; Liliopsida; Poales; Poaceae; PACMAD clade; Panicoideae; Andropogonodae; Andropogoneae; Tripsacinae; Zea	PF00428.19^Ribosomal_60s^60s Acidic ribosomal protein^18-106^E:8.8e-20	.	.	COG2058^Ribosomal protein	KEGG:zma:542340`KO:K02943	.	GO:0022625^cellular_component^cytosolic large ribosomal subunit`GO:0044877^molecular_function^protein-containing complex binding`GO:0003735^molecular_function^structural constituent of ribosome`GO:0006414^biological_process^translational elongation	.	.	.
Ja2_S3_TRINITY_DN23722_c0_g2	Ja2_S3_TRINITY_DN23722_c0_g2_i2	sp|P41099|RLA2_PARAR^sp|P41099|RLA2_PARAR^Q:39-224,H:1-62^80.645%ID^E:1.9e-20^.^.	.	Ja2_S3_TRINITY_DN23722_c0_g2::Ja2_S3_TRINITY_DN23722_c0_g2_i2::g.1084::m.1084	39-383[+]	RLA2B_MAIZE^RLA2B_MAIZE^Q:1-114,H:1-113^68.42%ID^E:3e-31^RecName: Full=60S acidic ribosomal protein P2B;^Eukaryota; Viridiplantae; Streptophyta; Embryophyta; Tracheophyta; Spermatophyta; Magnoliopsida; Liliopsida; Poales; Poaceae; PACMAD clade; Panicoideae; Andropogonodae; Andropogoneae; Tripsacinae; Zea	PF00428.19^Ribosomal_60s^60s Acidic ribosomal protein^17-113^E:1.5e-25	.	.	COG2058^Ribosomal protein	KEGG:zma:542340`KO:K02943	.	GO:0022625^cellular_component^cytosolic large ribosomal subunit`GO:0044877^molecular_function^protein-containing complex binding`GO:0003735^molecular_function^structural constituent of ribosome`GO:0006414^biological_process^translational elongation	.	.	.
Ja2_S3_TRINITY_DN23722_c0_g2	Ja2_S3_TRINITY_DN23722_c0_g2_i3	sp|Q9LXM8|RLA24_ARATH^sp|Q9LXM8|RLA24_ARATH^Q:449-568,H:29-68^85%ID^E:4.54e-13^.^.	.	.	.	.	.	.	.	.	.	.	.	.	.	.
Ja2_S3_TRINITY_DN23722_c0_g3	Ja2_S3_TRINITY_DN23722_c0_g3_i2	sp|P41099|RLA2_PARAR^sp|P41099|RLA2_PARAR^Q:110-295,H:1-62^70.968%ID^E:3.07e-17^.^.	.	Ja2_S3_TRINITY_DN23722_c0_g3::Ja2_S3_TRINITY_DN23722_c0_g3_i2::g.1086::m.1086	110-427[+]	RLA2B_MAIZE^RLA2B_MAIZE^Q:1-72,H:1-72^65.28%ID^E:4e-27^RecName: Full=60S acidic ribosomal protein P2B;^Eukaryota; Viridiplantae; Streptophyta; Embryophyta; Tracheophyta; Spermatophyta; Magnoliopsida; Liliopsida; Poales; Poaceae; PACMAD clade; Panicoideae; Andropogonodae; Andropogoneae; Tripsacinae; Zea	PF00428.19^Ribosomal_60s^60s Acidic ribosomal protein^18-106^E:8.8e-20	.	.	COG2058^Ribosomal protein	KEGG:zma:542340`KO:K02943	.	GO:0022625^cellular_component^cytosolic large ribosomal subunit`GO:0044877^molecular_function^protein-containing complex binding`GO:0003735^molecular_function^structural constituent of ribosome`GO:0006414^biological_process^translational elongation	.	.	.
Ja2_S3_TRINITY_DN23722_c1_g1	Ja2_S3_TRINITY_DN23722_c1_g1_i1	sp|P41099|RLA2_PARAR^sp|P41099|RLA2_PARAR^Q:45-230,H:1-62^74.194%ID^E:7.65e-18^.^.	.	Ja2_S3_TRINITY_DN23722_c1_g1::Ja2_S3_TRINITY_DN23722_c1_g1_i1::g.1087::m.1087	3-356[+]	RLA24_ARATH^RLA24_ARATH^Q:15-87,H:1-73^72.6%ID^E:8e-28^RecName: Full=60S acidic ribosomal protein P2-4;^Eukaryota; Viridiplantae; Streptophyta; Embryophyta; Tracheophyta; Spermatophyta; Magnoliopsida; eudicotyledons; Gunneridae; Pentapetalae; rosids; malvids; Brassicales; Brassicaceae; Camelineae; Arabidopsis	PF00428.19^Ribosomal_60s^60s Acidic ribosomal protein^32-117^E:6.5e-18	.	.	COG2058^Ribosomal protein	KEGG:ath:AT3G44590`KO:K02943	.	GO:0005829^cellular_component^cytosol`GO:0022626^cellular_component^cytosolic ribosome`GO:0005634^cellular_component^nucleus`GO:0099503^cellular_component^secretory vesicle`GO:0003735^molecular_function^structural constituent of ribosome`GO:0006414^biological_process^translational elongation	.	.	.
Ja2_S3_TRINITY_DN23722_c1_g2	Ja2_S3_TRINITY_DN23722_c1_g2_i1	.	.	.	.	.	.	.	.	.	.	.	.	.	.	.
Ja2_S3_TRINITY_DN23722_c1_g1	Ja2_S3_TRINITY_DN23722_c1_g1_i2	sp|P41099|RLA2_PARAR^sp|P41099|RLA2_PARAR^Q:45-230,H:1-62^74.194%ID^E:2.12e-17^.^.	.	Ja2_S3_TRINITY_DN23722_c1_g1::Ja2_S3_TRINITY_DN23722_c1_g1_i2::g.1089::m.1089	3-386[+]	RLA24_ARATH^RLA24_ARATH^Q:15-127,H:1-111^68.14%ID^E:1e-30^RecName: Full=60S acidic ribosomal protein P2-4;^Eukaryota; Viridiplantae; Streptophyta; Embryophyta; Tracheophyta; Spermatophyta; Magnoliopsida; eudicotyledons; Gunneridae; Pentapetalae; rosids; malvids; Brassicales; Brassicaceae; Camelineae; Arabidopsis	PF00428.19^Ribosomal_60s^60s Acidic ribosomal protein^32-126^E:2.9e-25	.	.	COG2058^Ribosomal protein	KEGG:ath:AT3G44590`KO:K02943	.	GO:0005829^cellular_component^cytosol`GO:0022626^cellular_component^cytosolic ribosome`GO:0005634^cellular_component^nucleus`GO:0099503^cellular_component^secretory vesicle`GO:0003735^molecular_function^structural constituent of ribosome`GO:0006414^biological_process^translational elongation	.	.	.
Ja2_S3_TRINITY_DN23722_c1_g3	Ja2_S3_TRINITY_DN23722_c1_g3_i1	sp|P41099|RLA2_PARAR^sp|P41099|RLA2_PARAR^Q:19-204,H:1-62^77.419%ID^E:3.64e-19^.^.	.	Ja2_S3_TRINITY_DN23722_c1_g3::Ja2_S3_TRINITY_DN23722_c1_g3_i1::g.1090::m.1090	1-360[+]	RLA2B_MAIZE^RLA2B_MAIZE^Q:7-119,H:1-113^66.37%ID^E:2e-32^RecName: Full=60S acidic ribosomal protein P2B;^Eukaryota; Viridiplantae; Streptophyta; Embryophyta; Tracheophyta; Spermatophyta; Magnoliopsida; Liliopsida; Poales; Poaceae; PACMAD clade; Panicoideae; Andropogonodae; Andropogoneae; Tripsacinae; Zea	PF00428.19^Ribosomal_60s^60s Acidic ribosomal protein^24-118^E:2.1e-25`PF12868.7^DUF3824^Domain of unknwon function (DUF3824)^77-109^E:0.21	.	.	COG2058^Ribosomal protein	KEGG:zma:542340`KO:K02943	.	GO:0022625^cellular_component^cytosolic large ribosomal subunit`GO:0044877^molecular_function^protein-containing complex binding`GO:0003735^molecular_function^structural constituent of ribosome`GO:0006414^biological_process^translational elongation	.	.	.
Ja2_S3_TRINITY_DN23722_c1_g1	Ja2_S3_TRINITY_DN23722_c1_g1_i3	sp|P41099|RLA2_PARAR^sp|P41099|RLA2_PARAR^Q:45-230,H:1-62^74.194%ID^E:2.45e-18^.^.	.	Ja2_S3_TRINITY_DN23722_c1_g1::Ja2_S3_TRINITY_DN23722_c1_g1_i3::g.1091::m.1091	3-359[+]	RLA2_PARAR^RLA2_PARAR^Q:15-81,H:1-67^76.12%ID^E:8e-28^RecName: Full=60S acidic ribosomal protein P2;^Eukaryota; Viridiplantae; Streptophyta; Embryophyta; Tracheophyta; Spermatophyta; Magnoliopsida; eudicotyledons; Gunneridae; Pentapetalae; asterids; campanulids; Asterales; Asteraceae; Asteroideae; Heliantheae alliance; Heliantheae; Parthenium	PF00428.19^Ribosomal_60s^60s Acidic ribosomal protein^32-119^E:4e-18	.	.	.	.	.	GO:0005840^cellular_component^ribosome`GO:0003735^molecular_function^structural constituent of ribosome`GO:0006414^biological_process^translational elongation	.	.	.
Ja2_S3_TRINITY_DN23712_c0_g1	Ja2_S3_TRINITY_DN23712_c0_g1_i1	sp|Q9SJ12|ATP7_ARATH^sp|Q9SJ12|ATP7_ARATH^Q:156-830,H:1-223^68.444%ID^E:3.56e-95^.^.	.	Ja2_S3_TRINITY_DN23712_c0_g1::Ja2_S3_TRINITY_DN23712_c0_g1_i1::g.1093::m.1093	165-854[+]	ATP7_ARATH^ATP7_ARATH^Q:2-222,H:5-223^69.23%ID^E:5e-99^RecName: Full=Probable ATP synthase 24 kDa subunit, mitochondrial;^Eukaryota; Viridiplantae; Streptophyta; Embryophyta; Tracheophyta; Spermatophyta; Magnoliopsida; eudicotyledons; Gunneridae; Pentapetalae; rosids; malvids; Brassicales; Brassicaceae; Camelineae; Arabidopsis	PF15704.5^Mt_ATP_synt^Mitochondrial ATP synthase subunit^32-218^E:1.4e-75	.	.	ENOG410Y0FV^ATP synthase 24 kDa subunit	KEGG:ath:AT2G21870	.	GO:0009507^cellular_component^chloroplast`GO:0005753^cellular_component^mitochondrial proton-transporting ATP synthase complex`GO:0005739^cellular_component^mitochondrion`GO:0005730^cellular_component^nucleolus`GO:0045263^cellular_component^proton-transporting ATP synthase complex, coupling factor F(o)`GO:0005773^cellular_component^vacuole`GO:0050897^molecular_function^cobalt ion binding`GO:00055…	GO:0009555^biological_process^pollen development	.	.
Ja2_S3_TRINITY_DN23712_c0_g1	Ja2_S3_TRINITY_DN23712_c0_g1_i2	sp|Q9SJ12|ATP7_ARATH^sp|Q9SJ12|ATP7_ARATH^Q:112-834,H:1-239^70.124%ID^E:5.84e-111^.^.	.	Ja2_S3_TRINITY_DN23712_c0_g1::Ja2_S3_TRINITY_DN23712_c0_g1_i2::g.1094::m.1094	121-840[+]	ATP7_ARATH^ATP7_ARATH^Q:2-239,H:5-240^70.59%ID^E:2e-111^RecName: Full=Probable ATP synthase 24 kDa subunit, mitochondrial;^Eukaryota; Viridiplantae; Streptophyta; Embryophyta; Tracheophyta; Spermatophyta; Magnoliopsida; eudicotyledons; Gunneridae; Pentapetalae; rosids; malvids; Brassicales; Brassicaceae; Camelineae; Arabidopsis	PF15704.5^Mt_ATP_synt^Mitochondrial ATP synthase subunit^32-218^E:1.6e-75	.	.	ENOG410Y0FV^ATP synthase 24 kDa subunit	KEGG:ath:AT2G21870	.	GO:0009507^cellular_component^chloroplast`GO:0005753^cellular_component^mitochondrial proton-transporting ATP synthase complex`GO:0005739^cellular_component^mitochondrion`GO:0005730^cellular_component^nucleolus`GO:0045263^cellular_component^proton-transporting ATP synthase complex, coupling factor F(o)`GO:0005773^cellular_component^vacuole`GO:0050897^molecular_function^cobalt ion binding`GO:00055…	GO:0009555^biological_process^pollen development	.	.
Ja2_S3_TRINITY_DN23712_c0_g1	Ja2_S3_TRINITY_DN23712_c0_g1_i3	sp|Q9SJ12|ATP7_ARATH^sp|Q9SJ12|ATP7_ARATH^Q:156-878,H:1-239^70.539%ID^E:9.97e-112^.^.	.	Ja2_S3_TRINITY_DN23712_c0_g1::Ja2_S3_TRINITY_DN23712_c0_g1_i3::g.1096::m.1096	165-884[+]	ATP7_ARATH^ATP7_ARATH^Q:2-239,H:5-240^71.01%ID^E:2e-112^RecName: Full=Probable ATP synthase 24 kDa subunit, mitochondrial;^Eukaryota; Viridiplantae; Streptophyta; Embryophyta; Tracheophyta; Spermatophyta; Magnoliopsida; eudicotyledons; Gunneridae; Pentapetalae; rosids; malvids; Brassicales; Brassicaceae; Camelineae; Arabidopsis	PF15704.5^Mt_ATP_synt^Mitochondrial ATP synthase subunit^32-218^E:1.6e-75	.	.	ENOG410Y0FV^ATP synthase 24 kDa subunit	KEGG:ath:AT2G21870	.	GO:0009507^cellular_component^chloroplast`GO:0005753^cellular_component^mitochondrial proton-transporting ATP synthase complex`GO:0005739^cellular_component^mitochondrion`GO:0005730^cellular_component^nucleolus`GO:0045263^cellular_component^proton-transporting ATP synthase complex, coupling factor F(o)`GO:0005773^cellular_component^vacuole`GO:0050897^molecular_function^cobalt ion binding`GO:00055…	GO:0009555^biological_process^pollen development	.	.
Ja2_S3_TRINITY_DN23712_c0_g1	Ja2_S3_TRINITY_DN23712_c0_g1_i4	.	.	.	.	.	.	.	.	.	.	.	.	.	.	.
[truncated: 64,659 more rows]

## Sheet: InDels
transcript_ID	Region	Type	Reference	Allele	Reference allele	Length	Linkage	Zygosity	Count	Coverage	Frequency	Probability	Forward read count	Reverse read count	Forward/reverse balance	Average quality	Evidence	Repeat	Variant ratio	# Reads	Sequence complexity
Ja2_S3_TRINITY_DN51332_c0_g1_i1	344..355	Deletion	TACAGTTGCTGC	-	No	12		Homozygous									Self mapped		1	4	0.614749
Ja2_S3_TRINITY_DN51332_c0_g1_i1	471..479	Deletion	ATCCACGAT	-	No	9		Homozygous									Paired breakpoint		1	15	0.189029
Ja2_S3_TRINITY_DN51330_c0_g1_i1	176..192	Deletion	GACTGAATTTTTTAAGT	-	No	17		Homozygous									Self mapped		1	8	0.545818
Ja2_S3_TRINITY_DN51329_c0_g1_i1	201^202	Insertion	-	GATTCGGAT	No	9		Homozygous									Self mapped		1	5	0.496644
[truncated: 6,816 more rows]

## Sheet: Variants
transcript_ID	Region	Type	Reference	Allele	Reference allele	Length	Linkage	Zygosity	Count	Coverage	Frequency	Probability	Forward read count	Reverse read count	Forward/reverse balance	Average quality	Read count	Read coverage	# unique start positions	# unique end positions	BaseQRankSum	Read position test probability	Read direction test probability	Hyper-allelic	Homopolymer	Homopolymer length
[truncated: 65,535 more rows]

[truncated: 1 more sheets: SSRs]
