# Supplementary material for: Diversity and evolution of cytochrome P450s of Jacobaea vulgaris and Jacobaea aquatica
Source: BMC Plant Biol. 2020 Jul 20;20:342. doi: 10.1186/s12870-020-02532-y (PMC7372880; doi:10.1186/s12870-020-02532-y)
Supplement: Supplementary file 6 — Additional file 6: Table S1. List of full-length CYPs of J. vulgaris identified in this study. aCellular location of the protein predicted by TargetP. “C” chloroplast; “S” secreted; “_” any other location; “*” unknown. bnot available. cKEGG Orthology. [file 12870_2020_2532_MOESM6_ESM.xls]

## Sheet: Sheet1
Name	Type	Clan	Family	Subfamily	Length in aa	Theoretical pI	Mol. Wt (kDa)	Targeta	KOc
JvCYP51G43v1	non-A	51	CYP51	CYP51G	484	8.65	55	S	K05917
JvCYP51G43v2	non-A	51	CYP51	CYP51G	484	8.33	55.1	S	K05917
JvCYP51G44	non-A	51	CYP51	CYP51G	485	8.83	55.2	*	K05917
JvCYP71D552	A	71	CYP71	CYP71D	500	7.22	56.4	S	K00512
JvCYP71D553	A	71	CYP71	CYP71D	502	5.85	56.3	S	K00512
JvCYP71AT157	A	71	CYP71	CYP71AT	499	8.5	57.5	S	nab
JvCYP71AT158	A	71	CYP71	CYP71AT	501	9.01	57.3	S	na
JvCYP71AT161	A	71	CYP71	CYP71AT	501	8.54	57.7	S	na
JvCYP71AT162	A	71	CYP71	CYP71AT	473	8.78	54.1	S	na
JvCYP71AT163	A	71	CYP71	CYP71AT	502	6.54	57.5	S	na
JvCYP71AT164	A	71	CYP71	CYP71AT	501	6.82	57.4	*	na
JvCYP71AT165	A	71	CYP71	CYP71AT	496	8.56	56.6	S	na
JvCYP71AU103	A	71	CYP71	CYP71AU	493	8.98	56.2	*	na
JvCYP71AV19	A	71	CYP71	CYP71AV	500	8.74	56.6	*	na
JvCYP71AX45	A	71	CYP71	CYP71AX	495	8.17	55.4	S	na
JvCYP71AX46	A	71	CYP71	CYP71AX	499	8.44	57.4	*	na
JvCYP71AX47	A	71	CYP71	CYP71AX	500	8.21	56.8	S	na
JvCYP71AX48	A	71	CYP71	CYP71AX	497	8.22	56.7	*	na
JvCYP71AX50	A	71	CYP71	CYP71AX	492	8.59	56	S	K07408
JvCYP71AX51	A	71	CYP71	CYP71AX	502	8.84	56.2	S	na
JvCYP71AX53	A	71	CYP71	CYP71AX	500	6.9	56.3	S	na
JvCYP71AX54	A	71	CYP71	CYP71AX	504	8.46	56.7	S	na
JvCYP71AX55	A	71	CYP71	CYP71AX	500	8.93	56.3	S	na
JvCYP71AX56	A	71	CYP71	CYP71AX	498	5.99	56.4	S	na
JvCYP71AX57	A	71	CYP71	CYP71AX	502	8.22	56.2	S	na
JvCYP71BE93	A	71	CYP71	CYP71BE	502	6.91	56	S	K00512
JvCYP71BE94	A	71	CYP71	CYP71BE	493	8.44	55.4	S	K00512
JvCYP71BZ7	A	71	CYP71	CYP71BZ	500	7.2	56.8	*	K00512
JvCYP71BZ12	A	71	CYP71	CYP71BZ	502	8.86	57	S	K00512
JvCYP71BZ13	A	71	CYP71	CYP71BZ	476	8.45	54.3	S	K00512
JvCYP71BZ14	A	71	CYP71	CYP71BZ	499	8.6	56.8	S	K00512
JvCYP71BZ15	A	71	CYP71	CYP71BZ	499	8.54	56.5	S	K00512
JvCYP71BZ16	A	71	CYP71	CYP71BZ	502	8.71	56.9	S	K00512
JvCYP71BZ17	A	71	CYP71	CYP71BZ	499	8.6	56.7	S	K00512
JvCYP71CA4	A	71	CYP71	CYP71CA	513	6.83	57.9	S	na
JvCYP71CA5	A	71	CYP71	CYP71CA	516	7.66	58.1	S	K00512
JvCYP71CB2	A	71	CYP71	CYP71CB	498	8.51	56.5	S	na
JvCYP71DD9	A	71	CYP71	CYP71DD	509	8.79	58.2	*	na
JvCYP71DD12	A	71	CYP71	CYP71DD	508	8.6	57.9	S	na
JvCYP71DD13	A	71	CYP71	CYP71DD	508	8.49	58	S	na
JvCYP71DD14	A	71	CYP71	CYP71DD	505	8.97	57.7	*	na
JvCYP71DD15	A	71	CYP71	CYP71DD	474	8.27	53.7	S	na
JvCYP71DD16	A	71	CYP71	CYP71DD	508	8.65	57.7	S	na
JvCYP71DD17	A	71	CYP71	CYP71DD	512	7.59	58.1	S	na
JvCYP72A635	non-A	72	CYP72	CYP72A	519	9.27	59.1	S	na
JvCYP72A636	non-A	72	CYP72	CYP72A	519	9.03	59.3	S	na
JvCYP72A638	non-A	72	CYP72	CYP72A	523	8.84	60.2	S	na
JvCYP72A641	non-A	72	CYP72	CYP72A	516	8.9	58.9	S	na
JvCYP72A642	non-A	72	CYP72	CYP72A	516	9.12	59	S	na
JvCYP72A643	non-A	72	CYP72	CYP72A	516	8.65	59.3	S	na
JvCYP72A644	non-A	72	CYP72	CYP72A	515	9.06	58.8	S	na
JvCYP72A645	non-A	72	CYP72	CYP72A	515	8.37	58.4	S	na
JvCYP72A646	non-A	72	CYP72	CYP72A	514	8.13	58.7	S	na
JvCYP72A647	non-A	72	CYP72	CYP72A	514	9.27	59	S	na
JvCYP72A648	non-A	72	CYP72	CYP72A	506	9.22	58.1	S	na
JvCYP72A649	non-A	72	CYP72	CYP72A	514	9.29	58.9	*	na
JvCYP72A650	non-A	72	CYP72	CYP72A	515	9.58	59.1	*	na
JvCYP72A651	non-A	72	CYP72	CYP72A	517	9.39	59.8	S	na
JvCYP72A652	non-A	72	CYP72	CYP72A	516	8.93	58.2	S	na
JvCYP72A653	non-A	72	CYP72	CYP72A	516	7.29	58.8	S	na
JvCYP73A213	A	71	CYP73	CYP73A	505	8.98	58	S	K00487
JvCYP73A212	A	71	CYP73	CYP73A	505	9.08	57.9	S	K00487
JvCYP74A102	non-A	74	CYP74	CYP74A	474	6.44	53.2	_	K01723
JvCYP74A103	non-A	74	CYP74	CYP74A	534	8.96	60	*	K01723
JvCYP74A104	non-A	74	CYP74	CYP74A	477	6.13	53.9	*	K01723
JvCYP74A105	non-A	74	CYP74	CYP74A	482	6.4	54.4	*	K01723
JvCYP74A106	non-A	74	CYP74	CYP74A	474	6.11	53.6	_	K01723
JvCYP74A107	non-A	74	CYP74	CYP74A	530	9.07	59.5	C	K01723
JvCYP74B35	non-A	74	CYP74	CYP74B	500	7.05	55.8	C	K10528
JvCYP75B131	A	71	CYP75	CYP75B	508	8.45	55.8	*	K05280
JvCYP76A65	A	71	CYP76	CYP76A	518	8.31	58.8	S	K20618
JvCYP76B87	A	71	CYP76	CYP76B	494	8.72	55.2	S	K20556
JvCYP76B89	A	71	CYP76	CYP76B	494	9	55.7	S	K20556
JvCYP76B90	A	71	CYP76	CYP76B	497	8.83	55.5	S	K20556
JvCYP76B91	A	71	CYP76	CYP76B	494	8.09	55.1	S	K20556
JvCYP76B92	A	71	CYP76	CYP76B	494	7.23	55.1	S	K20556
JvCYP76G28	A	71	CYP76	CYP76G	518	9.36	59.2	*	K20618
JvCYP76S34	A	71	CYP76	CYP76S	497	8.47	56.5	S	K20556
JvCYP76S35	A	71	CYP76	CYP76S	506	8.32	57.1	*	K20556
JvCYP76S36	A	71	CYP76	CYP76S	497	8.53	56.8	*	K20556
JvCYP76S37	A	71	CYP76	CYP76S	497	6.96	56.3	S	K20556
JvCYP76T33	A	71	CYP76	CYP76T	506	8.49	57.9	S	K20556
JvCYP76AF8	A	71	CYP76	CYP76AF	490	6.16	55.6	S	K20556
JvCYP76AF9	A	71	CYP76	CYP76AF	492	6.48	55.6	*	K20556
JvCYP77A54	A	71	CYP77	CYP77A	503	8.99	57.1	*	K21995
JvCYP77A55	A	71	CYP77	CYP77A	506	8.85	56.8	S	K21995
JvCYP78A276	A	71	CYP78	CYP78A	523	8.17	58.6	*	K20619
JvCYP78A277	A	71	CYP78	CYP78A	519	6.71	57.2	*	K20619
JvCYP78A278	A	71	CYP78	CYP78A	515	9.44	58.2	S	K20619
JvCYP78A279	A	71	CYP78	CYP78A	500	8.96	56.5	S	na
JvCYP78A280	A	71	CYP78	CYP78A	515	8.75	58.1	S	na
JvCYP79D82	A	71	CYP79	CYP79D	511	8.54	58.8	*	K12153
JvCYP80AA1	A	71	CYP80	CYP80AA	482	8.98	54.8	*	na
JvCYP81B107	A	71	CYP81	CYP81B	503	8.32	56.6	S	na
JvCYP81B108	A	71	CYP81	CYP81B	502	7.63	57.2	*	na
JvCYP81B109	A	71	CYP81	CYP81B	505	7.68	57.4	S	na
JvCYP81B110	A	71	CYP81	CYP81B	507	8.99	58.2	S	na
JvCYP81B111	A	71	CYP81	CYP81B	499	8.5	56.7	*	K13260
JvCYP81B112	A	71	CYP81	CYP81B	503	8.31	57	S	na
JvCYP81B113	A	71	CYP81	CYP81B	505	8.01	58	*	na
JvCYP81BG9	A	71	CYP81	CYP81BG	506	6.66	57.7	S	K13260
JvCYP81BZ1	A	71	CYP81	CYP81BZ	502	8.62	56.9	S	na
JvCYP82C67	A	71	CYP82	CYP82C	521	7.24	58.7	S	K00512
JvCYP82D180	A	71	CYP82	CYP82D	535	7.2	60.3	S	na
JvCYP82D182	A	71	CYP82	CYP82D	526	6.19	58.5	S	K00512
JvCYP82D183	A	71	CYP82	CYP82D	521	8.17	58.4	*	K00512
JvCYP82Q4	A	71	CYP82	CYP82Q	525	7.27	59.7	S	na
JvCYP82Q5	A	71	CYP82	CYP82Q	527	8.96	59.8	S	na
JvCYP82Q7	A	71	CYP82	CYP82Q	529	6.66	59.2	S	na
JvCYP82Q10	A	71	CYP82	CYP82Q	529	8.41	59.1	S	na
JvCYP82Q11	A	71	CYP82	CYP82Q	523	6.98	59.4	S	na
JvCYP82Q13	A	71	CYP82	CYP82Q	522	8.88	59.2	S	na
JvCYP82U15	A	71	CYP82	CYP82U	524	8.86	59.6	*	K17961
JvCYP84A116	A	71	CYP84	CYP84A	505	6.05	56.9	S	K09755
JvCYP84A117	A	71	CYP84	CYP84A	506	5.86	56.9	S	K09755
JvCYP84A118	A	71	CYP84	CYP84A	506	5.95	57.1	S	K09755
JvCYP84A119	A	71	CYP84	CYP84A	503	6.21	56.5	*	K09755
JvCYP85A1	non-A	85	CYP85	CYP85A	467	9.13	53.8	S	K09590
JvCYP86A165	non-A	86	CYP86	CYP86A	526	8.57	59.9	S	K15398
JvCYP86A166	non-A	86	CYP86	CYP86A	516	9.27	58.6	S	K15401
JvCYP86A167	non-A	86	CYP86	CYP86A	534	8.97	61	S	K15398
JvCYP86B47	non-A	86	CYP86	CYP86B	547	8.9	62.5	_	K15402
JvCYP86B48	non-A	86	CYP86	CYP86B	544	9.16	62.6	*	K15402
JvCYP86B	non-A	86	CYP86	CYP86B	543	8.96	62.3	*	K15402
JvCYP88A100	non-A	85	CYP88	CYP88A	491	9.27	56.5	S	K04123
JvCYP89A176	A	71	CYP89	CYP89A	520	9.32	58.8	*	na
JvCYP89A177	A	71	CYP89	CYP89A	518	8.6	58.4	*	na
JvCYP89A179	A	71	CYP89	CYP89A	525	9.26	59.8	S	na
JvCYP90A62	non-A	85	CYP90	CYP90A	477	9.19	54.9	S	K09588
JvCYP90A61	non-A	85	CYP90	CYP90A	480	9.03	54.9	S	K09588
JvCYP90B54	non-A	85	CYP90	CYP90B	491	8.63	56.3	S	K09587
JvCYP90C32	non-A	85	CYP90	CYP90C	492	9.16	56.5	S	K12637
JvCYP90D53	non-A	85	CYP90	CYP90D	498	9.03	57.2	S	K12638
JvCYP92A161	A	71	CYP92	CYP92A	511	8.07	58.5	*	K20623
JvCYP92A162	A	71	CYP92	CYP92A	500	9.14	57.1	*	K20623
JvCYP92A163	A	71	CYP92	CYP92A	509	8.27	57.7	S	K20623
JvCYP92A164	A	71	CYP92	CYP92A	510	8.11	58.4	*	K20623
JvCYP92A165	A	71	CYP92	CYP92A	506	8.03	57.8	S	K20623
JvCYP93A142	A	71	CYP93	CYP93A	505	7.67	57.3	S	na
JvCYP93A143	A	71	CYP93	CYP93A	511	6.95	57.6	S	na
JvCYP93A144	A	71	CYP93	CYP93A	507	8.76	57.9	S	K00512
JvCYP93A145	A	71	CYP93	CYP93A	514	6.41	58.3	S	K00512
JvCYP93A146	A	71	CYP93	CYP93A	508	8.96	58	S	na
JvCYP93A147	A	71	CYP93	CYP93A	507	6.72	57.4	*	na
JvCYP93A148	A	71	CYP93	CYP93A	503	9.15	56.7	*	na
JvCYP93A149v1	A	71	CYP93	CYP93A	509	8.73	57.7	S	na
JvCYP93A149v2	A	71	CYP93	CYP93A	510	8.58	57.5	S	na
JvCYP93A150	A	71	CYP93	CYP93A	508	7.18	57.1	S	na
JvCYP93A151	A	71	CYP93	CYP93A	524	7	60	S	na
JvCYP93B69	A	71	CYP93	CYP93B	513	8.43	58.2	S	na
JvCYP94A89	non-A	86	CYP94	CYP94A	494	8.84	56.9	*	K20769
JvCYP94D110	non-A	86	CYP94	CYP94D	505	8.25	58.1	S	na
JvCYP96A154	non-A	86	CYP96	CYP96A	509	8.56	58.2	S	na
JvCYP96A153	non-A	86	CYP96	CYP96A	491	8.29	56.1	*	na
JvCYP96A156	non-A	86	CYP96	CYP96A	511	9.01	59.7	*	na
JvCYP97A65	non-A	97	CYP97	CYP97A	601	6.17	67	*	K15747
JvCYP97B59	non-A	97	CYP97	CYP97B	576	6.78	64.8	C	na
JvCYP97C48	non-A	97	CYP97	CYP97C	545	6.85	61.3	C	K09837
JvCYP98A114	A	71	CYP98	CYP98A	508	7.25	57.5	*	K09754
JvCYP98A116	A	71	CYP98	CYP98A	517	8.79	58.4	S	K09754
JvCYP98A118	A	71	CYP98	CYP98A	509	8.91	57.7	S	K09754
JvCYP98A119v1	A	71	CYP98	CYP98A	511	8.8	57.9	S	K09754
JvCYP98A119v2	A	71	CYP98	CYP98A	511	8.66	57.9	S	K09754
JvCYP701A73	A	71	CYP701	CYP701A	506	6.88	58	S	K04122
JvCYP701A74	A	71	CYP701	CYP701A	509	6.18	57.4	*	K04122
JvCYP701A75	A	71	CYP701	CYP701A	511	6.91	57.2	*	K04122
JvCYP704A181	non-A	86	CYP704	CYP704A	523	8.29	60.4	S	na
JvCYP704A182	non-A	86	CYP704	CYP704A	505	8.29	58.5	S	na
JvCYP704A183	non-A	86	CYP704	CYP704A	498	8.65	57.4	S	na
JvCYP704A185	non-A	86	CYP704	CYP704A	517	8.7	60	S	na
JvCYP704A186	non-A	86	CYP704	CYP704A	511	8.85	59.8	S	na
JvCYP704A187	non-A	86	CYP704	CYP704A	481	8.97	55.9	S	na
JvCYP704A188	non-A	86	CYP704	CYP704A	482	8.9	55.9	*	na
JvCYP704A189	non-A	86	CYP704	CYP704A	529	8.11	61	S	na
JvCYP704A190	non-A	86	CYP704	CYP704A	494	7.17	56.7	S	na
JvCYP706C72	A	71	CYP706	CYP706C	524	7.68	59	*	K00512
JvCYP706E6	A	71	CYP706	CYP706E	543	5.86	62.7	*	K00512
JvCYP706E7	A	71	CYP706	CYP706E	534	7.2	61.3	*	K00512
JvCYP706E8	A	71	CYP706	CYP706E	523	8.66	59.7	*	na
JvCYP706E9	A	71	CYP706	CYP706E	526	8.97	59.9	S	na
JvCYP706E10	A	71	CYP706	CYP706E	530	7.7	60.5	_	K00512
JvCYP706E11	A	71	CYP706	CYP706E	524	7.16	59.7	*	K00512
JvCYP706E12	A	71	CYP706	CYP706E	516	7.19	59.3	S	K00512
JvCYP706E13	A	71	CYP706	CYP706E	529	8.14	60.6	_	K00512
JvCYP706E14	A	71	CYP706	CYP706E	539	8.09	61.8	*	K00512
JvCYP706E15	A	71	CYP706	CYP706E	536	6.82	62.2	_	na
JvCYP706E16	A	71	CYP706	CYP706E	532	6.45	61.6	_	na
JvCYP706E17	A	71	CYP706	CYP706E	530	6.39	60.8	_	K00512
JvCYP706E18	A	71	CYP706	CYP706E	530	5.91	60.6	_	K00512
JvCYP706E19	A	71	CYP706	CYP706E	531	8.61	60.8	_	K00512
JvCYP706E20	A	71	CYP706	CYP706E	551	8.3	63	_	K00512
JvCYP706E21	A	71	CYP706	CYP706E	535	6.4	61.2	*	K00512
JvCYP706E22	A	71	CYP706	CYP706E	524	6.66	60.3	_	na
JvCYP706E23	A	71	CYP706	CYP706E	497	5.6	57.5	_	na
JvCYP706E24	A	71	CYP706	CYP706E	526	6.59	60.5	*	K00512
JvCYP706E25	A	71	CYP706	CYP706E	532	8.34	61	_	K00512
JvCYP706T5	A	71	CYP706	CYP706T	526	8.16	60.4	*	K00512
JvCYP706T3	A	71	CYP706	CYP706T	529	8.6	60.1	*	K00512
JvCYP706T6	A	71	CYP706	CYP706T	533	7.1	60.2	*	K00512
JvCYP706T7	A	71	CYP706	CYP706T	533	6.07	60	*	K00512
JvCYP707A180	non-A	85	CYP707	CYP707A	464	9.34	52.9	S	K09843
JvCYP707A181	non-A	85	CYP707	CYP707A	487	9.08	55.4	*	K09843
JvCYP707A182	non-A	85	CYP707	CYP707A	460	9.1	52.5	S	K09843
JvCYP707A183	non-A	85	CYP707	CYP707A	462	9.46	52.9	S	K09843
JvCYP710A100	non-A	710	CYP710	CYP710A	508	8	57.8	S	K09832
JvCYP711A77	non-A	711	CYP711	CYP711A	512	8.69	58.4	S	K20771
JvCYP714A36	non-A	72	CYP714	CYP714A	523	9.07	59.4	S	K20661
JvCYP714A37	non-A	72	CYP714	CYP714A	523	9.11	59.4	S	K20661
JvCYP716C56	non-A	85	CYP716	CYP716C	488	9.35	55.3	S	K20667
JvCYP716D65	non-A	85	CYP716	CYP716D	478	9.19	54.2	S	K20667
JvCYP720A1	non-A	85	CYP720	CYP720A	476	9.08	53.9	S	na
JvCYP721A64	non-A	72	CYP721	CYP721A	504	9.23	58.3	S	na
JvCYP722C11	non-A	85	CYP722	CYP722C	486	9.28	55.4	S	na
JvCYP735A47	non-A	72	CYP735	CYP735A	519	8.85	59.2	S	K10717
JvCYP749A91	non-A	72	CYP749	CYP749A	511	9.14	58.4	S	K15639
JvCYP749A92	non-A	72	CYP749	CYP749A	514	8.5	59.1	S	K15639
JvCYP749A94	non-A	72	CYP749	CYP749A	515	8.88	58.7	S	K15639
JvCYP749A95	non-A	72	CYP749	CYP749A	509	9.36	58.3	S	K15639
JvCYP749A96	non-A	72	CYP749	CYP749A	512	8.97	58.5	S	K15639
JvCYP749A97	non-A	72	CYP749	CYP749A	512	8.81	58.4	S	K15639
JvCYP749A98	non-A	72	CYP749	CYP749A	503	8.95	57.4	S	K15639
