# Supplementary material for: Diversity and evolution of cytochrome P450s of Jacobaea vulgaris and Jacobaea aquatica
Source: BMC Plant Biol. 2020 Jul 20;20:342. doi: 10.1186/s12870-020-02532-y (PMC7372880; doi:10.1186/s12870-020-02532-y)
Supplement: Supplementary file 7 — Additional file 7: Table S2. List of full-length CYPs of J. aquatica identified in this study. aCellular location of the protein predicted by TargetP. “C” chloroplast; “S” secreted; “_” any other location; “*” unknown. bnot available. cKEGG Orthology. [file 12870_2020_2532_MOESM7_ESM.xls]

## Sheet: Sheet1
Name	Type	Clan	Family	Subfamily	Length in aa	Theoretical pI	Mol. Wt (kDa)	TargetPa	KOc
JaCYP51G43v1	non-A	51	CYP51	CYP51G	485	8.76	55.2	S	K05917
JaCYP51G43v2	non-A	51	CYP51	CYP51G	485	8.29	55.1	S	K05917
JaCYP51G44v1	non-A	51	CYP51	CYP51G	486	8.52	55.1	*	K05917
JaCYP51G44v2	non-A	51	CYP51	CYP51G	486	8.86	55.2	*	K05917
JaCYP71AT157	A	71	CYP71	CYP71AT	509	7.99	58.5	S	na
JaCYP71AT158	A	71	CYP71	CYP71AT	501	8.82	57.1	S	na
JaCYP71AT159	A	71	CYP71	CYP71AT	503	6.49	57.6	S	na
JaCYP71AT160	A	71	CYP71	CYP71AT	508	6.54	58.1	S	na
JaCYP71AX45	A	71	CYP71	CYP71AX	501	6.72	56.2	S	na
JaCYP71AX46	A	71	CYP71	CYP71AX	500	8.63	57.5	*	na
JaCYP71AX47	A	71	CYP71	CYP71AX	499	9.03	56.5	S	na
JaCYP71AX48	A	71	CYP71	CYP71AX	498	8.82	56.6	*	na
JaCYP71AX49	A	71	CYP71	CYP71AX	495	9.2	56.2	*	na
JaCYP71AX50	A	71	CYP71	CYP71AX	493	8.13	55.7	S	K07408
JaCYP71AX51	A	71	CYP71	CYP71AX	503	8.7	56	S	na
JaCYP71AX52	A	71	CYP71	CYP71AX	492	9.01	56	*	na
JaCYP71BZ7	A	71	CYP71	CYP71BZ	500	6.52	56.8	*	K00512
JaCYP71BZ8	A	71	CYP71	CYP71BZ	500	8.65	56.6	S	K00512
JaCYP71BZ9	A	71	CYP71	CYP71BZ	500	8.44	56.7	S	K00512
JaCYP71BZ10	A	71	CYP71	CYP71BZ	500	8.68	56.7	S	K00512
JaCYP71BZ11	A	71	CYP71	CYP71BZ	498	8.41	56.5	S	K00512
JaCYP71CB2	A	71	CYP71	CYP71CB	498	7.72	56.6	S	na
JaCYP71DD9	A	71	CYP71	CYP71DD	519	8.9	59.4	_	na
JaCYP71DD10	A	71	CYP71	CYP71DD	513	8.23	58.2	S	na
JaCYP71DD11	A	71	CYP71	CYP71DD	509	8.21	58	S	na
JaCYP72A635	non-A	72	CYP72	CYP72A	520	9.27	59.1	S	na
JaCYP72A636	non-A	72	CYP72	CYP72A	519	8.93	59.1	S	na
JaCYP72A637v1	non-A	72	CYP72	CYP72A	515	9.17	59	S	na
JaCYP72A637v2	non-A	72	CYP72	CYP72A	507	9.05	58	S	na
JaCYP72A638	non-A	72	CYP72	CYP72A	522	8.87	60.2	S	na
JaCYP72A639	non-A	72	CYP72	CYP72A	518	9.23	59.5	S	na
JaCYP72A640	non-A	72	CYP72	CYP72A	518	9.32	59.6	S	na
JaCYP72A641	non-A	72	CYP72	CYP72A	518	8.9	58.9	S	na
JaCYP72A642	non-A	72	CYP72	CYP72A	516	9.18	58.7	S	na
JaCYP72A643	non-A	72	CYP72	CYP72A	516	8.51	59.2	S	na
JaCYP72A644	non-A	72	CYP72	CYP72A	515	9.12	58.9	S	na
JaCYP72A645	non-A	72	CYP72	CYP72A	515	7.26	58.2	S	na
JaCYP72A646	non-A	72	CYP72	CYP72A	515	8.31	58.7	S	na
JaCYP73A212v1	A	71	CYP73	CYP73A	506	9.08	58.1	S	K00487
JaCYP73A212v2	A	71	CYP73	CYP73A	506	9.08	58.1	S	K00487
JaCYP73A213v1	A	71	CYP73	CYP73A	506	9.06	58	S	K00487
JaCYP73A213v2	A	71	CYP73	CYP73A	506	9.06	58.1	S	K00487
JaCYP74A102	non-A	74	CYP74	CYP74A	475	6.44	53.5	_	K01723
JaCYP74A103	non-A	74	CYP74	CYP74A	538	9.18	60.3	*	K01723
JaCYP74A104	non-A	74	CYP74	CYP74A	478	6.13	53.9	*	K01723
JaCYP74B35	non-A	74	CYP74	CYP74B	501	7.05	55.7	C	K10528
JaCYP75B131	A	71	CYP75	CYP75B	509	8.17	55.8	*	K05280
JaCYP76A65	A	71	CYP76	CYP76A	519	8.5	58.8	S	K20618
JaCYP76B86	A	71	CYP76	CYP76B	495	8.55	55.3	S	K20556
JaCYP76B87	A	71	CYP76	CYP76B	495	8.8	55.2	S	K20556
JaCYP76B88	A	71	CYP76	CYP76B	495	8.54	55.2	S	K20556
JaCYP76B89	A	71	CYP76	CYP76B	495	8.8	55.6	S	K20556
JaCYP76B90	A	71	CYP76	CYP76B	502	8.73	56.4	S	K20556
JaCYP76S32	A	71	CYP76	CYP76S	498	8.97	56.8	*	K20556
JaCYP76S33	A	71	CYP76	CYP76S	498	8.47	56.7	*	K20556
JaCYP76S34	A	71	CYP76	CYP76S	498	8.83	56.6	S	K20556
JaCYP76S35	A	71	CYP76	CYP76S	508	8.77	57.2	*	K20556
JaCYP76AF8	A	71	CYP76	CYP76AF	490	5.99	55.3	S	K20556
JaCYP76AF9	A	71	CYP76	CYP76AF	493	6.66	55.6	*	K20556
JaCYP77A54	A	71	CYP77	CYP77A	503	8.95	57.1	*	K21995
JaCYP77A55	A	71	CYP77	CYP77A	507	8.85	56.5	S	K21995
JaCYP78A276	A	71	CYP78	CYP78A	524	7.75	58.6	*	K20619
JaCYP78A277	A	71	CYP78	CYP78A	520	6.41	57.3	*	K20619
JaCYP78A278	A	71	CYP78	CYP78A	516	9.44	58.2	S	na
JaCYP78A279	A	71	CYP78	CYP78A	525	9.09	59.1	S	na
JaCYP78A280	A	71	CYP78	CYP78A	526	9.1	59.3	S	na
JaCYP79D81	A	71	CYP79	CYP79D	539	9.1	61.5	*	K12153
JaCYP81B107	A	71	CYP81	CYP81B	504	8.61	56.7	*	na
JaCYP81B108	A	71	CYP81	CYP81B	502	7.17	57.2	*	na
JaCYP82C67	A	71	CYP82	CYP82D	522	7.7	58.6	S	K00512
JaCYP82D180	A	71	CYP82	CYP82D	534	8.74	60.1	S	na
JaCYP82D181	A	71	CYP82	CYP82D	524	6.3	59.5	S	na
JaCYP82D182	A	71	CYP82	CYP82D	535	6.78	59.6	S	K00512
JaCYP82D183	A	71	CYP82	CYP82D	518	6.91	57.9	*	K00512
JaCYP82Q4	A	71	CYP82	CYP82Q	524	7.27	59.5	S	na
JaCYP82Q5	A	71	CYP82	CYP82Q	527	8.9	59.7	S	na
JaCYP82Q6	A	71	CYP82	CYP82Q	526	5.97	59	S	na
JaCYP82Q7v1	A	71	CYP82	CYP82Q	531	6.69	59.3	S	na
JaCYP82Q7v2	A	71	CYP82	CYP82Q	529	7.67	59.1	S	na
JaCYP82Q8	A	71	CYP82	CYP82Q	528	7.2	59	S	na
JaCYP82Q9	A	71	CYP82	CYP82Q	523	8.13	58.7	S	na
JaCYP82Q10	A	71	CYP82	CYP82Q	530	8.55	59.2	S	na
JaCYP82Q11	A	71	CYP82	CYP82Q	521	7.69	59	S	na
JaCYP82Q12	A	71	CYP82	CYP82Q	527	8.46	59.8	S	na
JaCYP84A115	A	71	CYP84	CYP84A	504	6.33	56.4	*	K09755
JaCYP84A116	A	71	CYP84	CYP84A	506	5.95	56.9	S	K09755
JaCYP84A117	A	71	CYP84	CYP84A	507	5.95	56.9	S	K09755
JaCYP85A1	non-A	85	CYP85	CYP85A	466	9.01	53.5	S	K09590
JaCYP86A165	non-A	86	CYP86	CYP86A	527	8.82	59.8	S	K15398
JaCYP86A166	non-A	86	CYP86	CYP86A	515	9.2	58.5	S	K15401
JaCYP86A167	non-A	86	CYP86	CYP86A	537	8.92	61.2	S	K15398
JaCYP86B47	non-A	86	CYP86	CYP86B	545	8.4	62.3	_	K15402
JaCYP86B48	non-A	86	CYP86	CYP86B	545	9	62.5	*	K15402
JaCYP89A176	A	71	CYP89	CYP89A	518	9.17	58.5	*	na
JaCYP89A177	A	71	CYP89	CYP89A	519	8.13	58.5	*	na
JaCYP89A178	A	71	CYP89	CYP89A	509	8.87	58	*	na
JaCYP90A61	non-A	85	CYP90	CYP90A	481	8.83	55	S	K09588
JaCYP90A62	non-A	85	CYP90	CYP90A	478	9.02	54.8	S	K09588
JaCYP90B54	non-A	85	CYP90	CYP90B	492	8.66	56.2	S	K09587
JaCYP90C32	non-A	85	CYP90	CYP90C	493	9.15	56.5	S	K12637
JaCYP92A161	A	71	CYP92	CYP92A	512	6.59	58.6	*	K20623
JaCYP92A162	A	71	CYP92	CYP92A	501	9.17	57	*	K20623
JaCYP93A142	A	71	CYP93	CYP93A	506	8.33	57.3	S	na
JaCYP93A143	A	71	CYP93	CYP93A	512	6.95	57.5	S	na
JaCYP93A144	A	71	CYP93	CYP93A	508	nab	na	S	K00512
JaCYP93A145	A	71	CYP93	CYP93A	513	6.72	58.3	S	K00512
JaCYP93B69	A	71	CYP93	CYP93B	516	8.69	58.7	S	na
JaCYP94A89	non-A	86	CYP94	CYP94A	495	8.73	56.9	*	K13407
JaCYP96A153	non-A	86	CYP96	CYP96A	492	8.04	56	*	na
JaCYP96A154	non-A	86	CYP96	CYP96A	510	8.01	58.1	S	na
JaCYP96A155	non-A	86	CYP96	CYP96A	510	8.84	58.7	S	na
JaCYP97A65	non-A	97	CYP97	CYP97A	602	6.04	67.2	*	K15747
JaCYP97B59	non-A	97	CYP97	CYP97B	577	6.78	64.7	C	na
JaCYP97C48	non-A	97	CYP97	CYP97C	551	6.49	61.9	C	K09837
JaCYP98A114	A	71	CYP98	CYP98A	509	7.72	57.5	*	K09754
JaCYP98A115v1	A	71	CYP98	CYP98A	512	8.91	57.9	S	K09754
JaCYP98A115v2	A	71	CYP98	CYP98A	512	8.8	57.9	S	K09754
JaCYP98A116	A	71	CYP98	CYP98A	513	8.91	57.9	S	K09754
JaCYP98A117	A	71	CYP98	CYP98A	510	8.79	57.8	S	K09754
JaCYP98A118	A	71	CYP98	CYP98A	511	8.92	57.8	S	K09754
JaCYP701A73	A	71	CYP701	CYP701A	507	7.69	58	S	K04122
JaCYP701A74	A	71	CYP701	CYP701A	510	5.92	57.3	*	K04122
JaCYP704A179	non-A	86	CYP704	CYP704A	511	8.96	59.5	S	na
JaCYP704A180	non-A	86	CYP704	CYP704A	512	8.44	59.7	S	na
JaCYP704A181	non-A	86	CYP704	CYP704A	527	8.81	60.7	S	na
JaCYP704A182	non-A	86	CYP704	CYP704A	506	8.28	58.4	S	na
JaCYP704A183	non-A	86	CYP704	CYP704A	495	7.16	57	S	na
JaCYP704A184	non-A	86	CYP704	CYP704A	526	7.21	60.6	S	na
JaCYP704A185	non-A	86	CYP704	CYP704A	533	7.66	61.9	S	na
JaCYP706C72	A	71	CYP706	CYP706C	525	8.41	59	*	K00512
JaCYP706E6	A	71	CYP706	CYP706E	542	6.14	62.5	*	K00512
JaCYP706E7	A	71	CYP706	CYP706E	535	6.69	61	*	K00512
JaCYP706E8	A	71	CYP706	CYP706E	524	8.48	59.6	*	na
JaCYP706E9	A	71	CYP706	CYP706E	526	8.86	59.9	S	na
JaCYP706E10	A	71	CYP706	CYP706E	539	7.7	61.2	*	K00512
JaCYP706E11	A	71	CYP706	CYP706E	526	8.46	59.7	*	K00512
JaCYP706E12	A	71	CYP706	CYP706E	517	6.52	59.2	S	K00512
JaCYP706E13	A	71	CYP706	CYP706E	518	8.43	59.1	_	K00512
JaCYP706E14	A	71	CYP706	CYP706E	540	8.08	61.8	*	K00512
JaCYP706T3	A	71	CYP706	CYP706T	532	8.57	60.2	S	K00512
JaCYP706T4	A	71	CYP706	CYP706T	534	8.2	60.1	*	K00512
JaCYP707A180	non-A	85	CYP707	CYP707A	465	9.33	52.9	S	K09843
JaCYP707A181	non-A	85	CYP707	CYP707A	488	9.05	55.3	C	K09843
JaCYP710A100	non-A	710	CYP710	CYP710	509	7.63	57.9	S	K09832
JaCYP711A77	non-A	711	CYP711	CYP711A	511	8.73	58.1	S	K20771
JaCYP714A36	non-A	72	CYP714	CYP714A	523	9.16	59.2	S	K20661
JaCYP714A37	non-A	72	CYP714	CYP714A	523	9.11	59.2	S	K20661
JaCYP716D63	non-A	85	CYP716	CYP716D	475	9.02	54	*	K20667
JaCYP716D64	non-A	85	CYP716	CYP716D	485	8.86	55.4	S	K20667
JaCYP716D65	non-A	85	CYP716	CYP716D	515	9.14	58.4	_	K20667
JaCYP720A1	non-A	85	CYP720	CYP720A	477	9.2	53.9	S	na
JaCYP722C11	non-A	85	CYP722	CYP722C	486	9.22	55.4	S	na
JaCYP735A47	non-A	72	CYP735	CYP735A	519	8.77	59.2	S	K10717
JaCYP749A91	non-A	72	CYP749	CYP749A	512	9.14	58.4	S	K15639
JaCYP749A92	non-A	72	CYP749	CYP749A	515	8.74	59.1	S	K15639
JaCYP749A93	non-A	72	CYP749	CYP749A	513	8.97	58.4	S	K15639
JaCYP749A94	non-A	72	CYP749	CYP749A	515	8.97	58.7	S	K15639
