# Supplementary material for: Diversity and evolution of cytochrome P450s of Jacobaea vulgaris and Jacobaea aquatica
Source: BMC Plant Biol. 2020 Jul 20;20:342. doi: 10.1186/s12870-020-02532-y (PMC7372880; doi:10.1186/s12870-020-02532-y)
Supplement: Supplementary file 13 — Additional file 13: Table S3. Details of sample sets of J. vulgaris and J. aquatica for deep sequencing analysis. *cDNA library was normalized with duplex-specific thermostable nuclease to remove abundant library molecules. [file 12870_2020_2532_MOESM13_ESM.xls]

## Sheet: Tabelle1
Species	Sets (Assemblies)	Samples	Organs	Origins	Sources	Date of collection	Individuals	Genotypes	cDNA library
J. vulgaris	Jv1	Jv1	Shoots, roots	Meijendel, The Netherlands (derived from tissue culture)	Klaas Vrieling	<2010	2	1	Normalized*
				Csokvaomany, Hungary	Akos Balogh	2007-08-19	5	5
				Wageningen, The Netherlands	Klaas Vrieling	2006-09-01	6	6
				Bertogne, Belgium	Klaas Vrieling	1999-09-23	5	5
				Dülmen, Germany	Hortus Botanicus Leiden	unknown	6	6
				Meijendel, The Netherlands	Klaas Vrieling	2015-09-01	7	7
				Gabriola island, Canada	Klaas Vrieling	2013-08-12	7	7
				Den Helder, The Netherlands	Klaas Vrieling	2014-08-08	7	7
				Bilthoven, The Netherlands	Klaas Vrieling	2015-09-19	7	7
				close to Filly, Belgium	Eddy van der Meijden	2013-08-01	7	7
	Jv2	Jv-MeJA	Shoots	Meijendel, The Netherlands (tissue culture)	Klaas Vrieling	<2010	5	1	Non-normalized
		Jv-Control	Shoots	Meijendel, The Netherlands (tissue culture)	Klaas Vrieling	<2010	5	1	Non-normalized
J. aquatica	Ja1	Ja1	Shoots, roots	The Netherlands (derived from tissue culture)	Klaas Vrieling	<2010	2	1	Normalize*
				Avon, England, UK	Kew Gardens	unknown	5	5
	Ja2	Ja2	Shoots	Meijendel The Netherlands ( tissue culture)	Klaas Vrieling	<2010	2	1	Non-normalized
				Avon, England, UK	Kew Gardens	unknown	5	5
a Seeds were donated by Hortus Botanicus Leiden			*cDNA library was normalized with duplex-specific thermostable nuclease to remove abundant library molecules.
b Seeds were donated by Kew Gardens
